# Supplementary material for: Cytokinin downregulates Photosystem II photochemistry during prolonged darkness in a phytochrome B‐dependent manner
Source: New Phytol. 2026 Apr 24;250(6):3846–66. doi: 10.1111/nph.71224 (PMC13193411; doi:10.1111/nph.71224)
Supplement: Supplementary file 2 — Table S2 List of common genes that were responding under all experimental conditions. [file NPH-250-3846-s006.xlsx]

## Sheet: Info
New Phytologist Supporting Information
Article title: Cytokinin down-regulates photosystem II photochemistry during prolonged darkness in a phytochrome B-dependent manner
Authors: Veronika Kábrtová, Zuzana Kučerová, Ivo Chamrád, René Lenobel, Pavel Roudnický, Jan Skalák, Martin Hudeček, Filip Zavadil Kokáš, Marek Rác, Tereza Vánská, Jaroslav Nisler, Jan Hejátko, Miroslav Strnad, Martina Špundová, and Ondřej Plíhal
Article acceptance date: 31 March 2026

## Sheet: Table S2
Table S2: List of common genes that were responding under all experimental conditions, i.e. 6 h and 48 h, MTU and BAP treatments. RNA-seq data DEGs from Arabidopsis thaliana leaves showing statistical difference in response to short-term (6 h) and long-term (48 h) treatment with BAP/MTU. Both upregulated and downregulated DEGs with a |log2 fold change| > 1 are included.
Locus	Gene Type	Description	Other Name(Type)
AT5G56795	protein_coding	one of the five metallothioneins (MTs) genes identified in Arabidopsis. MTs are cysteine-rich proteins required for heavy metal tolerance. The MT1b gene; however, is indicated to be inactive.	METALLOTHIONEIN 1B;MT1B
AT5G03668	antisense_long_noncoding_rna	Natural antisense transcript overlaps with AT5G03670;(source:Araport11)	N/A
AT5G10625	protein_coding	FLP1 homolog; exhibits highest expression in FT-producing cells.	FLP2;FPF1-LIKE PROTEIN 2
AT5G65880	protein_coding	transmembrane protein;(source:Araport11)	N/A
AT5G64572	antisense_long_noncoding_rna	Natural antisense transcript overlaps with AT5G64570;(source:Araport11)	N/A
AT5G54585	protein_coding	hypothetical protein;(source:Araport11)	N/A
AT5G45775	protein_coding	Overexpression results in short and curled rosette leaves; both the cell size and cell arrangement are affected in L16D-OEs. Overexpression of this gene decreases the expression of genes involved in plant growth; but increases the expression of genes involved in immune response suggesting that RPL16D is involved in the balance between plant growth and immune response.	RIBOSOMAL PROTEIN UL5W;RPL16D;UL5W
AT5G50915	protein_coding	Member of the bHLH family of transcription factors. Acts within a cytokinin signaling pathway to promote cell proliferation and expansion.	BASIC HELIX-LOOP-HELIX PROTEIN 137;BHLH137;CKG;CYTOKININ-RESPONSIVE GROWTH REGULATOR
AT4G36570	protein_coding	RAD-like 3;(source:Araport11)	ATRL3;RAD-like 3;RL3
AT4G38850	protein_coding	mRNA is rapidly induced by auxin and is very short-lived. Has been used as a reporter gene in studying auxin mutants.	ARABIDOPSIS COLUMBIA SAUR GENE 1;ARABIDOPSIS THALIANA SMALL AUXIN UPREGULATED 15;ATSAUR15;SAUR-AC1;SAUR15;SAUR_AC1;SMALL AUXIN UP RNA 1 FROM ARABIDOPSIS THALIANA ECOTYPE COLUMBIA;SMALL AUXIN UPREGULATED 15
AT5G21482	protein_coding	This gene used to be called AtCKX5. It encodes a protein whose sequence is similar to cytokinin oxidase/dehydrogenase; which catalyzes the degradation of cytokinins. Enzyme assays show preference for N6 -(2-isopentenyl)adenine 9-glucoside substrate.	ARABIDOPSIS THALIANA CYTOKININ OXIDASE 5;ATCKX5;CKX7;CYTOKININ OXIDASE 7
AT5G55010	protein_coding	hypothetical protein;(source:Araport11)	N/A
AT5G49100	protein_coding	vitellogenin-like protein;(source:Araport11)	N/A
AT5G52490	protein_coding	Fibrillarin family protein;(source:Araport11)	N/A
AT5G67310	protein_coding	member of CYP81G	CYP81G1;cytochrome P450, family 81, subfamily G, polypeptide 1
AT5G44490	protein_coding	FBD; F-box, Skp2-like and Leucine Rich Repeat domains containing protein;(source:Araport11)	N/A
AT5G63850	protein_coding	Amino acid transporter whose expression is downregulated by dehydration.	AAP4;AMINO ACID PERMEASE 4
AT5G54620	protein_coding	Ankyrin repeat family protein;(source:Araport11)	N/A
AT5G64570	protein_coding	Encodes a secreted beta-d-xylosidase that belongs to family 3 of glycoside hydrolases. Loss of function mutants show increased susceptibility to fungal pathogens.	ARABIDOPSIS THALIANA BETA-D-XYLOSIDASE 4;ATBXL4;BETA-D-XYLOSIDASE 4;BETA-XYLOSIDASE4;BXL4;XYL4
AT5G43450	protein_coding	encodes a protein whose sequence is similar to ACC oxidase	N/A
AT5G64780	protein_coding	holocarboxylase synthetase;(source:Araport11)	N/A
AT5G39860	protein_coding	Encodes PRE1 (PACLOBUTRAZOL RESISTANCE1). PRE1 and IBH1 form a pair of antagonistic HLH/bHLH transcription factors that function downstream of BZR1 to mediate brassinosteroid regulation of cell elongation. BNQ1 is directly and negatively regulated by AP3 and PI in petals.Required for appropriate regulation of flowering time.	BANQUO 1;BASIC HELIX-LOOP-HELIX PROTEIN 136;BHLH136;BNQ1;PACLOBUTRAZOL RESISTANCE1;PRE1
AT4G38860	protein_coding	SAUR-like auxin-responsive protein family;(source:Araport11)	SAUR16;SMALL AUXIN UPREGULATED RNA 16
AT5G59480	protein_coding	Haloacid dehalogenase-like hydrolase (HAD) superfamily protein;(source:Araport11)	N/A
AT5G37600	protein_coding	encodes a cytosolic glutamine synthetase; the enzyme has high affinity with substrate ammonium	ARABIDOPSIS GLUTAMINE SYNTHASE 1;1;ARABIDOPSIS THALIANA GLUTAMINE SYNTHASE CLONE R1;ATGLN1;1;ATGSR1;GLN1;1;GLUTAMINE SYNTHASE 1;1;GLUTAMINE SYNTHASE CLONE R1;GSR 1
AT5G51560	protein_coding	Leucine-rich repeat protein kinase family protein;(source:Araport11)	N/A
AT5G44680	protein_coding	DNA glycosylase superfamily protein;(source:Araport11)	N/A
AT5G63700	protein_coding	zinc ion binding / DNA binding protein;(source:Araport11)	N/A
AT5G56970	protein_coding	It encodes a protein whose sequence is similar to cytokinin oxidase/dehydrogenase; which catalyzes the degradation of cytokinins.Acts on N6-(2-isopentenyl)adenine 9-riboside.	ATCKX3;CKX3;CYTOKININ OXIDASE 3
AT5G53030	protein_coding	hypothetical protein;(source:Araport11)	N/A
AT5G59220	protein_coding	Encodes a member of the PP2C family (Clade A protein phosphatases type 2C). Functions as a negative regulator of osmotic stress and ABA signaling.	HAI1;HIGHLY ABA-INDUCED PP2C GENE 1;SAG113;SENESCENCE ASSOCIATED GENE 113
AT5G40690	protein_coding	histone-lysine N-methyltransferase trithorax-like protein;(source:Araport11)	N/A
AT5G60660	protein_coding	A member of the plasma membrane intrinsic protein subfamily PIP2.When expressed in yeast cells can conduct hydrogen peroxide into those cells. Mutants exhibit longer root hairs.	PIP2;4;PIP2F;PLASMA MEMBRANE INTRINSIC PROTEIN 2;4
AT5G64770	protein_coding	Encodes a root meristem growth factor (RGF). Belongs to a family of functionally redundant homologous peptides that are secreted; tyrosine-sulfated, and expressed mainly in the stem cell area and the innermost layer of central columella cells. RGFs are required for maintenance of the root stem cell niche and transit amplifying cell proliferation. Members of this family include: At5g60810 (RGF1), …	CLE-LIKE 9;CLEL 9;GLV2;GOLVEN 2;RGF9;root meristem growth factor 9
AT5G39050	protein_coding	Encodes a malonyltransferase that may play a role in phenolic xenobiotic detoxification.	PMAT1;phenolic glucoside malonyltransferase 1
AT5G05965	protein_coding	cell wall RBR3-like protein;(source:Araport11)	N/A
AT4G36540	protein_coding	Encodes the brassinosteroid signaling component BEE2 (BR-ENHANCED EXPRESSION 2). Positively modulates the shade avoidance syndrome in Arabidopsis seedlings.	BEE2;BR Enhanced Expression 2
AT5G25370	protein_coding	member of C2-PLD subfamily. Analyses on the gene structures/sequences; overall amino acid sequences, and domain structures indicate that PLDalpha3 is most closely related to other two PLDalphas than to other PLDs. Phylogenetic analysis has not identified a true ortholog for PLDalpha3. Involved in hyperosmotic response.	PLDALPHA3;phospholipase D alpha 3
AT5G59540	protein_coding	2-oxoglutarate (2OG) and Fe(II)-dependent oxygenase superfamily protein;(source:Araport11)	N/A
AT5G24920	protein_coding	Encodes a member of the GDU (glutamine dumper) family proteins involved in amino acid export: At4g31730 (GDU1); At4g25760 (GDU2), At5g57685 (GDU3), At2g24762 (GDU4), At5g24920 (GDU5), At3g30725 (GDU6) and At5g38770 (GDU7).	AtGDU5;GDU5;glutamine dumper 5
AT5G45950	protein_coding	GDSL-motif esterase/acyltransferase/lipase. Enzyme group with broad substrate specificity that may catalyze acyltransfer or hydrolase reactions with lipid and non-lipid substrates.	GGL28
AT5G05990	protein_coding	Mitochondrial glycoprotein family protein;(source:Araport11)	N/A
AT5G66540	protein_coding	U3 small nucleolar ribonucleoprotein;(source:Araport11)	M PHASE PHOSPHOPROTEIN 10;MPP10
AT5G49170	protein_coding	hypothetical protein;(source:Araport11)	N/A
AT5G43180	protein_coding	transmembrane protein; putative (Protein of unknown function, DUF599);(source:Araport11)	N/A
AT5G48760	protein_coding	Ribosomal protein L13 family protein;(source:Araport11)	RIBOSOMAL PROTEIN UL13W;RPL13AD;UL13W
AT5G61160	protein_coding	anthocyanin 5-aromatic acyltransferase 1;(source:Araport11)	AACT1;ACT;P-COUMAROYL-COA:AGMATINE N4-P-COUMAROYL TRANSFERASE;anthocyanin 5-aromatic acyltransferase 1
AT5G50600	protein_coding	Encodes a hydroxysteroid dehydrogenase shown to act as a NADP+-dependent 11&beta;-;17&beta;-hydroxysteroid dehydrogenase/17&beta;-ketosteroid reductase called HSD1. Two copies of HSD1 (At5g50600 and At5g50700) exist in the Arabidopsis genome as a result of an exact 33-kb duplication on chromosome 5 encompassing seven genes. There are five homologs of HSD1 in Arabidopsis (HSD2-At3g47350, HSD3-At3g…	AtHSD1;HSD1;HYDROXYSTEROID DEHYDROGENASE 1;hydroxysteroid dehydrogenase 1
AT5G50740	protein_coding	Heavy metal transport/detoxification superfamily protein;(source:Araport11)	ATHMP52;HEAVY METAL ASSOCIATED PROTEIN 52
AT5G42060	protein_coding	DEK; chromatin associated protein;(source:Araport11)	N/A
AT5G37540	protein_coding	Eukaryotic aspartyl protease family protein;(source:Araport11)	N/A
AT5G62920	protein_coding	Encodes a Type-A response regulator that is responsive to cytokinin treatment. Its C-ter domain is very short in comparison to other Arabidopsis ARRs (17 total). Arr6 protein is stabilized by cytokinin.	ARR6;RESPONSE REGULATOR 6
AT5G60670	protein_coding	Ribosomal protein L11 family protein;(source:Araport11)	RIBOSOMAL PROTEIN LIKE 12C;RIBOSOMAL PROTEIN UL11X;RPL12C;UL11X
AT5G51190	protein_coding	encodes a member of the ERF (ethylene response factor) subfamily B-3 of ERF/AP2 transcription factor family. The protein contains one AP2 domain. There are 18 members in this subfamily including ATERF-1; ATERF-2, AND ATERF-5. Involved in regulating root architecture and the response to cold stress.	ERF105;ETHYLENE RESPONSE FACTOR 105
AT5G04340	protein_coding	Encodes a C2H2 zinc finger transcription factor that coordinately activates phytochelatin-synthesis related gene expression and directly targets GSH1 by binding to its promoter to positively regulate Cd accumulation and tolerance.	ATZAT6;C2H2;COLD INDUCED ZINC FINGER PROTEIN 2;CZF2;ZAT6;ZINC FINGER OF ARABIDOPSIS THALIANA 6
AT5G12940	protein_coding	SP-TMD-LRR gene	N/A
AT5G09865	antisense_rna	Natural antisense transcript overlaps with AT5G67310;(source:Araport11)	N/A
AT4G38840	protein_coding	SAUR-like auxin-responsive protein family;(source:Araport11)	SAUR14;SMALL AUXIN UPREGULATED RNA 14
AT5G47960	protein_coding	Encodes a small molecular weight g-protein.	ATRABA4C;RAB GTPase homolog A4C;RABA4C;SMALL MOLECULAR WEIGHT G-PROTEIN 1;SMG1
AT5G38940	protein_coding	RmlC-like cupins superfamily protein;(source:Araport11)	N/A
AT5G51600	protein_coding	Mutant has defective roots. Essential for giant cell ontogenesis. Role in organizing the mitotic microtubule array during both early and late mitosis in all plant organs.	ARABIDOPSIS THALIANA MICROTUBULE-ASSOCIATED PROTEIN 65-3;ATMAP65-3;MAP65-3;MICROTUBULE-ASSOCIATED PROTEIN 65-3;PLE;PLEIADE
AT5G58350	protein_coding	Encodes a member of the WNK family (9 members in all) of protein kinases; the structural design of which is clearly distinct from those of other known protein kinases, such as receptor-like kinases and mitogen-activated protein kinases. Its transcription is under the control of circadian rhythms.	WNK4;ZIK2;with no lysine (K) kinase 4
AT5G47700	protein_coding	Co-orthologous gene of large ribosomal subunit protein RPP1.	60S ACIDIC RIBOSOMAL PROTEIN P1-3;P1Y;RIBOSOMAL PROTEIN P1Y;RPP1 CO-ORTHOLOGOUS GENE 3;RPP1.3;RPP1C
AT5G22580	protein_coding	Stress responsive A/B Barrel Domain-containing protein;(source:Araport11)	N/A
AT5G39030	protein_coding	Involved in growth adaptation upon exposure to metal ions. Contributes together with the other MDS genes to the complex network of CrRLK1Ls that positively and negatively affect growth.	MDS4;MEDOS 4
AT5G39850	protein_coding	Ribosomal protein S4;(source:Araport11)	RIBOSOMAL PROTEIN US4Y;US4Y
AT5G23980	protein_coding	Encodes a ferric chelate reductase that is expressed at low levels in roots;shoots and cotyledons, but not flowers. Its transcription is regulated by FIT1.	ATFRO4;FERRIC REDUCTION OXIDASE 4;FRO4
AT5G53420	protein_coding	Member of ASML2 family of CCT domain proteins.There is a preferential accumulation of RNA isoforms CCT101.1 and CCT101.2 in response to N-treatment; each isoform has different targets.	CCT101;CONSTANS, CO-like and TOC1 motif 101
AT5G25110	protein_coding	salt- and anoxia-induced member of AtCIPK family. A direct target of the NAP-SAG113 PP2C regulatory module involved in the inhibition of stomatal closure through ABA.	CBL-INTERACTING PROTEIN KINASE 25;CIPK25;SAG114;SNF1-RELATED PROTEIN KINASE 3.25;SnRK3.25
AT5G04390	protein_coding	C2H2-type zinc finger family protein;(source:Araport11)	ZAT14L
AT5G50700	protein_coding	Encodes a hydroxysteroid dehydrogenase HSD1. Two copies of HSD1 (At5g50600 and At5g50700) exist in the Arabidopsis genome as a result of an exact 33-kb duplication on chromosome 5 encompassing seven genes. There are five homologs of HSD1 in Arabidopsis (HSD2-At3g47350; HSD3-At3g47360, HSD4-At5g50590, HSD4-At5g50690 and HSD6-At5g50770; HSD4 has two copies due to the same gene duplication event occ…	HSD1;HYDROXYSTEROID DEHYDROGENASE 1
AT5G03670	protein_coding	histone-lysine N-methyltransferase SETD1B-like protein;(source:Araport11)	TON1 RECRUITING MOTIF 28;TRM28
AT5G15230	protein_coding	Encodes gibberellin-regulated protein GASA4. Promotes GA responses and exhibits redox activity.	GASA4;GAST1 protein homolog 4 / GA-STIMULATED ARABIDOPSIS 4
AT5G15190	protein_coding	hypothetical protein;(source:Araport11)	N/A
AT5G06000	protein_coding	One of the 2 genes that code for the G subunit of eukaryotic initiation factor 3 (EIF3).	ARABIDOPSIS THALIANA EUKARYOTIC TRANSLATION INITIATION FACTOR 3G2;ATEIF3G2;EIF3G2;EUKARYOTIC TRANSLATION INITIATION FACTOR 3G2
AT5G24580	protein_coding	Heavy metal transport/detoxification superfamily protein;(source:Araport11)	ATHMP47;HEAVY METAL ASSOCIATED PROTEIN 47;HIPP09
AT5G08600	protein_coding	U3 ribonucleoprotein (Utp) family protein;(source:Araport11)	N/A
AT5G18020	protein_coding	SAUR-like auxin-responsive protein family;(source:Araport11)	SAUR20;SMALL AUXIN UP RNA 20
AT5G05860	protein_coding	Encodes a cytokinin N-glucosyltransferase that is involved in cytokinin homeostasis and cytokinin response in planta through cytokinin N-glucosylation. Expression is induced by ABA; mannitol and drought stress. Analysis of overexpressors and loss of function mutants indicate a role in response to osmotic and drought stress.	UDP-GLUCOSYL TRANSFERASE 76C2;UGT76C2
AT5G52050	protein_coding	MATE efflux family protein;(source:Araport11)	ATDTX50;DETOXIFICATION EFFLUX CARRIER 50;DTX50
AT5G17860	protein_coding	Cation/Ca2+ exchanger family member. Double mutants with CCX4 show delayed greening and defects in ROS response.	CAX7;CCX1;calcium exchanger 7
AT5G16130	protein_coding	Ribosomal protein S7e family protein;(source:Araport11)	ES7X;RIBOSOMAL PROTEIN ES7X
AT5G09440	protein_coding	EXORDIUM like 4;(source:Araport11)	EXL4;EXORDIUM LIKE 4
AT5G02190	protein_coding	encodes an aspartic protease; has an important role in determining cell fate during embryonic development and in reproduction processes. The loss-of-function mutation of PCS1 causes degeneration of both male and female gametophytes and excessive cell death of developing embryos during torpedo stage.	ARABIDOPSIS THALIANA ASPARTIC PROTEASE 38;ASP38;ATASP38;EMB24;EMBRYO DEFECTIVE 24;PCS1;PROMOTION OF CELL SURVIVAL 1
AT5G14580	protein_coding	polyribonucleotide nucleotidyltransferase;(source:Araport11)	N/A
AT5G14940	protein_coding	Major facilitator superfamily protein;(source:Araport11)	NA EFFLUX TRANSPORTER1;NAET1
AT5G13820	protein_coding	Encodes a protein that specifically binds plant telomeric DNA repeats. It has a single Myb telomeric DNA-binding (SANT) domain in C-terminus that prefers the sequence TTTAGGG. Single Myb Histone (SMH) gene family member.	ATBP-1;ATBP1;ATTBP1;H-PROTEIN PROMOTE;HPPBF-1;TBP1;TELOMERIC DNA BINDING PROTEIN 1
AT5G13830	protein_coding	FtsJ-like methyltransferase family protein;(source:Araport11)	ATTRM7C;TRM7C;TRNA METHYLTRANSFERASE 7C
AT5G18030	protein_coding	SAUR-like auxin-responsive protein family;(source:Araport11)	SAUR21;SMALL AUXIN UP RNA 21
AT5G16360	protein_coding	NC domain-containing protein-like protein;(source:Araport11)	N/A
AT5G23930	protein_coding	Mitochondrial transcription termination factor family protein;(source:Araport11)	MTERF34
AT5G09840	protein_coding	Putative endonuclease or glycosyl hydrolase;(source:Araport11)	MITOCHONDRIAL NUCLEASE2;MNU2
AT5G20740	protein_coding	Pectin methylesterase inhibitor.	PECTIN METHYLESTERASE INHIBITOR 3;PMEI3
AT5G27120	protein_coding	SAR DNA-binding protein; putative, strong similarity to SAR DNA-binding protein-1 (Pisum sativum) GI:3132696; contains Pfam profile PF01798: Putative snoRNA binding domain; has similarity to MAR binding NOP58 protein The mRNA is cell-to-cell mobile.	N/A
AT5G11070	protein_coding	hypothetical protein;(source:Araport11)	N/A
AT5G11420	protein_coding	Encodes a DUF642 cell wall protein.	N/A
AT5G24030	protein_coding	Encodes a protein with ten predicted transmembrane helices. The SLAH3 protein has similarity to the SLAC1 protein involved in ion homeostasis in guard cells. Although it is not expressed in guard cells; it can complement an slac1-2 mutant suggesting that it performs a similar function. SLAH3:GFP localizes to the plasma membrane.	SLAC1 HOMOLOGUE 3;SLAH3
AT5G02580	protein_coding	RPGE1 mRNA expression is activated by PIFs by directly binding to promoter; overexpression causes pale leaves. Disrupts the homodimerization of GLK1 by interacting with its dimerization domain and debilitates the DNA-binding activity of GLK1. RPGE-GLK regulatory pairs regulate photosynthetic gene expression downstream of PIFs. Negatively regulates accumulation of chlorophyll.	BGH2;BPG4 HOMOLOGOUS GENE 2,;PEL2;RPGE1
AT5G10570	protein_coding	Encodes a myo-inositol hexakisphosphate kinase.	N/A
AT5G06550	protein_coding	Encodes a HR demethylase that acts as a positive regulator of seed germination in the PHYB-PIL5-SOM pathway.	JMJ22;JUMONJI DOMAIN-CONTAINING PROTEIN 22
AT4G16008	protein_coding	hypothetical protein;(source:Araport11)	N/A
AT4G13572	protein_coding	hypothetical protein;(source:Araport11)	N/A
AT4G00883	protein_coding	transmembrane protein;(source:Araport11)	N/A
AT4G13577	protein_coding	hypothetical protein;(source:Araport11)	N/A
AT4G00163	protein_coding	hypothetical protein;(source:Araport11)	N/A
AT4G00165	protein_coding	Bifunctional inhibitor/lipid-transfer protein/seed storage 2S albumin superfamily protein;(source:Araport11)	N/A
AT3G60961	protein_coding	non-functional UMK	N/A
AT4G13575	protein_coding	hypothetical protein;(source:Araport11)	N/A
AT4G29905	protein_coding	hypothetical protein;(source:Araport11)	N/A
AT3G60966	protein_coding	RING/U-box superfamily protein;(source:Araport11)	ATL91;Arabidopsis Toxicos en Levadura 91
AT3G56070	protein_coding	rotamase cyclophilin 2 (ROC2) exhibiting peptidyl-prolyl cis-trans isomerase activity involved in signal transduction.	ROC2;ROTAMASE CYCLOPHILIN 2
AT3G55010	protein_coding	encoding phosphoribosylformylglycinamidine cyclo-ligase (syn. AIR synthetase)that phosphorylates 5-phosphoribosyl-N-formylglycinamidine (FGAM) to form 5-aminoimidazole ribonucleotide (AIR)	ATPURM;EMB2818;EMBRYO DEFECTIVE 2818;PUR5
AT3G49670	protein_coding	Encodes a CLAVATA1-related receptor kinase-like protein required for both shoot and flower meristem function. Very similar to BAM1;with more than 85% a.a. identity. It has a broad expression pattern and is involved in vascular strand development in the leaf, control of leaf shape, size and symmetry, male gametophyte development and ovule specification and function. Anthers of double mutants (bam1…	BAM2;BARELY ANY MERISTEM 2
AT3G55500	protein_coding	expansin-like protein. Naming convention from the Expansin Working Group (Kende et al; 2004. Plant Mol Bio). Involved in the formation of nematode-induced syncytia in roots of Arabidopsis thaliana.	ATEXP16;ATEXPA16;ATHEXP ALPHA 1.7;EXP16;EXPA16;EXPANSIN 16;expansin A16
AT4G07825	protein_coding	transmembrane protein;(source:Araport11)	N/A
AT4G30670	protein_coding	Putative membrane lipoprotein;(source:Araport11)	N/A
AT4G32810	protein_coding	Encodes a protein with similarity to carotenoid cleaving deoxygenases; the enzymes that cleave beta-carotene. Involved in the production of a graft transmissable signal to suppress axillary branching. Protein is localized to chloroplast stroma and expressed primarily in root tip. Mutants in the gene exhibit increased shoot branching, and light-dependent defects in hook opening and hypocotyl/root …	ATCCD8;CAROTENOID CLEAVAGE DIOXYGENASE 8;CCD8;MAX4;MORE AXILLARY BRANCHING 4
AT4G25390	protein_coding	Protein kinase superfamily protein;(source:Araport11)	N/A
AT4G06105	long_noncoding_rna	None;(source:Araport11)	N/A
AT4G34380	protein_coding	Transducin/WD40 repeat-like superfamily protein;(source:Araport11)	N/A
AT4G01460	protein_coding	basic helix-loop-helix (bHLH) DNA-binding superfamily protein;(source:Araport11)	N/A
AT4G34790	protein_coding	Putative OXS2-binding DEGs were constitutively activated by OXS2.	DEG4;SAUR3;SMALL AUXIN UPREGULATED RNA 3
AT4G25890	protein_coding	Ribosomal protein involved in defense response to Pseudomonas syringae pv tomato-DC3000.	P3Z;RIBOSOMAL PROTEIN P3Z;RPP3A
AT4G33420	protein_coding	Peroxidase superfamily protein;(source:Araport11)	PEROXIDASE 47;PRX47
AT4G34220	protein_coding	Encodes a receptor like kinase involved in ABA-mediated seedling development and drought tolerance.RDK1 is an atypical or pseudokinase and has no phosphorylation activity. Its expression is upregulated in response to ABA.interacts with ABI1 and other PP2C phosphatases.	RDK1;RECEPTOR DEAD KINASE1
AT4G24830	protein_coding	arginosuccinate synthase family;(source:Araport11)	N/A
AT4G36010	protein_coding	Pathogenesis-related thaumatin superfamily protein;(source:Araport11)	N/A
AT4G34610	protein_coding	Acts as a negative regulator of xylem vessel cells as a protein complex together with OVATE FAMILY PROTEIN1 (OFP1); OFP4, and MYB75.	BEL1-like homeodomain 6;BLH6
AT4G34760	protein_coding	SAUR-like auxin-responsive protein family;(source:Araport11)	SAUR50;SMALL AUXIN UPREGULATED RNA 50
AT4G08985	antisense_long_noncoding_rna	Natural antisense transcript overlaps with AT4G34410;(source:Araport11)	N/A
AT3G48580	protein_coding	Encodes a cell-wall localized xyloglucan endotransglucosylase/hydrolase.	XTH11;xyloglucan endotransglucosylase/hydrolase 11
AT3G49410	protein_coding	Transcription factor IIIC; subunit 5;(source:Araport11)	N/A
AT3G55690	protein_coding	hypothetical protein;(source:Araport11)	N/A
AT3G52170	protein_coding	DNA binding protein;(source:Araport11)	N/A
AT3G53650	protein_coding	Histone superfamily protein;(source:Araport11)	HTB6
AT3G62460	protein_coding	Putative endonuclease or glycosyl hydrolase;(source:Araport11)	KILLER OF POLLEN KILLER IN PK3A;KPOK3A
AT3G59670	protein_coding	elongation factor;(source:Araport11)	N/A
AT3G50760	protein_coding	Encodes a protein with putative galacturonosyltransferase activity. The mRNA is cell-to-cell mobile.	GATL2;Galacturonosyltransferase-like 2
AT3G54720	protein_coding	Encodes glutamate carboxypeptidase; integral membrane protein that is associated with endoplasmic reticulum where it co-localizes with AGO1. Various alleles show-increased cotyledon number and rate of leaf initiation, show transformation of leaves to cotyledons, altered flowering time and photomorphogenesis and an increased level of cytokinin biosynthesis. Involved in ethylene enhanced hypocotyl …	ALTERED MERISTEM PROGRAM 1;AMP1;ATAMP1;CONSTITUTIVE MORPHOGENESIS 2;COP2;HAUPTLING;HPT;MFO1;Multifolia;PRIMORDIA TIMING;PT
AT3G46930	protein_coding	Encodes a Raf-Like Mitogen-Activated Protein Kinase Kinase Kinase Raf43. Required for tolerance to multiple abiotic stresses.	RAF-LIKE MITOGEN-ACTIVATED PROTEIN KINASE KINASE KINASE 43;RAF43
AT3G57490	protein_coding	Ribosomal protein S5 family protein;(source:Araport11)	RIBOSOMAL PROTEIN US5W;US5W
AT4G28780	protein_coding	GDSL-motif esterase/acyltransferase/lipase. Enzyme group with broad substrate specificity that may catalyze acyltransfer or hydrolase reactions with lipid and non-lipid substrates.	N/A
AT4G24780	protein_coding	Encodes a pectate lyase involved in response to nematodes.	PLL19
AT4G32990	protein_coding	Transducin/WD40 repeat-like superfamily protein;(source:Araport11)	N/A
AT4G30800	protein_coding	Nucleic acid-binding; OB-fold-like protein;(source:Araport11)	RIBOSOMAL PROTEIN US17Y;US17Y
AT4G17390	protein_coding	Ribosomal protein L23/L15e family protein;(source:Araport11)	EL15Y;RIBOSOMAL PROTEIN EL15Y
AT4G08290	protein_coding	Nodulin MtN21-like transporter family protein. Amino acid transporter which confers Botrytis cinerea susceptibility.	UMAMIT20;USUALLY MULTIPLE ACIDS MOVE IN AND OUT TRANSPORTERS 20
AT4G29740	protein_coding	It encodes a protein whose sequence is similar to cytokinin oxidase/dehydrogenase; which catalyzes the degradation of cytokinins.	ATCKX4;CKX4;CYTOKININ OXIDASE 4
AT4G00880	protein_coding	SAUR-like auxin-responsive protein family;(source:Araport11)	SAUR31;SMALL AUXIN UPREGULATED RNA 31
AT4G00940	protein_coding	Dof-type zinc finger DNA-binding family protein. Mutants show enhanced seed longevity due to increased seed storage protein accumulation and reduced seed coat permeabilty.	ATDOF4.1;DNA BINDING WITH ONE FINGER 4.1;DOF4.1;INTERCELLULAR TRAFFICKING DOF 1;ITD1
AT4G12470	protein_coding	Encodes AZI1 (AZELAIC ACID INDUCED 1). Involved in the priming of salicylic acid induction and systemic immunity triggered by pathogen or azelaic acid. Targeting if AZI1 to chloroplasts is increased during SAR induction and that localization requires the PRR domain.It is involved in the uptake and movement of the azelaic acid signal. AZI1 uses a previously undescribed variant of the signal anchor…	AZELAIC ACID INDUCED 1;AZI1
AT3G45030	protein_coding	Ribosomal protein S10p/S20e family protein;(source:Araport11)	RIBOSOMAL PROTEIN US10Z;US10Z
AT3G61640	protein_coding	arabinogalactan protein 20;(source:Araport11)	AGP20;ARABINOGALACTAN PROTEIN 20;Arabinogalactan protein 20;AtAGP20
AT3G46370	protein_coding	Leucine-rich repeat protein kinase family protein;(source:Araport11)	N/A
AT3G57040	protein_coding	response regulator ARR9; A two-component response regulator-like protein with a receiver domain with a conserved aspartate residue and a possible phosphorylation site and at the N-terminal half. Appears to interact with histidine kinase like genes ATHP3 and ATHP2	ARR9;ATRR4;RESPONSE REGULATOR 4;RESPONSE REGULATOR 9
AT3G57150	protein_coding	Encodes a putative pseudouridine synthase (NAP57).	AtCBF5;AtNAP57;CBF5;NAP57;TRUB1;homologue of NAP57
AT3G59700	protein_coding	Member of Receptor kinase-like protein family. Represses stomatal immunity induced by Pseudomonas syringae pv. tomato DC3000.	ATHLECRK;HLECRK;L-TYPE LECTIN RECEPTOR KINASE V.5;LECRK-V.5;LECRK1;LECTIN-RECEPTOR KINASE 1;LEGUME-LIKE LECTIN RECEPTOR KINASE-V.5;lectin-receptor kinase
AT3G54600	protein_coding	Glyoxalase I with low activity.	DJ-1F;DJ1F
AT3G48100	protein_coding	Encodes a transcription repressor that mediates a negative feedback loop in cytokinin signalling. ARR5 expression is upregulated by Class I KNOX genes. Arr5 protein is stabilized by cytokinin in a two-component phosphorelay.	ARABIDOPSIS THALIANA RESPONSE REGULATOR 2;ARR5;ATRR2;IBC6;INDUCED BY CYTOKININ 6;RR5;response regulator 5
AT3G62050	protein_coding	Putative endonuclease or glycosyl hydrolase;(source:Araport11)	N/A
AT3G47370	protein_coding	Ribosomal protein S10p/S20e family protein;(source:Araport11)	RIBOSOMAL PROTEIN US10Y;US10Y
AT3G55240	protein_coding	mRNA expression activated by PIFs by directly binding to promoter; overexpression causes pale leaves.Interacts with GOLDEN2- LIKE (GLK) transcription factors and suppresses GLK1 activities; thereby causing a decrease in the amounts of chlorophylls and the size of light-harvesting complexes. BPG4 expression is induced by BR deficiency and light, and is regulated by the circadian rhythm. BPG4 defic…	BPG4;PEL1;RPGE2
AT3G53250	protein_coding	SAUR-like auxin-responsive protein family;(source:Araport11)	SAUR57;SMALL AUXIN UPREGULATED RNA 57
AT3G56570	protein_coding	SET domain-containing protein;(source:Araport11)	N/A
AT3G60245	protein_coding	Zinc-binding ribosomal protein family protein;(source:Araport11)	EL43Y;RIBOSOMAL PROTEIN EL43Y
AT4G32280	protein_coding	Indole-3-acetic acid inducible 29 protein involved in IAA signaling. Downstream target of PIF4.	IAA29;INDOLE-3-ACETIC ACID INDUCIBLE 29
AT4G21680	protein_coding	Encodes a nitrate transporter (NRT1.8). Functions in nitrate removal from the xylem sap. Mediates cadmium tolerance.	ATNPF7.2;NITRATE TRANSPORTER 1.8;NPF7.2;NRT1.8;NRT1/ PTR FAMILY 7.2
AT4G28360	protein_coding	Ribosomal protein L22p/L17e family protein;(source:Araport11)	RIBOSOMAL PROTEIN UL22MY;UL22MY
AT4G18730	protein_coding	encodes a cytosolic ribosomal protein L16; which is a constituent of 60S large ribosomal complex. Gene is expressed in root and shoot apical meristems and in lateral root primordia. Expression in lateral root primordia is induced by auxin.	RIBOSOMAL PROTEIN L16B;RIBOSOMAL PROTEIN UL5X;RPL16B;UL5X
AT4G35720	protein_coding	DUF241 domain protein; putative (DUF241);(source:Araport11)	N/A
AT4G15230	protein_coding	pleiotropic drug resistance 2;(source:Araport11)	ABCG30;ATP-binding cassette G30;ATPDR2;PDR2;PLEIOTROPIC DRUG RESISTANCE 2
AT4G15990	protein_coding	hypothetical protein;(source:Araport11)	N/A
AT4G16000	protein_coding	hypothetical protein;(source:Araport11)	N/A
AT4G15660	protein_coding	Encodes a member of the CC-type glutaredoxin (ROXY) family. Represses transcriptional and developmental responses to nitrate. Operates downstream of cytokinins in a signal transduction pathway that negatively regulates plant primary root growth in response to nitrate.Interacts with the TGA1 and TGA4 transcription factors; which are central regulators of early transcriptional responses to nitrate …	GRXS8;ROXY15
AT4G25630	protein_coding	encodes a fibrillarin; a key nucleolar protein in eukaryotes which associates with box C/D small nucleolar RNAs (snoRNAs) directing 2'-O-ribose methylation of the rRNA. This gene also encodes a novel box C/D snoRNA, U60.2f in its fifth intron that accumulates in seedlings and that their targeted residue on the 25 S rRNA is methylated. The mRNA is cell-to-cell mobile.	ATFIB2;FIB2;FIBRILLARIN 2
AT4G26540	protein_coding	Member of ROOT MERISTEM GROWTH FACTOR family of peptide ligands.	RGF1 INSENSITIVE 3;RGFR3;RGI3
AT4G02410	protein_coding	Concanavalin A-like lectin protein kinase family protein;(source:Araport11)	ATLPK1;L-TYPE LECTIN RECEPTOR KINASE IV.3;LECRK-IV.3;LECTIN-LIKE PROTEIN KINASE 1;LPK1
AT4G11910	protein_coding	Acts antagonistically with SGR1 to balance chlorophyll catabolism in chloroplasts with the dismantling and remobilizing of other cellular components in senescing leaf cells.	NONYELLOWING 2;NYE2;SGR2;STAY-GREEN 2
AT3G51960	protein_coding	bZIP transcription factor induced by salt stress and promoted salt tolerance. Localized to the cytoplasm and nucleus under control conditions and targeted preferentially to the nucleus under salt stress	ATBZIP24;BZIP24;basic leucine zipper 24
AT3G44740	protein_coding	Class II aaRS and biotin synthetases superfamily protein;(source:Araport11)	N/A
AT4G18980	protein_coding	Encodes a nuclear-targeted protein AtS40-3 that modulates senescence associated gene expression.	AtS40-3
AT4G26150	protein_coding	Encodes a member of the GATA factor family of zinc finger transcription factors. Modulate chlorophyll biosynthesis and glutamate synthase (GLU1/Fd-GOGAT) expression.	CGA1;CYTOKININ-RESPONSIVE GATA FACTOR 1;GATA TRANSCRIPTION FACTOR 22;GATA22;GNC-LIKE;GNL
AT4G01430	protein_coding	Encodes a plasma membrane-localized amino acid transporter likely involved in glucosinolate and amino acid export in the developing seed. Expressed in ovule funiculus.Glucosinolates are exported from site of biosynthesis the chalazal seed coat.	UMAMIT29;USUALLY MULTIPLE ACIDS MOVE IN AND OUT TRANSPORTERS 29
AT4G10450	protein_coding	Ribosomal protein L6 family;(source:Araport11)	RIBOSOMAL PROTEIN UL6X;UL6X
AT4G23750	protein_coding	encodes a member of the ERF (ethylene response factor) subfamily B-5 of ERF/AP2 transcription factor family. The protein contains one AP2 domain. There are 7 members in this subfamily. Monopteros target gene. CRF proteins relocalize to the nucleus in response to cytokinin.	CRF2;CYTOKININ RESPONSE FACTOR 2;TARGET OF MONOPTEROS 3;TMO3
AT4G16720	protein_coding	Ribosomal protein L23/L15e family protein;(source:Araport11)	EL15Z;RIBOSOMAL PROTEIN EL15Z
AT4G15670	protein_coding	Encodes a member of the CC-type glutaredoxin (ROXY) family.	GRXS7;MONOTHIOL GLUTAREDOXIN-S7;ROXY14
AT4G08300	protein_coding	nodulin MtN21-like transporter family protein	UMAMIT17;USUALLY MULTIPLE ACIDS MOVE IN AND OUT TRANSPORTERS 17
AT4G12290	protein_coding	Copper amine oxidase. Induced by ABA and involved in stomatal closure.	COPPER AMINE OXIDASE;CUAO
AT4G02780	protein_coding	Catalyzes the conversion of geranylgeranyl pyrophosphate (GGPP) to copalyl pyrophosphate (CPP) of gibberellin biosynthesis	ABC33;ARABIDOPSIS THALIANA ENT-COPALYL DIPHOSPHATE SYNTHETASE 1;ATCPS1;CPP synthase;CPS;CPS1;ENT-COPALYL DIPHOSPHATE SYNTHETASE 1;GA REQUIRING 1;GA1
AT3G29030	protein_coding	Encodes an expansin. Naming convention from the Expansin Working Group (Kende et al; 2004. Plant Mol Bio)	ARABIDOPSIS THALIANA EXPANSIN 5;ARABIDOPSIS THALIANA EXPANSIN A5;ATEXP5;ATEXPA5;ATHEXP ALPHA 1.4;EXP5;EXPA5;EXPANSIN 5;EXPANSIN A5
AT3G44750	protein_coding	Encodes a histone deacetylase. Controls the development of adaxial/abaxial leaf polarity. Two lines with RNAi-directed against this gene show reduced Agrobacterium-mediated DNA transformation of the roots. Involved in development of the vascular tissue of the stem by affecting cell proliferation and differentiation.	ATHD2A;HD2A;HDA3;HDT1;HISTONE DEACETYLASE 2A;HISTONE DEACETYLASE 3
AT4G30180	protein_coding	Overexpression inhibits cell elongation and anthocyanin biosynthesis. Interacts with CIB5 and PRE1. By interacting with CIB5; interferes with the activity of CIB5, and thus inhibiting the transcription of cell elongation-related genes regulated by CIB5, including EXPANSINS8 and 11 (EXP8 and EXP11) and indole-3-acetic acid 7 and 17 (IAA7 and IAA17).	HLH4
AT4G15680	protein_coding	Encodes a member of the CC-type glutaredoxin (ROXY) family. Operates downstream of cytokinins in a signal transduction pathway that negatively regulates plant primary root growth in response to nitrate.	GRXS4;ROXY13
AT4G27260	protein_coding	encodes an IAA-amido synthase that conjugates Asp and other amino acids to auxin in vitro. Lines carrying insertions in this gene are hypersensitive to auxin. It is involved in camalexin biosynthesis via conjugating indole-3-carboxylic acid (ICA) and cysteine (Cys). The mRNA is cell-to-cell mobile.	GH3.5;WES1
AT4G01950	protein_coding	putative sn-glycerol-3-phosphate 2-O-acyltransferase	ATGPAT3;GLYCEROL-3-PHOSPHATE sn-2-ACYLTRANSFERASE 3;GPAT3
AT4G22620	protein_coding	SAUR-like auxin-responsive protein family;(source:Araport11)	SAUR34;SMALL AUXIN UPREGULATED RNA 34
AT4G12600	protein_coding	Modulates pre-mRNA splicing of RBOHD and ALD1 to regulate plant immunity. Interacts with U4/U6.U5 trisnRNP-specifc 27 K.	SNU13
AT4G18100	protein_coding	Ribosomal protein L32e;(source:Araport11)	EL32Z;RIBOSOMAL PROTEIN EL32Z
AT3G60390	protein_coding	Encodes homeobox protein HAT3.	HAT3;HOMEOBOX-LEUCINE ZIPPER PROTEIN 3
AT3G04181	protein_coding	hypothetical protein;(source:Araport11)	N/A
AT2G43375	other_rna	other_RNA;(source:Araport11)	N/A
AT3G15357	protein_coding	phosphopantothenoylcysteine decarboxylase subunit;(source:Araport11)	N/A
AT2G41231	protein_coding	transmembrane protein;(source:Araport11)	N/A
AT2G47885	protein_coding	hypothetical protein;(source:Araport11)	N/A
AT2G41230	protein_coding	Encodes an ER-localized plant hormone-responsive gene and appears to act redundantly with ARGOS and ARL during organ growth. Over-expression modifies plant sensitivity to ethylene; leading to improved drought tolerance.	ARGOS-LIKE2;ARL2;ORGAN SIZE RELATED 1;OSR1
AT2G43535	protein_coding	Encodes a defensin-like (DEFL) family protein.	N/A
AT3G05327	protein_coding	Cyclin family protein;(source:Araport11)	N/A
AT2G41310	protein_coding	Encodes an A- type response Regulator that is primarily expressed in the root and is involved in cytokinin-mediated signalling. Phosphatidylinositol 4-phosphate 5-kinase (PIP5K) enzyme family member.	ARR8;ATRR3;RESPONSE REGULATOR 3;RESPONSE REGULATOR 8;RR3;response regulator 3
AT2G41480	protein_coding	Encodes a cationic cell-wall-bound peroxidase homolog that is involved in the lignification of cell walls. Regulated by COG1; involved in seed longevity.	ATPRX25;PEROXIDASE 25;PRX25
AT2G41990	protein_coding	late embryogenesis abundant protein;(source:Araport11)	CC3;COMPANION OF CELLULOSE SYNTHASE 3
AT3G03820	protein_coding	SAUR-like auxin-responsive protein family;(source:Araport11)	SAUR29;SMALL AUXIN UP RNA 29
AT3G21420	protein_coding	LATERAL BRANCHING OXIDOREDUCTASE (LBO); encodes an oxidoreductase-like enzyme of the 2-oxoglutarate and Fe(II)-dependent dioxygenase superfamily. It is involved in the biosynthesis of strigolactones.	LATERAL BRANCHING OXIDOREDUCTASE;LBO
AT3G03480	protein_coding	acetyl CoA:(Z)-3-hexen-1-ol acetyltransferase;(source:Araport11)	CHAT;acetyl CoA:(Z)-3-hexen-1-ol acetyltransferase
AT2G41380	protein_coding	S-adenosyl-L-methionine-dependent methyltransferases superfamily protein;(source:Araport11)	N/A
AT2G37600	protein_coding	cytosolic ribosomal protein gene; part of eL36 familyl	EL36Z;RIBOSOMAL PROTEIN EL36Z;RIBOSOMAL PROTEIN L36A;RPL36A
AT2G34490	protein_coding	Encodes a protein with C22-sterol desaturase activity. The enzyme was shown to catalyze the conversion of both 24-<i>epi</i>-campesterol and &beta;-sitosterol to brassicasterol and stigmasterol; respectively, in the presence of NADPH.	CYP710A2;cytochrome P450, family 710, subfamily A, polypeptide 2
AT2G34260	protein_coding	Encodes a WDxR motif-containing protein that is required for gametogenesis; seed and endosperm development.	WDR55;human WDR55 (WD40 repeat) homolog
AT2G39700	protein_coding	putative expansin. Naming convention from the Expansin Working Group (Kende et al; 2004. Plant Mol Bio). Involved in the formation of nematode-induced syncytia in roots of Arabidopsis thaliana.	ATEXP4;ATEXPA4;ATHEXP ALPHA 1.6;EXPA4;EXPANSIN A4;XPA4;expansin A4
AT2G44230	protein_coding	hypothetical protein (DUF946);(source:Araport11)	N/A
AT2G34080	protein_coding	Cysteine proteinases superfamily protein;(source:Araport11)	N/A
AT2G34510	protein_coding	Protein of unknown function; DUF642. Found in cellulose enriched cell wall fractions.	ATHB-1
AT2G46680	protein_coding	encodes a putative transcription factor that contains a homeodomain closely linked to a leucine zipper motif. Transcript is detected in all tissues examined. Is transcriptionally regulated in an ABA-dependent manner and may act in a signal transduction pathway which mediates a drought response.	ARABIDOPSIS THALIANA HOMEOBOX 7;ATHB-7;ATHB7;HB-7;homeobox 7
AT2G41010	protein_coding	Encodes a novel calmodulin binding protein whose gene expression is induced by dehydration and ionic (salt) and non-ionic (mannitol) osmotic stress. Lines over-expressing this gene are more sensitive and anti-sense lines are more tolerant to osmotic stress; suggesting this gene may be a negative regulator of response to osmotic stress.	ATCAMBP25;CAMBP25;calmodulin (CAM)-binding protein of 25 kDa
AT2G40690	protein_coding	Encodes a putative dihydroxyacetone phosphate (DHAP) reductase involved in glycerol-3-phosphate supply within the chloroplast for synthesis of glycerolipids. Mutants have reduced levels of hexadecatrienoic acid; which is rescued by exogenous glycerol-3-phosphate. This gene appears to be involved in the flux of fatty acids in the prokaryotic glyerolipid biosynthesis pathway.	GLY1;SFD1;SUPPRESSOR OF FATTY ACID DESATURASE DEFICIENCY 1
AT2G40670	protein_coding	response regulator 16	ARR16;RESPONSE REGULATOR 16;RR16;response regulator 16
AT2G37860	protein_coding	Encodes a protein involved in differential development of bundle sheath and mesophyll cell chloroplasts.	LCD1;LOWER CELL DENSITY 1;RE;RETICULATA
AT2G31945	protein_coding	transmembrane protein;(source:Araport11)	N/A
AT3G23830	protein_coding	encodes a glycine-rich RNA binding protein. Gene expression is induced by cold and reduced by ionic (salt) and non-ionic (mannitol) osmotic stress. Lines overexpressing the gene are slightly more tolerant to osmotic stress during germination.	AtGRP4;GLYCINE-RICH RNA-BINDING PROTEIN 4;GR-RBP4;GRP4;RBGA4;RNA-BINDING GLYCINE-RICH PROTEIN A4
AT3G12270	protein_coding	Together with RPS2B promotes ribosome biogenesis and coordinates growth and cold adaptation trade-off.	ARABIDOPSIS THALIANA PROTEIN ARGININE METHYLTRANSFERASE 3;ATPRMT3;PRMT3;PROTEIN ARGININE METHYLTRANSFERASE 3
AT3G06020	protein_coding	A member of the FAF family proteins encoded by the FANTASTIC FOUR (FAF) genes: AT4G02810 (FAF1); AT1G03170 (FAF2), AT5G19260 (FAF3) and AT3G06020 (FAF4). FAFs have the potential to regulate shoot meristem size in Arabidopsis thaliana. FAFs can repress WUS, which ultimately leads to an arrest of meristem activity in FAF overexpressing lines.	FAF4;FANTASTIC FOUR 4
AT3G17790	protein_coding	Expression is upregulated in the shoot of cax1/cax3 mutant and is responsive to phosphate (Pi) and not phosphite (Phi) in roots and shoots.	ATACP5;ATPAP17;PAP17;PURPLE ACID PHOSPHATASE 17
AT3G17890	protein_coding	hypothetical protein;(source:Araport11)	N/A
AT3G15950	protein_coding	Similar to TSK-associating protein 1 (TSA1); contains 10 EFE repeats, a novel repeat sequence unique to plants. Expressed preferentially in the roots.Protein is localized to ER bodies- an endoplasmic reticulum derived structure. Loss of function mutations lack ER bodies.	NAI2
AT3G26210	protein_coding	putative cytochrome P450 The mRNA is cell-to-cell mobile.	CYP71B23;cytochrome P450, family 71, subfamily B, polypeptide 23
AT3G22660	protein_coding	rRNA processing protein-like protein;(source:Araport11)	EBP2
AT3G08860	protein_coding	Encodes a protein that is predicted to have beta-alanine aminotransferase activity.	PYD4;PYRIMIDINE 4
AT3G08520	protein_coding	Ribosomal protein L41 family;(source:Araport11)	EL41X;RIBOSOMAL PROTEIN EL41X
AT2G46660	protein_coding	Encodes a member of CYP78A cytochrome P450 monooxygenase protein family that is required in the sporophytic tissue of the mother plant to promote seed growth.	CYP78A6;ENHANCER OF DA1-1;EOD3;cytochrome P450, family 78, subfamily A, polypeptide 6
AT2G36620	protein_coding	RPL24A encodes ribosomal protein L24; homolog of cytosolic RPL24, found in archaea and higher eukaryotes. Arabidopsis has two RPL24 homologs, RPL24A (AT2G36620) and RPL24B (AT3G53020).	EL24Z;RIBOSOMAL PROTEIN EL24Z;RPL24A;ribosomal protein L24
AT2G43200	protein_coding	S-adenosyl-L-methionine-dependent methyltransferases superfamily protein;(source:Araport11)	N/A
AT2G37640	protein_coding	member of Alpha-Expansin Gene Family. Naming convention from the Expansin Working Group (Kende et al; 2004. Plant Mol Bio). Involved in the formation of nematode-induced syncytia in roots of Arabidopsis thaliana.	ARABIDOPSIS THALIANA EXPANSIN A3;ATEXP3;ATEXPA3;ATHEXP ALPHA 1.9;EXP3;EXPA3;EXPANSIN 3;EXPANSIN3
AT2G47880	protein_coding	Encodes a member of the CC-type glutaredoxin (ROXY) family. CEPD2 is a non secreted polypeptide that is highly similar to CEPD1 which is another member of a novel family related to glutaredoxins. It is induced by nitrogen starvation. It acts downstream of the CEP1 peptide in systemic N-demand signalling .The RNA is expressed in the phloem of cotelydon and leaf vasculature but the peptide is graft…	CEP DOWNSTREAM 2;CEPD2;ROXY9
AT2G32060	protein_coding	Ribosomal protein L7Ae/L30e/S12e/Gadd45 family protein;(source:Araport11)	ES12Y;RIBOSOMAL PROTEIN ES12Y
AT2G32660	protein_coding	receptor like protein 22;(source:Araport11)	AtRLP22;RLP22;Receptor Like Protein 22;receptor like protein 22
AT2G37450	protein_coding	nodulin MtN21-like transporter family protein	UMAMIT13;USUALLY MULTIPLE ACIDS MOVE IN AND OUT TRANSPORTERS 13
AT2G33580	protein_coding	Encodes a putative LysM-containing receptor-like kinase. LYK5 is a major chitin receptor and forms a chitin-induced complex with related kinase CERK1. Based on protein sequence alignment analysis; it was determined as a pseudo kinase due to a lack of the ATP-binding P-loop in the kinase domain.	ATLYK5;LYK5;LYSM-CONTAINING RECEPTOR-LIKE KINASE 5
AT2G42870	protein_coding	Encodes PHYTOCHROME RAPIDLY REGULATED1 (PAR1); an atypical basic helix-loop-helix (bHLP) protein. Closely related to PAR2 (At3g58850). Up regulated after simulated shade perception. Acts in the nucleus to control plant development and as a negative regulator of shade avoidance response. Functions as transcriptional repressor of auxin-responsive genes SAUR15 (AT4G38850) and SAUR68 (AT1G29510).	HELIX-LOOP-HELIX 1;HLH1;PAR1;PHY RAPIDLY REGULATED 1
AT2G44990	protein_coding	More Axillary Branching; carotenoid cleavage dioxygenases.	ATCCD7;CAROTENOID CLEAVAGE DIOXYGENASE 7;CCD7;MAX3
AT2G47190	protein_coding	Encodes a MYB transcription factor that possesses an R2R3 MYB DNA binding domain and is known to regulate the expression of salt- and dehydration-responsive genes. Has been shown to bind calmodulin.	ATMYB2;MYB DOMAIN PROTEIN 2;MYB2
AT3G07900	protein_coding	O-fucosyltransferase family protein;(source:Araport11)	N/A
AT3G01960	protein_coding	hypothetical protein;(source:Araport11)	N/A
AT3G03850	protein_coding	SAUR-like auxin-responsive protein family;(source:Araport11)	SAUR26;SMALL AUXIN UP RNA 26
AT3G23240	protein_coding	encodes a member of the ERF (ethylene response factor) subfamily B-3 of ERF/AP2 transcription factor family (ERF1). The protein contains one AP2 domain. There are 18 members in this subfamily including ATERF-1; ATERF-2, AND ATERF-5. EREBP like protein that binds GCC box of ethylene regulated promoters such as basic chitinases. Constitutive expression of ERF1 phenocopies ethylene over production. …	ATERF#092;ERF1;ERF1B;ETHYLENE RESPONSE FACTOR 1
AT3G12860	protein_coding	NOP56-like pre RNA processing ribonucleoprotein;(source:Araport11)	N/A
AT3G14050	protein_coding	Involved in the maintenance of the (p)ppGp level to accustom plastidial gene expression to darkness.	AT-RSH2;ATRSH2;RELA-SPOT HOMOLOG 2;RELA/SPOT HOMOLOG 2;RELA/SPOT homolog 2;RSH2
AT3G14610	protein_coding	putative cytochrome P450	CYP72A7;cytochrome P450, family 72, subfamily A, polypeptide 7
AT3G14280	protein_coding	LL-diaminopimelate aminotransferase;(source:Araport11)	N/A
AT3G18130	protein_coding	Encodes a protein with similarity to mammalian RACKs. RACKs function to shuttle activated protein kinase C to different subcellular sites and may also function as a scaffold through physical interactions with other proteins. RACK1C has no phenotype on its own and probably acts redundantly with RACK1A and RACK1B.	RACK1C;RACK1C_AT;RACK1X;RIBOSOMAL PROTEIN RACK1X;receptor for activated C kinase 1C
AT3G15720	protein_coding	Pectin lyase-like superfamily protein;(source:Araport11)	N/A
AT3G16380	protein_coding	polyadenylate-binding protein; putative / PABP, putative, similar to polyadenylate-binding protein (poly(A)-binding protein) from {Arabidopsis thaliana} SP:P42731, (Cucumis sativus) GI:7528270, {Homo sapiens} SP:Q13310, {Arabidopsis thaliana} SP:Q05196; contains InterPro entry IPR000504: RNA-binding region RNP-1 (RNA recognition motif) (RRM). Member of the class III family of PABP proteins.	PAB6;POLY(A) BINDING PROTEIN 6
AT3G04070	protein_coding	NAC domain containing protein 47;(source:Araport11)	NAC domain containing protein 47;NAC047;SHG;SHYG;SPEEDY HYPONASTIC GROWTH;anac047
AT3G28650	protein_coding	Cysteine/Histidine-rich C1 domain family protein;(source:Araport11)	N/A
AT3G04060	protein_coding	NAC046 is a member of the NAC domain containing family of transcription factors. It was identified in a screen for regulators of chlorophyll protein gene expression. Mutants in NAC046 have delayed senescence and increased CHL content suggesting a role in regulation of senescence and chlorophyll degradation.	NAC domain containing protein 46;NAC046;anac046
AT3G08870	protein_coding	Concanavalin A-like lectin protein kinase family protein;(source:Araport11)	L-TYPE LECTIN RECEPTOR KINASE VI.1;LECRK-VI.1
AT3G07050	protein_coding	Arabidopsis NSN1 encodes a nucleolar GTP- binding protein and is required for maintenance of inflorescence meristem identity; floral organ development and megaspore mother cell specification. Functions downstream of BZR1 family transcription factors to restrict MMC specification to a single cell.	NSN1;NUCLEOSTEMIN-LIKE 1
AT3G03830	protein_coding	SAUR-like auxin-responsive protein family;(source:Araport11)	SAUR28;SMALL AUXIN UP RNA 28
AT3G03840	protein_coding	involved in the auxin signal transduction pathway	SAUR27;SMALL AUXIN UP RNA 27
AT3G06680	protein_coding	Ribosomal L29e protein family;(source:Araport11)	EL29Y;RIBOSOMAL PROTEIN EL29Y
AT3G21540	protein_coding	transducin family protein / WD-40 repeat family protein;(source:Araport11)	N/A
AT3G28900	protein_coding	Ribosomal protein L34e superfamily protein;(source:Araport11)	EL34X;RIBOSOMAL PROTEIN EL34X
AT3G23370	protein_coding	RNA-binding (RRM/RBD/RNP motifs) family protein;(source:Araport11)	N/A
AT3G21110	protein_coding	5'-phosphoribosyl-4-(N-succinocarboxamide)-5-aminoimidazole synthetase (PUR7; syn. SAICAR synthetase), catalyzes aspartate addition at the alpha-amino group to the growing purine backbone.	ATPURC;PUR7;PURC;PURIN 7;PURIN C
AT3G16080	protein_coding	Zinc-binding ribosomal protein family protein;(source:Araport11)	EL37X;RIBOSOMAL PROTEIN EL37X
AT3G14850	protein_coding	Encodes a member of the TBL (TRICHOME BIREFRINGENCE-LIKE) gene family containing a plant-specific DUF231 (domain of unknown function) domain. TBL gene family has 46 members; two of which (TBR/AT5G06700 and TBL3/AT5G01360) have been shown to be involved in the synthesis and deposition of secondary wall cellulose, presumably by influencing the esterification state of pectic polymers. A nomenclature…	TBL41;TRICHOME BIREFRINGENCE-LIKE 41
AT3G03470	protein_coding	P450 monooxygenase CYP89A9. Involved in NDCC accumulation during Arabidopsis leaf senescence.	CYP89A9;cytochrome P450, family 87, subfamily A, polypeptide 9
AT2G36800	protein_coding	Encodes a DON-Glucosyltransferase. The UGT73C5 glucosylates both brassinolide and castasterone in the 23-O position. The enzyme is presumably involved in the homeostasis of those steroid hormones hence regulating BR activity. Transgenic plants overexpressing UGT73C5 show a typical BR-deficient phenotype.	DOGT1;DON-GLUCOSYLTRANSFERASE 1;UDP-GLUCOSYL TRANSFERASE 73C5;UGT73C5
AT2G44740	protein_coding	cyclin p4;(source:Araport11)	CYCP4;1;cyclin p4;1
AT2G32990	protein_coding	glycosyl hydrolase 9B8;(source:Araport11)	AtGH9B8;GH9B8;glycosyl hydrolase 9B8
AT2G46310	protein_coding	CRF5 encodes one of the six cytokinin response factors. It is transcriptionally upregulated in response to cytokinin. CRF5 belongs to the AP2/ERF superfamily of the transcriptional factors. CRF proteins rapidly relocalize to the nucleus in response to cytokinin. Analysis of loos-of-function mutants revealed that the CRFs function redundantly to regulate the development of embryos; cotyledons and …	CRF5;CYTOKININ RESPONSE FACTOR 5
AT2G40230	protein_coding	HXXXD-type acyl-transferase family protein;(source:Araport11)	N/A
AT3G10610	protein_coding	Ribosomal S17 family protein;(source:Araport11)	ES17X;RIBOSOMAL PROTEIN ES17X
AT3G11120	protein_coding	Ribosomal protein L41 family;(source:Araport11)	EL41W;RIBOSOMAL PROTEIN EL41W
AT3G27900	protein_coding	hypothetical protein (DUF1184);(source:Araport11)	N/A
AT3G18600	protein_coding	P-loop containing nucleoside triphosphate hydrolases superfamily protein;(source:Araport11)	N/A
AT3G16370	protein_coding	GDSL-motif esterase/acyltransferase/lipase. Enzyme group with broad substrate specificity that may catalyze acyltransfer or hydrolase reactions with lipid and non-lipid substrates. The mRNA is cell-to-cell mobile.	GGL19
AT3G05060	protein_coding	SAR DNA-binding protein; putative, strong similarity to SAR DNA-binding protein-1 (Pisum sativum) GI:3132696; contains Pfam profile PF01798: Putative snoRNA binding domain; encodes NOP58-like protein	N/A
AT2G47000	protein_coding	Encodes an auxin efflux transmembrane transporter that is a member of the multidrug resistance P-glycoprotein (MDR/PGP) subfamily of ABC transporters. Functions in the basipetal redirection of auxin from the root tip. Exhibits apolar plasma membrane localization in the root cap and polar localization in tissues above and is involved in root hair elongation.	ABCB4;ARABIDOPSIS P-GLYCOPROTEIN 4;ATABCB4;ATP-binding cassette B4;ATPGP4;MDR4;MULTIDRUG RESISTANCE 4;P-GLYCOPROTEIN 4;PGP4
AT2G32100	protein_coding	ovate family protein 16;(source:Araport11)	ATOFP16;OFP16;RABIDOPSIS THALIANA OVATE FAMILY PROTEIN 16;ovate family protein 16
AT2G35710	protein_coding	Nucleotide-diphospho-sugar transferases superfamily protein;(source:Araport11)	PGSIP7;PLANT GLYCOGENIN-LIKE STARCH INITIATION PROTEIN 7
AT3G01990	protein_coding	Member of a small family of ACT domain containing proteins in Arabidopsis. ACT domains are involved in amino acid binding.	ACR6;ACT DOMAIN REPEAT 6
AT3G14210	protein_coding	A semidominant QTL which has an epistatic effect on the Epithiospecifier gene. Represses nitrile formation and favors isothiocyanate production during glucosinolate hydrolysis. The functional allele deters the insect herbivory T. ni.	ESM1;epithiospecifier modifier 1
AT3G23390	protein_coding	Zinc-binding ribosomal protein family protein;(source:Araport11)	EL42Z;RIBOSOMAL PROTEIN EL42Z;RPL36A A;RPL36AA
AT2G36400	protein_coding	Growth regulating factor encoding transcription activator. One of the nine members of a GRF gene family; containing nuclear targeting domain. Mutants result in smaller leaves indicating the role of the gene in leaf development. Expressed in root, shoot and flower.	AtGRF3;GRF3;GROWTH-REGULATING FACTOR 3;growth-regulating factor 3
AT3G10420	protein_coding	P-loop containing nucleoside triphosphate hydrolases superfamily protein;(source:Araport11)	SEEDLING PLASTID DEVELOPMENT 1;SPD1
AT3G10320	protein_coding	MUCI21 is a GT61 protein required for the production of highly branched xylan in seed coat mucilage. MUCI21 likely decorates xylan with xylose side chains that seem to be necessary for pectin attachment to the seed surface.	MUCI21;MUCILAGE-MODIFIED 5;MUCILAGE-RELATED 21;MUM5
AT3G22310	protein_coding	Sequence similarity ot DEAD-box RNA helicases. Binds RNA and DNA. Involved in drought; salt and cold stress responses. The mRNA is cell-to-cell mobile.	ATRH9;PMH1;RNA HELICASE 9;putative mitochondrial RNA helicase 1
AT3G10110	protein_coding	Mitochondrial import inner membrane translocase subunit Tim17/Tim22/Tim23 family protein;(source:Araport11)	ATTIM22-2;MEE67;maternal effect embryo arrest 67
AT2G40008	antisense_long_noncoding_rna	Natural antisense transcript overlaps with AT2G40010;(source:Araport11)	N/A
AT2G40010	protein_coding	Ribosomal protein L10 family protein;(source:Araport11)	RIBOSOMAL PROTEIN UL10Z;UL10Z
AT2G27402	protein_coding	plastid transcriptionally active protein;(source:Araport11)	N/A
AT1G64625	protein_coding	Encodes a plant-specific basic helix-loop-helix (bHLH) protein that is required for normal meiotic entry and the establishment of meiotic synchrony. It plays a role in xylem differentiation downstream of auxin.	FEHLSTART;FST;LHL3;LL1;LONESOME HIGHWAY LIKE 3
AT1G31835	protein_coding	hypothetical protein;(source:Araport11)	N/A
AT1G68360	protein_coding	Encodes a nuclear localized member of the C2H2 family of TFIIIA transcription factors.GIS3 is involved in trichome initiation and development downstream of GA and cytokinin signaling. GIS regulates the expression GIS and GIS2.	GIS3;GLABROUS INFLORESCENCE STEMS 3
AT1G77760	protein_coding	Encodes the cytosolic minor isoform of nitrate reductase (NR). Involved in the first step of nitrate assimilation; it contributes about 15% of the nitrate reductase activity in shoots. Similar to molybdopterin oxidoreductases at the N-terminus, and to FAD/NAD-binding cytochrome reductases at the C-terminus. Cofactors: FAD, heme iron (cytochrome B-557), and molybdenum-pterin.	GNR1;NIA1;NITRATE REDUCTASE 1;NR1
AT1G68862	protein_coding	transmembrane protein;(source:Araport11)	N/A
AT1G79075	other_rna	Has been identified as a translated small open reading frame by ribosome profiling.	SHORT OPEN READING FRAME 17;SORF17
AT1G74675	protein_coding	transmembrane protein;(source:Araport11)	N/A
AT1G29435	protein_coding	hypothetical protein;(source:Araport11)	N/A
AT1G74670	protein_coding	Cell wall localized protein that functions downstream of RGL2 integrating GA; ABA, and Glc signaling. Involved in seed germination and cell expansion.	GA-stimulated Arabidopsis 6;GASA6
AT1G75240	protein_coding	Encodes a zinc finger-homeodomain transcription factor ZHD5. Nuclear import and DNA binding of the ZHD5 transcription factor is modulated by a competitive peptide inhibitor MIF1 (AT1G74660).	AtHB33;HB33;ZHD5;homeobox protein 33;zinc-finger homeodomain 5
AT1G74890	protein_coding	Encodes a nuclear response regulator that acts as a negative regulator in cytokinin-mediated signal transduction. Transcript accumulates in leaves and roots in response to cytokinin treatment.	ARR15;RESPONSE REGULATOR 15
AT1G78450	protein_coding	SOUL heme-binding family protein;(source:Araport11)	N/A
AT1G55365	protein_coding	hypothetical protein;(source:Araport11)	N/A
AT2G18328	protein_coding	RAD-like 4;(source:Araport11)	ATRL4;RAD-like 4;RL4
AT2G25625	protein_coding	Histone deacetylase-like protein;(source:Araport11). Induced by senescence and abiotic stresses.	CHLOROPLAST VESICULATION;CV
AT1G54575	protein_coding	hypothetical protein;(source:Araport11)	N/A
AT1G32583	protein_coding	A microRNA MIR400 is derived from the first intron of At1g32583 in the 5'UTR. A stress-induced alternative splicing event in At1g32583 resulted in greater accumulation of miR400 primary transcripts and a low level of mature miR400.	TDL1;TPD1-LIKE 1
AT1G77690	protein_coding	Encodes an auxin influx carrier LAX3 (Like Aux1) that promotes lateral root emergence. Auxin-induced expression of LAX3 in turn induces a selection of cell-wall-remodelling enzymes; which are likely to promote cell separation in advance of developing lateral root primordia.	LAX3;LIKE AUX1 3
AT1G78580	protein_coding	Encodes an enzyme putatively involved in trehalose biosynthesis. The protein has a trehalose synthase (TPS)-like domain but no trehalose phosphatase (TPP)-like domain. ATTPS1 is able to complement yeast tps1 mutants in vivo. The gene product modulates cell growth but not cell differentiation by determining cell wall deposition and cell division. The N-terminal domain of TPS1 has a nuclear localiz…	ATTPS1;TPS1;TREHALOSE-6-PHOSPHATE SYNTHASE;TREHALOSE-6-PHOSPHATE SYNTHASE 1;trehalose-6-phosphate synthase
AT1G65370	protein_coding	TRAF-like family protein;(source:Araport11)	N/A
AT1G29465	protein_coding	transmembrane protein;(source:Araport11)	N/A
AT1G69530	protein_coding	Member of Alpha-Expansin Gene Family. Naming convention from the Expansin Working Group (Kende et al; Plant Mol Bio). Involved in the formation of nematode-induced syncytia in roots of Arabidopsis thaliana.	AT-EXP1;ATEXP1;ATEXPA1;ATHEXP ALPHA 1.2;EXP1;EXPA1;EXPANSIN 1;expansin A1
AT1G69500	protein_coding	Encodes a cytochrome P450; designated CYP704B1. Expressed in the developing anthers. Essential for pollen exine development. Mutations in CYP704B1 result in impaired pollen walls that lack a normal exine layer and exhibit a characteristic striped surface, termed zebra phenotype. Heterologous expression of CYP704B1 in yeast cells demonstrated that it catalyzes omega-hydroxylation of long-chain fat…	CYP704B1;MS26;cytochrome P450, family 704, subfamily B, polypeptide 1
AT1G69490	protein_coding	Encodes a member of the NAC transcription factor gene family. It is expressed in floral primordia and upregulated by AP3 and PI. Its expression is associated with leaf senescence. The mRNA is cell-to-cell mobile.	ANAC029;ATNAP;Arabidopsis NAC domain containing protein 29;NAC-LIKE, ACTIVATED BY AP3/PI;NAC-like, activated by AP3/PI;NAP
AT1G67750	protein_coding	Pectate lyase which plays a critical role in xylem vascular development.	PLL16
AT1G68870	protein_coding	AtSOFL1 acts redundantly with AtSOFL2 as positive regulator of cytokinin levels and cytokinin-mediated development.	ATSOFL2;SOB FIVE-LIKE 2;SOFL2
AT1G64390	protein_coding	glycosyl hydrolase 9C2;(source:Araport11)	AtGH9C2;GH9C2;glycosyl hydrolase 9C2
AT1G75250	protein_coding	RAD-like 6;(source:Araport11)	ATRL6;RAD-like 6;RADIALIS-LIKE SANT/MYB 3;RL6;RSM3
AT1G80690	protein_coding	PPPDE putative thiol peptidase family protein;(source:Araport11)	N/A
AT1G71140	protein_coding	MATE transporter that can export the antibiotic norfloxacin.	DTX14;PROTEIN DETOXIFICATION 14
AT1G69610	protein_coding	zinc finger FYVE domain protein; putative (DUF1666);(source:Araport11)	N/A
AT1G77940	protein_coding	Ribosomal protein L7Ae/L30e/S12e/Gadd45 family protein;(source:Araport11)	EL30Y;RIBOSOMAL PROTEIN EL30Y;RPL30B
AT1G72900	protein_coding	Positively affects plant immunity; can degrade oxidized forms of nicotinamide adenine dinucleotide. Downregulated by miR158a by cleaving its 30-untranslated region. The EDS1-PAD4-ADR1 complex is required for TN7-mediated immunity.	TIR-NBS7;TN7
AT1G69040	protein_coding	ACT-domain containing protein involved in feedback regulation of amino acid metabolism	ACR4;ACT domain repeat 4
AT1G54095	protein_coding	DUF1677 family protein; putative (DUF1677);(source:Araport11)	N/A
AT1G55265	protein_coding	DUF538 family protein; putative (Protein of unknown function, DUF538);(source:Araport11)	N/A
AT1G28395	protein_coding	hypothetical protein;(source:Araport11)	N/A
AT2G04005	long_noncoding_rna	None;(source:Araport11)	N/A
AT2G09975	antisense_long_noncoding_rna	Natural antisense transcript overlaps with AT2G47990;(source:Araport11)	N/A
AT2G29980	protein_coding	Endoplasmic reticulum enzyme responsible for the synthesis of 18:3 fatty acids from phospholipids. Uses cytochrome b5 as electron donor.	AtFAD3;FAD3;FATTY ACID DESATURASE 3
AT2G28950	protein_coding	Encodes an expansin. Naming convention from the Expansin Working Group (Kende et al; 2004. Plant Mol Bio). Involved in the formation of nematode-induced syncytia in roots of Arabidopsis thaliana.	ARABIDOPSIS THALIANA TEXPANSIN 6;ATEXP6;ATEXPA6;ATHEXP ALPHA 1.8;EXPA6;expansin A6
AT2G30540	protein_coding	Encodes a member of the CC-type glutaredoxin (ROXY) family that has been shown to interact with the transcription factor TGA2.	ROXY7
AT1G63840	protein_coding	RING/U-box superfamily protein;(source:Araport11)	N/A
AT1G61570	protein_coding	Encodes a putative small zinc finger-like protein (TIM13); nucleus-encoded gene whose product is found in the mitochondrial inner membrane space.	TIM13;TRANSLOCASE OF THE INNER MITOCHONDRIAL MEMBRANE 13
AT1G48260	protein_coding	Encodes a member of the SNF1-related kinase (SnRK) gene family (SnRK3.21); which has also been reported as a member of the CBL-interacting protein kinases (CIPK17).	CBL-INTERACTING PROTEIN KINASE 17;CIPK17;SNF1-RELATED PROTEIN KINASE 3.21;SnRK3.21
AT1G71960	protein_coding	Encodes a plasma membrane localized ABC transporter involved in abscisic acid transport and responses.	ABCG25;ATABCG25;ATP-binding casette G25;Arabidopsis thaliana ATP-binding cassette G25
AT1G70140	protein_coding	Encodes a group I formin. Binds to F-actin barbed ends. Has severing actin filaments activity. Binds profilin. Involved in the initiation and tip growth of root hairs through regulation of actin cytoskeleton.	ATFH8;FH8;FORMIN 8;FORMIN HOMOLOGUE 8;formin 8
AT2G08650	antisense_long_noncoding_rna	Natural antisense transcript overlaps with AT2G34080;(source:Araport11)	N/A
AT2G09460	small_nucleolar_rna	None;(source:Araport11)	N/A
AT2G21580	protein_coding	Ribosomal protein S25 family protein;(source:Araport11)	ES25Y;RIBOSOMAL PROTEIN ES25Y
AT2G31410	protein_coding	coiled-coil protein;(source:Araport11)	N/A
AT1G50420	protein_coding	Encodes a scarecrow-like protein (SCL3) Putative transcription factors interacting with the gene product of VHA-B1 (vacuolar ATPase subunit B1; as shown through yeast two-hybrid assay).	SCL-3;SCL3;scarecrow-like 3
AT1G48630	protein_coding	Encodes a protein with similarity to mammalian RACKs. RACKs function to shuttle activated protein kinase C to different subcellular sites and may also function as a scaffold through physical interactions with other proteins. RACK1B has no phenotype on its own and probably acts redundantly with RACK1A and RACK1C.	RACK1B;RACK1B_AT;RACK1Y;RIBOSOMAL PROTEIN RACK1Y;receptor for activated C kinase 1B
AT1G34060	protein_coding	Pyridoxal phosphate (PLP)-dependent transferases superfamily protein;(source:Araport11)	TAR4;TRYPTOPHAN AMINOTRANSFERASE RELATED 4
AT1G62150	protein_coding	Mitochondrial transcription termination factor family protein;(source:Araport11)	MTERF20
AT1G51080	protein_coding	golgin family A protein;(source:Araport11)	N/A
AT1G50750	protein_coding	aminotransferase-like; mobile domain protein;(source:Araport11)	N/A
AT1G80280	protein_coding	Plasma membrane localized protein that binds to to Xanthomonas campestris pv. campestris XopAM avirulent effector protein.	AMAR1
AT1G80270	protein_coding	PENTATRICOPEPTIDE REPEAT 596;(source:Araport11)	PENTATRICOPEPTIDE REPEAT 596;PPR596
AT1G31820	protein_coding	Encodes POLYAMINE UPTAKE TRANSPORTER 1; an amino acid permease family protein.	POLYAMINE UPTAKE TRANSPORTER 1;PUT1
AT1G31860	protein_coding	encodes a bifunctional protein that has phosphoribosyl-ATP pyrophosphohydrolase (PRA-PH) and phosphoribosyl-AMP cyclohydrolase (PRA-CH) activities.	AT-IE;HISN2;HISTIDINE BIOSYNTHESIS 2
AT1G53100	protein_coding	Core-2/I-branching beta-1;6-N-acetylglucosaminyltransferase family protein;(source:Araport11)	N/A
AT2G22470	protein_coding	Encodes arabinogalactan-protein (AGP2).	AGP2;ARABINOGALACTAN PROTEIN 2;ATAGP2
AT2G03750	protein_coding	P-loop containing nucleoside triphosphate hydrolases superfamily protein;(source:Araport11)	N/A
AT2G18890	protein_coding	RLCK VI_A class kinase which activity is regulated by Rho-of-plants (ROP) GTPases. Controls seedling and plant growth in parallel with gibberrellin.	RECEPTOR-LIKE CYTOPLASMIC KINASE VI_A2;RLCK VI_A2
AT2G30140	protein_coding	Encodes a putative glycosyltransferase. Regulates flowering time via FLOWERING LOCUS C.	UDP-GLUCOSYL TRANSFERASE 87A2;UGT87A2
AT2G22770	protein_coding	Regulates the development of ER bodies. also involves in response to the endophytic fungus Piriformospora indica.	NAI1
AT2G05910	protein_coding	LURP-one-like protein (DUF567);(source:Araport11)	N/A
AT2G28600	protein_coding	P-loop containing nucleoside triphosphate hydrolases superfamily protein;(source:Araport11)	N/A
AT2G17280	protein_coding	Phosphoglycerate mutase family protein;(source:Araport11)	PGM;PHOSPHOGLYCERATE MUTASE
AT2G23600	protein_coding	Encodes a protein shown to have carboxylesterase activity; methyl salicylate esterase activity, methyl jasmonate esterase activity, and methyl IAA esterase activity in vitro. MES2 appears to be involved in MeSA hydrolysis in planta. This protein does not act on MeGA4, or MEGA9 in vitro and has been show to be capable of hydrolyzing methyl ester nicotinate back to nicotinate.	ACL;ARABIDOPSIS METHYL ESTERASE 8;ARABIDOPSIS THALIANA METHYL ESTERASE 2;ATME8;ATMES2;ME8;MES2;METHYL ESTERASE 2;METHYL ESTERASE 8;acetone-cyanohydrin lyase
AT2G19670	protein_coding	protein arginine methyltransferase 1A;(source:Araport11)	ARABIDOPSIS THALIANA PROTEIN ARGININE METHYLTRANSFERASE 1A;ATPRMT1A;PRMT1A;PROTEIN ARGININE METHYLTRANSFERASE 1A
AT2G21910	protein_coding	member of CYP96A	CYP96A5;cytochrome P450, family 96, subfamily A, polypeptide 5
AT2G11810	protein_coding	MGD3 is the major enzyme for galactolipid metabolism during phosphate starvation. Does not contribute to galactolipid synthesis under P1-sufficient conditions.	ATMGD3;MGD3;MGDC;MONOGALACTOSYL DIACYLGLYCEROL SYNTHASE 3;MONOGALACTOSYLDIACYLGLYCEROL SYNTHASE TYPE C
AT2G20450	protein_coding	Ribosomal protein L14;(source:Araport11)	EL14Z;RIBOSOMAL PROTEIN EL14Z
AT2G28400	protein_coding	Member of the senescence 40 (S40); contains a plant-specific domain of unknown function 548 (DUF548). Expression increases in response to ABA.	ATS40.4
AT1G51860	protein_coding	Leucine-rich repeat protein kinase family protein;(source:Araport11)	N/A
AT1G29430	protein_coding	SAUR762 expression is induced during pollination and expressed in pollen tubes. SAUR62 likely functions in translation of proteins required for pollen tube development/function.	SAUR62;SMALL AUXIN UPREGULATED RNA 62
AT1G29640	protein_coding	senescence regulator (Protein of unknown function; DUF584);(source:Araport11)	ATS40-1
AT1G29420	protein_coding	SAUR-like auxin-responsive protein family;(source:Araport11)	SAUR61;SMALL AUXIN UPREGULATED RNA 61
AT2G15390	protein_coding	Encodes an alpha-(1;2)-fucosyltransferase.	FUT4;atfut4;fucosyltransferase 4
AT2G01830	protein_coding	Histidine kinase: cytokinin-binding receptor that transduces cytokinin signals across the plasma membrane	AHK4;ARABIDOPSIS HISTIDINE KINASE 4;ATCRE1;CRE1;CYTOKININ RESPONSE 1;WOL;WOL1;WOODEN LEG;WOODEN LEG 1
AT1G61380	protein_coding	Encodes a membrane localized S-domain receptor kinase that is involved in lipopolysaccharide (LPS) sensing. SD1-29 detected LPS of Pseudomonas and Xanthomonas species for which it serves as a microbe associated molecular pattern triggering innate immunity. Loses of function mutants are hyper susceptible to P.syringae.	IPOOLIGOSACCHARIDE-SPECIFIC REDUCED ELICITATION;LORE;S-DOMAIN-1 29;SD1-29
AT1G57660	protein_coding	Translation protein SH3-like family protein;(source:Araport11)	EL21X;RIBOSOMAL PROTEIN EL21X
AT1G51380	protein_coding	DEA(D/H)-box RNA helicase family protein;(source:Araport11)	RH34;RNA HELICASE 34
AT1G49470	protein_coding	transmembrane epididymal protein (DUF716);(source:Araport11)	N/A
AT1G55920	protein_coding	Encodes a chloroplast/cytosol localized serine O-acetyltransferase involved in sulfur assimilation and cysteine biosynthesis. Expressed in the vascular system. The mRNA is cell-to-cell mobile.	ATSAT1;ATSERAT2;1;SAT1;SAT5;SERAT2;1;SERINE ACETYLTRANSFERASE 1;SERINE ACETYLTRANSFERASE 2;1;SERINE ACETYLTRANSFERASE 5;serine acetyltransferase 2;1
AT1G29450	protein_coding	SAUR-like auxin-responsive protein family;(source:Araport11)	SAUR64;SMALL AUXIN UPREGULATED RNA 64
AT1G29440	protein_coding	Small Auxin Up RNA (SAUR) protein; stimulates plasma membrane (PM) H+-ATPase proton pumping activity by inhibiting PM-associated PP2C.D phosphatases; thereby increasing the PM electrochemical potential, acidifying the apoplast, and stimulating cell expansion.	SAUR63;SMALL AUXIN UP RNA 63
AT1G29460	protein_coding	SAUR-like auxin-responsive protein family;(source:Araport11)	SAUR65;SMALL AUXIN UPREGULATED RNA 65
AT1G29660	protein_coding	GDSL-motif esterase/acyltransferase/lipase. Enzyme group with broad substrate specificity that may catalyze acyltransfer or hydrolase reactions with lipid and non-lipid substrates.	GGL5
AT1G29490	protein_coding	SAUR-like auxin-responsive protein family;(source:Araport11)	SAUR68;SMALL AUXIN UPREGULATED 68
AT1G29510	protein_coding	This locus was referred to as SAUR68 in PMID:17948056 but the nomenclature should be SAUR67. Auxin pathway gene; target of PIF4; NO2 inhibits PIF4 binding; therefore suppressing hypocotyl elongation.	SAUR67;SMALL AUXIN UPREGULATED RNA 67
AT1G29500	protein_coding	SAUR-like auxin-responsive protein family;(source:Araport11)	SAUR66;SMALL AUXIN UPREGULATED RNA 66
AT1G49000	protein_coding	transmembrane protein;(source:Araport11)	N/A
AT1G63530	protein_coding	hypothetical protein;(source:Araport11)	N/A
AT1G49620	protein_coding	Kip-related protein (KRP) gene; encodes CDK (cyclin-dependent kinase) inhibitor (CKI), negative regulator of cell division. A member of seven KRP genes found in Arabidopsis thaliana. Differential expression patterns for distinct KRPs were revealed by in situ hybridization. Binds to D type cyclins and may inhibit cell cycle.	ATKRP7;ICK5;ICN6;KIP-RELATED PROTEIN 7;KRP7
AT1G28660	protein_coding	GDSL-motif esterase/acyltransferase/lipase. Enzyme group with broad substrate specificity that may catalyze acyltransfer or hydrolase reactions with lipid and non-lipid substrates.	GGL2;GGL4;GUARD-CELL-ENRICHED GDSL LIPASE 4;GUARD-CELL-ENRICHED GDSL LIPASES
AT2G30020	protein_coding	Encodes AP2C1. Belongs to the clade B of the PP2C-superfamily. Acts as a MAPK phosphatase that negatively regulates MPK4 and MPK6.	AP2C1
AT1G01453	protein_coding	Late embryogenesis abundant hydroxyproline-rich glycoprotein family protein;(source:Araport11)	N/A
AT1G06263	small_nucleolar_rna	None;(source:Araport11)	N/A
AT1G06257	antisense_long_noncoding_rna	Natural antisense transcript overlaps with AT1G29420;(source:Araport11)	N/A
AT1G05077	antisense_long_noncoding_rna	Natural antisense transcript overlaps with AT1G14370;(source:Araport11)	N/A
AT1G06123	long_noncoding_rna	None;(source:Araport11)	N/A
AT1G04877	long_noncoding_rna	None;(source:Araport11)	N/A
AT1G05033	antisense_long_noncoding_rna	Natural antisense transcript overlaps with AT1G13740;(source:Araport11)	N/A
AT1G06453	small_nucleolar_rna	None;(source:Araport11)	N/A
AT1G08087	antisense_long_noncoding_rna	Natural antisense transcript overlaps with AT1G56010;(source:Araport11)	N/A
AT1G05207	antisense_long_noncoding_rna	Natural antisense transcript overlaps with AT1G15820;(source:Araport11)	N/A
AT1G06080	protein_coding	Encodes a protein homologous to delta 9 acyl-lipid desaturases of cyanobacteria and acyl-CoA desaturases of yeast and mammals. expression down-regulated by cold temperature. It is involved in the desaturation of VLCFAs to make monounsaturated VLCFAs.	ADS1;ATADS1;DELTA 9 DESATURASE 1
AT1G03820	protein_coding	E6-like protein;(source:Araport11)	N/A
AT1G15870	protein_coding	Mitochondrial glycoprotein family protein;(source:Araport11)	N/A
AT1G10460	protein_coding	germin-like protein (GLP7)	GERMIN-LIKE PROTEIN 7;GLP7
AT1G11210	protein_coding	cotton fiber protein; putative (DUF761);(source:Araport11)	N/A
AT1G07070	protein_coding	Ribosomal protein L35Ae family protein;(source:Araport11)	EL33W;RIBOSOMAL PROTEIN EL33W
AT1G03110	protein_coding	Encodes a gene involved in the modification of nucleosides in tRNA. Mutants have no 7-methylguanosine.	AtTRM82;TRM82;tRNA modification 82
AT1G06520	protein_coding	sn-glycerol-3-phosphate 2-O-acyltransferase. Expressed in flower buds and siliques. Homozygous mutant plants are male sterile.	ATGPAT1;GLYCEROL-3-PHOSPHATE SN-2-ACYLTRANSFERASE 1;GLYCEROL-3-PHOSPHATE sn-2-ACYLTRANSFERASE 1;GPAT1;SN-2-GPAT1
AT1G18320	protein_coding	Mitochondrial import inner membrane translocase subunit Tim17/Tim22/Tim23 family protein. Reportedly not expressed in Col-0.	ATTIM22;ATTIM22-1
AT1G03360	protein_coding	Encodes a core subunit of the RNA exosome required for the processing of rRNA; several snoRNA and the degradation of aberrant transcripts.	ATRRP4;RRP4;SOP2;SUPPRESSOR OF PAS2 2;ribosomal RNA processing 4
AT1G21320	protein_coding	nucleic acid/nucleotide binding protein;(source:Araport11)	NSRB
AT1G27400	protein_coding	Ribosomal protein L22p/L17e family protein;(source:Araport11)	RIBOSOMAL PROTEIN UL22Z;UL22Z
AT1G02850	protein_coding	beta glucosidase 11;(source:Araport11)	BETA GLUCOSIDASE 11;BGLU11
AT1G07620	protein_coding	GTP-binding protein Obg/CgtA;(source:Araport11)	ATOBGM;TON1 RECRUITING MOTIF 32;TRM32
AT1G21010	protein_coding	PADRE proteinup-regulated after infection by S. sclerotiorun.	N/A
AT1G15250	protein_coding	cytosolic ribosomal protein gene; part of eL20 family	EL37Z;RIBOSOMAL PROTEIN EL37Z;RPL37A
AT1G09240	protein_coding	Encodes a nicotianamine synthase.	ARABIDOPSIS THALIANA NICOTIANAMINE SYNTHASE 3;ATNAS3;NAS3;NICOTIANAMINE SYNTHASE 3
AT1G02470	protein_coding	Polyketide cyclase/dehydrase and lipid transport superfamily protein;(source:Araport11)	N/A
AT1G21050	protein_coding	MIZU-KUSSEI-like protein (Protein of unknown function; DUF617);(source:Araport11)	N/A
AT1G02350	protein_coding	protoporphyrinogen oxidase-like protein;(source:Araport11)	N/A
AT1G02390	protein_coding	putative sn-glycerol-3-phosphate 2-O-acyltransferase	ATGPAT2;GLYCEROL-3-PHOSPHATE sn-2-ACYLTRANSFERASE 2;GPAT2
AT1G28130	protein_coding	Encodes an IAA-amido synthase that conjugates Asp and other amino acids to auxin in vitro. Lines carrying insertions in this gene are hypersensitive to auxin.	GH3.17;Gretchen Hagen 3.17;VAS2
AT1G28110	protein_coding	serine carboxypeptidase-like 45;(source:Araport11)	SCPL45;serine carboxypeptidase-like 45
AT1G20380	protein_coding	Putative prolyl oligopeptidase; associated with quantitive disease resistance to S. sclerotiorum.	POQR;PROLYL-OLIGOPEPTIDASE ASSOCIATED WITH QUANTITATIVE RESISTANCE
AT1G04520	protein_coding	Encodes a plasmodesmal protein that may be involved in the intercellular movement of molecules through the plasmodesmata.	PDLP2;PLASMODESMATA-LOCATED PROTEIN 2
AT1G04360	protein_coding	RING/U-box superfamily protein;(source:Araport11)	ARABIDOPSIS TOXICOS EN LEVADURA 1;ATL1
AT1G03850	protein_coding	Encodes glutaredoxin ATGRXS13; required to facilitate Botrytis cinerea infection of Arabidopsis thaliana plants. Sylvain La Camera et al (2011, PMID:21756272) reported a third splice variant in addition to the two annotated in TAIR10. It is a member of the CC-type glutaredoxin (ROXY) family that has been shown to interact with the transcription factor TGA2 and suppress ORA59 promoter activity.	ATGRXS13;GRXS13;ROXY18;glutaredoxin 13
AT1G13670	protein_coding	hypothetical protein;(source:Araport11)	BGL2;BIG GRAIN LIKE 2
AT1G18650	protein_coding	Encodes a member of the X8-GPI family of proteins. It localizes to the plasmodesmata and is predicted to bind callose.	PDCB3;plasmodesmata callose-binding protein 3
AT1G18830	protein_coding	Together with SEC31B a component of the coat protein complex II (COPII) which promotes the formation of transport vesicles from the endoplasmic reticulum (ER).	SEC31A
AT1G15820	protein_coding	Lhcb6 protein (Lhcb6); light harvesting complex of photosystem II.	CP24;LHCB6;light harvesting complex photosystem II subunit 6
AT1G23100	protein_coding	GroES-like family protein;(source:Araport11)	N/A
AT1G26770	protein_coding	Encodes an expansin. Naming convention from the Expansin Working Group (Kende et al; Plant Mol Bio). Involved in the formation of nematode-induced syncytia in roots of Arabidopsis thaliana.	ARABIDOPSIS THALIANA EXPANSIN 10;ARABIDOPSIS THALIANA EXPANSIN ALPHA 1.1;AT-EXP10;ATEXP10;ATEXPA10;ATHEXP ALPHA 1.1;EXP10;EXPA10;EXPANSIN 10;expansin A10
AT1G07050	protein_coding	FITNESS encodes a protein with a single CCT domain and belongs to the CCT motif family genes (CMF). FITNESS acts upstream JUB1 thereby controlling H2O2 levels. FITNESS has a role in cellular redox homeostasis controlling H2O2 levels; due to changes in enzymes, metabolites and transcripts related to ROS detoxification.	FITNESS
AT1G13740	protein_coding	Encodes a member of a small plant-specific gene family whose members interact with ABI5 and appear to be involved in mediating stress responses. AFP2 mutants affect a number of ABA mediated processes such as germination and response to osmotic and sugar stress. AFP2 nuclear localization is stress dependent.	ABI FIVE BINDING PROTEIN 2;AFP2;LITTLE NINJA;LNJ
AT1G09750	protein_coding	Eukaryotic aspartyl protease family protein;(source:Araport11)	AED3;APOPLASTIC EDS1-DEPENDENT 3
AT1G08610	protein_coding	Pentatricopeptide repeat (PPR) superfamily protein;(source:Araport11)	N/A
AT1G23410	protein_coding	cytosolic ribosomal protein gene; part of eS31 family	ES31Z;RIBOSOMAL PROTEIN ES31Z;RPS27AA
AT1G28370	protein_coding	encodes a member of the ERF (ethylene response factor) subfamily B-1 of ERF/AP2 transcription factor family. The protein contains one AP2 domain. There are 15 members in this subfamily including ATERF-3; ATERF-4, ATERF-7, and leafy petiole.	ATERF11;ERF DOMAIN PROTEIN 11;ERF11
AT1G12420	protein_coding	ACT domain repeat 8;(source:Araport11)	ACR8;ACT DOMAIN REPEAT 8
AT1G15580	protein_coding	auxin induced protein	ATAUX2-27;AUX2-27;AUXIN-INDUCIBLE 2-27;IAA5;INDOLE-3-ACETIC ACID INDUCIBLE 5
AT1G23060	protein_coding	hypothetical protein;(source:Araport11)	MDP40;MICROTUBULE DESTABILIZING PROTEIN 40
AT1G28100	protein_coding	hypothetical protein;(source:Araport11)	NDX1;NEOXANTHIN-DEFICIENT 1
AT1G19050	protein_coding	Encodes a member of the Arabidopsis response regulator (ARR) family; most closely related to ARR15. A two-component response regulator protein containing a phosphate accepting domain in the receiver domain but lacking a DNA binding domain in the output domain. Involved in response to cytokinin and meristem stem cell maintenance. Arr7 protein is stabilized by cytokinin.	ARR7;RESPONSE REGULATOR 7
AT1G01070	protein_coding	Encodes a plasma membrane-localized amino acid transporter likely involved in amino acid export in the developing seed.	UMAMIT28;USUALLY MULTIPLE ACIDS MOVE IN AND OUT TRANSPORTERS 28
AT1G10470	protein_coding	Encodes a two-component response regulator. Acts redundantly with ARR3 in the control of circadian period in a cytokinin-independent manner.	ARR4;ATRR1;IBC7;INDUCED BY CYTOKININ 7;MEE7;RESPONCE REGULATOR 1;RESPONSE REGULATOR 4;maternal effect embryo arrest 7
