# Supplementary material for: Cytokinin downregulates Photosystem II photochemistry during prolonged darkness in a phytochrome B‐dependent manner
Source: New Phytol. 2026 Apr 24;250(6):3846–66. doi: 10.1111/nph.71224 (PMC13193411; doi:10.1111/nph.71224)
Supplement: Supplementary file 3 — Table S3 GO enrichment analysis of genes responding to CK treatments (6, 48 h). [file NPH-250-3846-s005.xls]

## Sheet: Info
New Phytologist Supporting Information
Article title: Cytokinin down-regulates photosystem II photochemistry during prolonged darkness in a phytochrome B-dependent manner
Authors: Veronika Kábrtová, Zuzana Kučerová, Ivo Chamrád, René Lenobel, Pavel Roudnický, Jan Skalák, Martin Hudeček, Filip Zavadil Kokáš, Marek Rác, Tereza Vánská, Jaroslav Nisler, Jan Hejátko, Miroslav Strnad, Martina Špundová, and Ondřej Plíhal
Article acceptance date: 31 March 2026

## Sheet: Table S3-MTU_6h_UPREGULATED
Table S3: Gene Ontology (GO) categories enrichment analysis of genes responding to CK treatments (6 h, 48 h). RNA-seq data DEGs from Arabidopsis thaliana leaves showing statistical difference in response to short-term (6 h) and long-term (48 h) treatment with BAP/MTU. Both upregulated and downregulated DEGs with a |log2 fold change| > 1 are included.
source	term_name	term_id	adjusted_p_value	negative_log10_of_adjusted_p_value	term_size	query_size	intersection_size	effective_domain_size	Percentage affected genes	intersections
GO:MF	structural constituent of ribosome	GO:0003735	9.59687e-195	194.018	425	2073	292	21461	68.7059	AT2G32220,AT3G48960,AT5G60670,AT3G57490,AT5G39850,AT3G06680,AT1G23410,AT3G04770,AT2G37600,AT5G59240,AT5G45775,AT1G48630,AT1G15250,AT1G70600,AT2G40205,AT3G45030,AT2G40010,AT5G48760,AT2G32060,AT4G30800,AT3G07110,AT3G44590,AT4G28360,AT4G10450,AT1G29965,AT3G16080,AT3G23390,AT4G25890,AT2G36620,AT3G56020,AT3G11120,AT4G18730,AT2G20450,AT3G60245,AT3G28900,AT3G08520,AT1G80750,AT5G59850,AT4G17390,AT5G57290…
GO:CC	ribosome	GO:0005840	1.07712e-194	193.968	530	2152	331	21190	62.4528	AT2G32220,AT5G24770,AT3G18130,AT3G48960,AT5G60670,AT3G57490,AT5G39850,AT3G06680,AT1G23410,AT3G04770,AT2G37600,AT5G59240,AT5G45775,AT1G48630,AT1G15250,AT1G70600,AT2G40205,AT3G45030,AT2G40010,AT5G48760,AT2G32060,AT4G30800,AT3G07110,AT4G12600,AT3G44590,AT4G28360,AT4G10450,AT1G29965,AT3G16080,AT3G23390,AT4G25890,AT2G36620,AT3G56020,AT3G11120,AT4G18730,AT2G20450,AT3G60245,AT3G28900,AT3G08520,AT1G80750…
GO:CC	ribonucleoprotein complex	GO:1990904	8.59695e-181	180.066	790	2152	391	21190	49.4937	AT4G25630,AT2G32220,AT3G18130,AT3G48960,AT5G60670,AT5G06000,AT3G57490,AT5G39850,AT3G06680,AT5G27120,AT1G23410,AT3G04770,AT1G51380,AT2G37600,AT5G59240,AT5G45775,AT1G48630,AT1G15250,AT3G18610,AT3G57150,AT1G70600,AT3G12860,AT3G45030,AT2G40010,AT5G08600,AT1G56110,AT5G48760,AT2G32060,AT4G30800,AT3G07110,AT4G12600,AT3G44590,AT4G28360,AT4G10450,AT1G29965,AT3G16080,AT3G23390,AT4G25890,AT2G36620,AT3G05060…
GO:CC	ribosomal subunit	GO:0044391	4.8491e-173	172.314	344	2152	252	21190	73.2558	AT2G32220,AT3G18130,AT3G48960,AT5G60670,AT3G57490,AT5G39850,AT3G06680,AT1G23410,AT3G04770,AT2G37600,AT5G59240,AT5G45775,AT1G48630,AT1G15250,AT1G70600,AT3G45030,AT2G40010,AT5G48760,AT2G32060,AT4G30800,AT3G07110,AT3G44590,AT4G28360,AT4G10450,AT1G29965,AT3G16080,AT3G23390,AT2G36620,AT4G18730,AT2G20450,AT3G60245,AT3G28900,AT1G80750,AT5G59850,AT4G17390,AT2G37270,AT1G04480,AT4G36130,AT3G10610,AT5G47700…
GO:MF	RNA binding	GO:0003723	1.67319e-169	168.776	1903	2073	593	21461	31.1613	AT4G25630,AT3G48960,AT5G60670,AT5G06000,AT3G57490,AT5G39850,AT1G15870,AT5G27120,AT1G23410,AT1G51380,AT3G23830,AT5G45775,AT3G62050,AT3G55340,AT1G15250,AT3G45140,AT3G18610,AT3G57150,AT1G70600,AT3G18600,AT1G27050,AT3G12860,AT3G45030,AT2G40010,AT3G19360,AT1G56110,AT5G48760,AT3G23370,AT4G30800,AT5G05990,AT3G07110,AT4G12600,AT3G07050,AT4G10450,AT1G29965,AT3G16080,AT1G80270,AT1G03360,AT2G47990,AT3G16400…
GO:CC	cytosolic ribosome	GO:0022626	2.87182e-168	167.542	326	2152	242	21190	74.2331	AT2G32220,AT5G24770,AT3G18130,AT3G48960,AT5G60670,AT3G57490,AT5G39850,AT3G06680,AT1G23410,AT3G04770,AT2G37600,AT5G59240,AT5G45775,AT1G48630,AT1G15250,AT1G70600,AT3G45030,AT2G40010,AT5G48760,AT2G32060,AT4G30800,AT3G07110,AT3G44590,AT4G10450,AT1G29965,AT3G16080,AT3G23390,AT4G25890,AT2G36620,AT4G18730,AT2G20450,AT3G60245,AT3G28900,AT1G80750,AT5G59850,AT4G17390,AT5G57290,AT2G37270,AT1G04480,AT4G36130…
GO:BP	translation	GO:0006412	3.53308e-166	165.452	871	2217	388	23093	44.5465	AT2G32550,AT2G32220,AT3G18130,AT3G48960,AT5G60670,AT3G59670,AT5G06000,AT3G57490,AT5G39850,AT1G15870,AT3G06680,AT1G23410,AT3G04770,AT2G37600,AT5G59240,AT5G45775,AT1G48630,AT1G15250,AT1G70600,AT2G40205,AT3G44740,AT3G45030,AT2G40010,AT5G48760,AT2G32060,AT4G30800,AT5G05990,AT3G07110,AT3G44590,AT4G28360,AT4G10450,AT1G29965,AT3G16080,AT3G23390,AT1G03360,AT4G25890,AT2G36620,AT3G56020,AT3G11120,AT4G18730…
KEGG	Ribosome	KEGG:03010	9.64137e-166	165.016	326	843	271	4960	83.1288	AT2G32220,AT3G48960,AT5G60670,AT3G57490,AT5G39850,AT3G06680,AT1G23410,AT3G04770,AT2G37600,AT5G59240,AT5G45775,AT1G15250,AT1G70600,AT2G40205,AT3G45030,AT2G40010,AT5G48760,AT2G32060,AT4G30800,AT3G07110,AT3G44590,AT4G28360,AT4G10450,AT1G29965,AT3G16080,AT3G23390,AT4G25890,AT2G36620,AT3G56020,AT3G11120,AT4G18730,AT2G20450,AT3G60245,AT3G28900,AT3G08520,AT1G80750,AT5G59850,AT4G17390,AT5G57290,AT2G37270…
GO:BP	peptide biosynthetic process	GO:0043043	4.33097e-165	164.363	876	2217	388	23093	44.2922	AT2G32550,AT2G32220,AT3G18130,AT3G48960,AT5G60670,AT3G59670,AT5G06000,AT3G57490,AT5G39850,AT1G15870,AT3G06680,AT1G23410,AT3G04770,AT2G37600,AT5G59240,AT5G45775,AT1G48630,AT1G15250,AT1G70600,AT2G40205,AT3G44740,AT3G45030,AT2G40010,AT5G48760,AT2G32060,AT4G30800,AT5G05990,AT3G07110,AT3G44590,AT4G28360,AT4G10450,AT1G29965,AT3G16080,AT3G23390,AT1G03360,AT4G25890,AT2G36620,AT3G56020,AT3G11120,AT4G18730…
GO:MF	structural molecule activity	GO:0005198	2.001e-163	162.699	547	2073	304	21461	55.5759	AT2G32220,AT3G48960,AT5G60670,AT3G57490,AT5G39850,AT3G06680,AT1G26770,AT1G23410,AT3G04770,AT2G37600,AT5G59240,AT5G45775,AT1G48630,AT1G18830,AT1G15250,AT1G70600,AT2G40205,AT3G45030,AT2G40010,AT5G48760,AT2G32060,AT4G30800,AT3G07110,AT3G44590,AT4G28360,AT4G10450,AT1G29965,AT3G16080,AT3G23390,AT4G25890,AT2G36620,AT3G56020,AT3G11120,AT4G18730,AT2G20450,AT3G60245,AT3G28900,AT3G08520,AT1G80750,AT5G59850…
GO:BP	amide biosynthetic process	GO:0043604	5.34615e-158	157.272	946	2217	396	23093	41.8605	AT2G32550,AT2G32220,AT3G18130,AT3G48960,AT5G60670,AT3G59670,AT5G06000,AT3G57490,AT5G39850,AT1G15870,AT3G06680,AT1G23410,AT3G04770,AT2G37600,AT5G59240,AT5G45775,AT1G48630,AT1G15250,AT1G70600,AT2G40205,AT3G44740,AT3G45030,AT2G40010,AT5G48760,AT2G32060,AT4G30800,AT5G05990,AT3G07110,AT3G44590,AT4G28360,AT4G10450,AT1G29965,AT3G16080,AT3G23390,AT1G03360,AT4G25890,AT2G36620,AT3G56020,AT3G11120,AT4G18730…
GO:BP	ribonucleoprotein complex biogenesis	GO:0022613	1.10077e-153	152.958	538	2217	293	23093	54.461	AT4G25630,AT5G60670,AT5G06000,AT5G27120,AT1G29430,AT3G04770,AT1G51380,AT5G59240,AT5G45775,AT1G48630,AT2G34260,AT5G13830,AT3G18610,AT3G57150,AT3G18600,AT3G12860,AT2G40010,AT5G08600,AT1G56110,AT4G12600,AT4G28360,AT1G03360,AT2G47990,AT2G36620,AT3G05060,AT5G66540,AT4G04940,AT4G18730,AT2G20450,AT3G22660,AT3G10530,AT5G14580,AT3G28900,AT1G80750,AT3G22310,AT2G37270,AT3G21540,AT5G52490,AT5G55920,AT1G61580…
GO:BP	ribosome biogenesis	GO:0042254	8.71368e-150	149.06	434	2217	260	23093	59.9078	AT4G25630,AT5G60670,AT5G27120,AT1G29430,AT3G04770,AT1G51380,AT5G59240,AT5G45775,AT1G48630,AT2G34260,AT5G13830,AT3G18610,AT3G57150,AT3G18600,AT3G12860,AT2G40010,AT5G08600,AT1G56110,AT4G12600,AT4G28360,AT1G03360,AT2G47990,AT2G36620,AT3G05060,AT5G66540,AT4G04940,AT4G18730,AT2G20450,AT3G22660,AT3G10530,AT5G14580,AT3G28900,AT1G80750,AT3G22310,AT2G37270,AT3G21540,AT5G52490,AT5G55920,AT1G61580,AT5G16130…
GO:CC	intracellular non-membrane-bounded organelle	GO:0043232	4.18165e-147	146.379	2024	2152	598	21190	29.5455	AT5G50600,AT5G50700,AT2G32550,AT4G25630,AT5G43990,AT3G20760,AT2G32220,AT5G24770,AT3G18130,AT3G48960,AT5G60670,AT3G57490,AT5G39850,AT3G06680,AT5G27120,AT2G27840,AT1G23410,AT3G04770,AT1G51380,AT3G44750,AT2G37600,AT5G59240,AT5G45775,AT1G48630,AT3G55340,AT1G15250,AT3G18610,AT3G57150,AT1G70600,AT2G40205,AT3G18600,AT3G12860,AT3G45030,AT2G40010,AT1G29500,AT5G08600,AT1G56110,AT5G48760,AT2G32060,AT4G30800…
GO:CC	non-membrane-bounded organelle	GO:0043228	4.18165e-147	146.379	2024	2152	598	21190	29.5455	AT5G50600,AT5G50700,AT2G32550,AT4G25630,AT5G43990,AT3G20760,AT2G32220,AT5G24770,AT3G18130,AT3G48960,AT5G60670,AT3G57490,AT5G39850,AT3G06680,AT5G27120,AT2G27840,AT1G23410,AT3G04770,AT1G51380,AT3G44750,AT2G37600,AT5G59240,AT5G45775,AT1G48630,AT3G55340,AT1G15250,AT3G18610,AT3G57150,AT1G70600,AT2G40205,AT3G18600,AT3G12860,AT3G45030,AT2G40010,AT1G29500,AT5G08600,AT1G56110,AT5G48760,AT2G32060,AT4G30800…
GO:BP	peptide metabolic process	GO:0006518	1.41943e-145	144.848	993	2217	392	23093	39.4763	AT2G32550,AT2G32220,AT3G18130,AT3G48960,AT5G60670,AT3G59670,AT5G06000,AT3G57490,AT5G39850,AT1G15870,AT3G06680,AT1G23410,AT3G04770,AT2G37600,AT5G59240,AT5G45775,AT1G48630,AT1G15250,AT1G70600,AT2G40205,AT3G44740,AT3G45030,AT2G40010,AT5G48760,AT2G32060,AT4G30800,AT5G05990,AT3G07110,AT3G44590,AT4G28360,AT4G10450,AT1G29965,AT3G16080,AT3G23390,AT1G03360,AT4G25890,AT2G36620,AT3G56020,AT3G11120,AT4G18730…
GO:MF	mRNA binding	GO:0003729	2.69722e-138	137.569	1091	2073	403	21461	36.9386	AT4G25630,AT5G60670,AT3G57490,AT5G39850,AT1G15870,AT5G27120,AT1G23410,AT1G51380,AT5G45775,AT3G62050,AT3G55340,AT1G15250,AT3G45140,AT1G70600,AT3G45030,AT2G40010,AT3G19360,AT5G48760,AT4G30800,AT5G05990,AT3G07110,AT3G07050,AT4G10450,AT1G29965,AT3G16080,AT1G80270,AT2G47990,AT3G16400,AT2G36620,AT3G05060,AT3G62460,AT5G66540,AT5G09840,AT4G18730,AT2G20450,AT3G16380,AT3G28900,AT4G17390,AT2G37270,AT1G04480…
GO:BP	organonitrogen compound biosynthetic process	GO:1901566	3.22704e-137	136.491	1828	2217	536	23093	29.3217	AT2G32550,AT1G56430,AT4G26150,AT5G60890,AT2G32220,AT2G22810,AT3G18130,AT3G48960,AT5G60670,AT3G59670,AT5G06000,AT3G57490,AT5G39850,AT1G15870,AT3G06680,AT1G23410,AT3G04770,AT2G22330,AT2G37600,AT5G59240,AT5G45775,AT1G48630,AT1G15250,AT1G31860,AT1G70600,AT2G40205,AT3G44740,AT3G45030,AT2G40010,AT5G48760,AT5G67520,AT2G32060,AT4G30800,AT5G05990,AT3G21110,AT3G55010,AT3G07110,AT3G44590,AT4G28360,AT4G10450…
GO:BP	cellular amide metabolic process	GO:0043603	3.14406e-136	135.503	1117	2217	406	23093	36.3474	AT2G32550,AT2G32220,AT3G18130,AT3G48960,AT5G60670,AT3G59670,AT5G06000,AT3G57490,AT4G33790,AT5G39850,AT1G15870,AT3G06680,AT1G23410,AT3G04770,AT2G37600,AT5G59240,AT5G45775,AT1G48630,AT1G15250,AT1G70600,AT2G40205,AT3G44740,AT3G45030,AT2G40010,AT5G48760,AT2G32060,AT4G30800,AT5G05990,AT3G07110,AT3G44590,AT4G28360,AT4G10450,AT1G29965,AT3G16080,AT3G23390,AT1G03360,AT4G25890,AT2G36620,AT3G56020,AT3G11120…
GO:CC	nucleolus	GO:0005730	1.9455e-120	119.711	548	2152	269	21190	49.0876	AT4G25630,AT5G43990,AT3G18130,AT5G27120,AT2G27840,AT1G51380,AT3G44750,AT3G18610,AT3G57150,AT3G18600,AT3G12860,AT1G29500,AT5G08600,AT1G56110,AT3G07110,AT4G12600,AT3G07050,AT1G03360,AT2G47990,AT2G36620,AT3G05060,AT5G66540,AT4G04940,AT3G13230,AT3G22660,AT3G10530,AT1G80750,AT4G17390,AT3G21540,AT5G52490,AT1G04480,AT5G55920,AT1G65030,AT4G18100,AT5G16130,AT4G05410,AT1G23280,AT5G08180,AT3G06530,AT1G26880…
GO:CC	large ribosomal subunit	GO:0015934	7.70673e-110	109.113	195	2152	152	21190	77.9487	AT2G32220,AT3G48960,AT5G60670,AT3G06680,AT2G37600,AT5G45775,AT1G15250,AT1G70600,AT2G40010,AT5G48760,AT3G07110,AT3G44590,AT4G28360,AT4G10450,AT1G29965,AT3G16080,AT3G23390,AT2G36620,AT4G18730,AT2G20450,AT3G60245,AT3G28900,AT1G80750,AT4G17390,AT1G04480,AT4G36130,AT5G47700,AT4G16720,AT1G57660,AT1G17560,AT1G61580,AT4G18100,AT3G16780,AT1G41880,AT3G05590,AT1G57860,AT1G26880,AT1G77940,AT5G67510,AT1G27400…
GO:BP	cellular macromolecule biosynthetic process	GO:0034645	7.72225e-106	105.112	1315	2217	402	23093	30.5703	AT2G32550,AT2G32220,AT3G18130,AT3G48960,AT5G60670,AT3G59670,AT5G06000,AT3G57490,AT5G39850,AT1G15870,AT3G06680,AT1G23410,AT3G04770,AT2G37600,AT5G59240,AT5G45775,AT1G48630,AT1G15250,AT1G70600,AT2G40205,AT3G44740,AT3G45030,AT2G40010,AT5G48760,AT2G32060,AT4G30800,AT5G05990,AT3G07110,AT3G44590,AT4G28360,AT4G10450,AT1G29965,AT3G16080,AT3G23390,AT1G03360,AT4G25890,AT2G36620,AT3G56020,AT3G11120,AT4G18730…
GO:CC	cytosolic large ribosomal subunit	GO:0022625	2.71709e-104	103.566	147	2152	128	21190	87.0748	AT2G32220,AT3G48960,AT5G60670,AT3G06680,AT2G37600,AT5G45775,AT1G15250,AT1G70600,AT2G40010,AT5G48760,AT3G07110,AT3G44590,AT4G10450,AT1G29965,AT3G16080,AT3G23390,AT2G36620,AT4G18730,AT2G20450,AT3G60245,AT3G28900,AT1G80750,AT4G17390,AT1G04480,AT4G36130,AT5G47700,AT4G16720,AT1G57660,AT1G61580,AT4G18100,AT3G16780,AT1G41880,AT3G05590,AT1G57860,AT1G26880,AT1G77940,AT5G67510,AT1G27400,AT1G07070,AT1G09590…
GO:BP	gene expression	GO:0010467	9.95542e-103	102.002	4660	2217	870	23093	18.6695	AT1G19050,AT4G39250,AT2G40670,AT3G48100,AT1G10470,AT1G74890,AT2G32550,AT5G39860,AT2G46310,AT2G47870,AT5G62920,AT1G13740,AT4G25630,AT4G30180,AT5G43990,AT4G34610,AT1G15580,AT3G57040,AT4G26150,AT5G60890,AT2G32220,AT5G10570,AT3G18130,AT3G57600,AT3G48960,AT5G60670,AT3G59670,AT1G03110,AT4G23750,AT1G07050,AT5G06000,AT3G57490,AT5G39850,AT1G15870,AT3G06680,AT2G27840,AT1G23410,AT3G04770,AT1G51380,AT3G44750…
GO:CC	plastid	GO:0009536	2.67725e-101	100.572	2995	2152	671	21190	22.404	AT1G52400,AT5G64080,AT5G43990,AT3G52720,AT5G15190,AT5G60670,AT5G39850,AT5G28450,AT4G12490,AT3G25770,AT5G45775,AT3G45140,AT1G31860,AT5G22580,AT5G62350,AT1G62150,AT3G45030,AT4G38100,AT5G48760,AT5G67520,AT5G23930,AT2G41950,AT3G21110,AT3G55010,AT4G28360,AT1G80270,AT3G56090,AT1G51080,AT4G18730,AT1G31180,AT2G21590,AT5G57290,AT2G37270,AT2G37860,AT5G47700,AT5G16130,AT5G61170,AT4G27595,AT3G05590,AT3G06530…
GO:BP	cellular nitrogen compound metabolic process	GO:0034641	2.94152e-98	97.5314	6090	2217	1028	23093	16.8801	AT1G19050,AT4G39250,AT2G40670,AT2G01830,AT3G48100,AT1G10470,AT1G74890,AT2G32550,AT5G39860,AT2G46310,AT2G47870,AT5G62920,AT1G13740,AT4G25630,AT4G30180,AT4G34610,AT1G56430,AT1G15580,AT3G57040,AT4G26150,AT4G29610,AT3G20760,AT5G60890,AT2G32220,AT1G69040,AT5G10570,AT3G18130,AT3G57600,AT3G48960,AT5G60670,AT3G59670,AT1G03110,AT4G23750,AT1G07050,AT5G06000,AT3G57490,AT4G33790,AT5G39850,AT1G15870,AT3G06680…
GO:BP	rRNA processing	GO:0006364	7.87544e-95	94.1037	298	2217	173	23093	58.0537	AT4G25630,AT1G51380,AT5G59240,AT2G34260,AT5G13830,AT3G18610,AT3G57150,AT3G18600,AT5G08600,AT4G12600,AT1G03360,AT2G47990,AT5G66540,AT4G04940,AT3G22660,AT3G10530,AT5G14580,AT1G80750,AT3G22310,AT3G21540,AT5G52490,AT5G55920,AT5G16130,AT4G05410,AT1G23280,AT5G08180,AT3G06530,AT1G31970,AT1G31660,AT1G29250,AT1G15440,AT5G02610,AT5G14050,AT5G48240,AT3G58660,AT5G20160,AT3G11510,AT3G51800,AT1G78190,AT2G47610…
GO:BP	rRNA metabolic process	GO:0016072	2.79068e-91	90.5543	316	2217	175	23093	55.3797	AT4G25630,AT1G51380,AT5G59240,AT2G34260,AT5G13830,AT3G18610,AT3G57150,AT3G18600,AT5G08600,AT4G12600,AT1G03360,AT2G47990,AT5G66540,AT4G04940,AT3G22660,AT3G10530,AT5G14580,AT1G80750,AT3G22310,AT3G21540,AT5G52490,AT5G55920,AT5G16130,AT4G05410,AT1G23280,AT5G08180,AT3G06530,AT1G31970,AT1G31660,AT1G29250,AT1G15440,AT5G02610,AT5G14050,AT5G48240,AT3G58660,AT5G20160,AT3G11510,AT3G51800,AT1G78190,AT2G47610…
GO:CC	chloroplast	GO:0009507	3.25442e-86	85.4875	2461	2152	564	21190	22.9175	AT1G52400,AT5G43990,AT3G52720,AT5G15190,AT5G28450,AT4G12490,AT3G25770,AT3G45140,AT1G31860,AT5G22580,AT1G62150,AT4G38100,AT5G67520,AT5G23930,AT2G41950,AT3G21110,AT3G55010,AT1G80270,AT3G56090,AT1G31180,AT2G21590,AT2G37270,AT2G37860,AT4G27595,AT3G05590,AT3G06530,AT2G40690,AT4G24830,AT5G23070,AT1G15820,AT1G19320,AT2G23670,AT1G75460,AT3G01440,AT5G55510,AT1G18080,AT2G27710,AT1G72370,AT1G34065,AT1G19150…
GO:BP	ncRNA processing	GO:0034470	1.80792e-79	78.7428	511	2217	211	23093	41.2916	AT4G25630,AT1G03110,AT1G51380,AT5G59240,AT2G34260,AT5G13830,AT3G18610,AT3G57150,AT3G18600,AT5G08600,AT4G12600,AT1G03360,AT2G47990,AT5G66540,AT4G04940,AT3G22660,AT3G10530,AT5G14580,AT1G80750,AT3G22310,AT3G21540,AT5G52490,AT5G55920,AT5G16130,AT4G05410,AT1G23280,AT5G08180,AT3G06530,AT1G31970,AT1G31660,AT1G29250,AT1G15440,AT5G02610,AT5G14050,AT5G48240,AT3G58660,AT5G20160,AT3G11510,AT3G51800,AT1G78190…
GO:CC	cytosol	GO:0005829	4.10652e-79	78.3865	3410	2152	682	21190	20	AT5G11080,AT4G25630,AT4G29610,AT2G32220,AT1G69040,AT4G24780,AT5G24770,AT3G18130,AT3G48960,AT5G60670,AT1G03110,AT3G57490,AT5G39850,AT3G06680,AT1G77760,AT1G23410,AT3G04770,AT2G37600,AT3G23830,AT5G59240,AT3G25770,AT5G45775,AT1G78580,AT1G48630,AT1G15250,AT2G23600,AT3G45140,AT2G19670,AT3G57150,AT1G31860,AT5G22580,AT1G70600,AT3G27400,AT1G20380,AT3G45030,AT2G40010,AT3G06035,AT5G48760,AT5G67520,AT2G32060…
GO:BP	ncRNA metabolic process	GO:0034660	3.00651e-78	77.5219	611	2217	231	23093	37.8069	AT4G25630,AT1G03110,AT1G51380,AT5G59240,AT2G34260,AT5G13830,AT3G18610,AT3G57150,AT3G18600,AT3G44740,AT5G08600,AT4G12600,AT1G03360,AT2G47990,AT5G66540,AT4G04940,AT3G22660,AT3G10530,AT5G14580,AT1G80750,AT3G56300,AT3G22310,AT3G21540,AT5G52490,AT5G55920,AT5G16130,AT4G05410,AT1G23280,AT5G08180,AT3G06530,AT1G31970,AT1G31660,AT1G29250,AT1G15440,AT5G02610,AT5G14050,AT5G48240,AT3G58660,AT5G20160,AT3G11510…
GO:CC	protein-containing complex	GO:0032991	2.38654e-74	73.6222	3297	2152	656	21190	19.8969	AT2G32550,AT5G11080,AT4G25630,AT3G20760,AT1G74870,AT2G32220,AT3G18130,AT1G52030,AT3G48960,AT5G60670,AT1G03110,AT5G06000,AT3G57490,AT5G39850,AT3G06680,AT5G27120,AT1G23410,AT5G28450,AT3G04770,AT1G51380,AT2G37600,AT5G59240,AT5G45775,AT1G48630,AT1G18830,AT1G15250,AT3G18610,AT3G57150,AT3G49410,AT1G70600,AT3G12860,AT3G45030,AT2G40010,AT5G08600,AT1G56110,AT5G48760,AT2G32060,AT4G30800,AT3G07110,AT4G12600…
GO:CC	intracellular anatomical structure	GO:0005622	2.76254e-73	72.5587	14911	2152	1860	21190	12.474	AT5G50600,AT5G50700,AT1G19050,AT4G39250,AT5G46220,AT2G40670,AT2G01830,AT3G48100,AT1G10470,AT2G30540,AT1G74890,AT2G32550,AT5G11080,AT5G39860,AT5G56970,AT4G15680,AT2G46310,AT2G47870,AT5G62920,AT1G13740,AT1G52400,AT5G64080,AT5G24140,AT4G25630,AT4G30180,AT5G43990,AT4G34610,AT2G43200,AT1G15580,AT3G57040,AT3G52720,AT4G26150,AT3G15950,AT4G29610,AT3G20760,AT2G14560,AT1G09750,AT5G60890,AT2G32220,AT1G69040…
GO:CC	polysomal ribosome	GO:0042788	6.33217e-72	71.1984	98	2152	87	21190	88.7755	AT3G04770,AT1G48630,AT1G70600,AT2G32060,AT4G10450,AT4G25890,AT3G28900,AT5G59850,AT2G37270,AT4G36130,AT4G16720,AT3G04840,AT4G18100,AT5G16130,AT5G61170,AT4G31700,AT5G67510,AT2G21580,AT3G47370,AT4G15000,AT1G18080,AT2G27710,AT3G11510,AT1G72370,AT3G11250,AT2G47610,AT5G52650,AT3G55280,AT2G27530,AT1G15930,AT2G18020,AT5G02870,AT3G53890,AT3G61110,AT2G01250,AT1G04270,AT3G22230,AT3G05560,AT2G27720,AT3G49010…
GO:CC	intracellular organelle	GO:0043229	9.34971e-72	71.0292	13361	2152	1727	21190	12.9257	AT5G50600,AT5G50700,AT1G19050,AT4G39250,AT5G46220,AT2G40670,AT2G01830,AT3G48100,AT1G10470,AT2G30540,AT1G74890,AT2G32550,AT5G39860,AT5G56970,AT4G15680,AT2G46310,AT5G62920,AT1G13740,AT1G52400,AT5G64080,AT5G24140,AT4G25630,AT4G30180,AT5G43990,AT4G34610,AT2G43200,AT1G15580,AT3G57040,AT3G52720,AT4G26150,AT3G15950,AT3G20760,AT2G14560,AT1G09750,AT5G60890,AT2G32220,AT5G24770,AT5G10570,AT5G15190,AT5G64770…
GO:CC	intracellular organelle lumen	GO:0070013	3.22045e-71	70.4921	1345	2152	362	21190	26.9145	AT1G52400,AT4G25630,AT5G43990,AT3G15950,AT3G18130,AT1G15870,AT5G27120,AT2G27840,AT1G51380,AT3G44750,AT3G18610,AT3G57150,AT3G18600,AT3G12860,AT1G29500,AT5G08600,AT1G56110,AT5G05990,AT3G07110,AT4G12600,AT3G07050,AT4G28360,AT1G23100,AT1G49620,AT1G03360,AT2G47990,AT2G36620,AT3G05060,AT5G66540,AT4G04940,AT3G13230,AT3G22660,AT3G10530,AT1G80750,AT4G17390,AT3G21540,AT5G52490,AT1G04480,AT5G47700,AT5G55920…
GO:CC	membrane-enclosed lumen	GO:0031974	3.22045e-71	70.4921	1345	2152	362	21190	26.9145	AT1G52400,AT4G25630,AT5G43990,AT3G15950,AT3G18130,AT1G15870,AT5G27120,AT2G27840,AT1G51380,AT3G44750,AT3G18610,AT3G57150,AT3G18600,AT3G12860,AT1G29500,AT5G08600,AT1G56110,AT5G05990,AT3G07110,AT4G12600,AT3G07050,AT4G28360,AT1G23100,AT1G49620,AT1G03360,AT2G47990,AT2G36620,AT3G05060,AT5G66540,AT4G04940,AT3G13230,AT3G22660,AT3G10530,AT1G80750,AT4G17390,AT3G21540,AT5G52490,AT1G04480,AT5G47700,AT5G55920…
GO:CC	organelle lumen	GO:0043233	3.22045e-71	70.4921	1345	2152	362	21190	26.9145	AT1G52400,AT4G25630,AT5G43990,AT3G15950,AT3G18130,AT1G15870,AT5G27120,AT2G27840,AT1G51380,AT3G44750,AT3G18610,AT3G57150,AT3G18600,AT3G12860,AT1G29500,AT5G08600,AT1G56110,AT5G05990,AT3G07110,AT4G12600,AT3G07050,AT4G28360,AT1G23100,AT1G49620,AT1G03360,AT2G47990,AT2G36620,AT3G05060,AT5G66540,AT4G04940,AT3G13230,AT3G22660,AT3G10530,AT1G80750,AT4G17390,AT3G21540,AT5G52490,AT1G04480,AT5G47700,AT5G55920…
GO:MF	nucleic acid binding	GO:0003676	1.03428e-70	69.9854	4717	2073	800	21461	16.9599	AT2G46310,AT4G25630,AT4G30180,AT4G34610,AT4G26150,AT5G60890,AT5G10570,AT3G57600,AT3G48960,AT5G60670,AT3G59670,AT4G23750,AT5G06000,AT3G57490,AT5G39850,AT1G15870,AT5G27120,AT3G52170,AT1G23410,AT1G51380,AT3G23830,AT1G64625,AT5G13180,AT5G45775,AT3G62050,AT3G61630,AT3G50890,AT3G60390,AT5G25810,AT3G55340,AT1G15250,AT3G45140,AT2G36400,AT1G75240,AT3G18610,AT3G57150,AT3G49410,AT2G40200,AT3G51960,AT2G22770…
GO:CC	organelle	GO:0043226	1.05612e-69	68.9763	13430	2152	1728	21190	12.8667	AT5G50600,AT5G50700,AT1G19050,AT4G39250,AT5G46220,AT2G40670,AT2G01830,AT3G48100,AT1G10470,AT2G30540,AT1G74890,AT2G32550,AT5G39860,AT5G56970,AT4G15680,AT2G46310,AT5G62920,AT1G13740,AT1G52400,AT5G64080,AT5G24140,AT4G25630,AT4G30180,AT5G43990,AT4G34610,AT2G43200,AT1G15580,AT3G57040,AT3G52720,AT4G26150,AT3G15950,AT3G20760,AT2G14560,AT1G09750,AT5G60890,AT2G32220,AT5G24770,AT5G10570,AT5G15190,AT5G64770…
GO:BP	cellular nitrogen compound biosynthetic process	GO:0044271	5.14697e-69	68.2884	4078	2217	721	23093	17.6802	AT1G19050,AT4G39250,AT2G40670,AT3G48100,AT1G10470,AT1G74890,AT2G32550,AT5G39860,AT2G46310,AT2G47870,AT5G62920,AT1G13740,AT4G30180,AT4G34610,AT1G56430,AT1G15580,AT3G57040,AT4G26150,AT5G60890,AT2G32220,AT5G10570,AT3G18130,AT3G57600,AT3G48960,AT5G60670,AT3G59670,AT4G23750,AT1G07050,AT5G06000,AT3G57490,AT5G39850,AT1G15870,AT3G06680,AT1G77760,AT2G27840,AT1G23410,AT3G04770,AT2G22330,AT3G44750,AT2G37600…
GO:CC	cytosolic small ribosomal subunit	GO:0022627	5.35249e-68	67.2714	112	2152	91	21190	81.25	AT3G18130,AT3G57490,AT5G39850,AT1G23410,AT3G04770,AT5G59240,AT1G48630,AT3G45030,AT2G32060,AT4G30800,AT5G59850,AT2G37270,AT3G10610,AT3G04840,AT5G16130,AT5G61170,AT4G31700,AT2G21580,AT3G47370,AT4G33865,AT3G48930,AT1G18080,AT5G23740,AT3G11510,AT1G72370,AT5G07090,AT4G25740,AT1G58380,AT2G45710,AT3G62250,AT5G52650,AT1G22780,AT1G15930,AT4G00100,AT3G17170,AT2G19750,AT3G53890,AT3G52580,AT3G61110,AT2G40590…
GO:CC	nuclear lumen	GO:0031981	6.23191e-67	66.2054	1083	2152	310	21190	28.6242	AT4G25630,AT5G43990,AT3G18130,AT5G27120,AT2G27840,AT1G51380,AT3G44750,AT3G18610,AT3G57150,AT3G18600,AT3G12860,AT1G29500,AT5G08600,AT1G56110,AT3G07110,AT4G12600,AT3G07050,AT1G49620,AT1G03360,AT2G47990,AT2G36620,AT3G05060,AT5G66540,AT4G04940,AT3G13230,AT3G22660,AT3G10530,AT1G80750,AT4G17390,AT3G21540,AT5G52490,AT1G04480,AT5G47700,AT5G55920,AT1G65030,AT4G18100,AT5G16130,AT4G05410,AT1G23280,AT5G08180…
GO:BP	ribosomal large subunit biogenesis	GO:0042273	1.45474e-66	65.8372	114	2217	90	23093	78.9474	AT5G60670,AT5G45775,AT3G18600,AT2G40010,AT4G12600,AT2G36620,AT4G18730,AT2G20450,AT3G22660,AT1G80750,AT5G55920,AT1G61580,AT1G41880,AT1G23280,AT5G08180,AT5G67510,AT1G07070,AT5G02610,AT5G48240,AT3G58660,AT5G20160,AT3G11250,AT2G47610,AT3G55280,AT3G23620,AT2G27530,AT4G15770,AT4G22380,AT5G39740,AT1G18540,AT1G26910,AT2G01250,AT2G37190,AT3G55750,AT2G39390,AT1G52930,AT3G55510,AT3G53430,AT2G18220,AT3G62870…
GO:BP	cellular component biogenesis	GO:0044085	2.03981e-66	65.6904	1630	2217	388	23093	23.8037	AT1G52400,AT4G25630,AT5G43990,AT5G60670,AT5G06000,AT5G27120,AT1G29430,AT3G04770,AT1G51380,AT5G59240,AT5G45775,AT1G78580,AT1G48630,AT2G34260,AT5G13830,AT3G55340,AT3G18610,AT3G57150,AT3G18600,AT3G12860,AT2G40010,AT5G08600,AT1G56110,AT5G62440,AT4G12600,AT4G28360,AT1G80270,AT1G03360,AT2G47990,AT4G32990,AT5G64630,AT2G36620,AT3G05060,AT5G66540,AT4G04940,AT4G18730,AT2G20450,AT3G22660,AT3G10530,AT5G14580…
GO:CC	cytoplasm	GO:0005737	6.01635e-66	65.2207	11040	2152	1499	21190	13.5779	AT5G46220,AT2G40670,AT2G01830,AT3G48100,AT1G10470,AT2G30540,AT1G74890,AT2G32550,AT5G11080,AT5G56970,AT4G15680,AT2G46310,AT2G47870,AT1G52400,AT5G64080,AT5G24140,AT4G25630,AT5G43990,AT2G43200,AT3G52720,AT3G15950,AT4G29610,AT2G14560,AT1G09750,AT2G32220,AT1G69040,AT4G24780,AT5G24770,AT5G15190,AT5G64770,AT3G18130,AT4G15670,AT1G52030,AT3G48960,AT5G60670,AT1G03110,AT1G29660,AT5G13930,AT4G23750,AT2G34510…
GO:CC	polysome	GO:0005844	5.99721e-64	63.2221	111	2152	88	21190	79.2793	AT3G04770,AT1G48630,AT1G70600,AT2G32060,AT4G10450,AT4G25890,AT3G28900,AT5G59850,AT2G37270,AT4G36130,AT4G16720,AT3G04840,AT4G18100,AT5G16130,AT5G61170,AT4G31700,AT5G67510,AT2G21580,AT3G47370,AT4G15000,AT1G18080,AT2G27710,AT3G11510,AT1G72370,AT3G11250,AT2G47610,AT5G52650,AT3G55280,AT2G27530,AT1G15930,AT2G18020,AT5G02870,AT3G53890,AT3G61110,AT2G01250,AT1G04270,AT3G22230,AT3G05560,AT2G27720,AT3G49010…
GO:CC	small ribosomal subunit	GO:0015935	5.88956e-61	60.2299	149	2152	100	21190	67.1141	AT3G18130,AT3G57490,AT5G39850,AT1G23410,AT3G04770,AT5G59240,AT1G48630,AT3G45030,AT2G32060,AT4G30800,AT5G59850,AT2G37270,AT3G10610,AT3G04840,AT5G16130,AT5G61170,AT4G31700,AT2G21580,AT3G47370,AT4G33865,AT3G48930,AT1G18080,AT5G23740,AT3G11510,AT1G72370,AT5G07090,AT4G25740,AT1G58380,AT2G45710,AT3G62250,AT5G52650,AT1G22780,AT1G15930,AT4G00100,AT3G17170,AT2G19750,AT3G53890,AT3G52580,AT3G61110,AT2G40590…
GO:BP	RNA processing	GO:0006396	2.22371e-56	55.6529	1021	2217	274	23093	26.8364	AT4G25630,AT1G03110,AT1G51380,AT5G59240,AT2G34260,AT5G13830,AT3G18610,AT3G57150,AT3G18600,AT5G08600,AT4G12600,AT1G03360,AT2G47990,AT5G59860,AT5G66540,AT4G04940,AT3G22660,AT3G10530,AT5G14580,AT1G80750,AT3G22310,AT3G21540,AT5G52490,AT5G55920,AT5G16130,AT5G61030,AT4G05410,AT1G23280,AT5G08180,AT3G06530,AT1G31970,AT1G31660,AT1G29250,AT5G39840,AT1G15440,AT5G02610,AT5G14050,AT5G48240,AT3G58660,AT5G20160…
GO:MF	rRNA binding	GO:0019843	2.45518e-54	53.6099	145	2073	92	21461	63.4483	AT5G60670,AT5G39850,AT5G45775,AT1G15250,AT2G40010,AT4G30800,AT4G10450,AT3G16080,AT4G18730,AT2G37270,AT1G04480,AT1G17560,AT3G48930,AT5G23740,AT3G11510,AT5G07090,AT3G11250,AT1G22780,AT3G55280,AT3G23620,AT2G33370,AT5G39740,AT1G30960,AT4G00100,AT3G17170,AT3G52580,AT2G37190,AT1G52930,AT3G53430,AT3G58700,AT5G58420,AT3G25520,AT1G34030,AT2G39460,AT3G09200,AT1G52300,AT4G01560,AT5G61770,AT2G34570,AT5G15200…
GO:CC	preribosome	GO:0030684	3.68519e-54	53.4335	90	2152	73	21190	81.1111	AT4G25630,AT5G27120,AT3G12860,AT5G08600,AT1G56110,AT4G12600,AT3G05060,AT5G66540,AT4G04940,AT3G22660,AT3G10530,AT3G21540,AT5G52490,AT5G16130,AT4G05410,AT1G23280,AT3G06530,AT1G31660,AT1G15440,AT5G14050,AT5G48240,AT3G58660,AT5G20160,AT4G15770,AT4G22380,AT3G55510,AT2G18220,AT2G17250,AT3G24080,AT1G04230,AT1G29320,AT3G02560,AT1G06720,AT1G48830,AT5G52470,AT4G28450,AT4G01560,AT5G61770,AT2G34570,AT5G16750…
GO:BP	organic substance biosynthetic process	GO:1901576	1.8818e-53	52.7254	5596	2217	855	23093	15.2788	AT5G50600,AT5G50700,AT1G19050,AT4G39250,AT2G40670,AT3G48100,AT1G10470,AT1G74890,AT2G32550,AT5G39860,AT2G46310,AT2G47870,AT5G62920,AT1G13740,AT5G24140,AT4G30180,AT4G34610,AT1G56430,AT1G15580,AT3G57040,AT4G26150,AT5G60890,AT2G32220,AT2G22810,AT5G10570,AT3G18130,AT3G57600,AT3G48960,AT5G60670,AT3G59670,AT5G13930,AT4G23750,AT1G07050,AT5G06000,AT3G57490,AT4G33790,AT5G39850,AT1G15870,AT1G28100,AT3G06680…
GO:CC	chloroplast stroma	GO:0009570	3.14081e-53	52.503	799	2152	237	21190	29.6621	AT3G52720,AT3G25770,AT3G45140,AT1G31860,AT2G41950,AT3G21110,AT3G55010,AT3G56090,AT1G31180,AT4G24830,AT1G15820,AT4G34200,AT2G28000,AT5G39210,AT5G10920,AT1G16720,AT1G55490,AT4G28660,AT1G79460,AT4G34740,AT3G14390,AT4G25050,AT2G26840,AT5G09820,AT4G18440,AT1G08250,AT3G52380,AT2G02740,AT1G56050,AT5G39790,AT3G13470,AT1G29910,AT1G48350,AT5G63310,AT3G62030,AT1G06680,AT2G04030,AT3G50820,AT5G24020,AT1G52230…
GO:CC	plastid envelope	GO:0009526	3.28058e-53	52.484	1017	2152	275	21190	27.0403	AT5G28450,AT4G12490,AT3G25770,AT3G45140,AT4G38100,AT1G80270,AT3G56090,AT2G37860,AT2G40690,AT1G15820,AT2G23670,AT3G01440,AT5G55510,AT1G34065,AT1G19150,AT2G28000,AT5G51540,AT1G16720,AT1G55490,AT4G28660,AT5G08050,AT1G14345,AT5G23060,AT1G26910,AT4G18570,AT3G17830,AT4G25050,AT2G29180,AT3G52380,AT4G39030,AT2G44640,AT3G03920,AT3G13470,AT1G03630,AT1G29910,AT1G48350,AT3G10840,AT4G09010,AT5G63310,AT3G62030…
GO:CC	plastid stroma	GO:0009532	4.5248e-53	52.3444	806	2152	238	21190	29.5285	AT3G52720,AT3G25770,AT3G45140,AT1G31860,AT2G41950,AT3G21110,AT3G55010,AT3G56090,AT1G31180,AT4G24830,AT1G15820,AT4G34200,AT2G28000,AT5G39210,AT5G10920,AT1G16720,AT1G55490,AT4G28660,AT1G79460,AT4G34740,AT3G14390,AT4G25050,AT2G26840,AT5G09820,AT4G18440,AT1G08250,AT3G52380,AT2G02740,AT1G56050,AT5G39790,AT3G13470,AT1G29910,AT1G48350,AT5G63310,AT3G62030,AT1G06680,AT2G04030,AT3G50820,AT5G24020,AT1G52230…
GO:BP	cellular biosynthetic process	GO:0044249	3.39408e-52	51.4693	5487	2217	839	23093	15.2907	AT1G19050,AT4G39250,AT2G40670,AT3G48100,AT1G10470,AT1G74890,AT2G32550,AT5G39860,AT2G46310,AT2G47870,AT5G62920,AT1G13740,AT4G30180,AT4G34610,AT1G56430,AT1G15580,AT3G57040,AT4G26150,AT5G60890,AT2G32220,AT2G22810,AT5G10570,AT3G18130,AT3G57600,AT3G48960,AT5G60670,AT3G59670,AT4G23750,AT1G07050,AT5G06000,AT3G57490,AT4G33790,AT5G39850,AT1G15870,AT1G28100,AT3G06680,AT1G77760,AT3G25180,AT2G27840,AT1G23410…
GO:CC	intracellular membrane-bounded organelle	GO:0043231	1.133e-51	50.9458	12877	2152	1630	21190	12.6582	AT1G19050,AT4G39250,AT5G46220,AT2G40670,AT2G01830,AT3G48100,AT1G10470,AT2G30540,AT1G74890,AT5G39860,AT5G56970,AT4G15680,AT2G46310,AT5G62920,AT1G13740,AT1G52400,AT5G64080,AT5G24140,AT4G25630,AT4G30180,AT5G43990,AT4G34610,AT2G43200,AT1G15580,AT3G57040,AT3G52720,AT4G26150,AT3G15950,AT3G20760,AT2G14560,AT1G09750,AT5G60890,AT2G32220,AT5G24770,AT5G10570,AT5G15190,AT5G64770,AT3G18130,AT4G15670,AT3G57600…
GO:BP	biosynthetic process	GO:0009058	6.52593e-51	50.1854	5738	2217	863	23093	15.0401	AT5G50600,AT5G50700,AT1G19050,AT4G39250,AT2G40670,AT3G48100,AT1G10470,AT1G74890,AT2G32550,AT5G39860,AT2G46310,AT2G47870,AT5G62920,AT1G13740,AT5G24140,AT4G30180,AT4G34610,AT1G56430,AT1G15580,AT3G57040,AT4G26150,AT5G60890,AT2G32220,AT2G22810,AT5G10570,AT3G18130,AT3G57600,AT3G48960,AT5G60670,AT3G59670,AT5G13930,AT4G23750,AT1G07050,AT5G06000,AT3G57490,AT4G33790,AT5G39850,AT1G15870,AT1G28100,AT3G06680…
GO:CC	membrane-bounded organelle	GO:0043227	1.75541e-49	48.7556	12960	2152	1631	21190	12.5849	AT1G19050,AT4G39250,AT5G46220,AT2G40670,AT2G01830,AT3G48100,AT1G10470,AT2G30540,AT1G74890,AT5G39860,AT5G56970,AT4G15680,AT2G46310,AT5G62920,AT1G13740,AT1G52400,AT5G64080,AT5G24140,AT4G25630,AT4G30180,AT5G43990,AT4G34610,AT2G43200,AT1G15580,AT3G57040,AT3G52720,AT4G26150,AT3G15950,AT3G20760,AT2G14560,AT1G09750,AT5G60890,AT2G32220,AT5G24770,AT5G10570,AT5G15190,AT5G64770,AT3G18130,AT4G15670,AT3G57600…
GO:CC	envelope	GO:0031975	1.71154e-47	46.7666	1555	2152	349	21190	22.4437	AT5G28450,AT4G12490,AT3G25770,AT3G45140,AT5G61310,AT4G38100,AT1G80270,AT3G56090,AT2G37860,AT1G61570,AT2G40690,AT3G10110,AT1G15820,AT1G19320,AT2G23670,AT3G01440,AT5G55510,AT1G34065,AT1G19150,AT2G28000,AT5G51540,AT3G46560,AT5G61880,AT1G16720,AT1G55490,AT4G28660,AT5G08050,AT1G14345,AT1G08220,AT5G23060,AT1G26910,AT4G18570,AT3G20240,AT3G17830,AT4G25050,AT2G17250,AT1G64220,AT2G29180,AT3G52380,AT4G39030…
GO:CC	organelle envelope	GO:0031967	1.71154e-47	46.7666	1555	2152	349	21190	22.4437	AT5G28450,AT4G12490,AT3G25770,AT3G45140,AT5G61310,AT4G38100,AT1G80270,AT3G56090,AT2G37860,AT1G61570,AT2G40690,AT3G10110,AT1G15820,AT1G19320,AT2G23670,AT3G01440,AT5G55510,AT1G34065,AT1G19150,AT2G28000,AT5G51540,AT3G46560,AT5G61880,AT1G16720,AT1G55490,AT4G28660,AT5G08050,AT1G14345,AT1G08220,AT5G23060,AT1G26910,AT4G18570,AT3G20240,AT3G17830,AT4G25050,AT2G17250,AT1G64220,AT2G29180,AT3G52380,AT4G39030…
GO:BP	ribonucleoprotein complex assembly	GO:0022618	1.3308e-44	43.8759	196	2217	98	23093	50	AT5G60670,AT5G06000,AT3G04770,AT5G45775,AT2G40010,AT2G36620,AT4G18730,AT2G37270,AT1G61580,AT5G61170,AT1G15440,AT3G59540,AT3G11510,AT1G72370,AT3G11250,AT4G25740,AT2G45710,AT5G52650,AT3G55280,AT3G23620,AT5G39740,AT1G30960,AT1G18540,AT1G26910,AT3G52580,AT3G61110,AT1G04270,AT2G37190,AT2G23930,AT5G15520,AT1G52930,AT3G53430,AT3G58700,AT3G25520,AT2G39460,AT2G44860,AT1G48920,AT3G09200,AT5G61770,AT3G53020…
GO:BP	cellular metabolic process	GO:0044237	4.37922e-44	43.3586	11583	2217	1432	23093	12.3629	AT1G19050,AT4G39250,AT2G40670,AT2G01830,AT3G48100,AT1G10470,AT1G74890,AT2G32550,AT5G11080,AT5G39860,AT5G56970,AT2G46310,AT2G47870,AT5G62920,AT1G13740,AT1G52400,AT5G05860,AT4G25630,AT4G30180,AT5G43990,AT4G34610,AT1G56430,AT1G15580,AT3G57040,AT3G52720,AT4G26150,AT4G29740,AT4G29610,AT3G20760,AT4G34220,AT1G74870,AT2G32990,AT1G55200,AT5G60890,AT2G32220,AT1G69040,AT2G22810,AT5G24770,AT5G10570,AT3G48460…
GO:BP	ribonucleoprotein complex subunit organization	GO:0071826	7.74652e-44	43.1109	199	2217	98	23093	49.2462	AT5G60670,AT5G06000,AT3G04770,AT5G45775,AT2G40010,AT2G36620,AT4G18730,AT2G37270,AT1G61580,AT5G61170,AT1G15440,AT3G59540,AT3G11510,AT1G72370,AT3G11250,AT4G25740,AT2G45710,AT5G52650,AT3G55280,AT3G23620,AT5G39740,AT1G30960,AT1G18540,AT1G26910,AT3G52580,AT3G61110,AT1G04270,AT2G37190,AT2G23930,AT5G15520,AT1G52930,AT3G53430,AT3G58700,AT3G25520,AT2G39460,AT2G44860,AT1G48920,AT3G09200,AT5G61770,AT3G53020…
GO:BP	cellular component organization or biogenesis	GO:0071840	2.77195e-43	42.5572	3512	2217	583	23093	16.6002	AT1G52400,AT2G41800,AT3G15720,AT4G25630,AT5G43990,AT4G26150,AT3G15950,AT2G32990,AT5G60670,AT5G06000,AT1G64390,AT3G03830,AT1G69530,AT2G03090,AT5G27120,AT1G26770,AT2G27840,AT1G29430,AT3G04770,AT2G22330,AT1G51380,AT3G44750,AT2G28950,AT5G59240,AT1G64625,AT5G45775,AT1G78580,AT1G48630,AT2G34260,AT5G13830,AT1G18830,AT3G55340,AT3G18610,AT2G19670,AT3G57150,AT2G22770,AT3G55500,AT3G18600,AT3G12860,AT1G62150…
GO:BP	ribosome assembly	GO:0042255	9.10759e-41	40.0406	98	2217	66	23093	67.3469	AT5G60670,AT1G29430,AT3G04770,AT5G45775,AT2G40010,AT4G28360,AT2G36620,AT4G18730,AT2G37270,AT1G61580,AT5G61170,AT1G15440,AT3G11510,AT1G72370,AT3G11250,AT4G25740,AT2G45710,AT5G52650,AT3G55280,AT3G23620,AT4G15770,AT5G39740,AT1G30960,AT1G18540,AT1G26910,AT3G52580,AT3G61110,AT1G04270,AT2G37190,AT5G15520,AT1G52930,AT3G53430,AT3G58700,AT3G25520,AT2G39460,AT2G44860,AT3G09200,AT5G61770,AT3G53020,AT5G41520…
GO:BP	nitrogen compound metabolic process	GO:0006807	1.10449e-40	39.9568	9973	2217	1266	23093	12.6943	AT1G19050,AT4G39250,AT2G40670,AT2G01830,AT3G48100,AT1G10470,AT1G74890,AT2G32550,AT5G11080,AT5G39860,AT5G56970,AT2G46310,AT2G47870,AT5G62920,AT1G13740,AT1G52400,AT5G05860,AT4G25630,AT4G30180,AT5G43990,AT4G34610,AT1G56430,AT1G15580,AT3G57040,AT4G26150,AT4G29740,AT4G29610,AT3G20760,AT4G34220,AT1G74870,AT1G09750,AT1G55200,AT5G60890,AT2G32220,AT1G69040,AT2G22810,AT5G10570,AT3G18130,AT3G57600,AT3G48960…
GO:BP	cytoplasmic translation	GO:0002181	2.17909e-40	39.6617	108	2217	69	23093	63.8889	AT5G06000,AT3G06680,AT3G04770,AT2G37600,AT2G40010,AT3G44590,AT4G10450,AT2G36620,AT4G17390,AT4G36130,AT5G47700,AT4G16720,AT1G41880,AT5G67510,AT1G27400,AT1G07070,AT4G26230,AT2G27710,AT1G72370,AT3G11250,AT2G18020,AT1G18540,AT4G00810,AT3G55750,AT3G05560,AT2G27720,AT5G56710,AT1G48920,AT3G09200,AT3G06700,AT3G53740,AT3G53020,AT1G67430,AT1G01100,AT4G31790,AT5G27770,AT2G46290,AT5G25757,AT3G49910,AT1G33120…
GO:CC	thylakoid	GO:0009579	9.65371e-40	39.0153	618	2152	182	21190	29.4498	AT5G28450,AT3G25770,AT3G45140,AT4G38100,AT1G31180,AT1G15820,AT2G23670,AT3G01440,AT1G19150,AT2G28000,AT5G51540,AT1G16720,AT4G28660,AT5G08050,AT1G14345,AT5G23060,AT3G17830,AT2G29180,AT3G52380,AT3G03920,AT1G03630,AT1G29910,AT4G09010,AT5G63310,AT3G62030,AT1G06680,AT3G50820,AT3G15850,AT1G52230,AT4G34190,AT1G75690,AT5G38520,AT3G26710,AT2G40100,AT1G77090,AT4G09650,AT5G36120,AT4G04850,AT5G17170,AT4G27700…
GO:BP	macromolecule biosynthetic process	GO:0009059	1.14003e-39	38.9431	4078	2217	639	23093	15.6694	AT1G19050,AT4G39250,AT2G40670,AT3G48100,AT1G10470,AT1G74890,AT2G32550,AT5G39860,AT2G46310,AT2G47870,AT5G62920,AT1G13740,AT4G30180,AT4G34610,AT1G15580,AT3G57040,AT4G26150,AT5G60890,AT2G32220,AT5G10570,AT3G18130,AT3G57600,AT3G48960,AT5G60670,AT3G59670,AT4G23750,AT1G07050,AT5G06000,AT3G57490,AT5G39850,AT1G15870,AT3G06680,AT2G27840,AT1G23410,AT3G04770,AT3G44750,AT2G37600,AT5G59240,AT1G64625,AT5G13180…
GO:CC	chloroplast envelope	GO:0009941	3.0818e-39	38.5112	719	2152	199	21190	27.6773	AT4G12490,AT3G25770,AT3G45140,AT1G80270,AT3G56090,AT2G37860,AT2G40690,AT1G15820,AT5G55510,AT1G34065,AT2G28000,AT1G16720,AT1G55490,AT1G26910,AT4G18570,AT4G25050,AT4G39030,AT2G44640,AT3G13470,AT1G03630,AT1G29910,AT1G48350,AT3G10840,AT5G63310,AT3G62030,AT1G06680,AT2G04030,AT5G24020,AT3G15850,AT3G16240,AT2G47840,AT5G38520,AT1G06380,AT2G40100,AT4G09650,AT4G04850,AT5G17170,AT4G27700,AT1G33120,AT1G26230…
GO:BP	ribosomal small subunit biogenesis	GO:0042274	4.51165e-39	38.3457	93	2217	63	23093	67.7419	AT3G04770,AT5G59240,AT4G12600,AT3G10530,AT2G37270,AT3G21540,AT5G16130,AT5G61170,AT3G06530,AT1G15440,AT5G20160,AT3G11510,AT1G72370,AT4G25740,AT2G45710,AT5G52650,AT4G22380,AT1G30960,AT3G53890,AT3G52580,AT3G61110,AT1G04270,AT5G15520,AT2G09990,AT3G24080,AT1G04230,AT3G02560,AT5G27990,AT1G06720,AT3G09720,AT1G48830,AT4G28450,AT5G41520,AT3G10090,AT5G16750,AT5G47930,AT5G09510,AT5G64140,AT2G36160,AT3G57940…
GO:MF	heterocyclic compound binding	GO:1901363	1.07233e-34	33.9697	8037	2073	1047	21461	13.0272	AT5G56970,AT2G46310,AT5G24140,AT4G25630,AT4G30180,AT4G34610,AT4G26150,AT4G29740,AT4G34220,AT1G09750,AT1G55200,AT5G60890,AT2G46660,AT4G15230,AT2G22810,AT5G10570,AT3G57600,AT3G48960,AT5G60670,AT3G59670,AT4G23750,AT5G06000,AT3G57490,AT1G54820,AT5G39850,AT1G15870,AT3G06680,AT1G77760,AT5G27120,AT3G25180,AT3G52170,AT1G23410,AT5G28450,AT2G22330,AT1G51380,AT3G23830,AT1G64625,AT5G13180,AT5G45775,AT3G62050…
GO:MF	organic cyclic compound binding	GO:0097159	1.88278e-34	33.7252	8076	2073	1050	21461	13.0015	AT5G56970,AT2G46310,AT5G24140,AT4G25630,AT4G30180,AT4G34610,AT4G26150,AT4G29740,AT4G34220,AT1G09750,AT1G55200,AT5G60890,AT2G46660,AT4G15230,AT2G22810,AT5G10570,AT3G57600,AT3G48960,AT5G60670,AT3G59670,AT4G23750,AT5G06000,AT3G57490,AT1G54820,AT5G39850,AT1G15870,AT3G06680,AT1G77760,AT5G27120,AT3G25180,AT3G52170,AT1G23410,AT5G28450,AT2G22330,AT1G51380,AT3G23830,AT1G64625,AT5G13180,AT5G45775,AT3G62050…
GO:BP	metabolic process	GO:0008152	2.1015e-34	33.6775	12977	2217	1525	23093	11.7516	AT5G50600,AT5G50700,AT1G19050,AT4G39250,AT2G40670,AT2G01830,AT3G48100,AT1G10470,AT1G74890,AT2G32550,AT5G11080,AT5G39860,AT5G56970,AT2G46310,AT2G47870,AT5G62920,AT1G13740,AT1G52400,AT2G41800,AT3G15720,AT5G05860,AT5G24140,AT4G25630,AT4G30180,AT5G43990,AT4G34610,AT1G56430,AT2G43200,AT1G15580,AT3G57040,AT3G52720,AT4G26150,AT4G29740,AT4G29610,AT3G20760,AT4G34220,AT1G74870,AT1G09750,AT2G32990,AT1G55200…
GO:CC	chloroplast thylakoid	GO:0009534	2.75568e-34	33.5598	536	2152	158	21190	29.4776	AT5G28450,AT3G25770,AT3G45140,AT4G38100,AT1G15820,AT2G23670,AT3G01440,AT1G19150,AT5G51540,AT1G16720,AT4G28660,AT5G08050,AT1G14345,AT5G23060,AT3G17830,AT2G29180,AT3G52380,AT3G03920,AT1G03630,AT1G29910,AT4G09010,AT3G62030,AT1G06680,AT3G50820,AT1G52230,AT4G34190,AT1G75690,AT5G38520,AT3G26710,AT2G40100,AT1G77090,AT4G09650,AT5G36120,AT4G04850,AT5G17170,AT4G27700,AT5G02120,AT2G05100,AT4G17600,AT3G07430…
GO:CC	plastid thylakoid	GO:0031976	3.53075e-34	33.4521	537	2152	158	21190	29.4227	AT5G28450,AT3G25770,AT3G45140,AT4G38100,AT1G15820,AT2G23670,AT3G01440,AT1G19150,AT5G51540,AT1G16720,AT4G28660,AT5G08050,AT1G14345,AT5G23060,AT3G17830,AT2G29180,AT3G52380,AT3G03920,AT1G03630,AT1G29910,AT4G09010,AT3G62030,AT1G06680,AT3G50820,AT1G52230,AT4G34190,AT1G75690,AT5G38520,AT3G26710,AT2G40100,AT1G77090,AT4G09650,AT5G36120,AT4G04850,AT5G17170,AT4G27700,AT5G02120,AT2G05100,AT4G17600,AT3G07430…
GO:CC	small-subunit processome	GO:0032040	5.83958e-31	30.2336	49	2152	41	21190	83.6735	AT4G25630,AT5G27120,AT3G12860,AT5G08600,AT1G56110,AT4G12600,AT3G05060,AT5G66540,AT4G04940,AT3G10530,AT3G21540,AT5G52490,AT5G16130,AT4G05410,AT3G06530,AT1G15440,AT5G14050,AT5G20160,AT4G22380,AT2G17250,AT3G02560,AT1G48830,AT5G52470,AT4G28450,AT2G34570,AT5G16750,AT3G60360,AT1G69070,AT4G28200,AT3G56990,AT4G02400,AT3G11964,AT1G63810,AT3G57000,AT1G63780,AT4G30990,AT1G07840,AT2G43650,AT5G15750,AT2G46230…
GO:BP	organic substance metabolic process	GO:0071704	6.61339e-31	30.1796	12033	2217	1424	23093	11.8341	AT5G50600,AT5G50700,AT1G19050,AT4G39250,AT2G40670,AT2G01830,AT3G48100,AT1G10470,AT1G74890,AT2G32550,AT5G11080,AT5G39860,AT5G56970,AT2G46310,AT2G47870,AT5G62920,AT1G13740,AT1G52400,AT2G41800,AT3G15720,AT5G05860,AT5G24140,AT4G25630,AT4G30180,AT5G43990,AT4G34610,AT1G56430,AT1G15580,AT3G57040,AT4G26150,AT4G29740,AT4G29610,AT3G20760,AT4G34220,AT1G74870,AT1G09750,AT2G32990,AT1G55200,AT5G60890,AT2G32220…
GO:CC	photosynthetic membrane	GO:0034357	6.52202e-30	29.1856	461	2152	137	21190	29.718	AT5G28450,AT3G25770,AT3G45140,AT4G38100,AT1G15820,AT2G23670,AT3G01440,AT1G19150,AT5G51540,AT1G16720,AT4G28660,AT5G08050,AT1G14345,AT5G23060,AT3G17830,AT2G29180,AT3G52380,AT3G03920,AT1G03630,AT1G29910,AT4G09010,AT3G62030,AT1G06680,AT3G50820,AT1G52230,AT4G34190,AT1G75690,AT3G26710,AT2G40100,AT1G77090,AT4G09650,AT5G36120,AT4G04850,AT5G17170,AT4G27700,AT5G02120,AT2G05100,AT4G17600,AT3G07430,AT3G12345…
GO:CC	mitochondrion	GO:0005739	1.03988e-29	28.983	1953	2152	361	21190	18.4844	AT2G14560,AT1G69530,AT1G67750,AT1G15870,AT3G23830,AT1G78120,AT1G55205,AT1G70600,AT3G44740,AT5G61310,AT5G05990,AT3G55010,AT4G28360,AT1G23100,AT1G80270,AT3G62460,AT5G09840,AT2G20450,AT3G56070,AT5G14580,AT3G22310,AT2G37860,AT1G17560,AT1G61570,AT5G61030,AT1G28395,AT3G10110,AT1G77940,AT5G39840,AT2G18520,AT1G56570,AT3G03060,AT5G55510,AT1G62720,AT1G34065,AT4G34200,AT2G28000,AT5G60960,AT5G47630,AT5G51540…
GO:CC	thylakoid membrane	GO:0042651	1.99822e-29	28.6994	460	2152	136	21190	29.5652	AT5G28450,AT3G25770,AT3G45140,AT4G38100,AT1G15820,AT2G23670,AT3G01440,AT1G19150,AT5G51540,AT1G16720,AT4G28660,AT5G08050,AT1G14345,AT5G23060,AT3G17830,AT2G29180,AT3G52380,AT3G03920,AT1G03630,AT1G29910,AT4G09010,AT3G62030,AT1G06680,AT3G50820,AT1G52230,AT4G34190,AT1G75690,AT3G26710,AT2G40100,AT1G77090,AT4G09650,AT5G36120,AT4G04850,AT5G17170,AT4G27700,AT5G02120,AT2G05100,AT4G17600,AT3G07430,AT3G12345…
GO:CC	plastid membrane	GO:0042170	8.39789e-29	28.0758	699	2152	176	21190	25.1788	AT5G28450,AT4G12490,AT3G25770,AT3G45140,AT4G38100,AT2G37860,AT1G15820,AT2G23670,AT3G01440,AT1G34065,AT1G19150,AT5G51540,AT1G16720,AT4G28660,AT5G08050,AT1G14345,AT5G23060,AT4G18570,AT3G17830,AT2G29180,AT3G52380,AT4G39030,AT3G03920,AT1G03630,AT1G29910,AT4G09010,AT3G62030,AT1G06680,AT3G50820,AT5G24020,AT3G15850,AT1G52230,AT4G34190,AT1G75690,AT2G47840,AT3G26710,AT2G40100,AT4G09650,AT5G36120,AT4G04850…
GO:BP	primary metabolic process	GO:0044238	5.57396e-28	27.2538	11379	2217	1350	23093	11.864	AT5G50600,AT5G50700,AT1G19050,AT4G39250,AT2G40670,AT2G01830,AT3G48100,AT1G10470,AT1G74890,AT2G32550,AT5G11080,AT5G39860,AT2G46310,AT2G47870,AT5G62920,AT1G13740,AT1G52400,AT2G41800,AT3G15720,AT5G05860,AT5G24140,AT4G25630,AT4G30180,AT5G43990,AT4G34610,AT1G15580,AT3G57040,AT4G26150,AT4G29610,AT3G20760,AT4G34220,AT1G74870,AT1G09750,AT2G32990,AT1G55200,AT5G60890,AT2G32220,AT1G69040,AT4G24780,AT2G22810…
GO:BP	maturation of LSU-rRNA	GO:0000470	9.87638e-28	27.0054	47	2217	38	23093	80.8511	AT3G18600,AT4G12600,AT1G80750,AT5G55920,AT1G23280,AT5G08180,AT5G02610,AT5G48240,AT3G58660,AT5G20160,AT2G47610,AT3G23620,AT2G27530,AT4G22380,AT2G01250,AT2G39390,AT3G62870,AT2G44120,AT5G22440,AT4G01560,AT3G09500,AT5G15550,AT3G55170,AT1G08360,AT1G06380,AT2G40360,AT4G28820,AT5G12220,AT4G25730,AT2G42710,AT5G14520,AT3G13180,AT5G65900,AT5G04600,AT4G26600,AT3G13580,AT5G06360,AT3G55620
GO:BP	cellular process	GO:0009987	6.85774e-27	26.1638	16044	2217	1766	23093	11.0072	AT1G19050,AT4G39250,AT5G46220,AT2G40670,AT2G01830,AT3G48100,AT1G10470,AT1G74890,AT2G32550,AT5G11080,AT5G39860,AT5G56970,AT2G46310,AT2G47870,AT5G62920,AT1G13740,AT1G52400,AT2G41800,AT5G62730,AT3G15720,AT5G05860,AT4G25630,AT4G30180,AT5G43990,AT4G34610,AT1G56430,AT1G15580,AT3G57040,AT3G52720,AT4G26150,AT3G15950,AT4G29740,AT4G38850,AT4G29610,AT3G20760,AT4G34220,AT1G74870,AT1G09750,AT2G32990,AT1G55200…
GO:CC	chloroplast thylakoid membrane	GO:0009535	2.21838e-26	25.654	439	2152	127	21190	28.9294	AT5G28450,AT3G25770,AT3G45140,AT4G38100,AT1G15820,AT2G23670,AT3G01440,AT1G19150,AT5G51540,AT1G16720,AT4G28660,AT5G08050,AT1G14345,AT5G23060,AT3G17830,AT2G29180,AT3G52380,AT3G03920,AT1G03630,AT1G29910,AT4G09010,AT3G62030,AT1G06680,AT3G50820,AT1G52230,AT4G34190,AT1G75690,AT3G26710,AT2G40100,AT4G09650,AT5G36120,AT4G04850,AT5G17170,AT4G27700,AT5G02120,AT2G05100,AT4G17600,AT3G07430,AT3G12345,AT1G15980…
GO:CC	plastid thylakoid membrane	GO:0055035	2.81742e-26	25.5501	440	2152	127	21190	28.8636	AT5G28450,AT3G25770,AT3G45140,AT4G38100,AT1G15820,AT2G23670,AT3G01440,AT1G19150,AT5G51540,AT1G16720,AT4G28660,AT5G08050,AT1G14345,AT5G23060,AT3G17830,AT2G29180,AT3G52380,AT3G03920,AT1G03630,AT1G29910,AT4G09010,AT3G62030,AT1G06680,AT3G50820,AT1G52230,AT4G34190,AT1G75690,AT3G26710,AT2G40100,AT4G09650,AT5G36120,AT4G04850,AT5G17170,AT4G27700,AT5G02120,AT2G05100,AT4G17600,AT3G07430,AT3G12345,AT1G15980…
GO:BP	maturation of SSU-rRNA	GO:0030490	4.31085e-26	25.3654	55	2217	40	23093	72.7273	AT5G59240,AT4G12600,AT3G10530,AT3G21540,AT3G06530,AT1G15440,AT5G20160,AT3G11510,AT4G22380,AT3G53890,AT3G52580,AT2G09990,AT3G24080,AT1G04230,AT5G27990,AT1G06720,AT3G09720,AT4G28450,AT3G10090,AT5G16750,AT5G64140,AT2G36160,AT3G57940,AT1G69070,AT5G18380,AT4G28200,AT3G56990,AT5G27700,AT5G20290,AT5G41190,AT2G37990,AT5G03850,AT1G07840,AT2G43650,AT3G51270,AT1G42440,AT5G43720,AT1G12650,AT5G10070,AT1G10490
GO:BP	ribosomal large subunit assembly	GO:0000027	1.16434e-24	23.9339	47	2217	36	23093	76.5957	AT5G60670,AT5G45775,AT2G40010,AT2G36620,AT4G18730,AT1G61580,AT3G11250,AT3G55280,AT3G23620,AT5G39740,AT1G18540,AT1G26910,AT2G37190,AT1G52930,AT3G53430,AT3G58700,AT3G25520,AT2G39460,AT2G44860,AT3G09200,AT5G61770,AT3G53020,AT1G14320,AT1G25260,AT1G74060,AT1G16740,AT2G42740,AT5G18790,AT4G35490,AT3G15460,AT1G43170,AT1G74050,AT1G32990,AT5G52820,AT4G01310,AT1G66580
GO:BP	protein-containing complex organization	GO:0043933	1.44168e-23	22.8411	765	2217	171	23093	22.3529	AT1G52400,AT5G60670,AT5G06000,AT3G04770,AT5G45775,AT2G40010,AT1G80270,AT5G64630,AT2G36620,AT4G18730,AT2G37270,AT1G30280,AT1G61580,AT5G61170,AT1G15440,AT3G59540,AT3G11510,AT1G72370,AT3G11250,AT4G25740,AT2G45710,AT5G52650,AT5G39210,AT2G39120,AT5G50950,AT1G16720,AT3G55280,AT3G23620,AT4G25340,AT5G39740,AT1G30960,AT3G13940,AT1G08220,AT1G18540,AT1G21460,AT5G56950,AT1G26910,AT3G52580,AT3G61110,AT1G04270…
GO:BP	protein-containing complex assembly	GO:0065003	2.35946e-23	22.6272	682	2217	158	23093	23.1672	AT1G52400,AT5G60670,AT5G06000,AT3G04770,AT5G45775,AT2G40010,AT1G80270,AT5G64630,AT2G36620,AT4G18730,AT2G37270,AT1G61580,AT5G61170,AT1G15440,AT3G59540,AT3G11510,AT1G72370,AT3G11250,AT4G25740,AT2G45710,AT5G52650,AT5G39210,AT2G39120,AT5G50950,AT1G16720,AT3G55280,AT3G23620,AT4G25340,AT5G39740,AT1G30960,AT3G13940,AT1G08220,AT1G18540,AT1G21460,AT5G56950,AT1G26910,AT3G52580,AT3G61110,AT1G04270,AT2G37190…
GO:BP	non-membrane-bounded organelle assembly	GO:0140694	2.68541e-23	22.571	178	2217	70	23093	39.3258	AT5G60670,AT1G29430,AT3G04770,AT5G45775,AT2G40010,AT4G28360,AT2G36620,AT4G18730,AT2G37270,AT1G61580,AT5G61170,AT1G15440,AT3G11510,AT1G72370,AT3G11250,AT4G25740,AT2G45710,AT5G52650,AT3G55280,AT3G23620,AT4G15770,AT5G39740,AT1G30960,AT1G18540,AT1G26910,AT3G52580,AT3G61110,AT1G04270,AT2G37190,AT5G15520,AT1G52930,AT3G53430,AT3G58700,AT3G25520,AT2G39460,AT2G44860,AT3G09200,AT5G61770,AT3G53020,AT5G41520…
GO:BP	macromolecule metabolic process	GO:0043170	3.84403e-23	22.4152	9347	2217	1131	23093	12.1001	AT1G19050,AT4G39250,AT2G40670,AT2G01830,AT3G48100,AT1G10470,AT1G74890,AT2G32550,AT5G11080,AT5G39860,AT2G46310,AT2G47870,AT5G62920,AT1G13740,AT2G41800,AT4G25630,AT4G30180,AT5G43990,AT4G34610,AT1G15580,AT3G57040,AT4G26150,AT3G20760,AT4G34220,AT1G74870,AT1G09750,AT2G32990,AT1G55200,AT5G60890,AT2G32220,AT4G24780,AT5G10570,AT3G18130,AT3G57600,AT3G48960,AT5G60670,AT3G59670,AT1G03110,AT4G23750,AT1G07050…
GO:BP	organonitrogen compound metabolic process	GO:1901564	1.97531e-22	21.7044	6047	2217	791	23093	13.0809	AT2G01830,AT1G10470,AT2G32550,AT5G11080,AT5G56970,AT1G52400,AT5G05860,AT4G25630,AT5G43990,AT1G56430,AT4G26150,AT4G29740,AT4G29610,AT4G34220,AT1G74870,AT1G09750,AT1G55200,AT5G60890,AT2G32220,AT1G69040,AT2G22810,AT3G18130,AT3G48960,AT5G60670,AT3G59670,AT1G03110,AT5G06000,AT5G43580,AT3G57490,AT1G54820,AT4G33790,AT5G39850,AT1G15870,AT3G06680,AT1G23410,AT5G28450,AT3G04770,AT2G22330,AT3G44750,AT2G37600…
GO:BP	photosynthesis	GO:0015979	3.40819e-21	20.4675	283	2217	88	23093	31.0954	AT5G28450,AT3G56090,AT1G15820,AT3G01440,AT1G19150,AT5G50950,AT1G16720,AT4G28660,AT1G03630,AT1G29910,AT1G06680,AT3G50820,AT3G15850,AT1G52230,AT4G34190,AT1G75690,AT2G40100,AT1G77090,AT4G09650,AT4G04850,AT5G54180,AT5G02120,AT2G05100,AT4G17600,AT1G15980,AT3G55330,AT3G58830,AT3G15095,AT3G04790,AT2G30570,AT5G11450,AT4G18370,AT4G04020,AT3G61320,AT3G03630,AT3G21055,AT1G30380,AT1G60950,AT5G45930,AT1G55480…
GO:CC	90S preribosome	GO:0030686	6.13302e-19	18.2123	27	2152	24	21190	88.8889	AT5G66540,AT4G04940,AT3G21540,AT3G06530,AT1G15440,AT5G14050,AT3G58660,AT3G55510,AT2G18220,AT2G17250,AT3G24080,AT1G06720,AT5G16750,AT1G69070,AT4G28200,AT1G06380,AT2G40360,AT1G63810,AT5G38720,AT1G63780,AT4G30990,AT5G14520,AT5G15750,AT1G12650
KEGG	Ribosome biogenesis in eukaryotes	KEGG:03008	1.17633e-18	17.9295	93	843	55	4960	59.1398	AT4G25630,AT5G27120,AT3G57150,AT3G12860,AT5G08600,AT1G56110,AT4G12600,AT3G07050,AT2G47990,AT3G05060,AT5G66540,AT4G04940,AT3G21540,AT5G52490,AT5G08180,AT3G06530,AT1G15440,AT5G14050,AT5G20160,AT4G22380,AT2G18900,AT5G11240,AT1G06720,AT5G52470,AT3G03920,AT5G22100,AT5G16750,AT3G57940,AT1G50920,AT4G28200,AT4G07410,AT5G41190,AT4G02400,AT1G63810,AT1G15420,AT1G27470,AT5G38720,AT2G20490,AT1G08410,AT2G24990…
GO:BP	heterocycle metabolic process	GO:0046483	1.7145e-18	17.7659	5383	2217	702	23093	13.0411	AT1G19050,AT4G39250,AT2G40670,AT2G01830,AT3G48100,AT1G10470,AT1G74890,AT5G39860,AT5G56970,AT2G46310,AT2G47870,AT5G62920,AT1G13740,AT5G05860,AT4G25630,AT4G30180,AT4G34610,AT1G56430,AT1G15580,AT3G57040,AT4G26150,AT4G29740,AT4G29610,AT3G20760,AT5G60890,AT5G10570,AT3G57600,AT1G03110,AT4G23750,AT1G07050,AT4G33790,AT2G27840,AT2G22330,AT1G51380,AT3G44750,AT3G23830,AT5G59240,AT5G44680,AT1G64625,AT5G13180…
GO:BP	organelle assembly	GO:0070925	2.76214e-18	17.5588	211	2217	70	23093	33.1754	AT5G60670,AT1G29430,AT3G04770,AT5G45775,AT2G40010,AT4G28360,AT2G36620,AT4G18730,AT2G37270,AT1G61580,AT5G61170,AT1G15440,AT3G11510,AT1G72370,AT3G11250,AT4G25740,AT2G45710,AT5G52650,AT3G55280,AT3G23620,AT4G15770,AT5G39740,AT1G30960,AT1G18540,AT1G26910,AT3G52580,AT3G61110,AT1G04270,AT2G37190,AT5G15520,AT1G52930,AT3G53430,AT3G58700,AT3G25520,AT2G39460,AT2G44860,AT3G09200,AT5G61770,AT3G53020,AT5G41520…
GO:BP	organic cyclic compound metabolic process	GO:1901360	4.348e-18	17.3617	5637	2217	727	23093	12.8969	AT5G50600,AT5G50700,AT1G19050,AT4G39250,AT2G40670,AT2G01830,AT3G48100,AT1G10470,AT1G74890,AT5G39860,AT2G46310,AT2G47870,AT5G62920,AT1G13740,AT5G24140,AT4G25630,AT4G30180,AT4G34610,AT1G56430,AT1G15580,AT3G57040,AT4G26150,AT4G29610,AT3G20760,AT5G60890,AT5G10570,AT3G57600,AT1G03110,AT4G23750,AT1G07050,AT4G33790,AT2G27840,AT2G22330,AT1G51380,AT3G44750,AT3G23830,AT5G59240,AT5G44680,AT1G64625,AT5G13180…
GO:BP	cellular aromatic compound metabolic process	GO:0006725	4.58615e-18	17.3386	5506	2217	713	23093	12.9495	AT1G19050,AT4G39250,AT2G40670,AT2G01830,AT3G48100,AT1G10470,AT1G74890,AT5G39860,AT5G56970,AT2G46310,AT2G47870,AT5G62920,AT1G13740,AT5G05860,AT4G25630,AT4G30180,AT4G34610,AT1G15580,AT3G57040,AT4G26150,AT4G29740,AT4G29610,AT3G20760,AT5G60890,AT5G10570,AT3G57600,AT1G03110,AT4G23750,AT1G07050,AT4G33790,AT2G27840,AT2G22330,AT1G51380,AT3G44750,AT3G23830,AT5G59240,AT5G44680,AT1G64625,AT5G13180,AT3G62050…
GO:MF	binding	GO:0005488	1.39377e-17	16.8558	14833	2073	1611	21461	10.8609	AT1G10460,AT1G19050,AT2G40670,AT2G01830,AT3G48100,AT5G50740,AT1G10470,AT2G30540,AT1G74890,AT5G11080,AT5G39860,AT5G56970,AT4G15680,AT2G46310,AT2G47870,AT5G62920,AT1G13740,AT1G52400,AT5G64080,AT5G24140,AT4G25630,AT4G30180,AT5G43990,AT5G54620,AT4G34610,AT1G15580,AT3G57040,AT3G52720,AT4G26150,AT3G15950,AT4G29740,AT4G38850,AT4G29610,AT4G34220,AT1G09750,AT1G55200,AT5G60890,AT1G69040,AT4G24780,AT2G46660…
GO:BP	RNA metabolic process	GO:0016070	3.70388e-17	16.4313	4020	2217	548	23093	13.6318	AT1G19050,AT4G39250,AT2G40670,AT3G48100,AT1G10470,AT1G74890,AT5G39860,AT2G46310,AT2G47870,AT5G62920,AT1G13740,AT4G25630,AT4G30180,AT4G34610,AT1G15580,AT3G57040,AT4G26150,AT5G60890,AT5G10570,AT3G57600,AT1G03110,AT4G23750,AT1G07050,AT2G27840,AT1G51380,AT3G44750,AT3G23830,AT5G59240,AT1G64625,AT5G13180,AT3G62050,AT1G04250,AT2G34260,AT3G61630,AT5G13830,AT3G50890,AT3G60390,AT5G25810,AT2G42870,AT2G36400…
GO:BP	maturation of SSU-rRNA from tricistronic rRNA transcript (SSU-rRNA, 5.8S rRNA, LSU-rRNA)	GO:0000462	9.81268e-16	15.0082	37	2217	26	23093	70.2703	AT5G59240,AT3G10530,AT3G06530,AT1G15440,AT3G11510,AT3G53890,AT3G52580,AT2G09990,AT3G24080,AT1G04230,AT5G27990,AT1G06720,AT4G28450,AT5G16750,AT2G36160,AT5G18380,AT4G28200,AT3G56990,AT5G27700,AT5G20290,AT2G37990,AT1G07840,AT2G43650,AT1G42440,AT5G43720,AT1G12650
GO:BP	cellular protein metabolic process	GO:0044267	1.26681e-15	14.8973	4388	2217	581	23093	13.2407	AT2G01830,AT1G10470,AT2G32550,AT5G11080,AT4G25630,AT5G43990,AT4G34220,AT1G74870,AT1G55200,AT2G32220,AT3G18130,AT3G48960,AT5G60670,AT3G59670,AT5G06000,AT5G43580,AT3G57490,AT1G54820,AT5G39850,AT1G15870,AT3G06680,AT1G23410,AT5G28450,AT3G04770,AT3G44750,AT2G37600,AT5G59240,AT5G45775,AT1G48630,AT1G15250,AT1G04360,AT2G19670,AT1G70600,AT2G40205,AT3G44740,AT5G06550,AT2G44740,AT3G45030,AT2G40010,AT5G48760…
GO:MF	translation regulator activity, nucleic acid binding	GO:0090079	2.83732e-15	14.5471	195	2073	62	21461	31.7949	AT3G59670,AT5G06000,AT1G15870,AT5G05990,AT5G02050,AT3G17170,AT1G80720,AT4G02930,AT2G46290,AT5G25757,AT5G19510,AT1G07930,AT1G07940,AT5G60390,AT2G24050,AT3G12915,AT1G07920,AT3G57290,AT3G08740,AT2G24060,AT3G18760,AT4G20980,AT1G12920,AT3G56160,AT5G25780,AT1G73180,AT5G15610,AT5G37475,AT4G18040,AT1G77840,AT3G55605,AT2G46280,AT1G30230,AT1G56070,AT3G62910,AT4G38710,AT1G04170,AT3G11400,AT1G64510,AT1G54270…
GO:MF	translation regulator activity	GO:0045182	8.89974e-15	14.0506	232	2073	68	21461	29.3103	AT3G59670,AT5G06000,AT1G15870,AT3G62050,AT5G05990,AT3G62460,AT5G09840,AT5G02050,AT3G17170,AT4G30760,AT3G61100,AT1G80720,AT4G02930,AT2G46290,AT5G25757,AT5G19510,AT1G07930,AT1G07940,AT5G60390,AT2G24050,AT3G12915,AT1G07920,AT3G57290,AT3G08740,AT2G24060,AT3G18760,AT4G20980,AT1G12920,AT3G56160,AT5G25780,AT1G73180,AT5G15610,AT5G37475,AT4G18040,AT1G77840,AT3G55605,AT2G46280,AT1G30230,AT1G56070,AT3G62910…
GO:BP	nucleobase-containing compound metabolic process	GO:0006139	1.74114e-14	13.7592	5047	2217	646	23093	12.7997	AT1G19050,AT4G39250,AT2G40670,AT2G01830,AT3G48100,AT1G10470,AT1G74890,AT5G39860,AT2G46310,AT2G47870,AT5G62920,AT1G13740,AT4G25630,AT4G30180,AT4G34610,AT1G15580,AT3G57040,AT4G26150,AT4G29610,AT3G20760,AT5G60890,AT5G10570,AT3G57600,AT1G03110,AT4G23750,AT1G07050,AT4G33790,AT2G27840,AT1G51380,AT3G44750,AT3G23830,AT5G59240,AT5G44680,AT1G64625,AT5G13180,AT3G62050,AT1G04250,AT2G34260,AT3G61630,AT5G13830…
GO:MF	ribonucleoprotein complex binding	GO:0043021	2.2365e-14	13.6504	94	2073	40	21461	42.5532	AT3G18130,AT1G15870,AT1G48630,AT5G05990,AT5G47700,AT1G18080,AT5G02050,AT1G30960,AT4G00810,AT1G56050,AT1G48920,AT5G15550,AT1G01100,AT1G80720,AT1G71430,AT2G40360,AT1G08410,AT3G12930,AT3G47650,AT5G14520,AT2G24060,AT5G55220,AT5G06110,AT1G67620,AT1G73180,AT3G55605,AT1G56070,AT3G48390,AT5G05470,AT2G03820,AT5G66470,AT4G29060,AT3G59820,AT1G26630,AT4G33250,AT2G40290,AT3G63190,AT3G55620,AT1G67680,AT3G11450
GO:CC	photosystem	GO:0009521	3.83229e-14	13.4165	97	2152	41	21190	42.268	AT5G28450,AT1G15820,AT3G01440,AT1G19150,AT1G16720,AT4G28660,AT1G29910,AT1G06680,AT3G50820,AT1G52230,AT4G34190,AT2G40100,AT1G77090,AT5G02120,AT2G05100,AT4G17600,AT3G55330,AT2G30570,AT5G11450,AT3G21055,AT1G30380,AT1G55480,AT3G63540,AT1G08380,AT2G28605,AT3G05410,AT4G21280,AT1G79040,AT3G27690,AT4G19100,AT1G03600,AT5G47110,AT1G05385,AT3G08940,AT1G76450,AT2G20260,AT3G56650,AT4G12800,AT5G01530,AT5G64040…
GO:BP	cellular component assembly	GO:0022607	9.19108e-14	13.0366	1046	2217	185	23093	17.6864	AT1G52400,AT5G43990,AT5G60670,AT5G06000,AT1G29430,AT3G04770,AT5G45775,AT3G55340,AT2G40010,AT4G28360,AT1G80270,AT4G32990,AT5G64630,AT2G36620,AT4G18730,AT2G37270,AT1G61580,AT5G61170,AT1G15440,AT3G59540,AT3G11510,AT1G72370,AT3G11250,AT4G25740,AT2G45710,AT5G52650,AT5G39210,AT2G39120,AT5G50950,AT1G16720,AT3G55280,AT3G23620,AT4G25340,AT4G15770,AT5G39740,AT1G30960,AT5G08050,AT3G13940,AT1G08220,AT1G18540…
GO:MF	translation factor activity, RNA binding	GO:0008135	1.71662e-13	12.7653	183	2073	57	21461	31.1475	AT3G59670,AT5G06000,AT3G17170,AT4G02930,AT2G46290,AT5G25757,AT5G19510,AT1G07930,AT1G07940,AT5G60390,AT2G24050,AT3G12915,AT1G07920,AT3G57290,AT3G08740,AT2G24060,AT3G18760,AT4G20980,AT1G12920,AT3G56160,AT5G25780,AT1G73180,AT5G15610,AT5G37475,AT4G18040,AT1G77840,AT2G46280,AT1G30230,AT1G56070,AT3G62910,AT4G38710,AT1G04170,AT3G11400,AT1G64510,AT1G54270,AT5G05470,AT1G62750,AT2G25640,AT3G56150,AT3G26618…
GO:BP	tRNA metabolic process	GO:0006399	2.33977e-13	12.6308	237	2217	67	23093	28.27	AT1G03110,AT3G44740,AT1G03360,AT5G14580,AT3G56300,AT1G78190,AT3G55160,AT1G20370,AT2G25355,AT3G57940,AT2G45695,AT1G22270,AT1G01210,AT3G48830,AT4G32720,AT4G07950,AT5G24840,AT5G14600,AT3G55400,AT1G11475,AT3G60500,AT4G38160,AT1G52160,AT3G11710,AT1G60080,AT5G01230,AT5G20040,AT1G36310,AT5G26110,AT2G17580,AT3G21300,AT1G72090,AT1G20430,AT3G56120,AT5G59980,AT5G37530,AT4G33760,AT1G44835,AT4G17610,AT5G67220…
GO:MF	catalytic activity, acting on RNA	GO:0140098	2.44582e-13	12.6116	631	2073	127	21461	20.1268	AT4G25630,AT1G03110,AT1G51380,AT3G62050,AT5G13830,AT3G18600,AT3G44740,AT2G41950,AT3G62460,AT5G09840,AT5G14580,AT3G56300,AT3G22310,AT5G52490,AT5G55920,AT1G31970,AT3G25940,AT5G39840,AT5G57280,AT3G13940,AT2G40700,AT3G57660,AT4G30760,AT5G08620,AT3G61100,AT2G47420,AT1G60850,AT3G09720,AT5G52470,AT1G77030,AT5G22100,AT3G46210,AT3G18090,AT5G41010,AT1G75670,AT1G68990,AT1G01210,AT4G07950,AT5G41190,AT1G29940…
GO:BP	ribosomal small subunit assembly	GO:0000028	3.31767e-13	12.4792	40	2217	25	23093	62.5	AT3G04770,AT2G37270,AT5G61170,AT1G15440,AT3G11510,AT1G72370,AT4G25740,AT2G45710,AT5G52650,AT1G30960,AT3G52580,AT3G61110,AT1G04270,AT5G15520,AT5G41520,AT3G10090,AT5G47930,AT5G09510,AT5G64140,AT2G36160,AT5G38720,AT3G11940,AT3G02080,AT5G03850,AT5G66470
GO:CC	photosystem II	GO:0009523	6.58232e-13	12.1816	78	2152	35	21190	44.8718	AT5G28450,AT1G15820,AT3G01440,AT1G19150,AT1G16720,AT4G28660,AT1G29910,AT1G06680,AT3G50820,AT4G34190,AT2G40100,AT1G77090,AT5G02120,AT2G05100,AT4G17600,AT3G55330,AT2G30570,AT5G11450,AT3G21055,AT1G55480,AT3G63540,AT2G28605,AT3G05410,AT4G21280,AT1G79040,AT3G27690,AT4G19100,AT1G03600,AT5G47110,AT1G05385,AT3G08940,AT1G76450,AT3G56650,AT5G01530,AT2G05070
GO:BP	chloroplast organization	GO:0009658	1.81229e-12	11.7418	246	2217	67	23093	27.2358	AT4G26150,AT1G62150,AT5G23930,AT2G37860,AT2G28000,AT5G08050,AT3G53890,AT4G34740,AT4G18570,AT2G26840,AT3G13190,AT5G44190,AT5G24020,AT5G09315,AT5G07900,AT4G04850,AT5G54180,AT5G55580,AT3G07430,AT3G19570,AT3G58830,AT4G10620,AT2G40480,AT2G48120,AT4G38160,AT5G24314,AT1G28530,AT2G24060,AT1G35680,AT1G69200,AT1G62010,AT4G16390,AT5G55280,AT1G61990,AT5G56860,AT3G62910,AT3G18420,AT2G21280,AT1G06950,AT5G48470…
GO:MF	snoRNA binding	GO:0030515	1.98372e-12	11.7025	25	2073	19	21461	76	AT4G25630,AT5G27120,AT3G12860,AT1G56110,AT3G05060,AT3G21540,AT4G05410,AT5G08180,AT3G06530,AT1G31660,AT1G06720,AT5G52470,AT3G03920,AT5G16750,AT4G28200,AT2G20490,AT1G63780,AT5G15750,AT1G42440
GO:CC	preribosome, large subunit precursor	GO:0030687	2.66419e-12	11.5744	25	2152	19	21190	76	AT3G22660,AT1G23280,AT5G48240,AT4G15770,AT3G55510,AT2G18220,AT1G29320,AT4G01560,AT5G61770,AT5G15550,AT1G25260,AT2G40360,AT2G37990,AT5G12220,AT4G25730,AT2G24500,AT5G14520,AT5G06360,AT3G55620
GO:BP	plastid organization	GO:0009657	2.79751e-12	11.5532	321	2217	79	23093	24.6106	AT4G26150,AT1G62150,AT5G23930,AT2G37860,AT2G28000,AT5G08050,AT3G53890,AT4G34740,AT4G18570,AT2G26840,AT3G13190,AT5G44190,AT5G24020,AT5G09315,AT5G07900,AT4G04850,AT5G54180,AT5G55580,AT3G07430,AT3G56910,AT3G19570,AT3G58830,AT4G10620,AT2G38140,AT2G40480,AT2G48120,AT4G38160,AT5G24314,AT1G28530,AT3G61320,AT2G24060,AT1G35680,AT1G69200,AT1G62010,AT4G16390,AT5G55280,AT2G17240,AT1G68590,AT1G27695,AT1G61990…
GO:CC	cellular anatomical entity	GO:0110165	3.18714e-12	11.4966	20359	2152	2125	21190	10.4376	AT1G10460,AT5G50600,AT5G50700,AT1G19050,AT4G39250,AT5G46220,AT2G40670,AT2G01830,AT3G48100,AT1G10470,AT2G30540,AT1G74890,AT2G32550,AT5G11080,AT5G39860,AT5G56970,AT4G15680,AT2G46310,AT2G47870,AT5G62920,AT4G34950,AT1G13740,AT1G52400,AT5G64080,AT2G41800,AT5G62730,AT3G15720,AT5G24140,AT1G16022,AT4G25630,AT4G30180,AT5G43990,AT5G54620,AT3G44220,AT4G34610,AT4G12500,AT2G43200,AT1G15580,AT3G57040,AT3G52720…
GO:BP	maturation of LSU-rRNA from tricistronic rRNA transcript (SSU-rRNA, 5.8S rRNA, LSU-rRNA)	GO:0000463	4.41488e-12	11.3551	20	2217	17	23093	85	AT3G18600,AT1G80750,AT5G02610,AT3G23620,AT2G01250,AT2G39390,AT2G44120,AT3G09500,AT5G15550,AT3G55170,AT2G40360,AT4G28820,AT4G25730,AT5G14520,AT5G65900,AT5G04600,AT3G13580
GO:BP	protein metabolic process	GO:0019538	1.97282e-11	10.7049	4838	2217	607	23093	12.5465	AT2G01830,AT1G10470,AT2G32550,AT5G11080,AT4G25630,AT5G43990,AT4G34220,AT1G74870,AT1G09750,AT1G55200,AT2G32220,AT3G18130,AT3G48960,AT5G60670,AT3G59670,AT5G06000,AT5G43580,AT3G57490,AT1G54820,AT5G39850,AT1G15870,AT3G06680,AT1G23410,AT5G28450,AT3G04770,AT3G44750,AT2G37600,AT1G28110,AT5G59240,AT5G45775,AT1G48630,AT1G15250,AT1G04360,AT2G19670,AT5G02190,AT1G70600,AT2G40205,AT3G44740,AT5G06550,AT1G20380…
GO:CC	eukaryotic 48S preinitiation complex	GO:0033290	2.01193e-11	10.6964	24	2152	18	21190	75	AT5G06000,AT2G46290,AT5G25757,AT3G57290,AT4G20980,AT3G56160,AT5G25780,AT5G15610,AT5G37475,AT2G46280,AT3G11400,AT5G05470,AT3G56150,AT1G10840,AT2G39990,AT4G33250,AT3G02200,AT2G40290
GO:CC	translation preinitiation complex	GO:0070993	2.01193e-11	10.6964	24	2152	18	21190	75	AT5G06000,AT2G46290,AT5G25757,AT3G57290,AT4G20980,AT3G56160,AT5G25780,AT5G15610,AT5G37475,AT2G46280,AT3G11400,AT5G05470,AT3G56150,AT1G10840,AT2G39990,AT4G33250,AT3G02200,AT2G40290
GO:BP	cellular macromolecule metabolic process	GO:0044260	2.48085e-11	10.6054	5481	2217	674	23093	12.297	AT2G01830,AT1G10470,AT2G32550,AT5G11080,AT4G25630,AT5G43990,AT3G20760,AT4G34220,AT1G74870,AT2G32990,AT1G55200,AT2G32220,AT3G18130,AT3G48960,AT5G60670,AT3G59670,AT1G03110,AT5G06000,AT1G64390,AT5G43580,AT3G57490,AT1G54820,AT5G39850,AT1G15870,AT3G06680,AT1G23410,AT5G28450,AT3G04770,AT3G44750,AT2G37600,AT5G59240,AT5G44680,AT5G45775,AT1G48630,AT5G13830,AT1G15250,AT1G04360,AT2G19670,AT1G70600,AT2G40205…
GO:CC	mitochondrial protein-containing complex	GO:0098798	2.90798e-11	10.5364	254	2152	67	21190	26.378	AT4G28360,AT1G17560,AT1G61570,AT3G10110,AT5G39840,AT5G55510,AT5G61880,AT4G05400,AT1G64220,AT1G49410,AT4G21140,AT1G14620,AT5G43970,AT5G11690,AT1G64880,AT1G68990,AT1G09575,AT3G49080,AT1G04070,AT3G20000,AT3G59650,AT4G26780,AT5G05370,AT1G65290,AT1G07830,AT3G25120,AT5G46160,AT5G15700,AT3G17465,AT3G27280,AT5G40770,AT1G55900,AT3G57785,AT2G20530,AT2G40765,AT4G26670,AT1G27390,AT5G13430,AT3G06310,AT5G59613…
GO:BP	ncRNA 3'-end processing	GO:0043628	3.14023e-11	10.503	39	2217	23	23093	58.9744	AT4G25630,AT3G57150,AT1G03360,AT5G52490,AT3G53890,AT3G61620,AT2G25355,AT5G52470,AT3G46210,AT4G27490,AT5G27700,AT1G01210,AT3G48830,AT4G07950,AT3G60500,AT1G52160,AT1G60080,AT3G50100,AT2G17580,AT3G07750,AT3G12990,AT5G53770,AT1G59760
GO:BP	maturation of 5.8S rRNA	GO:0000460	4.02969e-11	10.3947	36	2217	22	23093	61.1111	AT1G03360,AT1G23280,AT5G48240,AT3G53890,AT3G24080,AT2G25355,AT4G01560,AT5G15550,AT5G27700,AT2G40360,AT2G37990,AT5G12220,AT4G25730,AT5G14520,AT3G60500,AT1G60080,AT3G07750,AT5G59460,AT3G12990,AT5G06360,AT3G55620,AT1G59760
GO:BP	nucleic acid metabolic process	GO:0090304	4.32362e-11	10.3642	4649	2217	585	23093	12.5834	AT1G19050,AT4G39250,AT2G40670,AT3G48100,AT1G10470,AT1G74890,AT5G39860,AT2G46310,AT2G47870,AT5G62920,AT1G13740,AT4G25630,AT4G30180,AT4G34610,AT1G15580,AT3G57040,AT4G26150,AT3G20760,AT5G60890,AT5G10570,AT3G57600,AT1G03110,AT4G23750,AT1G07050,AT2G27840,AT1G51380,AT3G44750,AT3G23830,AT5G59240,AT5G44680,AT1G64625,AT5G13180,AT3G62050,AT1G04250,AT2G34260,AT3G61630,AT5G13830,AT3G50890,AT3G60390,AT5G25810…
GO:CC	plant-type cell wall	GO:0009505	6.19434e-11	10.208	407	2152	91	21190	22.3587	AT2G41800,AT3G15720,AT2G34510,AT1G69530,AT1G26770,AT2G28950,AT1G28110,AT3G45030,AT1G56110,AT5G11420,AT2G39700,AT5G59850,AT2G37270,AT3G47370,AT3G48930,AT3G03060,AT5G14800,AT5G52650,AT1G22780,AT5G22650,AT3G61110,AT2G01250,AT3G49010,AT1G34030,AT2G39460,AT5G56710,AT4G39260,AT2G09990,AT5G60020,AT2G19730,AT1G48830,AT5G41520,AT3G10090,AT5G15200,AT1G71695,AT3G16240,AT1G07770,AT3G60770,AT5G62300,AT5G51890…
GO:BP	translational elongation	GO:0006414	3.94338e-10	9.40413	98	2217	36	23093	36.7347	AT3G18130,AT3G59670,AT1G48630,AT3G44590,AT4G25890,AT5G57290,AT5G47700,AT1G18080,AT2G27710,AT3G17170,AT4G00810,AT2G27720,AT1G01100,AT4G31790,AT4G02930,AT5G19510,AT1G07930,AT1G07940,AT5G60390,AT3G12915,AT1G07920,AT3G08740,AT3G18760,AT1G30230,AT1G56070,AT1G64510,AT3G49100,AT1G62750,AT2G25640,AT4G29060,AT1G06220,AT1G26630,AT1G57720,AT3G44150,AT1G09640,AT4G20360
GO:CC	sno(s)RNA-containing ribonucleoprotein complex	GO:0005732	5.18741e-10	9.28505	27	2152	18	21190	66.6667	AT4G25630,AT5G27120,AT3G57150,AT3G12860,AT1G56110,AT4G12600,AT3G05060,AT5G66540,AT5G52490,AT5G08180,AT5G20160,AT4G22380,AT5G52470,AT3G03920,AT1G03530,AT2G20490,AT1G63780,AT4G30220
GO:BP	photosynthesis, light reaction	GO:0019684	6.16583e-10	9.21001	151	2217	46	23093	30.4636	AT5G28450,AT1G15820,AT3G01440,AT1G19150,AT1G16720,AT1G29910,AT1G06680,AT3G50820,AT3G15850,AT1G75690,AT2G40100,AT4G09650,AT5G02120,AT2G05100,AT1G15980,AT3G15095,AT2G30570,AT4G18370,AT4G04020,AT3G61320,AT1G60950,AT1G55480,AT1G08380,AT4G21280,AT1G79040,AT5G01920,AT3G54050,AT3G27690,AT1G68890,AT4G19100,AT1G03600,AT1G54500,AT1G05385,AT1G54780,AT3G08940,AT1G71500,AT5G01530,AT4G22890,AT3G18680,AT5G49740…
GO:BP	cleavage involved in rRNA processing	GO:0000469	9.80816e-10	9.00841	27	2217	18	23093	66.6667	AT1G03360,AT5G08180,AT3G53890,AT3G24080,AT1G48920,AT1G06720,AT2G25355,AT5G22100,AT5G16750,AT5G27700,AT5G41190,AT2G37990,AT3G60500,AT1G60080,AT3G07750,AT1G42440,AT3G12990,AT1G12650
GO:CC	eukaryotic 43S preinitiation complex	GO:0016282	1.10052e-09	8.9584	22	2152	16	21190	72.7273	AT5G06000,AT2G46290,AT5G25757,AT3G57290,AT4G20980,AT3G56160,AT5G25780,AT5G15610,AT5G37475,AT2G46280,AT3G11400,AT3G56150,AT1G10840,AT2G39990,AT4G33250,AT3G02200
GO:BP	chlorophyll biosynthetic process	GO:0015995	1.67745e-09	8.77535	65	2217	28	23093	43.0769	AT4G26150,AT1G03630,AT5G44190,AT4G17600,AT3G59400,AT3G51820,AT4G10620,AT5G18660,AT5G58250,AT4G25080,AT5G45930,AT1G74470,AT5G56860,AT5G47110,AT3G48730,AT1G58290,AT2G35260,AT1G44446,AT2G20180,AT3G02780,AT5G08280,AT4G18480,AT1G63970,AT4G27440,AT2G40490,AT5G63570,AT2G40400,AT1G03475
GO:CC	eukaryotic translation initiation factor 3 complex	GO:0005852	3.27335e-09	8.48501	23	2152	16	21190	69.5652	AT5G06000,AT2G46290,AT5G25757,AT3G57290,AT4G20980,AT3G56160,AT5G25780,AT5G15610,AT5G37475,AT2G46280,AT3G11400,AT3G56150,AT1G10840,AT2G39990,AT4G33250,AT3G02200
GO:BP	nucleoside monophosphate metabolic process	GO:0009123	3.42209e-09	8.46571	71	2217	29	23093	40.8451	AT3G21110,AT3G55010,AT5G23070,AT4G34740,AT3G54470,AT4G18440,AT1G79470,AT1G72040,AT4G22570,AT5G23300,AT3G01820,AT2G37250,AT3G27740,AT2G35040,AT1G09830,AT2G37690,AT3G20330,AT1G16350,AT3G09820,AT3G57610,AT5G03300,AT1G36280,AT1G74260,AT1G63660,AT1G29900,AT3G18680,AT5G60340,AT3G06200,AT5G63400
GO:BP	rRNA modification	GO:0000154	6.26512e-09	8.20307	47	2217	23	23093	48.9362	AT4G25630,AT5G13830,AT3G57150,AT5G52490,AT5G55920,AT5G08180,AT1G78190,AT5G57280,AT3G19440,AT5G26180,AT2G47420,AT5G52470,AT3G03920,AT3G57940,AT1G22270,AT2G20490,AT3G57000,AT4G25730,AT3G13180,AT4G21770,AT4G26600,AT5G10070,AT1G10490
GO:MF	catalytic activity, acting on a tRNA	GO:0140101	7.12884e-09	8.14698	164	2073	46	21461	28.0488	AT1G03110,AT3G44740,AT3G56300,AT5G24840,AT5G14600,AT3G55400,AT5G66860,AT2G40660,AT1G52160,AT3G11710,AT5G01230,AT5G20040,AT1G36310,AT3G21300,AT1G72090,AT1G20430,AT3G56120,AT5G59980,AT5G37530,AT4G33760,AT1G44835,AT4G17610,AT5G67220,AT5G15390,AT2G25840,AT3G63510,AT2G31240,AT3G48110,AT2G33840,AT4G04670,AT4G23620,AT5G56680,AT5G15810,AT3G49640,AT1G14610,AT1G58290,AT4G16510,AT4G38890,AT3G02660,AT3G02760…
GO:MF	large ribosomal subunit rRNA binding	GO:0070180	1.07713e-08	7.96773	16	2073	13	21461	81.25	AT5G60670,AT2G40010,AT1G04480,AT1G17560,AT3G11250,AT2G33370,AT2G37190,AT3G53430,AT3G09200,AT3G04400,AT5G46160,AT4G35490,AT1G32990
GO:BP	formation of cytoplasmic translation initiation complex	GO:0001732	1.68971e-08	7.77219	27	2217	17	23093	62.963	AT5G06000,AT2G46290,AT5G25757,AT3G57290,AT4G20980,AT3G56160,AT5G25780,AT5G15610,AT5G37475,AT1G77840,AT2G46280,AT3G11400,AT3G56150,AT1G10840,AT2G39990,AT4G33250,AT3G02200
GO:BP	porphyrin-containing compound biosynthetic process	GO:0006779	1.7375e-08	7.76007	75	2217	29	23093	38.6667	AT4G26150,AT1G03630,AT5G44190,AT4G17600,AT3G59400,AT3G51820,AT4G10620,AT5G18660,AT5G58250,AT4G25080,AT5G45930,AT1G74470,AT5G56860,AT5G47110,AT2G31240,AT3G48730,AT1G58290,AT2G35260,AT1G44446,AT2G20180,AT3G02780,AT5G08280,AT4G18480,AT1G63970,AT4G27440,AT2G40490,AT5G63570,AT2G40400,AT1G03475
GO:CC	organellar ribosome	GO:0000313	1.75631e-08	7.7554	58	2152	25	21190	43.1034	AT4G28360,AT1G17560,AT4G05400,AT4G21140,AT1G14620,AT1G64880,AT3G49080,AT3G59650,AT1G07830,AT5G46160,AT3G44890,AT3G17465,AT3G25920,AT1G29070,AT2G33450,AT3G01790,AT1G07320,AT4G02790,AT5G64670,AT2G33800,AT3G13882,AT4G29060,AT3G27850,AT3G22300,AT4G39880
GO:CC	thylakoid lumen	GO:0031977	2.49287e-08	7.6033	72	2152	28	21190	38.8889	AT4G09010,AT3G62030,AT1G06680,AT3G50820,AT1G77090,AT3G55330,AT5G52970,AT5G11450,AT4G18370,AT4G04020,AT1G20340,AT3G03630,AT3G63540,AT4G11010,AT2G28605,AT5G45680,AT1G76100,AT4G21280,AT1G67090,AT3G26060,AT1G03600,AT1G05385,AT1G54780,AT1G76450,AT4G24930,AT3G56650,AT5G13120,AT1G20810
GO:BP	cytoplasmic translational initiation	GO:0002183	2.70629e-08	7.56763	38	2217	20	23093	52.6316	AT5G06000,AT1G48920,AT2G46290,AT5G25757,AT3G57290,AT4G20980,AT3G56160,AT5G25780,AT5G15610,AT5G37475,AT1G77840,AT2G46280,AT1G04170,AT3G11400,AT1G54270,AT3G56150,AT1G10840,AT2G39990,AT4G33250,AT3G02200
GO:CC	symplast	GO:0055044	2.74513e-08	7.56144	1005	2152	166	21190	16.5174	AT1G52400,AT2G41800,AT3G44220,AT3G15950,AT1G69040,AT5G60660,AT3G57490,AT5G39850,AT5G27120,AT1G23410,AT1G28110,AT4G12490,AT1G04520,AT3G57150,AT1G70600,AT1G56110,AT3G07110,AT3G07050,AT1G29965,AT2G39700,AT2G20450,AT5G59850,AT2G37270,AT3G04840,AT1G18650,AT5G16130,AT2G38750,AT4G31700,AT2G37590,AT2G21580,AT3G47370,AT1G27400,AT3G48930,AT4G00430,AT5G02610,AT4G13930,AT1G72370,AT4G29410,AT2G47610,AT1G58380…
GO:BP	organelle organization	GO:0006996	3.16156e-08	7.5001	1945	2217	273	23093	14.036	AT1G52400,AT5G43990,AT4G26150,AT3G15950,AT5G60670,AT2G27840,AT1G29430,AT3G04770,AT3G44750,AT1G64625,AT5G45775,AT2G34260,AT1G18830,AT3G55340,AT2G19670,AT2G22770,AT1G62150,AT2G40010,AT5G62440,AT5G23930,AT4G28360,AT1G80270,AT5G64630,AT2G36620,AT4G18730,AT2G37270,AT2G37860,AT1G61570,AT1G61580,AT5G61170,AT4G27595,AT3G10110,AT2G19640,AT1G15440,AT3G03060,AT5G55510,AT4G36020,AT3G11510,AT1G72370,AT2G28000…
GO:BP	tRNA processing	GO:0008033	4.12601e-08	7.38447	151	2217	43	23093	28.4768	AT1G03110,AT5G14580,AT1G78190,AT3G55160,AT1G20370,AT3G57940,AT2G45695,AT1G22270,AT1G01210,AT3G48830,AT4G32720,AT4G07950,AT5G24840,AT5G14600,AT4G38160,AT1G52160,AT5G01230,AT5G20040,AT1G36310,AT5G26110,AT2G17580,AT3G21300,AT1G72090,AT1G20430,AT3G56120,AT5G59980,AT5G37530,AT4G17610,AT5G67220,AT5G15390,AT3G63510,AT1G76120,AT4G04670,AT1G49540,AT5G15810,AT3G49640,AT4G38890,AT5G47680,AT2G45730,AT2G32230…
GO:BP	RNA methylation	GO:0001510	4.20098e-08	7.37665	87	2217	31	23093	35.6322	AT4G25630,AT1G03110,AT5G13830,AT5G52490,AT5G55920,AT1G78190,AT5G57280,AT5G26180,AT3G55160,AT2G47420,AT5G52470,AT1G22270,AT5G24840,AT3G27180,AT5G14600,AT3G57000,AT4G25730,AT3G13180,AT5G01230,AT1G36310,AT3G21300,AT3G56120,AT4G17610,AT5G15390,AT4G26600,AT4G04670,AT2G19870,AT5G15810,AT5G47680,AT2G45730,AT2G22400
GO:BP	cellular component organization	GO:0016043	4.3318e-08	7.36333	3108	2217	402	23093	12.9344	AT1G52400,AT2G41800,AT3G15720,AT5G43990,AT4G26150,AT3G15950,AT2G32990,AT5G60670,AT5G06000,AT1G64390,AT3G03830,AT1G69530,AT2G03090,AT1G26770,AT2G27840,AT1G29430,AT3G04770,AT2G22330,AT3G44750,AT2G28950,AT1G64625,AT5G45775,AT2G34260,AT1G18830,AT3G55340,AT2G19670,AT2G22770,AT3G55500,AT1G62150,AT2G40010,AT5G62440,AT5G23930,AT3G29030,AT4G28360,AT1G80270,AT4G32990,AT5G64630,AT2G36620,AT2G39700,AT4G18730…
GO:CC	cell-cell junction	GO:0005911	4.64154e-08	7.33334	1004	2152	165	21190	16.4343	AT1G52400,AT2G41800,AT3G44220,AT3G15950,AT1G69040,AT5G60660,AT3G57490,AT5G39850,AT5G27120,AT1G23410,AT1G28110,AT4G12490,AT1G04520,AT3G57150,AT1G70600,AT1G56110,AT3G07110,AT3G07050,AT1G29965,AT2G39700,AT2G20450,AT5G59850,AT2G37270,AT3G04840,AT1G18650,AT5G16130,AT2G38750,AT4G31700,AT2G21580,AT3G47370,AT1G27400,AT3G48930,AT4G00430,AT5G02610,AT4G13930,AT1G72370,AT4G29410,AT2G47610,AT1G58380,AT2G45710…
GO:CC	plasmodesma	GO:0009506	4.64154e-08	7.33334	1004	2152	165	21190	16.4343	AT1G52400,AT2G41800,AT3G44220,AT3G15950,AT1G69040,AT5G60660,AT3G57490,AT5G39850,AT5G27120,AT1G23410,AT1G28110,AT4G12490,AT1G04520,AT3G57150,AT1G70600,AT1G56110,AT3G07110,AT3G07050,AT1G29965,AT2G39700,AT2G20450,AT5G59850,AT2G37270,AT3G04840,AT1G18650,AT5G16130,AT2G38750,AT4G31700,AT2G21580,AT3G47370,AT1G27400,AT3G48930,AT4G00430,AT5G02610,AT4G13930,AT1G72370,AT4G29410,AT2G47610,AT1G58380,AT2G45710…
GO:CC	anchoring junction	GO:0070161	4.64154e-08	7.33334	1004	2152	165	21190	16.4343	AT1G52400,AT2G41800,AT3G44220,AT3G15950,AT1G69040,AT5G60660,AT3G57490,AT5G39850,AT5G27120,AT1G23410,AT1G28110,AT4G12490,AT1G04520,AT3G57150,AT1G70600,AT1G56110,AT3G07110,AT3G07050,AT1G29965,AT2G39700,AT2G20450,AT5G59850,AT2G37270,AT3G04840,AT1G18650,AT5G16130,AT2G38750,AT4G31700,AT2G21580,AT3G47370,AT1G27400,AT3G48930,AT4G00430,AT5G02610,AT4G13930,AT1G72370,AT4G29410,AT2G47610,AT1G58380,AT2G45710…
GO:BP	tetrapyrrole biosynthetic process	GO:0033014	5.38297e-08	7.26898	78	2217	29	23093	37.1795	AT4G26150,AT1G03630,AT5G44190,AT4G17600,AT3G59400,AT3G51820,AT4G10620,AT5G18660,AT5G58250,AT4G25080,AT5G45930,AT1G74470,AT5G56860,AT5G47110,AT2G31240,AT3G48730,AT1G58290,AT2G35260,AT1G44446,AT2G20180,AT3G02780,AT5G08280,AT4G18480,AT1G63970,AT4G27440,AT2G40490,AT5G63570,AT2G40400,AT1G03475
GO:BP	RNA modification	GO:0009451	5.65359e-08	7.24768	329	2217	71	23093	21.5805	AT4G25630,AT1G03110,AT3G23830,AT5G13830,AT3G57150,AT5G52490,AT5G55920,AT5G61030,AT5G08180,AT1G56570,AT1G78190,AT5G57280,AT3G19440,AT5G26180,AT2G22410,AT3G55160,AT2G47420,AT3G13880,AT1G20370,AT5G52470,AT3G03920,AT1G56690,AT4G20020,AT3G57940,AT2G45695,AT1G22270,AT1G03530,AT5G24840,AT3G27180,AT2G20490,AT5G14600,AT3G57000,AT4G25730,AT1G71460,AT3G13180,AT5G01230,AT5G20040,AT5G44780,AT1G36310,AT3G21300…
GO:CC	cell junction	GO:0030054	5.84767e-08	7.23302	1007	2152	165	21190	16.3853	AT1G52400,AT2G41800,AT3G44220,AT3G15950,AT1G69040,AT5G60660,AT3G57490,AT5G39850,AT5G27120,AT1G23410,AT1G28110,AT4G12490,AT1G04520,AT3G57150,AT1G70600,AT1G56110,AT3G07110,AT3G07050,AT1G29965,AT2G39700,AT2G20450,AT5G59850,AT2G37270,AT3G04840,AT1G18650,AT5G16130,AT2G38750,AT4G31700,AT2G21580,AT3G47370,AT1G27400,AT3G48930,AT4G00430,AT5G02610,AT4G13930,AT1G72370,AT4G29410,AT2G47610,AT1G58380,AT2G45710…
GO:MF	ribosome binding	GO:0043022	6.40376e-08	7.19356	62	2073	25	21461	40.3226	AT3G18130,AT1G15870,AT1G48630,AT5G05990,AT1G18080,AT5G02050,AT1G30960,AT1G56050,AT1G80720,AT1G08410,AT2G24060,AT5G55220,AT5G06110,AT1G73180,AT3G55605,AT1G56070,AT3G48390,AT5G05470,AT3G59820,AT1G26630,AT4G33250,AT2G40290,AT3G55620,AT1G67680,AT3G11450
GO:CC	nucleus	GO:0005634	7.18265e-08	7.14372	6316	2152	768	21190	12.1596	AT1G19050,AT4G39250,AT2G40670,AT3G48100,AT1G10470,AT2G30540,AT1G74890,AT5G39860,AT4G15680,AT2G46310,AT5G62920,AT1G13740,AT1G52400,AT4G25630,AT4G30180,AT5G43990,AT4G34610,AT1G15580,AT3G57040,AT4G26150,AT3G20760,AT5G60890,AT5G10570,AT3G18130,AT4G15670,AT3G57600,AT1G03110,AT1G29660,AT5G13930,AT4G23750,AT1G07050,AT5G27120,AT2G27840,AT1G23410,AT1G29430,AT1G51380,AT3G44750,AT1G64625,AT5G13180,AT5G45775…
GO:CC	organellar large ribosomal subunit	GO:0000315	7.97653e-08	7.09819	37	2152	19	21190	51.3514	AT4G28360,AT1G17560,AT4G05400,AT4G21140,AT1G14620,AT3G59650,AT1G07830,AT5G46160,AT3G44890,AT3G17465,AT3G25920,AT1G29070,AT2G33450,AT3G01790,AT1G07320,AT5G64670,AT3G13882,AT3G27850,AT4G39880
GO:BP	nucleoside monophosphate biosynthetic process	GO:0009124	8.51959e-08	7.06958	52	2217	23	23093	44.2308	AT3G21110,AT3G55010,AT5G23070,AT4G34740,AT3G54470,AT4G18440,AT1G79470,AT1G72040,AT4G22570,AT5G23300,AT3G27740,AT2G35040,AT1G09830,AT2G37690,AT3G20330,AT1G16350,AT3G09820,AT3G57610,AT5G03300,AT1G36280,AT1G74260,AT1G63660,AT1G29900
GO:MF	RNA methyltransferase activity	GO:0008173	1.63093e-07	6.78757	69	2073	26	21461	37.6812	AT4G25630,AT1G03110,AT5G13830,AT5G52490,AT5G55920,AT5G57280,AT2G47420,AT5G52470,AT5G24840,AT3G27180,AT5G14600,AT3G57000,AT4G25730,AT3G13180,AT5G01230,AT1G36310,AT3G21300,AT3G56120,AT4G17610,AT5G15390,AT4G26600,AT4G04670,AT2G19870,AT5G15810,AT5G47680,AT2G22400
GO:BP	ribonucleoside monophosphate biosynthetic process	GO:0009156	1.63305e-07	6.787	45	2217	21	23093	46.6667	AT3G21110,AT3G55010,AT4G34740,AT3G54470,AT4G18440,AT1G79470,AT4G22570,AT5G23300,AT3G27740,AT2G35040,AT1G09830,AT2G37690,AT3G20330,AT1G16350,AT3G09820,AT3G57610,AT5G03300,AT1G36280,AT1G74260,AT1G63660,AT1G29900
GO:BP	ribonucleoside monophosphate metabolic process	GO:0009161	2.48883e-07	6.604	50	2217	22	23093	44	AT3G21110,AT3G55010,AT4G34740,AT3G54470,AT4G18440,AT1G79470,AT4G22570,AT5G23300,AT3G27740,AT2G35040,AT1G09830,AT2G37690,AT3G20330,AT1G16350,AT3G09820,AT3G57610,AT5G03300,AT1G36280,AT1G74260,AT1G63660,AT1G29900,AT3G06200
GO:CC	box C/D RNP complex	GO:0031428	2.51995e-07	6.59861	11	2152	10	21190	90.9091	AT4G25630,AT5G27120,AT3G12860,AT1G56110,AT4G12600,AT3G05060,AT5G52490,AT5G20160,AT4G22380,AT5G52470
GO:BP	translational initiation	GO:0006413	3.08229e-07	6.51113	131	2217	38	23093	29.0076	AT5G06000,AT3G16380,AT1G22780,AT1G16720,AT1G34030,AT1G48920,AT2G46290,AT5G25757,AT2G24050,AT3G57290,AT2G24060,AT4G20980,AT3G56160,AT5G25780,AT1G73180,AT5G15610,AT5G37475,AT4G18040,AT1G77840,AT2G46280,AT4G38710,AT4G09800,AT1G04170,AT3G11400,AT1G54270,AT5G05470,AT3G56150,AT1G10840,AT2G39990,AT1G26630,AT4G33250,AT3G02200,AT2G45730,AT5G35620,AT2G40290,AT3G55620,AT1G30590,AT2G34750
GO:CC	nucleoid	GO:0009295	3.23191e-07	6.49054	65	2152	25	21190	38.4615	AT5G39840,AT2G26840,AT2G02740,AT5G54180,AT3G12930,AT5G51100,AT2G48120,AT1G14410,AT2G32180,AT5G24314,AT1G10522,AT1G69200,AT3G18580,AT5G23310,AT1G47720,AT5G65220,AT2G34640,AT5G48470,AT5G66470,AT3G54090,AT3G16000,AT3G10690,AT5G44785,AT4G25100,AT4G20360
GO:BP	regulation of translation	GO:0006417	6.95001e-07	6.15801	226	2217	53	23093	23.4513	AT2G32550,AT5G39850,AT1G15870,AT1G48630,AT5G48760,AT5G05990,AT3G07110,AT1G03360,AT3G16380,AT3G16810,AT1G18080,AT5G60960,AT1G35730,AT5G02050,AT5G61020,AT2G25900,AT2G29200,AT2G25355,AT5G15200,AT1G49760,AT1G80720,AT4G31790,AT2G23350,AT3G24830,AT3G12930,AT2G24050,AT3G57290,AT3G60500,AT1G20340,AT1G60080,AT1G67620,AT1G73180,AT4G16390,AT4G18040,AT3G55605,AT3G48390,AT3G01790,AT3G07750,AT1G04170,AT3G49100…
GO:BP	chlorophyll metabolic process	GO:0015994	7.68104e-07	6.11458	91	2217	30	23093	32.967	AT4G26150,AT1G03630,AT5G44190,AT5G38520,AT4G17600,AT3G59400,AT3G51820,AT4G10620,AT5G18660,AT5G58250,AT4G25080,AT5G45930,AT1G74470,AT5G56860,AT5G47110,AT3G48730,AT1G44000,AT1G58290,AT2G35260,AT1G44446,AT2G20180,AT3G02780,AT5G08280,AT4G18480,AT1G63970,AT4G27440,AT2G40490,AT5G63570,AT2G40400,AT1G03475
GO:CC	chloroplast membrane	GO:0031969	8.629e-07	6.06404	296	2152	64	21190	21.6216	AT4G12490,AT2G37860,AT1G34065,AT1G16720,AT4G18570,AT4G39030,AT1G03630,AT5G24020,AT3G15850,AT2G47840,AT4G04850,AT5G01590,AT5G51545,AT5G17520,AT3G59400,AT3G51820,AT5G19500,AT5G22790,AT3G63410,AT3G61320,AT4G25080,AT5G57030,AT1G55480,AT3G06510,AT1G42970,AT2G15290,AT1G74470,AT4G26670,AT4G32400,AT1G68890,AT1G67090,AT1G27695,AT1G02280,AT5G05740,AT2G21280,AT1G06950,AT1G78560,AT4G12800,AT3G46740,AT1G04945…
GO:BP	cellular amino acid biosynthetic process	GO:0008652	8.98835e-07	6.04632	234	2217	54	23093	23.0769	AT5G60890,AT2G22810,AT1G31860,AT5G67520,AT1G31180,AT4G24830,AT4G13930,AT5G14800,AT4G34200,AT5G10920,AT3G14390,AT1G08250,AT1G07780,AT4G39940,AT3G62030,AT1G66230,AT2G27820,AT3G23940,AT3G57560,AT4G14713,AT2G37250,AT3G27740,AT5G10240,AT2G44040,AT3G60880,AT3G49680,AT5G17920,AT5G14060,AT3G03630,AT1G14810,AT2G45300,AT2G45440,AT2G36230,AT3G03780,AT4G33680,AT4G29840,AT4G35630,AT3G59970,AT5G63890,AT1G29900…
GO:CC	organelle inner membrane	GO:0019866	1.01529e-06	5.99341	427	2152	83	21190	19.4379	AT5G61310,AT2G37860,AT1G61570,AT3G10110,AT5G55510,AT1G34065,AT5G61880,AT1G08220,AT3G20240,AT5G11690,AT5G24020,AT2G47840,AT1G09575,AT5G23300,AT3G20000,AT4G26780,AT5G05370,AT5G50810,AT1G65290,AT5G01590,AT5G17520,AT3G25120,AT5G19500,AT5G22790,AT3G27280,AT2G29530,AT5G40770,AT3G63410,AT1G55900,AT3G57785,AT4G04870,AT4G11010,AT2G20530,AT2G15290,AT1G61870,AT2G40765,AT4G26670,AT1G27390,AT4G32400,AT3G08580…
GO:BP	purine nucleoside monophosphate biosynthetic process	GO:0009127	1.07933e-06	5.96685	29	2217	16	23093	55.1724	AT3G21110,AT3G55010,AT4G34740,AT4G18440,AT1G79470,AT4G22570,AT2G35040,AT1G09830,AT2G37690,AT1G16350,AT3G09820,AT3G57610,AT5G03300,AT1G36280,AT1G74260,AT1G63660
GO:BP	purine ribonucleoside monophosphate biosynthetic process	GO:0009168	1.07933e-06	5.96685	29	2217	16	23093	55.1724	AT3G21110,AT3G55010,AT4G34740,AT4G18440,AT1G79470,AT4G22570,AT2G35040,AT1G09830,AT2G37690,AT1G16350,AT3G09820,AT3G57610,AT5G03300,AT1G36280,AT1G74260,AT1G63660
GO:BP	purine nucleoside monophosphate metabolic process	GO:0009126	1.32955e-06	5.8763	33	2217	17	23093	51.5152	AT3G21110,AT3G55010,AT4G34740,AT4G18440,AT1G79470,AT4G22570,AT2G35040,AT1G09830,AT2G37690,AT1G16350,AT3G09820,AT3G57610,AT5G03300,AT1G36280,AT1G74260,AT1G63660,AT3G06200
GO:BP	purine ribonucleoside monophosphate metabolic process	GO:0009167	1.32955e-06	5.8763	33	2217	17	23093	51.5152	AT3G21110,AT3G55010,AT4G34740,AT4G18440,AT1G79470,AT4G22570,AT2G35040,AT1G09830,AT2G37690,AT1G16350,AT3G09820,AT3G57610,AT5G03300,AT1G36280,AT1G74260,AT1G63660,AT3G06200
GO:BP	regulation of cellular amide metabolic process	GO:0034248	1.35733e-06	5.86731	230	2217	53	23093	23.0435	AT2G32550,AT5G39850,AT1G15870,AT1G48630,AT5G48760,AT5G05990,AT3G07110,AT1G03360,AT3G16380,AT3G16810,AT1G18080,AT5G60960,AT1G35730,AT5G02050,AT5G61020,AT2G25900,AT2G29200,AT2G25355,AT5G15200,AT1G49760,AT1G80720,AT4G31790,AT2G23350,AT3G24830,AT3G12930,AT2G24050,AT3G57290,AT3G60500,AT1G20340,AT1G60080,AT1G67620,AT1G73180,AT4G16390,AT4G18040,AT3G55605,AT3G48390,AT3G01790,AT3G07750,AT1G04170,AT3G49100…
GO:CC	photosystem II oxygen evolving complex	GO:0009654	1.92288e-06	5.71605	24	2152	14	21190	58.3333	AT3G01440,AT4G28660,AT1G06680,AT3G50820,AT1G77090,AT3G55330,AT5G11450,AT3G63540,AT2G28605,AT3G05410,AT4G21280,AT1G79040,AT1G76450,AT3G56650
GO:BP	mitochondrial gene expression	GO:0140053	2.20698e-06	5.6562	74	2217	26	23093	35.1351	AT1G15870,AT3G44740,AT5G05990,AT5G14580,AT5G39840,AT5G02050,AT1G80720,AT1G68990,AT4G13850,AT4G02930,AT3G27550,AT3G59650,AT5G54180,AT1G07830,AT5G15700,AT2G28050,AT1G52160,AT2G17580,AT3G55605,AT1G62750,AT2G24120,AT4G39880,AT3G02760,AT1G11870,AT5G47680,AT4G20360
GO:BP	cellular amino acid metabolic process	GO:0006520	2.37054e-06	5.62515	473	2217	87	23093	18.3932	AT5G60890,AT1G69040,AT2G22810,AT2G22330,AT1G31860,AT3G44740,AT5G67520,AT1G31180,AT3G56300,AT4G24830,AT2G37040,AT4G13930,AT5G14800,AT4G34200,AT5G10920,AT4G34740,AT3G14390,AT1G08250,AT1G07780,AT4G39950,AT4G39940,AT3G62030,AT1G66230,AT1G75180,AT2G27820,AT3G12670,AT3G23940,AT3G55400,AT3G57560,AT4G14713,AT2G37250,AT3G27740,AT5G10240,AT2G44040,AT3G60880,AT3G20330,AT3G49680,AT5G17920,AT4G31810,AT5G14060…
GO:MF	tRNA methyltransferase activity	GO:0008175	2.45625e-06	5.60973	21	2073	13	21461	61.9048	AT1G03110,AT5G24840,AT5G14600,AT5G01230,AT1G36310,AT3G21300,AT3G56120,AT4G17610,AT5G15390,AT4G04670,AT5G15810,AT5G47680,AT2G22400
GO:BP	alpha-amino acid biosynthetic process	GO:1901607	2.76991e-06	5.55753	202	2217	48	23093	23.7624	AT5G60890,AT2G22810,AT5G67520,AT1G31180,AT4G24830,AT4G13930,AT5G14800,AT4G34200,AT5G10920,AT3G14390,AT1G08250,AT1G07780,AT4G39940,AT3G62030,AT1G66230,AT2G27820,AT3G23940,AT3G57560,AT4G14713,AT3G27740,AT5G10240,AT2G44040,AT3G60880,AT3G49680,AT5G17920,AT5G14060,AT3G03630,AT1G14810,AT2G45440,AT2G36230,AT3G03780,AT4G33680,AT4G29840,AT4G35630,AT3G59970,AT1G29900,AT5G16290,AT3G53580,AT1G74040,AT3G10050…
GO:BP	protein folding	GO:0006457	3.29417e-06	5.48225	203	2217	48	23093	23.6453	AT1G23100,AT3G56070,AT2G28000,AT1G55490,AT3G17830,AT3G13470,AT5G16070,AT3G62030,AT2G04030,AT3G23990,AT2G18990,AT4G21870,AT1G26230,AT3G03960,AT4G26780,AT5G56030,AT3G47650,AT4G32420,AT1G14980,AT5G20720,AT2G33210,AT2G44650,AT1G49245,AT5G56000,AT4G37910,AT5G55220,AT5G06110,AT5G45680,AT1G04190,AT4G34870,AT5G23290,AT5G07960,AT3G07770,AT3G20050,AT3G13860,AT5G18820,AT5G48580,AT5G20890,AT3G18190,AT3G22480…
GO:BP	nucleoside phosphate biosynthetic process	GO:1901293	3.52122e-06	5.45331	197	2217	47	23093	23.8579	AT3G21110,AT3G55010,AT5G23070,AT4G09320,AT4G34740,AT3G54470,AT4G18440,AT5G63310,AT1G79470,AT1G72040,AT4G22570,AT5G23300,AT4G09650,AT3G01820,AT3G12670,AT2G37250,AT3G27740,AT2G35040,AT1G09830,AT2G37690,AT3G20330,AT1G16350,AT3G09820,AT3G57610,AT4G11010,AT5G03300,AT1G36280,AT1G30820,AT1G74260,AT1G78590,AT1G63660,AT1G29900,AT5G08690,AT2G21790,AT3G18680,AT4G36940,AT2G42910,AT5G60340,AT2G19680,AT5G08340…
GO:BP	protein transmembrane transport	GO:0071806	3.72369e-06	5.42903	113	2217	33	23093	29.2035	AT3G10110,AT5G55510,AT5G61880,AT1G64220,AT5G43970,AT5G11690,AT2G04030,AT1G04070,AT3G20000,AT4G26780,AT5G01590,AT3G25120,AT5G28750,AT1G55900,AT2G15290,AT4G26670,AT1G27390,AT1G02280,AT4G14870,AT1G06950,AT2G24020,AT3G46740,AT4G00026,AT4G38490,AT2G28900,AT2G47450,AT2G36070,AT1G04940,AT3G27080,AT5G22640,AT1G79560,AT2G01110,AT3G47520
GO:BP	regulation of cellular macromolecule biosynthetic process	GO:2000112	3.86081e-06	5.41332	270	2217	58	23093	21.4815	AT2G32550,AT5G39850,AT1G15870,AT1G48630,AT5G48760,AT5G05990,AT3G07110,AT1G03360,AT3G16380,AT3G16810,AT1G18080,AT5G60960,AT1G35730,AT5G02050,AT5G61020,AT2G25900,AT2G29200,AT5G39790,AT2G25355,AT5G15200,AT4G20970,AT1G49760,AT1G80720,AT4G31790,AT2G23350,AT3G24830,AT3G12930,AT2G24050,AT3G57290,AT3G60500,AT1G20340,AT1G60080,AT1G67620,AT1G73180,AT4G16390,AT4G18040,AT3G55605,AT1G30230,AT3G48390,AT3G01790…
GO:BP	maturation of 5.8S rRNA from tricistronic rRNA transcript (SSU-rRNA, 5.8S rRNA, LSU-rRNA)	GO:0000466	4.57217e-06	5.33988	24	2217	14	23093	58.3333	AT1G03360,AT3G53890,AT3G24080,AT2G25355,AT5G15550,AT5G27700,AT2G40360,AT2G37990,AT4G25730,AT5G14520,AT3G60500,AT1G60080,AT3G07750,AT3G12990
GO:MF	copper ion binding	GO:0005507	4.80509e-06	5.3183	197	2073	46	21461	23.3503	AT3G55010,AT1G61570,AT5G61030,AT4G05400,AT5G60020,AT3G09200,AT4G23670,AT3G23990,AT4G13850,AT4G22010,AT4G26780,AT3G23940,AT1G53240,AT1G14980,AT5G23250,AT5G20720,AT5G17920,AT2G33210,AT1G20340,AT3G09820,AT5G18170,AT5G03300,AT1G76100,AT3G08580,AT1G67090,AT4G33680,AT1G56070,AT2G37660,AT5G08690,AT4G13940,AT2G05990,AT1G57720,AT3G10920,AT3G58610,AT1G22450,AT3G63190,AT4G33520,AT2G36530,AT2G36880,AT2G21870…
GO:MF	translation initiation factor activity	GO:0003743	5.0463e-06	5.29703	112	2073	32	21461	28.5714	AT5G06000,AT2G46290,AT5G25757,AT2G24050,AT3G57290,AT2G24060,AT4G20980,AT3G56160,AT5G25780,AT1G73180,AT5G15610,AT5G37475,AT4G18040,AT1G77840,AT2G46280,AT4G38710,AT1G04170,AT3G11400,AT1G54270,AT5G05470,AT3G56150,AT1G10840,AT2G39990,AT1G26630,AT4G33250,AT3G02200,AT2G45730,AT5G35620,AT2G40290,AT3G55620,AT1G30590,AT2G34750
GO:BP	tRNA methylation	GO:0030488	7.39233e-06	5.13122	36	2217	17	23093	47.2222	AT1G03110,AT1G78190,AT3G55160,AT1G22270,AT5G24840,AT5G14600,AT5G01230,AT1G36310,AT3G21300,AT3G56120,AT4G17610,AT5G15390,AT4G04670,AT5G15810,AT5G47680,AT2G45730,AT2G22400
GO:CC	plastid nucleoid	GO:0042646	1.10862e-05	4.95522	56	2152	21	21190	37.5	AT2G26840,AT2G02740,AT5G54180,AT3G12930,AT5G51100,AT2G48120,AT1G14410,AT2G32180,AT5G24314,AT1G10522,AT1G69200,AT5G23310,AT5G65220,AT2G34640,AT5G48470,AT5G66470,AT3G54090,AT3G16000,AT3G10690,AT4G25100,AT4G20360
GO:CC	plastid thylakoid lumen	GO:0031978	1.15769e-05	4.93641	47	2152	19	21190	40.4255	AT4G09010,AT1G06680,AT1G77090,AT3G55330,AT5G52970,AT5G11450,AT4G18370,AT3G03630,AT3G63540,AT4G11010,AT2G28605,AT5G45680,AT3G26060,AT1G03600,AT1G05385,AT1G76450,AT4G24930,AT3G56650,AT1G20810
GO:CC	chloroplast thylakoid lumen	GO:0009543	1.15769e-05	4.93641	47	2152	19	21190	40.4255	AT4G09010,AT1G06680,AT1G77090,AT3G55330,AT5G52970,AT5G11450,AT4G18370,AT3G03630,AT3G63540,AT4G11010,AT2G28605,AT5G45680,AT3G26060,AT1G03600,AT1G05385,AT1G76450,AT4G24930,AT3G56650,AT1G20810
GO:BP	photosynthesis, light harvesting	GO:0009765	1.24513e-05	4.90479	37	2217	17	23093	45.9459	AT5G28450,AT1G15820,AT1G19150,AT1G29910,AT1G75690,AT2G40100,AT2G05100,AT4G18370,AT1G55480,AT1G08380,AT3G27690,AT1G03600,AT1G05385,AT1G54780,AT3G08940,AT5G01530,AT2G05070
GO:BP	porphyrin-containing compound metabolic process	GO:0006778	1.35718e-05	4.86736	107	2217	31	23093	28.972	AT4G26150,AT1G03630,AT5G44190,AT5G38520,AT4G17600,AT3G59400,AT3G51820,AT4G10620,AT5G18660,AT5G58250,AT4G25080,AT5G45930,AT1G74470,AT5G56860,AT5G47110,AT2G31240,AT3G48730,AT1G44000,AT1G58290,AT2G35260,AT1G44446,AT2G20180,AT3G02780,AT5G08280,AT4G18480,AT1G63970,AT4G27440,AT2G40490,AT5G63570,AT2G40400,AT1G03475
GO:CC	chloroplast nucleoid	GO:0042644	1.40188e-05	4.85329	52	2152	20	21190	38.4615	AT2G26840,AT2G02740,AT5G54180,AT3G12930,AT5G51100,AT2G48120,AT1G14410,AT2G32180,AT5G24314,AT1G10522,AT1G69200,AT5G23310,AT5G65220,AT2G34640,AT5G48470,AT5G66470,AT3G54090,AT3G10690,AT4G25100,AT4G20360
GO:CC	mitochondrial large ribosomal subunit	GO:0005762	1.63639e-05	4.78611	31	2152	15	21190	48.3871	AT4G28360,AT1G17560,AT4G05400,AT4G21140,AT1G14620,AT3G59650,AT1G07830,AT5G46160,AT3G17465,AT1G29070,AT2G33450,AT3G01790,AT5G64670,AT3G13882,AT4G39880
GO:MF	macromolecule transmembrane transporter activity	GO:0022884	1.65775e-05	4.78048	53	2073	20	21461	37.7358	AT3G10110,AT5G55510,AT5G43970,AT5G11690,AT1G04070,AT3G20000,AT5G01590,AT3G25120,AT4G26670,AT1G27390,AT1G02280,AT4G14870,AT3G46740,AT2G36070,AT1G04940,AT3G27080,AT5G22640,AT1G79560,AT2G01110,AT3G47520
GO:MF	protein transmembrane transporter activity	GO:0008320	1.65775e-05	4.78048	53	2073	20	21461	37.7358	AT3G10110,AT5G55510,AT5G43970,AT5G11690,AT1G04070,AT3G20000,AT5G01590,AT3G25120,AT4G26670,AT1G27390,AT1G02280,AT4G14870,AT3G46740,AT2G36070,AT1G04940,AT3G27080,AT5G22640,AT1G79560,AT2G01110,AT3G47520
GO:CC	cytoplasmic exosome (RNase complex)	GO:0000177	1.71788e-05	4.76501	14	2152	10	21190	71.4286	AT1G03360,AT5G39840,AT3G61620,AT2G25355,AT3G46210,AT4G27490,AT3G60500,AT1G60080,AT3G07750,AT3G12990
GO:BP	tetrapyrrole metabolic process	GO:0033013	1.7299e-05	4.76198	108	2217	31	23093	28.7037	AT4G26150,AT1G03630,AT5G44190,AT5G38520,AT4G17600,AT3G59400,AT3G51820,AT4G10620,AT5G18660,AT5G58250,AT4G25080,AT5G45930,AT1G74470,AT5G56860,AT5G47110,AT2G31240,AT3G48730,AT1G44000,AT1G58290,AT2G35260,AT1G44446,AT2G20180,AT3G02780,AT5G08280,AT4G18480,AT1G63970,AT4G27440,AT2G40490,AT5G63570,AT2G40400,AT1G03475
GO:CC	mitochondrial ribosome	GO:0005761	1.73409e-05	4.76093	48	2152	19	21190	39.5833	AT4G28360,AT1G17560,AT4G05400,AT4G21140,AT1G14620,AT1G64880,AT3G49080,AT3G59650,AT1G07830,AT5G46160,AT3G17465,AT1G29070,AT2G33450,AT3G01790,AT5G64670,AT2G33800,AT3G13882,AT3G22300,AT4G39880
GO:BP	nucleotide biosynthetic process	GO:0009165	1.89586e-05	4.72219	194	2217	45	23093	23.1959	AT3G21110,AT3G55010,AT4G09320,AT4G34740,AT3G54470,AT4G18440,AT5G63310,AT1G79470,AT4G22570,AT5G23300,AT4G09650,AT3G01820,AT3G12670,AT2G37250,AT3G27740,AT2G35040,AT1G09830,AT2G37690,AT3G20330,AT1G16350,AT3G09820,AT3G57610,AT4G11010,AT5G03300,AT1G36280,AT1G30820,AT1G74260,AT1G78590,AT1G63660,AT1G29900,AT5G08690,AT2G21790,AT3G18680,AT4G36940,AT2G42910,AT5G60340,AT2G19680,AT5G08340,AT1G30680,AT3G23580…
GO:MF	small ribosomal subunit rRNA binding	GO:0070181	1.98993e-05	4.70116	14	2073	10	21461	71.4286	AT3G11510,AT4G00100,AT3G17170,AT3G52580,AT2G34570,AT2G36160,AT3G60770,AT3G18760,AT3G15190,AT1G64510
GO:BP	tRNA modification	GO:0006400	2.02709e-05	4.69313	103	2217	30	23093	29.1262	AT1G03110,AT1G78190,AT3G55160,AT1G20370,AT3G57940,AT2G45695,AT1G22270,AT5G24840,AT5G14600,AT5G01230,AT5G20040,AT1G36310,AT3G21300,AT1G72090,AT3G56120,AT5G37530,AT4G17610,AT5G67220,AT5G15390,AT3G63510,AT1G76120,AT4G04670,AT5G15810,AT3G49640,AT4G38890,AT5G47680,AT2G45730,AT3G44150,AT2G22400,AT1G10490
GO:MF	single-stranded RNA binding	GO:0003727	2.13114e-05	4.67139	79	2073	25	21461	31.6456	AT3G23830,AT3G16380,AT2G25900,AT4G39260,AT1G48920,AT3G46210,AT1G06680,AT3G50820,AT1G49760,AT1G49600,AT4G13850,AT2G23350,AT1G47500,AT4G38160,AT3G53460,AT4G14660,AT5G08690,AT5G11200,AT1G07320,AT5G51120,AT5G11170,AT4G36690,AT5G58130,AT3G17040,AT1G47490
GO:BP	generation of precursor metabolites and energy	GO:0006091	2.13816e-05	4.66996	510	2217	89	23093	17.451	AT3G27200,AT5G28450,AT2G21590,AT1G15820,AT3G01440,AT1G19150,AT5G50950,AT1G16720,AT1G64640,AT2G01290,AT1G29910,AT1G06680,AT3G50820,AT3G15850,AT1G75690,AT2G40100,AT4G09650,AT5G02120,AT2G05100,AT5G05370,AT1G65290,AT1G15980,AT1G53240,AT3G15095,AT3G04790,AT5G23250,AT2G30570,AT4G18370,AT4G04020,AT1G20340,AT3G61320,AT4G14890,AT1G60950,AT1G55480,AT1G08380,AT1G76100,AT4G21280,AT1G79040,AT5G01920,AT5G15090…
GO:BP	mitochondrial RNA metabolic process	GO:0000959	2.22557e-05	4.65256	66	2217	23	23093	34.8485	AT3G23830,AT3G44740,AT5G14580,AT5G61030,AT5G39840,AT3G13880,AT4G20020,AT1G68990,AT4G13850,AT3G27550,AT5G54180,AT5G15700,AT2G28050,AT1G52160,AT5G44780,AT2G17580,AT2G35240,AT2G24120,AT5G54580,AT1G11870,AT5G47680,AT3G15000,AT1G74230
GO:BP	response to cadmium ion	GO:0046686	2.27077e-05	4.64383	318	2217	63	23093	19.8113	AT3G56070,AT1G18080,AT4G13930,AT1G15990,AT1G15930,AT3G54470,AT3G09200,AT1G74560,AT1G49760,AT4G23670,AT3G23990,AT4G02930,AT2G23350,AT3G12670,AT1G07930,AT1G07940,AT5G60390,AT1G07920,AT1G53240,AT5G20720,AT5G17920,AT3G09820,AT4G37910,AT3G57610,AT5G09650,AT5G18170,AT1G42970,AT3G06930,AT3G03780,AT2G45290,AT2G46280,AT1G11860,AT1G30230,AT5G15650,AT2G39920,AT1G78380,AT3G13860,AT1G62480,AT1G54270,AT2G21790…
GO:MF	protein transporter activity	GO:0140318	2.39453e-05	4.62078	54	2073	20	21461	37.037	AT3G10110,AT5G55510,AT5G43970,AT5G11690,AT1G04070,AT3G20000,AT5G01590,AT3G25120,AT4G26670,AT1G27390,AT1G02280,AT4G14870,AT3G46740,AT2G36070,AT1G04940,AT3G27080,AT5G22640,AT1G79560,AT2G01110,AT3G47520
GO:BP	U4 snRNA 3'-end processing	GO:0034475	3.40884e-05	4.46739	11	2217	9	23093	81.8182	AT1G03360,AT3G61620,AT2G25355,AT3G46210,AT4G27490,AT3G60500,AT1G60080,AT3G07750,AT3G12990
GO:CC	preribosome, small subunit precursor	GO:0030688	4.12067e-05	4.38503	12	2152	9	21190	75	AT1G31660,AT2G17250,AT1G04230,AT1G69070,AT5G41190,AT3G49990,AT3G51270,AT1G42440,AT5G43720
GO:CC	oxidoreductase complex	GO:1990204	5.21854e-05	4.28245	156	2152	38	21190	24.359	AT2G40690,AT3G01440,AT4G28660,AT1G06680,AT3G50820,AT1G77090,AT5G05370,AT1G65290,AT3G55330,AT5G11450,AT3G27280,AT5G40770,AT3G57785,AT3G63540,AT2G20530,AT2G28605,AT2G40765,AT3G05410,AT4G21280,AT1G79040,AT5G13430,AT3G06310,AT5G59613,AT1G76450,AT5G52840,AT1G12830,AT1G03860,AT5G08690,AT2G21790,AT3G56650,AT2G42310,AT3G10860,AT4G16450,AT1G04630,AT3G23580,AT5G55070,AT5G40810,AT3G25860
KEGG	Photosynthesis	KEGG:00195	5.22459e-05	4.28195	46	843	22	4960	47.8261	AT3G01440,AT4G28660,AT1G06680,AT3G50820,AT1G52230,AT4G09650,AT3G55330,AT2G30570,AT1G20340,AT4G14890,AT1G30380,AT1G60950,AT1G08380,AT1G76100,AT4G21280,AT1G79040,AT1G03600,AT1G32550,AT1G10960,AT2G20260,AT4G12800,AT5G64040
GO:MF	ATP-dependent activity, acting on RNA	GO:0008186	6.04166e-05	4.21884	94	2073	27	21461	28.7234	AT1G51380,AT3G18600,AT3G22310,AT1G31970,AT5G39840,AT2G40700,AT5G08620,AT3G09720,AT1G77030,AT4G16630,AT4G34910,AT5G60990,AT5G54910,AT5G08610,AT3G16840,AT1G63250,AT1G06670,AT3G62310,AT5G65900,AT5G62190,AT1G59990,AT1G16280,AT1G54270,AT5G11200,AT5G26742,AT5G11170,AT1G59760
GO:MF	RNA helicase activity	GO:0003724	6.04166e-05	4.21884	94	2073	27	21461	28.7234	AT1G51380,AT3G18600,AT3G22310,AT1G31970,AT5G39840,AT2G40700,AT5G08620,AT3G09720,AT1G77030,AT4G16630,AT4G34910,AT5G60990,AT5G54910,AT5G08610,AT3G16840,AT1G63250,AT1G06670,AT3G62310,AT5G65900,AT5G62190,AT1G59990,AT1G16280,AT1G54270,AT5G11200,AT5G26742,AT5G11170,AT1G59760
GO:CC	plastid inner membrane	GO:0009528	6.12343e-05	4.21301	98	2152	28	21190	28.5714	AT2G37860,AT5G24020,AT2G47840,AT5G01590,AT5G17520,AT5G19500,AT5G22790,AT3G63410,AT2G15290,AT4G32400,AT2G21280,AT1G06950,AT1G78560,AT1G04945,AT4G38490,AT4G00370,AT2G38550,AT1G44446,AT5G42480,AT3G18890,AT3G29185,AT5G42130,AT1G04940,AT5G22640,AT5G18570,AT1G79560,AT1G05140,AT3G47520
GO:BP	RNA 3'-end processing	GO:0031123	7.68996e-05	4.11408	86	2217	26	23093	30.2326	AT4G25630,AT3G57150,AT1G03360,AT5G14580,AT5G52490,AT5G39840,AT3G53890,AT3G61620,AT2G25355,AT5G52470,AT3G46210,AT4G27490,AT5G27700,AT1G01210,AT3G48830,AT4G07950,AT3G60500,AT1G52160,AT1G60080,AT3G50100,AT2G17580,AT3G07750,AT5G40490,AT3G12990,AT5G53770,AT1G59760
GO:CC	mitochondrial matrix	GO:0005759	8.47299e-05	4.07196	184	2152	42	21190	22.8261	AT1G15870,AT5G05990,AT4G28360,AT1G23100,AT1G17560,AT5G39840,AT5G60960,AT5G02050,AT4G05400,AT2G47420,AT4G21140,AT1G14620,AT1G64880,AT3G23990,AT1G80720,AT3G49080,AT3G59650,AT4G26780,AT1G65290,AT3G57560,AT1G07830,AT1G53240,AT5G46160,AT1G14980,AT5G20720,AT3G17465,AT2G44650,AT3G18580,AT1G47720,AT3G56120,AT3G55605,AT1G29070,AT2G33450,AT3G01790,AT5G36950,AT5G64670,AT2G33800,AT3G13882,AT3G22300,AT4G39880…
GO:CC	chloroplast inner membrane	GO:0009706	8.83807e-05	4.05364	94	2152	27	21190	28.7234	AT2G37860,AT5G24020,AT2G47840,AT5G01590,AT5G17520,AT5G19500,AT5G22790,AT3G63410,AT2G15290,AT4G32400,AT2G21280,AT1G06950,AT1G78560,AT1G04945,AT4G00370,AT2G38550,AT1G44446,AT5G42480,AT3G18890,AT3G29185,AT5G42130,AT1G04940,AT5G22640,AT5G18570,AT1G79560,AT1G05140,AT3G47520
GO:CC	nuclear exosome (RNase complex)	GO:0000176	0.000113406	3.94536	16	2152	10	21190	62.5	AT1G03360,AT3G61620,AT2G25355,AT3G46210,AT4G27490,AT3G60500,AT1G60080,AT5G38890,AT3G07750,AT3G12990
GO:MF	translation elongation factor activity	GO:0003746	0.000114891	3.93971	69	2073	22	21461	31.8841	AT3G59670,AT3G17170,AT4G02930,AT5G19510,AT1G07930,AT1G07940,AT5G60390,AT3G12915,AT1G07920,AT3G08740,AT3G18760,AT1G30230,AT1G56070,AT1G64510,AT1G62750,AT2G25640,AT4G29060,AT1G06220,AT1G26630,AT1G57720,AT1G09640,AT4G20360
GO:MF	catalytic activity, acting on a nucleic acid	GO:0140640	0.000178112	3.74931	944	2073	138	21461	14.6186	AT4G25630,AT1G03110,AT1G51380,AT5G44680,AT3G62050,AT5G13830,AT3G18600,AT3G44740,AT2G41950,AT3G62460,AT5G09840,AT5G14580,AT3G56300,AT3G22310,AT5G52490,AT5G55920,AT1G15260,AT1G31970,AT3G25940,AT2G28600,AT5G39840,AT5G57280,AT3G13940,AT2G40700,AT3G57660,AT4G30760,AT2G26840,AT5G08620,AT3G61100,AT2G47420,AT1G60850,AT2G01280,AT3G09720,AT2G45280,AT5G52470,AT1G77030,AT5G22100,AT3G46210,AT3G18090,AT5G41010…
GO:BP	post-transcriptional regulation of gene expression	GO:0010608	0.000208698	3.68048	337	2217	63	23093	18.6944	AT2G32550,AT5G39850,AT1G15870,AT1G48630,AT3G62050,AT5G48760,AT5G05990,AT3G07110,AT1G03360,AT3G62460,AT5G09840,AT3G16380,AT3G16810,AT1G18080,AT5G60960,AT1G35730,AT5G02050,AT5G61020,AT4G30760,AT2G25900,AT3G61100,AT2G29200,AT2G25355,AT5G15200,AT1G49760,AT1G80720,AT4G31790,AT2G23350,AT3G24830,AT3G12930,AT2G24050,AT3G57290,AT3G07590,AT3G60500,AT3G53460,AT1G20340,AT1G60080,AT1G67620,AT1G73180,AT4G16390…
GO:CC	exoribonuclease complex	GO:1905354	0.000216263	3.66502	24	2152	12	21190	50	AT1G03360,AT5G39840,AT3G61620,AT2G25355,AT3G46210,AT4G27490,AT5G12220,AT3G60500,AT1G60080,AT5G38890,AT3G07750,AT3G12990
GO:BP	response to temperature stimulus	GO:0009266	0.000259878	3.58523	666	2217	105	23093	15.7658	AT3G03820,AT4G38840,AT3G03830,AT3G23830,AT3G25770,AT3G03840,AT1G32583,AT2G36400,AT3G03850,AT2G38760,AT3G22310,AT5G61030,AT2G38750,AT5G23070,AT2G46810,AT2G27710,AT4G36020,AT5G14800,AT1G77570,AT5G50950,AT1G55490,AT3G55280,AT2G37190,AT3G17830,AT2G27720,AT3G02790,AT2G39460,AT4G39260,AT3G24520,AT5G08620,AT3G55160,AT3G09200,AT2G38170,AT2G04030,AT1G49600,AT2G19540,AT3G23990,AT4G13850,AT4G09650,AT4G21870…
GO:BP	ribose phosphate biosynthetic process	GO:0046390	0.000284257	3.54629	152	2217	36	23093	23.6842	AT3G21110,AT3G55010,AT4G09320,AT4G34740,AT3G54470,AT4G18440,AT5G63310,AT1G79470,AT4G22570,AT5G23300,AT4G09650,AT3G12670,AT3G27740,AT2G35040,AT1G09830,AT2G37690,AT3G20330,AT1G16350,AT3G09820,AT3G57610,AT4G11010,AT5G03300,AT1G36280,AT1G30820,AT1G74260,AT1G63660,AT1G29900,AT5G08690,AT3G18680,AT2G42910,AT2G19680,AT1G30680,AT2G33040,AT5G40810,AT3G25860,AT2G34590
GO:CC	cell wall	GO:0005618	0.00029193	3.53472	780	2152	121	21190	15.5128	AT1G10460,AT2G41800,AT3G15720,AT4G12500,AT1G09750,AT2G34510,AT1G69530,AT2G03090,AT1G26770,AT2G28950,AT1G28110,AT4G12490,AT1G78580,AT3G55500,AT3G45030,AT1G56110,AT3G29030,AT5G11420,AT2G39700,AT2G37640,AT5G59850,AT2G37270,AT3G47370,AT3G48930,AT3G10080,AT3G03060,AT5G14800,AT5G52650,AT1G22780,AT1G11545,AT5G22650,AT5G55730,AT3G61110,AT2G01250,AT3G49010,AT1G34030,AT2G39460,AT5G56710,AT4G39260,AT2G09990…
GO:BP	response to cold	GO:0009409	0.00032776	3.48444	424	2217	74	23093	17.4528	AT4G38840,AT3G23830,AT3G25770,AT2G36400,AT2G38760,AT3G22310,AT5G61030,AT2G38750,AT5G23070,AT2G46810,AT2G27710,AT4G36020,AT5G50950,AT1G55490,AT3G55280,AT2G37190,AT2G27720,AT3G02790,AT2G39460,AT4G39260,AT5G08620,AT3G55160,AT3G09200,AT2G38170,AT4G13850,AT4G09650,AT3G49910,AT2G05100,AT3G16690,AT3G02870,AT1G53240,AT2G24500,AT2G35040,AT4G28210,AT5G20720,AT4G17090,AT5G59010,AT4G04020,AT3G53460,AT3G08920…
GO:BP	sno(s)RNA 3'-end processing	GO:0031126	0.000329715	3.48186	16	2217	10	23093	62.5	AT4G25630,AT3G57150,AT1G03360,AT5G52490,AT3G61620,AT2G25355,AT5G52470,AT3G46210,AT4G27490,AT5G53770
GO:BP	macromolecule methylation	GO:0043414	0.00035034	3.45551	269	2217	53	23093	19.7026	AT4G25630,AT5G43990,AT1G03110,AT5G13830,AT2G19670,AT5G06550,AT3G56570,AT5G52490,AT5G55920,AT3G12270,AT2G19640,AT1G78190,AT5G57280,AT5G26180,AT5G65860,AT3G55160,AT2G47420,AT5G52470,AT3G49660,AT1G04870,AT1G14030,AT1G22270,AT5G24840,AT3G27180,AT5G14600,AT3G58470,AT1G04900,AT3G57000,AT3G49250,AT4G25730,AT5G17240,AT5G17920,AT3G13180,AT5G01230,AT3G22680,AT3G06930,AT1G36310,AT3G21300,AT3G56120,AT1G22950…
GO:BP	ribonucleotide biosynthetic process	GO:0009260	0.000361887	3.44143	147	2217	35	23093	23.8095	AT3G21110,AT3G55010,AT4G09320,AT4G34740,AT3G54470,AT4G18440,AT5G63310,AT1G79470,AT4G22570,AT5G23300,AT4G09650,AT3G12670,AT3G27740,AT2G35040,AT1G09830,AT2G37690,AT3G20330,AT1G16350,AT3G09820,AT3G57610,AT4G11010,AT5G03300,AT1G36280,AT1G30820,AT1G74260,AT1G63660,AT1G29900,AT5G08690,AT3G18680,AT2G19680,AT1G30680,AT2G33040,AT5G40810,AT3G25860,AT2G34590
GO:BP	endonucleolytic cleavage involved in rRNA processing	GO:0000478	0.000370297	3.43145	13	2217	9	23093	69.2308	AT3G53890,AT3G24080,AT1G48920,AT1G06720,AT5G22100,AT5G16750,AT5G27700,AT2G37990,AT1G42440
GO:BP	pigment biosynthetic process	GO:0046148	0.000400533	3.39736	154	2217	36	23093	23.3766	AT4G26150,AT5G13930,AT1G28100,AT1G06000,AT4G17880,AT1G03630,AT5G44190,AT4G17600,AT2G02990,AT3G59400,AT3G51820,AT4G10620,AT5G18660,AT5G58250,AT4G25080,AT5G45930,AT5G57030,AT1G74470,AT5G56860,AT5G47110,AT2G31240,AT3G48730,AT5G17230,AT1G58290,AT2G35260,AT1G44446,AT2G20180,AT3G02780,AT5G08280,AT4G18480,AT1G63970,AT4G27440,AT2G40490,AT5G63570,AT2G40400,AT1G03475
GO:CC	photosystem I	GO:0009522	0.000487479	3.31204	43	2152	16	21190	37.2093	AT5G28450,AT1G15820,AT1G19150,AT1G29910,AT1G52230,AT2G40100,AT2G05100,AT1G30380,AT1G08380,AT3G27690,AT3G08940,AT2G20260,AT4G12800,AT5G01530,AT5G64040,AT2G05070
GO:MF	chlorophyll binding	GO:0016168	0.000524704	3.28009	34	2073	14	21461	41.1765	AT5G28450,AT1G15820,AT1G19150,AT1G29910,AT4G34190,AT2G40100,AT5G02120,AT2G05100,AT4G17600,AT3G27690,AT5G47110,AT3G08940,AT5G01530,AT2G05070
GO:BP	mitochondrion organization	GO:0007005	0.000596864	3.22412	210	2217	44	23093	20.9524	AT1G61570,AT3G10110,AT3G03060,AT5G55510,AT3G46560,AT5G61880,AT1G08220,AT1G64220,AT5G43970,AT5G16930,AT5G11690,AT3G23990,AT4G36580,AT1G04070,AT3G20000,AT4G26780,AT2G35790,AT5G13610,AT3G25120,AT3G27280,AT2G29530,AT5G40770,AT1G55900,AT2G34050,AT3G18580,AT2G20530,AT1G47720,AT4G26670,AT1G27390,AT5G06180,AT5G62270,AT1G03860,AT5G11630,AT3G46740,AT4G00026,AT2G36070,AT1G11870,AT2G18330,AT1G06530,AT3G27080…
GO:CC	external encapsulating structure	GO:0030312	0.000714616	3.14593	802	2152	122	21190	15.212	AT1G10460,AT2G41800,AT3G15720,AT4G12500,AT1G09750,AT2G34510,AT1G69530,AT2G03090,AT1G26770,AT2G28950,AT1G28110,AT4G12490,AT1G78580,AT3G55500,AT3G45030,AT1G56110,AT3G29030,AT5G11420,AT2G39700,AT2G37640,AT5G59850,AT2G37270,AT5G65870,AT3G47370,AT3G48930,AT3G10080,AT3G03060,AT5G14800,AT5G52650,AT1G22780,AT1G11545,AT5G22650,AT5G55730,AT3G61110,AT2G01250,AT3G49010,AT1G34030,AT2G39460,AT5G56710,AT4G39260…
GO:MF	2 iron, 2 sulfur cluster binding	GO:0051537	0.000744763	3.12798	65	2073	20	21461	30.7692	AT2G30540,AT4G15680,AT4G15670,AT1G03850,AT4G15690,AT4G15660,AT1G19320,AT1G06830,AT3G62930,AT4G15700,AT4G14890,AT1G60950,AT5G13430,AT1G32550,AT1G10960,AT1G71500,AT5G18600,AT1G44446,AT2G43360,AT3G43600
GO:BP	alpha-amino acid metabolic process	GO:1901605	0.000776814	3.10968	327	2217	60	23093	18.3486	AT5G60890,AT2G22810,AT2G22330,AT5G67520,AT1G31180,AT4G24830,AT2G37040,AT4G13930,AT5G14800,AT4G34200,AT5G10920,AT4G34740,AT3G14390,AT1G08250,AT1G07780,AT4G39950,AT4G39940,AT3G62030,AT1G66230,AT2G27820,AT3G12670,AT3G23940,AT3G57560,AT4G14713,AT3G27740,AT5G10240,AT2G44040,AT3G60880,AT3G49680,AT5G17920,AT4G31810,AT5G14060,AT3G03630,AT1G14810,AT5G18170,AT2G45440,AT2G36230,AT3G03780,AT4G33680,AT1G11860…
GO:BP	embryo development ending in seed dormancy	GO:0009793	0.000785922	3.10462	418	2217	72	23093	17.2249	AT1G10470,AT2G46310,AT4G23750,AT1G78580,AT2G34260,AT3G61630,AT5G62440,AT3G54720,AT3G07050,AT3G24770,AT4G24660,AT4G05410,AT3G10110,AT3G16810,AT4G34200,AT2G28000,AT2G17250,AT1G48920,AT2G01280,AT3G49240,AT4G01560,AT2G34570,AT5G16750,AT1G68990,AT4G00310,AT4G31820,AT4G07410,AT4G32720,AT3G12670,AT3G14900,AT1G08410,AT1G19080,AT5G03800,AT2G34480,AT4G13750,AT2G02955,AT3G49170,AT1G10270,AT1G35680,AT1G55040…
GO:BP	nuclear-transcribed mRNA catabolic process, exonucleolytic, 3'-5'	GO:0034427	0.000947909	3.02323	14	2217	9	23093	64.2857	AT1G03360,AT3G61620,AT2G25355,AT3G46210,AT4G27490,AT3G60500,AT1G60080,AT3G07750,AT3G12990
GO:BP	snRNA 3'-end processing	GO:0034472	0.000947909	3.02323	14	2217	9	23093	64.2857	AT1G03360,AT3G61620,AT2G25355,AT3G46210,AT4G27490,AT3G60500,AT1G60080,AT3G07750,AT3G12990
GO:BP	rRNA 3'-end processing	GO:0031125	0.000947909	3.02323	14	2217	9	23093	64.2857	AT1G03360,AT3G53890,AT2G25355,AT5G27700,AT3G60500,AT1G60080,AT3G07750,AT3G12990,AT1G59760
GO:BP	chloroplast rRNA processing	GO:1901259	0.00095954	3.01794	21	2217	11	23093	52.381	AT3G52380,AT4G10620,AT3G53460,AT2G17240,AT3G52150,AT1G60000,AT1G01080,AT2G33800,AT1G45230,AT2G25870,AT1G12800
GO:BP	endonucleolytic cleavage of tricistronic rRNA transcript (SSU-rRNA, 5.8S rRNA, LSU-rRNA)	GO:0000479	0.00098024	3.00867	11	2217	8	23093	72.7273	AT3G53890,AT3G24080,AT1G06720,AT5G22100,AT5G16750,AT5G27700,AT2G37990,AT1G42440
GO:CC	RNA polymerase I complex	GO:0005736	0.000981296	3.0082	19	2152	10	21190	52.6316	AT3G25940,AT3G13940,AT3G57660,AT1G60850,AT5G41010,AT1G75670,AT1G29940,AT3G22320,AT1G11475,AT1G54250
GO:MF	protein-arginine N-methyltransferase activity	GO:0016274	0.00107145	2.97003	12	2073	8	21461	66.6667	AT2G19670,AT3G12270,AT5G65860,AT1G04870,AT1G04900,AT3G06930,AT4G29510,AT4G31120
GO:MF	arginine N-methyltransferase activity	GO:0016273	0.00107145	2.97003	12	2073	8	21461	66.6667	AT2G19670,AT3G12270,AT5G65860,AT1G04870,AT1G04900,AT3G06930,AT4G29510,AT4G31120
GO:CC	exosome (RNase complex)	GO:0000178	0.00107906	2.96696	23	2152	11	21190	47.8261	AT1G03360,AT5G39840,AT3G61620,AT2G25355,AT3G46210,AT4G27490,AT3G60500,AT1G60080,AT5G38890,AT3G07750,AT3G12990
GO:MF	transferase activity, transferring one-carbon groups	GO:0016741	0.0011218	2.95009	415	2073	70	21461	16.8675	AT4G25630,AT5G43990,AT2G43200,AT3G44860,AT1G03110,AT5G03670,AT5G13830,AT2G19670,AT3G56570,AT5G52490,AT5G55920,AT3G12270,AT2G19640,AT4G13930,AT5G19300,AT1G64600,AT5G57280,AT4G34360,AT5G26180,AT1G45110,AT5G65860,AT2G47420,AT5G52470,AT4G26240,AT3G49660,AT1G04870,AT4G31790,AT1G14030,AT5G24840,AT3G27180,AT5G14600,AT3G58470,AT1G04900,AT3G57000,AT4G25730,AT2G35040,AT5G17240,AT3G20330,AT5G17920,AT3G63410…
GO:BP	embryo development	GO:0009790	0.0012007	2.92057	446	2217	75	23093	16.8161	AT2G01830,AT1G10470,AT2G46310,AT4G23750,AT1G78580,AT2G34260,AT3G61630,AT5G62440,AT3G54720,AT3G07050,AT3G24770,AT4G24660,AT4G05410,AT3G10110,AT3G16810,AT4G34200,AT2G28000,AT2G17250,AT1G48920,AT2G01280,AT3G49240,AT4G01560,AT2G34570,AT5G16750,AT1G68990,AT4G00310,AT4G31820,AT4G07410,AT4G32720,AT3G12670,AT3G14900,AT1G08410,AT1G19080,AT5G03800,AT2G34480,AT4G13750,AT2G02955,AT3G49170,AT1G10270,AT1G35680…
GO:CC	organelle membrane	GO:0031090	0.00126223	2.89886	2909	2152	364	21190	12.5129	AT2G01830,AT2G43200,AT5G13930,AT5G28450,AT4G12490,AT3G25770,AT1G18830,AT3G45140,AT2G29980,AT5G61310,AT4G38100,AT3G54720,AT5G59850,AT2G37270,AT2G37860,AT4G16720,AT1G61570,AT3G05590,AT3G10110,AT2G21580,AT1G15820,AT1G27400,AT2G23670,AT5G02610,AT3G01440,AT5G55510,AT1G17700,AT1G34065,AT5G07090,AT1G19150,AT5G51540,AT2G47610,AT1G22780,AT5G61880,AT1G16720,AT4G28660,AT2G18020,AT5G08050,AT1G14345,AT1G08220…
GO:BP	rRNA methylation	GO:0031167	0.00128418	2.89137	34	2217	14	23093	41.1765	AT4G25630,AT5G13830,AT5G52490,AT5G55920,AT1G78190,AT5G57280,AT5G26180,AT2G47420,AT5G52470,AT1G22270,AT3G57000,AT4G25730,AT3G13180,AT4G26600
GO:BP	nucleoside phosphate metabolic process	GO:0006753	0.00130784	2.88344	332	2217	60	23093	18.0723	AT4G33790,AT3G21110,AT3G55010,AT5G23070,AT4G09320,AT5G50950,AT4G34740,AT3G54470,AT4G18440,AT5G63310,AT1G79470,AT1G72040,AT4G22570,AT5G23300,AT4G09650,AT3G01820,AT3G12670,AT2G37250,AT3G27740,AT2G35040,AT1G09830,AT2G37690,AT3G20330,AT1G16350,AT3G09820,AT3G56490,AT3G57610,AT4G11010,AT5G03300,AT1G36280,AT1G30820,AT1G74260,AT1G20950,AT5G03690,AT1G78590,AT1G63660,AT1G29900,AT5G08690,AT2G21790,AT3G18680…
GO:MF	unfolded protein binding	GO:0051082	0.00140092	2.85359	115	2073	28	21461	24.3478	AT1G23100,AT4G10480,AT3G17830,AT5G16070,AT2G04030,AT4G21870,AT3G03960,AT4G26780,AT5G56030,AT1G14980,AT5G20720,AT2G44650,AT1G49245,AT5G56000,AT4G37910,AT3G12390,AT1G33040,AT5G23290,AT3G07770,AT3G20050,AT5G20890,AT3G18190,AT3G22480,AT5G13850,AT5G49910,AT5G48030,AT4G39960,AT1G24510
GO:BP	IMP metabolic process	GO:0046040	0.00150353	2.82289	18	2217	10	23093	55.5556	AT3G21110,AT3G55010,AT4G34740,AT4G18440,AT2G35040,AT1G09830,AT2G37690,AT3G57610,AT1G36280,AT1G74260
GO:CC	nascent polypeptide-associated complex	GO:0005854	0.00153511	2.81386	7	2152	6	21190	85.7143	AT4G10480,AT3G12390,AT1G33040,AT5G13850,AT1G73230,AT1G17880
GO:BP	establishment of protein localization to chloroplast	GO:0072596	0.00165508	2.78118	49	2217	17	23093	34.6939	AT5G55510,AT5G57180,AT2G04030,AT5G01590,AT2G15290,AT4G26670,AT1G02280,AT1G06950,AT2G24020,AT3G46740,AT2G28900,AT2G47450,AT1G04940,AT5G49910,AT5G22640,AT1G79560,AT3G47520
GO:BP	protein targeting to chloroplast	GO:0045036	0.00165508	2.78118	49	2217	17	23093	34.6939	AT5G55510,AT5G57180,AT2G04030,AT5G01590,AT2G15290,AT4G26670,AT1G02280,AT1G06950,AT2G24020,AT3G46740,AT2G28900,AT2G47450,AT1G04940,AT5G49910,AT5G22640,AT1G79560,AT3G47520
GO:BP	snRNA metabolic process	GO:0016073	0.00172844	2.76235	26	2217	12	23093	46.1538	AT3G57150,AT1G03360,AT5G08180,AT3G61620,AT2G25355,AT3G46210,AT4G27490,AT2G20490,AT3G60500,AT1G60080,AT3G07750,AT3G12990
GO:BP	small molecule biosynthetic process	GO:0044283	0.00193051	2.71433	761	2217	113	23093	14.8489	AT1G56430,AT5G60890,AT2G22810,AT2G22330,AT3G25770,AT3G45140,AT2G29980,AT1G31860,AT5G67520,AT1G31180,AT4G24830,AT2G37040,AT4G13930,AT5G14800,AT4G34200,AT5G47630,AT5G10920,AT1G79460,AT3G14390,AT4G25050,AT5G09820,AT1G08250,AT4G39030,AT1G07780,AT4G39950,AT3G28910,AT4G39940,AT3G62030,AT1G66230,AT3G15850,AT1G15550,AT1G30040,AT2G38010,AT2G27820,AT4G22570,AT4G17600,AT3G23940,AT1G65290,AT3G57560,AT1G55020…
GO:BP	protein targeting to mitochondrion	GO:0006626	0.00199256	2.70059	60	2217	19	23093	31.6667	AT1G61570,AT3G10110,AT5G55510,AT5G61880,AT1G64220,AT5G43970,AT5G11690,AT1G04070,AT3G20000,AT4G26780,AT3G25120,AT2G29530,AT1G55900,AT4G26670,AT1G27390,AT3G46740,AT4G00026,AT2G36070,AT3G27080
GO:CC	membrane protein complex	GO:0098796	0.00216518	2.66451	659	2152	102	21190	15.478	AT5G28450,AT1G18830,AT3G10110,AT1G15820,AT3G01440,AT5G55510,AT1G19150,AT5G61880,AT1G16720,AT4G28660,AT3G27170,AT1G64220,AT1G49410,AT2G38170,AT5G43970,AT1G29910,AT5G11690,AT1G06680,AT3G50820,AT1G52230,AT4G34190,AT1G09575,AT2G40100,AT1G77090,AT4G09650,AT1G04070,AT3G20000,AT5G02120,AT2G05100,AT4G26780,AT4G17600,AT5G05370,AT1G65290,AT3G55330,AT3G25120,AT3G46540,AT2G30570,AT5G28750,AT5G11450,AT3G27280…
GO:BP	'de novo' IMP biosynthetic process	GO:0006189	0.00216673	2.6642	15	2217	9	23093	60	AT3G21110,AT3G55010,AT4G34740,AT4G18440,AT2G35040,AT1G09830,AT2G37690,AT1G36280,AT1G74260
GO:BP	peptidyl-arginine methylation	GO:0018216	0.00216673	2.6642	15	2217	9	23093	60	AT2G19670,AT5G06550,AT3G12270,AT5G65860,AT1G04870,AT1G04900,AT3G06930,AT4G29510,AT4G31120
GO:BP	ribose phosphate metabolic process	GO:0019693	0.00222443	2.65278	263	2217	50	23093	19.0114	AT4G33790,AT3G21110,AT3G55010,AT4G09320,AT5G50950,AT4G34740,AT3G54470,AT4G18440,AT5G63310,AT1G79470,AT4G22570,AT5G23300,AT4G09650,AT3G12670,AT3G27740,AT2G35040,AT1G09830,AT2G37690,AT3G20330,AT1G16350,AT3G09820,AT3G56490,AT3G57610,AT4G11010,AT5G03300,AT1G36280,AT1G30820,AT1G74260,AT1G20950,AT5G03690,AT1G63660,AT1G29900,AT5G08690,AT3G18680,AT1G31910,AT2G42910,AT3G10620,AT2G19680,AT2G21170,AT1G30680…
GO:BP	protein localization to mitochondrion	GO:0070585	0.00233311	2.63206	66	2217	20	23093	30.303	AT1G61570,AT3G10110,AT5G55510,AT5G61880,AT1G64220,AT5G43970,AT5G11690,AT1G04070,AT3G20000,AT4G26780,AT3G25120,AT2G29530,AT1G55900,AT4G26670,AT1G27390,AT3G46740,AT4G00026,AT2G36070,AT3G27080,AT5G62050
GO:BP	establishment of protein localization to mitochondrion	GO:0072655	0.00233311	2.63206	66	2217	20	23093	30.303	AT1G61570,AT3G10110,AT5G55510,AT5G61880,AT1G64220,AT5G43970,AT5G11690,AT1G04070,AT3G20000,AT4G26780,AT3G25120,AT2G29530,AT1G55900,AT4G26670,AT1G27390,AT3G46740,AT4G00026,AT2G36070,AT3G27080,AT5G62050
GO:CC	inner mitochondrial membrane protein complex	GO:0098800	0.00233343	2.63201	174	2152	37	21190	21.2644	AT3G10110,AT5G55510,AT5G61880,AT5G11690,AT1G09575,AT4G26780,AT5G05370,AT1G65290,AT3G25120,AT3G27280,AT5G40770,AT1G55900,AT3G57785,AT2G20530,AT2G40765,AT4G26670,AT1G27390,AT5G13430,AT3G06310,AT5G59613,AT1G72170,AT5G52840,AT1G12830,AT1G03860,AT5G08690,AT2G42310,AT4G00026,AT3G10860,AT4G16450,AT1G04630,AT2G36070,AT2G19680,AT3G27080,AT2G21870,AT2G33040,AT1G79560,AT5G40810
GO:CC	Pwp2p-containing subcomplex of 90S preribosome	GO:0034388	0.00236966	2.62531	5	2152	5	21190	100	AT4G04940,AT3G21540,AT1G15440,AT5G14050,AT4G28200
GO:BP	regulation of ribosome biogenesis	GO:0090069	0.00244828	2.61114	9	2217	7	23093	77.7778	AT5G55920,AT1G08410,AT3G12930,AT2G24500,AT5G14520,AT1G67620,AT1G63980
GO:MF	tRNA binding	GO:0000049	0.0025754	2.58916	43	2073	15	21461	34.8837	AT3G57940,AT3G59980,AT5G24840,AT2G40660,AT3G11710,AT1G36310,AT1G73180,AT5G15390,AT1G04170,AT5G15810,AT1G11870,AT5G27470,AT5G47680,AT2G22400,AT1G10490
GO:BP	peptidyl-arginine N-methylation	GO:0035246	0.00269144	2.57001	12	2217	8	23093	66.6667	AT2G19670,AT3G12270,AT5G65860,AT1G04870,AT1G04900,AT3G06930,AT4G29510,AT4G31120
GO:CC	mitochondrial membrane	GO:0031966	0.0028296	2.54828	436	2152	73	21190	16.7431	AT5G61310,AT1G61570,AT3G10110,AT5G55510,AT1G34065,AT5G61880,AT1G08220,AT3G20240,AT1G64220,AT1G49410,AT5G43970,AT5G11690,AT2G22830,AT1G09575,AT5G23300,AT1G04070,AT3G20000,AT4G26780,AT5G05370,AT5G50810,AT1G65290,AT2G35790,AT5G13610,AT3G25120,AT3G27280,AT2G29530,AT5G40770,AT1G55900,AT3G57785,AT4G04870,AT4G11010,AT2G20530,AT1G61870,AT2G40765,AT4G26670,AT1G27390,AT4G32400,AT5G15090,AT3G08580,AT5G13430…
GO:CC	mitochondrial inner membrane	GO:0005743	0.00295164	2.52994	324	2152	58	21190	17.9012	AT5G61310,AT1G61570,AT3G10110,AT5G55510,AT1G34065,AT5G61880,AT1G08220,AT3G20240,AT5G11690,AT1G09575,AT5G23300,AT3G20000,AT4G26780,AT5G05370,AT5G50810,AT1G65290,AT3G25120,AT3G27280,AT2G29530,AT5G40770,AT1G55900,AT3G57785,AT4G04870,AT4G11010,AT2G20530,AT1G61870,AT2G40765,AT4G26670,AT1G27390,AT4G32400,AT3G08580,AT5G13430,AT3G06310,AT5G59613,AT1G72170,AT5G52840,AT1G12830,AT1G03860,AT5G08690,AT5G07320…
GO:BP	photosynthesis, light harvesting in photosystem I	GO:0009768	0.00306614	2.51341	23	2217	11	23093	47.8261	AT5G28450,AT1G15820,AT1G19150,AT1G29910,AT2G40100,AT2G05100,AT1G08380,AT3G27690,AT3G08940,AT5G01530,AT2G05070
GO:BP	mitochondrial transport	GO:0006839	0.00333082	2.47745	73	2217	21	23093	28.7671	AT1G61570,AT3G10110,AT5G55510,AT5G61880,AT1G64220,AT5G43970,AT5G11690,AT1G04070,AT3G20000,AT4G26780,AT3G25120,AT2G29530,AT1G55900,AT4G26670,AT1G27390,AT3G46740,AT4G00026,AT2G36070,AT3G54110,AT3G27080,AT5G62050
GO:BP	nucleotide metabolic process	GO:0009117	0.00344401	2.46294	319	2217	57	23093	17.8683	AT4G33790,AT3G21110,AT3G55010,AT4G09320,AT5G50950,AT4G34740,AT3G54470,AT4G18440,AT5G63310,AT1G79470,AT4G22570,AT5G23300,AT4G09650,AT3G01820,AT3G12670,AT2G37250,AT3G27740,AT2G35040,AT1G09830,AT2G37690,AT3G20330,AT1G16350,AT3G09820,AT3G56490,AT3G57610,AT4G11010,AT5G03300,AT1G36280,AT1G30820,AT1G74260,AT1G20950,AT5G03690,AT1G78590,AT1G63660,AT1G29900,AT5G08690,AT2G21790,AT3G18680,AT1G31910,AT4G36940…
GO:BP	carboxylic acid biosynthetic process	GO:0046394	0.0037919	2.42114	548	2217	86	23093	15.6934	AT1G56430,AT5G60890,AT2G22810,AT2G22330,AT3G25770,AT3G45140,AT2G29980,AT1G31860,AT5G67520,AT1G31180,AT4G24830,AT2G37040,AT4G13930,AT5G14800,AT4G34200,AT5G47630,AT5G10920,AT3G14390,AT4G25050,AT1G08250,AT4G39030,AT1G07780,AT4G39950,AT3G28910,AT4G39940,AT3G62030,AT1G66230,AT3G15850,AT2G38010,AT2G27820,AT3G23940,AT1G65290,AT3G57560,AT1G55020,AT4G14713,AT2G37250,AT3G02870,AT3G27740,AT5G10240,AT2G44040…
GO:MF	methyltransferase activity	GO:0008168	0.00380466	2.41968	398	2073	66	21461	16.5829	AT4G25630,AT5G43990,AT2G43200,AT3G44860,AT1G03110,AT5G03670,AT5G13830,AT2G19670,AT3G56570,AT5G52490,AT5G55920,AT3G12270,AT2G19640,AT5G19300,AT1G64600,AT5G57280,AT4G34360,AT5G26180,AT1G45110,AT5G65860,AT2G47420,AT5G52470,AT4G26240,AT3G49660,AT1G04870,AT4G31790,AT1G14030,AT5G24840,AT3G27180,AT5G14600,AT3G58470,AT1G04900,AT3G57000,AT4G25730,AT5G17240,AT5G17920,AT3G63410,AT3G13180,AT5G01230,AT4G25080…
GO:BP	ribonucleotide metabolic process	GO:0009259	0.00419294	2.37748	254	2217	48	23093	18.8976	AT4G33790,AT3G21110,AT3G55010,AT4G09320,AT5G50950,AT4G34740,AT3G54470,AT4G18440,AT5G63310,AT1G79470,AT4G22570,AT5G23300,AT4G09650,AT3G12670,AT3G27740,AT2G35040,AT1G09830,AT2G37690,AT3G20330,AT1G16350,AT3G09820,AT3G56490,AT3G57610,AT4G11010,AT5G03300,AT1G36280,AT1G30820,AT1G74260,AT1G20950,AT5G03690,AT1G63660,AT1G29900,AT5G08690,AT3G18680,AT1G31910,AT2G19680,AT2G21170,AT1G30680,AT2G36530,AT3G23580…
GO:BP	protein localization to chloroplast	GO:0072598	0.00422399	2.37428	52	2217	17	23093	32.6923	AT5G55510,AT5G57180,AT2G04030,AT5G01590,AT2G15290,AT4G26670,AT1G02280,AT1G06950,AT2G24020,AT3G46740,AT2G28900,AT2G47450,AT1G04940,AT5G49910,AT5G22640,AT1G79560,AT3G47520
GO:CC	DNA-directed RNA polymerase complex	GO:0000428	0.00431187	2.36533	126	2152	29	21190	23.0159	AT3G25940,AT3G13940,AT3G57660,AT1G60850,AT5G41010,AT1G75670,AT5G27620,AT1G68990,AT1G01210,AT4G07950,AT1G29940,AT5G09380,AT3G22320,AT3G12930,AT3G49250,AT1G11475,AT4G24440,AT5G15700,AT5G24314,AT5G43630,AT1G10522,AT4G14660,AT3G22680,AT1G69200,AT1G05055,AT2G34640,AT4G01590,AT1G54250,AT2G24120
GO:CC	mitochondrial envelope	GO:0005740	0.00431325	2.3652	449	2152	74	21190	16.4811	AT5G61310,AT1G61570,AT3G10110,AT5G55510,AT1G34065,AT3G46560,AT5G61880,AT1G08220,AT3G20240,AT1G64220,AT1G49410,AT5G43970,AT5G11690,AT2G22830,AT1G09575,AT5G23300,AT1G04070,AT3G20000,AT4G26780,AT5G05370,AT5G50810,AT1G65290,AT2G35790,AT5G13610,AT3G25120,AT3G27280,AT2G29530,AT5G40770,AT1G55900,AT3G57785,AT4G04870,AT4G11010,AT2G20530,AT1G61870,AT2G40765,AT4G26670,AT1G27390,AT4G32400,AT5G15090,AT3G08580…
GO:MF	catalytic activity, acting on a rRNA	GO:0140102	0.00434205	2.36231	30	2073	12	21461	40	AT4G25630,AT5G13830,AT5G52490,AT5G55920,AT5G57280,AT2G47420,AT5G52470,AT3G57000,AT4G25730,AT3G13180,AT4G26600,AT5G10070
GO:BP	peptidyl-arginine modification	GO:0018195	0.0045286	2.34404	16	2217	9	23093	56.25	AT2G19670,AT5G06550,AT3G12270,AT5G65860,AT1G04870,AT1G04900,AT3G06930,AT4G29510,AT4G31120
GO:BP	organic acid biosynthetic process	GO:0016053	0.00483418	2.31568	584	2217	90	23093	15.411	AT1G56430,AT5G60890,AT2G22810,AT2G22330,AT3G25770,AT3G45140,AT2G29980,AT1G31860,AT5G67520,AT1G31180,AT4G24830,AT2G37040,AT4G13930,AT5G14800,AT4G34200,AT5G47630,AT5G10920,AT1G79460,AT3G14390,AT4G25050,AT1G08250,AT4G39030,AT1G07780,AT4G39950,AT3G28910,AT4G39940,AT3G62030,AT1G66230,AT3G15850,AT1G15550,AT1G30040,AT2G38010,AT2G27820,AT3G23940,AT1G65290,AT3G57560,AT1G55020,AT4G14713,AT2G37250,AT3G02870…
GO:BP	carboxylic acid metabolic process	GO:0019752	0.00530013	2.27571	1079	2217	148	23093	13.7164	AT1G52400,AT1G56430,AT5G60890,AT1G69040,AT2G22810,AT3G48460,AT3G06680,AT2G22330,AT3G25770,AT2G23600,AT3G45140,AT2G29980,AT1G31860,AT3G44740,AT5G67520,AT1G31180,AT3G56300,AT4G24830,AT2G37040,AT1G44350,AT4G13930,AT5G14800,AT4G34200,AT5G47630,AT5G10920,AT5G50950,AT4G34740,AT3G14390,AT4G25050,AT1G08250,AT5G11240,AT4G39030,AT1G07780,AT1G77240,AT4G39950,AT1G72970,AT3G28910,AT4G39940,AT3G62030,AT1G66230…
GO:BP	pigment metabolic process	GO:0042440	0.00643541	2.19142	193	2217	39	23093	20.2073	AT5G05860,AT4G26150,AT5G13930,AT1G28100,AT1G06000,AT4G17880,AT1G03630,AT5G44190,AT4G17600,AT2G02990,AT3G59400,AT3G51820,AT4G10620,AT5G18660,AT5G58250,AT4G25080,AT5G45930,AT5G57030,AT1G74470,AT5G56860,AT5G47110,AT2G31240,AT3G48730,AT1G49540,AT1G44000,AT5G17230,AT1G58290,AT2G35260,AT1G44446,AT2G20180,AT3G02780,AT5G08280,AT4G18480,AT1G63970,AT4G27440,AT2G40490,AT5G63570,AT2G40400,AT1G03475
GO:MF	aminoacyl-tRNA ligase activity	GO:0004812	0.00661599	2.1794	74	2073	20	21461	27.027	AT3G44740,AT3G56300,AT3G55400,AT5G66860,AT2G40660,AT3G11710,AT4G33760,AT1G44835,AT2G25840,AT3G48110,AT2G33840,AT4G23620,AT5G56680,AT1G14610,AT4G16510,AT3G02660,AT3G02760,AT1G11870,AT5G27470,AT1G66530
GO:MF	ligase activity, forming carbon-oxygen bonds	GO:0016875	0.00661599	2.1794	74	2073	20	21461	27.027	AT3G44740,AT3G56300,AT3G55400,AT5G66860,AT2G40660,AT3G11710,AT4G33760,AT1G44835,AT2G25840,AT3G48110,AT2G33840,AT4G23620,AT5G56680,AT1G14610,AT4G16510,AT3G02660,AT3G02760,AT1G11870,AT5G27470,AT1G66530
GO:BP	pseudouridine synthesis	GO:0001522	0.00705903	2.15125	29	2217	12	23093	41.3793	AT3G57150,AT5G08180,AT3G19440,AT1G20370,AT3G03920,AT1G03530,AT2G20490,AT1G20430,AT4G21770,AT1G76120,AT4G26600,AT5G10070
GO:MF	protein domain specific binding	GO:0019904	0.00802016	2.09582	69	2073	19	21461	27.5362	AT1G15820,AT1G55490,AT1G06680,AT2G05100,AT2G44650,AT1G20340,AT1G32060,AT2G20260,AT4G34620,AT4G12800,AT5G01530,AT4G22890,AT2G26500,AT2G28900,AT5G64040,AT2G47450,AT4G27440,AT4G25100,AT3G16640
GO:CC	Cajal body	GO:0015030	0.00821468	2.08541	15	2152	8	21190	53.3333	AT4G25630,AT5G52490,AT5G52470,AT4G20440,AT2G20490,AT1G63780,AT1G06960,AT1G09760
GO:MF	protein-transporting ATPase activity	GO:0015450	0.00827581	2.08219	27	2073	11	21461	40.7407	AT5G43970,AT1G04070,AT3G20000,AT1G27390,AT1G02280,AT4G14870,AT3G46740,AT2G36070,AT3G27080,AT1G79560,AT3G47520
GO:BP	nuclear mRNA surveillance	GO:0071028	0.00880038	2.0555	17	2217	9	23093	52.9412	AT1G03360,AT3G61620,AT2G25355,AT3G46210,AT4G27490,AT3G60500,AT1G60080,AT3G07750,AT3G12990
GO:BP	transcription by RNA polymerase I	GO:0006360	0.00880038	2.0555	17	2217	9	23093	52.9412	AT2G47990,AT3G06530,AT3G25940,AT3G13940,AT1G60850,AT2G02955,AT1G11475,AT1G30590,AT2G34750
GO:BP	IMP biosynthetic process	GO:0006188	0.00880038	2.0555	17	2217	9	23093	52.9412	AT3G21110,AT3G55010,AT4G34740,AT4G18440,AT2G35040,AT1G09830,AT2G37690,AT1G36280,AT1G74260
GO:BP	snRNA processing	GO:0016180	0.00880038	2.0555	17	2217	9	23093	52.9412	AT1G03360,AT3G61620,AT2G25355,AT3G46210,AT4G27490,AT3G60500,AT1G60080,AT3G07750,AT3G12990
GO:BP	peptidyl-glutamine methylation	GO:0018364	0.00882809	2.05413	5	2217	5	23093	100	AT4G25630,AT5G52490,AT1G78190,AT5G52470,AT1G22270
GO:BP	sno(s)RNA processing	GO:0043144	0.00924478	2.0341	21	2217	10	23093	47.619	AT4G25630,AT3G57150,AT1G03360,AT5G52490,AT3G61620,AT2G25355,AT5G52470,AT3G46210,AT4G27490,AT5G53770
GO:BP	sno(s)RNA metabolic process	GO:0016074	0.00924478	2.0341	21	2217	10	23093	47.619	AT4G25630,AT3G57150,AT1G03360,AT5G52490,AT3G61620,AT2G25355,AT5G52470,AT3G46210,AT4G27490,AT5G53770
GO:BP	small molecule metabolic process	GO:0044281	0.0106179	1.97396	1879	2217	235	23093	12.5067	AT2G01830,AT1G52400,AT1G56430,AT3G52720,AT4G29610,AT5G60890,AT1G69040,AT2G22810,AT3G48460,AT1G03110,AT4G33790,AT3G06680,AT1G77760,AT2G22330,AT3G25770,AT2G23600,AT3G45140,AT2G29980,AT1G31860,AT3G44740,AT5G67520,AT3G21110,AT3G55010,AT1G68360,AT3G16400,AT1G31180,AT3G56300,AT4G24830,AT5G23070,AT4G09320,AT2G37040,AT1G44350,AT4G13930,AT5G15210,AT5G14800,AT4G34200,AT5G47630,AT5G10920,AT5G50950,AT3G28920…
GO:MF	5S rRNA binding	GO:0008097	0.0106682	1.97191	15	2073	8	21461	53.3333	AT5G39740,AT3G25520,AT1G48350,AT1G72050,AT5G27820,AT5G66860,AT1G08845,AT4G23620
GO:CC	U4 snRNP	GO:0005687	0.0121344	1.91598	12	2152	7	21190	58.3333	AT2G23930,AT4G30330,AT4G20440,AT3G07590,AT1G20580,AT1G76300,AT2G18740
GO:MF	rRNA methyltransferase activity	GO:0008649	0.0124431	1.90507	28	2073	11	21461	39.2857	AT4G25630,AT5G13830,AT5G52490,AT5G55920,AT5G57280,AT2G47420,AT5G52470,AT3G57000,AT4G25730,AT3G13180,AT4G26600
GO:MF	DNA-directed 5'-3' RNA polymerase activity	GO:0003899	0.0124663	1.90426	77	2073	20	21461	25.974	AT2G41950,AT3G25940,AT3G13940,AT3G57660,AT1G60850,AT3G18090,AT5G41010,AT1G75670,AT1G68990,AT1G01210,AT4G07950,AT1G29940,AT5G09380,AT3G22320,AT1G11475,AT5G15700,AT4G14660,AT4G01590,AT2G24120,AT1G30680
GO:CC	eukaryotic translation initiation factor 3 complex, eIF3m	GO:0071541	0.0130172	1.88548	6	2152	5	21190	83.3333	AT2G46290,AT5G15610,AT2G46280,AT2G39990,AT3G02200
GO:CC	RNA polymerase complex	GO:0030880	0.0144086	1.84138	134	2152	29	21190	21.6418	AT3G25940,AT3G13940,AT3G57660,AT1G60850,AT5G41010,AT1G75670,AT5G27620,AT1G68990,AT1G01210,AT4G07950,AT1G29940,AT5G09380,AT3G22320,AT3G12930,AT3G49250,AT1G11475,AT4G24440,AT5G15700,AT5G24314,AT5G43630,AT1G10522,AT4G14660,AT3G22680,AT1G69200,AT1G05055,AT2G34640,AT4G01590,AT1G54250,AT2G24120
GO:BP	aspartate family amino acid biosynthetic process	GO:0009067	0.0146678	1.83363	51	2217	16	23093	31.3725	AT3G14390,AT4G14713,AT5G10240,AT2G44040,AT3G60880,AT5G17920,AT5G14060,AT1G14810,AT2G45440,AT3G03780,AT4G33680,AT4G29840,AT3G59970,AT3G53580,AT3G57050,AT2G05830
GO:CC	chloroplast thylakoid membrane protein complex	GO:0098807	0.0147348	1.83166	20	2152	9	21190	45	AT2G05100,AT4G17600,AT3G55330,AT3G27690,AT5G47110,AT5G64040,AT2G05070,AT3G18890,AT4G01050
GO:MF	protein-containing complex binding	GO:0044877	0.0157374	1.80307	267	2073	47	21461	17.603	AT3G18130,AT1G15870,AT1G48630,AT3G18610,AT5G05990,AT5G47700,AT1G18080,AT5G02050,AT1G30960,AT4G00810,AT1G56050,AT1G48920,AT5G15550,AT1G01100,AT1G80720,AT1G71430,AT2G40360,AT3G22790,AT1G08410,AT3G12930,AT3G47650,AT5G14520,AT5G40770,AT2G24060,AT5G55220,AT5G06110,AT3G07540,AT1G67620,AT1G73180,AT3G55605,AT1G56070,AT3G48390,AT1G32220,AT5G05470,AT2G03820,AT5G66470,AT4G29060,AT3G59820,AT5G37055,AT1G26630…
KEGG	Purine metabolism	KEGG:00230	0.015775	1.80203	87	843	28	4960	32.1839	AT5G67520,AT3G21110,AT3G55010,AT4G09320,AT4G34740,AT4G18440,AT4G39940,AT5G63310,AT1G79470,AT4G22570,AT3G01820,AT2G37250,AT2G35040,AT1G09830,AT2G37690,AT1G16350,AT3G09820,AT3G57610,AT4G11010,AT5G03300,AT1G36280,AT1G74260,AT1G63660,AT2G21790,AT5G60340,AT3G23580,AT3G06200,AT5G63400
GO:MF	tRNA (guanine) methyltransferase activity	GO:0016423	0.0164063	1.78499	12	2073	7	21461	58.3333	AT1G03110,AT5G24840,AT3G56120,AT4G17610,AT5G15390,AT5G15810,AT5G47680
GO:CC	stromule	GO:0010319	0.016656	1.77843	39	2152	13	21190	33.3333	AT3G25770,AT2G28000,AT1G55490,AT4G09650,AT2G35040,AT4G04020,AT1G42970,AT1G32060,AT3G54050,AT3G11630,AT4G35090,AT3G07630,AT3G47520
GO:BP	mitochondrial translation	GO:0032543	0.0170397	1.76854	41	2217	14	23093	34.1463	AT1G15870,AT3G44740,AT5G05990,AT5G02050,AT1G80720,AT4G02930,AT3G59650,AT1G07830,AT3G55605,AT1G62750,AT4G39880,AT3G02760,AT1G11870,AT4G20360
GO:BP	rRNA pseudouridine synthesis	GO:0031118	0.0188526	1.72463	11	2217	7	23093	63.6364	AT3G57150,AT5G08180,AT3G19440,AT3G03920,AT2G20490,AT4G21770,AT5G10070
GO:BP	negative regulation of translation	GO:0017148	0.0192948	1.71456	87	2217	22	23093	25.2874	AT2G32550,AT5G48760,AT3G07110,AT1G03360,AT5G61020,AT2G25900,AT2G25355,AT3G24830,AT3G12930,AT3G57290,AT3G60500,AT1G20340,AT1G60080,AT1G67620,AT3G01790,AT3G07750,AT3G49100,AT3G12990,AT1G31500,AT1G55500,AT1G78630,AT4G13170
GO:BP	photosystem II assembly	GO:0010207	0.0205624	1.68693	27	2217	11	23093	40.7407	AT1G16720,AT3G50820,AT5G02120,AT3G15095,AT1G55480,AT1G79040,AT4G19100,AT1G03600,AT1G54500,AT1G05385,AT1G71500
GO:MF	identical protein binding	GO:0042802	0.0233473	1.63176	413	2073	65	21461	15.7385	AT1G52400,AT2G22810,AT4G23750,AT1G04250,AT3G50890,AT2G42870,AT1G75240,AT3G51960,AT4G24660,AT5G23070,AT2G46810,AT5G15210,AT5G39760,AT3G28920,AT1G04240,AT5G56950,AT2G18220,AT1G48480,AT3G46210,AT2G04030,AT5G24020,AT3G16240,AT3G04730,AT3G17860,AT3G12670,AT4G26780,AT4G17600,AT5G02820,AT3G49250,AT3G11550,AT4G14560,AT1G32060,AT3G06930,AT2G15290,AT4G26670,AT5G55280,AT5G47110,AT4G38710,AT1G02280,AT4G35630…
GO:CC	Noc complex	GO:0030689	0.0233723	1.6313	4	2152	4	21190	100	AT3G55510,AT2G18220,AT2G17250,AT1G69070
GO:BP	response to metal ion	GO:0010038	0.0235185	1.62859	451	2217	71	23093	15.7428	AT5G24770,AT3G56090,AT3G56070,AT1G18080,AT4G13930,AT1G15990,AT1G15930,AT5G23060,AT3G54470,AT4G39260,AT3G09200,AT1G74560,AT1G49760,AT4G23670,AT3G23990,AT4G02930,AT2G23350,AT3G12670,AT1G07930,AT1G07940,AT5G60390,AT1G07920,AT1G53240,AT5G20720,AT5G17920,AT1G20340,AT3G09820,AT4G37910,AT3G57610,AT5G09650,AT5G18170,AT1G42970,AT3G06930,AT3G03780,AT2G45290,AT2G46280,AT3G59780,AT1G11860,AT1G30230,AT5G15650…
GO:MF	isomerase activity	GO:0016853	0.0259813	1.58534	311	2073	52	21461	16.7203	AT3G15950,AT3G25770,AT3G57150,AT3G56070,AT4G25340,AT3G19440,AT2G01290,AT1G07780,AT1G20370,AT3G51660,AT3G62030,AT1G75690,AT1G53520,AT3G12345,AT5G02820,AT3G12340,AT4G32420,AT3G04790,AT1G74070,AT3G23820,AT5G57030,AT5G55220,AT5G45680,AT2G45310,AT1G20430,AT2G36230,AT4G34870,AT4G21770,AT1G63990,AT5G15650,AT3G48730,AT1G76120,AT3G02230,AT5G48580,AT4G26600,AT4G01995,AT5G53770,AT5G13120,AT1G20810,AT3G53580…
GO:MF	S-adenosylmethionine-dependent methyltransferase activity	GO:0008757	0.0260827	1.58365	212	2073	39	21461	18.3962	AT4G25630,AT5G43990,AT3G44860,AT1G03110,AT5G13830,AT2G19670,AT3G56570,AT5G52490,AT5G55920,AT3G12270,AT2G19640,AT5G57280,AT5G65860,AT2G47420,AT5G52470,AT1G04870,AT4G31790,AT1G14030,AT5G24840,AT5G14600,AT3G58470,AT1G04900,AT3G57000,AT4G25730,AT5G17240,AT3G63410,AT3G13180,AT4G25080,AT3G06930,AT3G56120,AT4G17610,AT5G15390,AT3G18000,AT4G26600,AT5G15810,AT4G29510,AT5G47680,AT2G22400,AT4G31120
GO:BP	isoleucine biosynthetic process	GO:0009097	0.0268418	1.57119	15	2217	8	23093	53.3333	AT3G23940,AT3G49680,AT1G14810,AT5G16290,AT1G74040,AT3G10050,AT3G58610,AT3G48560
GO:BP	isoleucine metabolic process	GO:0006549	0.0268418	1.57119	15	2217	8	23093	53.3333	AT3G23940,AT3G49680,AT1G14810,AT5G16290,AT1G74040,AT3G10050,AT3G58610,AT3G48560
GO:BP	nucleobase-containing small molecule metabolic process	GO:0055086	0.0278426	1.55529	429	2217	68	23093	15.8508	AT2G01830,AT4G29610,AT1G03110,AT4G33790,AT3G21110,AT3G55010,AT5G23070,AT4G09320,AT5G50950,AT4G34740,AT3G54470,AT4G18440,AT5G63310,AT1G79470,AT1G72040,AT4G22570,AT5G23300,AT4G09650,AT3G01820,AT3G12670,AT2G37250,AT3G27740,AT2G35040,AT1G09830,AT2G37690,AT3G20330,AT1G16350,AT5G18860,AT3G09820,AT3G56490,AT3G57610,AT4G11010,AT5G03300,AT1G36280,AT5G15650,AT1G30820,AT1G74260,AT1G20950,AT3G02230,AT5G03690…
GO:BP	nuclear RNA surveillance	GO:0071027	0.0279748	1.55323	19	2217	9	23093	47.3684	AT1G03360,AT3G61620,AT2G25355,AT3G46210,AT4G27490,AT3G60500,AT1G60080,AT3G07750,AT3G12990
GO:BP	negative regulation of cellular amide metabolic process	GO:0034249	0.0283145	1.54799	89	2217	22	23093	24.7191	AT2G32550,AT5G48760,AT3G07110,AT1G03360,AT5G61020,AT2G25900,AT2G25355,AT3G24830,AT3G12930,AT3G57290,AT3G60500,AT1G20340,AT1G60080,AT1G67620,AT3G01790,AT3G07750,AT3G49100,AT3G12990,AT1G31500,AT1G55500,AT1G78630,AT4G13170
GO:CC	plastoglobule	GO:0010287	0.0290984	1.53613	81	2152	20	21190	24.6914	AT1G15820,AT1G29910,AT3G50820,AT1G52230,AT2G40100,AT4G09650,AT2G05100,AT4G19170,AT4G04020,AT5G19940,AT3G27690,AT3G26060,AT3G08940,AT2G20260,AT1G32220,AT4G12800,AT5G01530,AT5G17230,AT1G06690,AT2G05070
GO:BP	pyrimidine ribonucleotide biosynthetic process	GO:0009220	0.0309336	1.50957	28	2217	11	23093	39.2857	AT4G09320,AT3G54470,AT5G63310,AT5G23300,AT3G12670,AT3G27740,AT3G20330,AT4G11010,AT1G30820,AT1G29900,AT3G18680
GO:BP	pyrimidine ribonucleotide metabolic process	GO:0009218	0.0309336	1.50957	28	2217	11	23093	39.2857	AT4G09320,AT3G54470,AT5G63310,AT5G23300,AT3G12670,AT3G27740,AT3G20330,AT4G11010,AT1G30820,AT1G29900,AT3G18680
GO:MF	nucleobase-containing compound kinase activity	GO:0019205	0.0334214	1.47598	41	2073	13	21461	31.7073	AT5G23070,AT4G09320,AT5G63310,AT1G72040,AT3G01820,AT2G37250,AT3G09820,AT4G11010,AT5G03300,AT3G18680,AT5G60340,AT3G06200,AT5G63400
GO:BP	protein refolding	GO:0042026	0.0335052	1.47489	33	2217	12	23093	36.3636	AT2G28000,AT1G55490,AT3G17830,AT3G13470,AT3G23990,AT1G26230,AT2G33210,AT4G37910,AT3G13860,AT5G18820,AT5G48030,AT4G39960
GO:BP	negative regulation of cellular macromolecule biosynthetic process	GO:2000113	0.0341129	1.46708	90	2217	22	23093	24.4444	AT2G32550,AT5G48760,AT3G07110,AT1G03360,AT5G61020,AT2G25900,AT2G25355,AT3G24830,AT3G12930,AT3G57290,AT3G60500,AT1G20340,AT1G60080,AT1G67620,AT3G01790,AT3G07750,AT3G49100,AT3G12990,AT1G31500,AT1G55500,AT1G78630,AT4G13170
GO:BP	methylation	GO:0032259	0.0346576	1.4602	489	2217	75	23093	15.3374	AT4G25630,AT5G43990,AT2G43200,AT3G44860,AT1G03110,AT5G03670,AT5G13830,AT2G19670,AT5G06550,AT3G56570,AT5G52490,AT5G55920,AT3G12270,AT2G19640,AT5G19300,AT1G78190,AT1G64600,AT5G57280,AT4G34360,AT5G26180,AT1G45110,AT5G65860,AT3G55160,AT2G47420,AT5G52470,AT4G26240,AT3G49660,AT1G04870,AT4G31790,AT1G14030,AT1G22270,AT5G24840,AT3G27180,AT5G14600,AT3G58470,AT1G04900,AT3G57000,AT3G49250,AT4G25730,AT5G17240…
GO:CC	plastid ribosome	GO:0009547	0.0351075	1.4546	10	2152	6	21190	60	AT3G44890,AT3G25920,AT1G07320,AT4G02790,AT4G29060,AT3G27850
GO:MF	nucleoside-triphosphatase activity	GO:0017111	0.0387027	1.41226	766	2073	106	21461	13.8381	AT1G51380,AT3G18600,AT1G23100,AT3G22660,AT3G22310,AT1G31970,AT5G39840,AT3G03060,AT2G28000,AT1G55490,AT2G40700,AT1G56050,AT5G08620,AT2G01280,AT1G06720,AT3G09720,AT1G77030,AT3G13470,AT5G16070,AT5G16930,AT2G04030,AT5G24020,AT3G23990,AT4G10650,AT4G36580,AT4G02930,AT4G16630,AT4G34910,AT1G26230,AT3G03960,AT1G08410,AT1G07930,AT1G07940,AT5G60390,AT5G60990,AT5G56030,AT5G54910,AT3G12915,AT1G07920,AT5G08610…
GO:MF	hydrolase activity, acting on acid anhydrides	GO:0016817	0.0398969	1.39906	845	2073	115	21461	13.6095	AT1G51380,AT1G31860,AT3G18600,AT1G23100,AT3G22660,AT3G22310,AT1G31970,AT5G39840,AT3G03060,AT2G04450,AT2G28000,AT1G55490,AT2G40700,AT1G56050,AT5G08620,AT2G01280,AT1G06720,AT3G09720,AT1G77030,AT3G13470,AT5G16070,AT5G16930,AT2G04030,AT5G24020,AT3G23990,AT4G10650,AT4G36580,AT4G02930,AT4G16630,AT4G34910,AT1G26230,AT3G03960,AT1G08410,AT1G07930,AT1G07940,AT5G60390,AT1G31160,AT5G60990,AT5G56030,AT5G54910…
GO:BP	syncytium formation	GO:0006949	0.0414783	1.38218	12	2217	7	23093	58.3333	AT1G69530,AT2G03090,AT1G26770,AT2G28950,AT3G55500,AT2G39700,AT2G37640
GO:MF	pyrophosphatase activity	GO:0016462	0.0429249	1.36729	829	2073	113	21461	13.6309	AT1G51380,AT1G31860,AT3G18600,AT1G23100,AT3G22660,AT3G22310,AT1G31970,AT5G39840,AT3G03060,AT2G04450,AT2G28000,AT1G55490,AT2G40700,AT1G56050,AT5G08620,AT2G01280,AT1G06720,AT3G09720,AT1G77030,AT3G13470,AT5G16070,AT5G16930,AT2G04030,AT5G24020,AT3G23990,AT4G10650,AT4G36580,AT4G02930,AT4G16630,AT4G34910,AT1G26230,AT3G03960,AT1G08410,AT1G07930,AT1G07940,AT5G60390,AT5G60990,AT5G56030,AT5G54910,AT3G12915…
GO:CC	plant-type vacuole	GO:0000325	0.0455781	1.34124	828	2152	116	21190	14.0097	AT1G52400,AT5G24770,AT5G13930,AT2G38760,AT5G59850,AT2G37270,AT4G16720,AT5G61170,AT3G05590,AT3G06530,AT2G21580,AT1G27400,AT5G02610,AT5G07090,AT2G47610,AT1G22780,AT2G18020,AT5G39740,AT5G22650,AT5G02870,AT2G01250,AT1G04270,AT2G37190,AT2G31610,AT3G27170,AT3G49010,AT3G62870,AT1G14700,AT1G34030,AT3G04920,AT2G44640,AT1G48480,AT2G38170,AT5G43970,AT3G53740,AT5G15200,AT1G14320,AT5G09510,AT1G71695,AT2G04030…
GO:BP	aspartate family amino acid metabolic process	GO:0009066	0.0459517	1.3377	67	2217	18	23093	26.8657	AT3G14390,AT4G14713,AT5G10240,AT2G44040,AT3G60880,AT5G17920,AT5G14060,AT1G14810,AT2G45440,AT3G03780,AT4G33680,AT4G29840,AT3G59970,AT3G53580,AT3G10050,AT5G55070,AT3G57050,AT2G05830
GO:CC	vacuole	GO:0005773	0.0479037	1.31963	1266	2152	167	21190	13.1912	AT5G56970,AT1G52400,AT5G24770,AT5G13930,AT1G28110,AT5G45775,AT1G78580,AT5G64620,AT2G23600,AT2G38760,AT4G18730,AT2G20450,AT5G59850,AT2G37270,AT4G36130,AT4G16720,AT5G61170,AT3G05590,AT3G06530,AT2G21580,AT1G27400,AT2G23670,AT4G00430,AT5G02610,AT5G07090,AT2G47610,AT4G35100,AT1G22780,AT4G31985,AT2G18020,AT5G39740,AT5G22650,AT5G02870,AT2G01250,AT1G04270,AT2G37190,AT2G31610,AT2G23930,AT3G27170,AT3G49010…
GO:BP	'de novo' UMP biosynthetic process	GO:0044205	0.0487396	1.31212	6	2217	5	23093	83.3333	AT3G54470,AT5G23300,AT3G27740,AT3G20330,AT1G29900
GO:BP	lysine biosynthetic process via diaminopimelate	GO:0009089	0.0491551	1.30843	16	2217	8	23093	50	AT3G14390,AT2G44040,AT3G60880,AT5G14060,AT1G14810,AT2G45440,AT4G33680,AT3G53580
GO:BP	diaminopimelate metabolic process	GO:0046451	0.0491551	1.30843	16	2217	8	23093	50	AT3G14390,AT2G44040,AT3G60880,AT5G14060,AT1G14810,AT2G45440,AT4G33680,AT3G53580

## Sheet: Table S3-BAP_6h_UPREGULATED
source	term_name	term_id	adjusted_p_value	negative_log10_of_adjusted_p_value	term_size	query_size	intersection_size	effective_domain_size	intersections
GO:MF	RNA binding	GO:0003723	4.406721559841367e-193	192.3558843896636	1903	3174	786	21461	AT1G58983,AT1G58684,AT4G25630,AT1G15870,AT3G23830,ATCG00490,AT5G60670,ATCG00020,AT3G48960,AT5G27140,AT5G27120,AT1G23410,AT1G15250,AT1G51380,AT3G57490,AT5G06000,AT5G09500,AT1G29910,AT5G45775,AT2G40010,AT5G39850,AT3G45030,AT3G57150,AT4G12600,AT3G18600,AT4G17390,AT1G70600,AT1G03360,AT3G12860,AT4G18730,AT2G36620,AT5G48760,AT3G62050,AT3G07110,AT3G07050,AT4G30800,AT3G28900,AT1G27050,AT5G05990,AT5G09840…
GO:MF	structural constituent of ribosome	GO:0003735	1.385895073262918e-178	177.85826964910942	425	3174	323	21461	AT1G58983,AT1G58684,AT5G60670,AT2G32220,AT3G48960,AT2G37600,AT1G23410,AT1G15250,AT3G57490,AT3G06680,AT3G04770,AT5G09500,AT5G45775,AT2G40010,AT5G39850,AT3G45030,AT1G48630,AT5G59240,AT4G25890,AT4G17390,AT1G70600,AT5G47700,AT2G32060,AT2G40205,AT4G18730,AT2G36620,AT5G48760,AT3G07110,AT4G30800,AT3G28900,AT3G44590,AT3G60245,AT1G27400,AT4G10450,AT4G28360,AT1G17560,AT4G36130,AT3G16080,AT2G18020,AT5G16130…
GO:MF	structural molecule activity	GO:0005198	1.9230910572003738e-151	150.71600015169318	547	3174	347	21461	AT5G25550,AT1G58983,AT1G58684,AT5G60670,AT2G32220,AT3G48960,AT2G37600,AT1G23410,AT1G15250,AT3G57490,AT3G06680,AT1G26770,AT3G04770,AT5G09500,AT5G45775,AT2G40010,AT5G39850,AT3G45030,AT1G48630,AT5G59240,AT4G25890,AT4G17390,AT1G70600,AT5G47700,AT2G32060,AT2G40205,AT4G18730,AT2G36620,AT5G48760,AT3G07110,AT4G30800,AT3G28900,AT3G44590,AT3G60245,AT1G27400,AT4G10450,AT4G28360,AT1G17560,AT4G36130,AT3G16080…
GO:MF	mRNA binding	GO:0003729	1.5150682804974914e-146	145.81956779410882	1091	3174	510	21461	AT1G58983,AT1G58684,AT4G25630,AT1G15870,ATCG00490,AT5G60670,ATCG00020,AT5G27120,AT1G23410,AT1G15250,AT1G51380,AT3G57490,AT1G29910,AT5G45775,AT2G40010,AT5G39850,AT3G45030,AT4G17390,AT1G70600,AT4G18730,AT2G36620,AT5G48760,AT3G62050,AT3G07110,AT3G07050,AT4G30800,AT3G28900,AT5G05990,AT5G09840,AT1G15820,AT2G47990,AT1G27400,AT4G10450,AT1G80270,AT3G55340,AT4G36130,AT3G16080,AT2G18020,AT5G61030,AT5G16130…
GO:MF	nucleic acid binding	GO:0003676	2.3293693593267954e-73	72.63276164156453	4717	3174	1113	21461	AT3G15960,AT1G58983,AT1G58684,AT5G53210,AT2G46310,AT5G11590,AT4G25630,AT5G01840,AT5G54070,AT4G34610,AT1G15870,AT3G23830,AT4G30180,ATCG00490,AT3G52170,AT4G26150,AT5G60670,AT4G23750,ATCG00020,AT5G10570,AT1G75240,AT3G60390,AT3G48960,AT5G27140,AT3G57600,AT5G27120,AT1G31320,AT1G10586,AT1G23410,AT3G49410,AT1G64625,AT3G50890,AT4G01580,AT1G15250,AT1G51380,AT3G57490,AT5G06000,AT5G09500,AT1G29910,AT5G45775…
GO:MF	rRNA binding	GO:0019843	3.948341165023976e-49	48.40358532821977	145	3174	102	21461	AT5G60670,AT1G15250,AT5G45775,AT2G40010,AT5G39850,AT4G18730,AT4G30800,AT4G10450,AT1G17560,AT3G16080,AT5G07090,AT5G23740,AT2G37190,AT1G04480,AT3G48930,AT2G37270,AT1G22780,AT2G33370,AT1G52300,AT3G11510,AT4G00100,AT3G17170,AT3G53430,AT5G39740,AT3G52580,AT1G34030,AT3G11250,AT3G25520,AT1G30960,AT3G09200,AT2G39460,AT1G48350,AT3G58700,AT1G52930,AT5G17870,AT1G79850,AT3G55280,AT2G34570,AT1G33120,AT2G42740…
GO:MF	heterocyclic compound binding	GO:1901363	5.8372474894397184e-30	29.23379189294658	8037	3174	1490	21461	AT5G56970,AT3G15960,AT1G58983,AT5G44440,AT1G58684,AT5G53210,AT2G46310,AT5G11590,AT4G25630,AT5G01840,AT5G54070,AT4G34610,AT2G22810,AT4G29740,AT1G15870,AT3G23830,AT4G30180,ATCG00490,AT3G52170,AT1G09750,AT4G26150,AT4G34220,AT5G60670,AT4G23750,AT1G18410,AT2G46660,ATCG00020,AT5G10570,AT1G75240,AT3G60390,AT3G48960,AT5G27140,AT3G57600,AT5G27120,AT1G31320,AT5G65800,AT1G10586,AT1G23410,AT3G49410,AT1G64625…
GO:MF	organic cyclic compound binding	GO:0097159	3.6836876536856653e-29	28.433717201502226	8076	3174	1492	21461	AT5G56970,AT3G15960,AT1G58983,AT5G44440,AT1G58684,AT5G53210,AT2G46310,AT5G11590,AT4G25630,AT5G01840,AT5G54070,AT4G34610,AT2G22810,AT4G29740,AT1G15870,AT3G23830,AT4G30180,ATCG00490,AT3G52170,AT1G09750,AT4G26150,AT4G34220,AT5G60670,AT4G23750,AT1G18410,AT2G46660,ATCG00020,AT5G10570,AT1G75240,AT3G60390,AT3G48960,AT5G27140,AT3G57600,AT5G27120,AT1G31320,AT5G65800,AT1G10586,AT1G23410,AT3G49410,AT1G64625…
GO:MF	binding	GO:0005488	3.74048896786023e-21	20.427071621820104	14833	3174	2429	21461	AT1G10460,AT5G25550,AT5G56970,AT3G15960,AT1G19050,AT1G74890,AT5G50740,AT5G11080,AT3G48100,AT1G31690,AT2G40670,AT5G20820,AT2G04032,AT2G01830,AT1G58983,AT5G20630,AT4G15680,AT5G44440,AT5G24780,AT1G10470,AT1G58684,AT2G30540,AT5G53210,AT4G29610,AT5G39860,AT5G62920,AT2G46310,AT1G52400,AT3G57040,AT5G11590,AT1G13740,AT5G14070,AT1G15580,AT5G64080,AT3G15950,AT2G47870,AT4G25630,AT5G28640,AT5G01840,AT5G54070…
GO:MF	protein domain specific binding	GO:0019904	7.701067234242556e-19	18.113449084980136	69	3174	45	21461	AT1G15820,AT1G55490,AT1G29930,AT2G34420,AT1G06680,AT1G20340,AT1G44575,AT5G54270,AT2G05100,AT4G28750,AT2G20260,AT5G01530,AT5G54770,AT4G12800,AT2G06520,AT2G44650,AT4G10340,AT3G61470,AT3G47470,AT1G32060,AT4G34620,AT5G38410,AT1G61520,AT4G32260,AT2G28900,AT5G66190,AT2G47450,AT2G34430,AT4G27440,AT1G31330,AT1G54580,AT4G22890,AT3G54890,AT5G64040,AT3G02730,AT2G46820,AT1G51400,AT4G02770,AT2G29630,AT4G25100…
GO:MF	catalytic activity, acting on RNA	GO:0140098	3.936638094893296e-16	15.404874509165897	631	3174	178	21461	AT4G25630,AT1G51380,AT5G13830,AT1G03110,AT3G18600,AT3G62050,AT5G09840,AT3G44740,AT5G14580,AT3G22310,AT5G52490,AT3G18090,AT1G04635,AT5G64710,AT3G61100,AT5G52470,AT3G56300,AT5G08620,AT2G41950,AT1G31970,AT5G55920,AT3G25940,AT3G62460,AT5G57280,AT2G40700,AT2G47420,AT3G46210,AT3G09720,AT1G24090,AT3G13940,AT1G77030,AT5G39840,AT5G22100,AT1G05460,AT5G08610,AT5G41010,AT3G22900,AT4G16630,AT4G07950,AT4G25730…
GO:MF	translation regulator activity, nucleic acid binding	GO:0090079	3.9024403092249176e-14	13.408663731077203	195	3174	76	21461	AT1G15870,AT5G06000,AT3G59670,AT5G05990,AT3G17170,AT5G02050,AT1G80720,AT5G60390,AT5G19510,AT4G02930,AT1G07930,AT5G25757,AT3G57290,AT3G12915,AT1G07920,AT3G18760,AT1G07940,AT3G56160,AT2G24060,AT3G08740,AT1G12920,AT1G30230,AT2G24050,AT1G64510,AT5G25780,AT5G37475,AT3G55605,AT4G31930,AT3G62910,AT5G15610,AT2G46280,AT4G38710,AT2G46290,AT3G11400,AT2G25640,AT1G26630,AT3G56150,AT1G57720,AT1G73180,AT1G10840…
GO:MF	translation regulator activity	GO:0045182	1.8708302505782148e-12	11.72796561633838	232	3174	82	21461	AT1G15870,AT5G06000,AT3G59670,AT3G62050,AT5G05990,AT5G09840,AT5G64710,AT3G61100,AT3G17170,AT5G02050,AT3G62460,AT1G80720,AT5G60390,AT5G19510,AT4G02930,AT4G30760,AT1G07930,AT5G25757,AT3G57290,AT3G12915,AT1G07920,AT3G18760,AT1G07940,AT3G56160,AT2G24060,AT3G08740,AT1G12920,AT1G30230,AT2G24050,AT1G64510,AT5G25780,AT5G37475,AT3G55605,AT4G31930,AT3G62910,AT5G15610,AT2G46280,AT4G38710,AT2G46290,AT3G11400…
GO:MF	catalytic activity, acting on a tRNA	GO:0140101	2.464087588927262e-12	11.608343858718772	164	3174	65	21461	AT1G03110,AT3G44740,AT1G04635,AT3G56300,AT5G24840,AT1G09800,AT3G63510,AT3G55400,AT5G15390,AT5G14600,AT5G66860,AT2G40660,AT5G20040,AT4G16510,AT5G01230,AT3G56330,AT3G21300,AT1G72090,AT5G59980,AT1G20430,AT5G47680,AT4G17610,AT4G04670,AT3G26410,AT4G40000,AT2G25840,AT2G47300,AT5G37530,AT1G03687,AT2G31240,AT4G33760,AT3G56120,AT1G36310,AT1G52160,AT5G35400,AT2G22400,AT5G27470,AT5G67220,AT3G02760,AT1G14610…
GO:MF	RNA methyltransferase activity	GO:0008173	3.199310713905422e-12	11.494943579615274	69	3174	38	21461	AT4G25630,AT5G13830,AT1G03110,AT5G52490,AT5G52470,AT5G55920,AT5G57280,AT2G47420,AT4G25730,AT5G24840,AT3G57000,AT5G15390,AT5G14600,AT3G13180,AT5G01230,AT3G56330,AT3G21300,AT5G47680,AT4G26600,AT4G17610,AT3G27180,AT4G04670,AT3G26410,AT4G40000,AT2G28450,AT4G20910,AT3G56120,AT1G36310,AT2G22400,AT5G26880,AT2G39670,AT5G51130,AT5G15810,AT2G19870,AT4G28020,AT1G60230,AT4G10760,AT4G27340
GO:MF	translation factor activity, RNA binding	GO:0008135	7.042160449137609e-12	11.152294084153471	183	3174	69	21461	AT5G06000,AT3G59670,AT3G17170,AT5G60390,AT5G19510,AT4G02930,AT1G07930,AT5G25757,AT3G57290,AT3G12915,AT1G07920,AT3G18760,AT1G07940,AT3G56160,AT2G24060,AT3G08740,AT1G12920,AT1G30230,AT2G24050,AT1G64510,AT5G25780,AT5G37475,AT3G62910,AT5G15610,AT2G46280,AT4G38710,AT2G46290,AT3G11400,AT2G25640,AT1G26630,AT3G56150,AT1G57720,AT1G73180,AT1G10840,AT4G20980,AT4G30680,AT4G18040,AT1G04170,AT1G56070,AT3G26618…
GO:MF	chlorophyll binding	GO:0016168	8.65998976289262e-12	11.06248262136855	34	3174	25	21461	ATCG00020,AT1G29910,AT1G15820,AT1G19150,AT1G29930,AT2G34420,AT2G40100,AT1G44575,AT4G17600,AT4G34190,AT5G54270,AT2G05100,AT5G02120,AT3G08940,AT5G01530,AT4G10340,AT3G61470,AT1G29920,AT3G47470,AT2G05070,AT3G27690,AT5G47110,AT1G61520,AT2G34430,AT3G54890
GO:MF	ribonucleoprotein complex binding	GO:0043021	1.0630466789424007e-11	10.973447664957407	94	3174	45	21461	AT1G15870,AT3G18130,AT1G48630,AT5G47700,AT5G05990,AT1G18080,AT4G00810,AT1G01100,AT1G48920,AT5G02050,AT1G30960,AT1G80720,AT1G71430,AT1G56050,AT5G15550,AT2G40360,AT5G14520,AT1G08410,AT3G12930,AT2G24060,AT3G47650,AT3G55605,AT5G55220,AT4G31930,AT5G06110,AT3G59820,AT1G26630,AT3G63190,AT1G73180,AT5G66470,AT2G30695,AT3G11450,AT1G56070,AT3G49725,AT4G29060,AT4G33250,AT5G39960,AT3G48390,AT2G03820,AT3G01800…
GO:MF	snoRNA binding	GO:0030515	2.362417810044895e-10	9.626643291925529	25	3174	20	21461	AT4G25630,AT5G27140,AT5G27120,AT3G12860,AT1G56110,AT3G05060,AT3G03920,AT5G52470,AT4G05410,AT5G08180,AT3G21540,AT1G06720,AT1G31660,AT5G16750,AT3G06530,AT2G20490,AT1G63780,AT4G28200,AT5G15750,AT1G42440
GO:MF	tRNA methyltransferase activity	GO:0008175	3.7003099475889236e-10	9.431761896773597	21	3174	18	21461	AT1G03110,AT5G24840,AT5G15390,AT5G14600,AT5G01230,AT3G56330,AT3G21300,AT5G47680,AT4G17610,AT4G04670,AT3G26410,AT4G40000,AT3G56120,AT1G36310,AT2G22400,AT5G15810,AT4G28020,AT4G27340
GO:MF	single-stranded RNA binding	GO:0003727	4.7184073844903e-9	8.32620456510406	79	3174	37	21461	AT3G23830,AT3G50820,AT3G16380,AT1G48920,AT4G39260,AT1G06680,AT1G49600,AT1G49760,AT3G46210,AT4G13850,AT3G22900,AT2G25900,AT3G53460,AT5G66570,AT4G14660,AT3G63140,AT2G23350,AT1G07320,AT2G21660,AT3G46870,AT1G20020,AT4G38160,AT1G47500,AT4G24770,AT2G37220,AT5G08690,AT5G66190,AT5G11200,AT5G58130,AT5G51120,AT4G36690,AT1G54440,AT5G11170,AT5G54900,AT1G47490,AT3G17040,AT4G37930
GO:MF	catalytic activity, acting on a nucleic acid	GO:0140640	2.0574508191375715e-8	7.686670537273625	944	3174	213	21461	AT4G25630,AT1G51380,AT5G13830,AT1G03110,AT3G18600,AT3G62050,AT5G09840,AT3G44740,AT5G14580,AT3G22310,AT5G44680,AT5G52490,AT3G18090,AT5G61000,AT1G04635,AT5G66750,AT3G05740,AT5G64710,AT3G61100,AT5G52470,AT3G56300,AT5G08620,AT2G41950,AT1G31970,AT2G28600,AT5G55920,AT3G25940,AT3G62460,AT5G57280,AT2G40700,AT2G47420,AT3G46210,AT1G75090,AT3G09720,AT1G24090,AT3G13940,AT1G77030,AT5G39840,AT2G45280,AT5G22100…
GO:MF	large ribosomal subunit rRNA binding	GO:0070180	8.28129278437395e-8	7.081901860643383	16	3174	14	21461	AT5G60670,AT2G40010,AT1G17560,AT2G37190,AT1G04480,AT2G33370,AT3G53430,AT3G11250,AT3G09200,AT3G04400,AT4G35490,AT5G46160,AT1G32990,AT4G09730
GO:MF	RNA helicase activity	GO:0003724	1.2418103017655589e-7	6.905944741670436	94	3174	39	21461	AT1G51380,AT3G18600,AT3G22310,AT5G08620,AT1G31970,AT2G40700,AT3G09720,AT1G77030,AT5G39840,AT1G05460,AT5G08610,AT4G16630,AT5G14610,AT4G34910,AT5G54910,AT1G59990,AT1G63250,AT5G62190,AT5G60990,AT5G04895,AT3G16840,AT1G06670,AT5G26742,AT5G11200,AT5G65900,AT1G72730,AT4G09730,AT4G15850,AT3G62310,AT1G54270,AT1G12770,AT5G63630,AT1G16280,AT1G33390,AT1G59760,AT5G11170,AT3G22330,AT2G06990,AT3G53110
GO:MF	ATP-dependent activity, acting on RNA	GO:0008186	1.2418103017655589e-7	6.905944741670436	94	3174	39	21461	AT1G51380,AT3G18600,AT3G22310,AT5G08620,AT1G31970,AT2G40700,AT3G09720,AT1G77030,AT5G39840,AT1G05460,AT5G08610,AT4G16630,AT5G14610,AT4G34910,AT5G54910,AT1G59990,AT1G63250,AT5G62190,AT5G60990,AT5G04895,AT3G16840,AT1G06670,AT5G26742,AT5G11200,AT5G65900,AT1G72730,AT4G09730,AT4G15850,AT3G62310,AT1G54270,AT1G12770,AT5G63630,AT1G16280,AT1G33390,AT1G59760,AT5G11170,AT3G22330,AT2G06990,AT3G53110
GO:MF	transferase activity, transferring one-carbon groups	GO:0016741	2.386787028750497e-7	6.622186331041359	415	3174	109	21461	AT4G25630,AT2G43200,AT5G43990,AT5G13830,AT1G03110,AT5G03670,AT2G19670,AT3G56570,AT1G66690,AT1G45110,AT5G49560,AT1G09610,AT5G52490,AT1G64600,AT5G52470,AT3G12270,AT4G34360,AT5G19300,AT2G19640,AT5G55920,AT4G26240,AT5G57280,AT5G26180,AT2G47420,AT3G49660,AT1G04870,AT3G63410,AT4G31790,AT4G25730,AT5G24840,AT4G13930,AT3G57000,AT1G04900,AT2G46110,AT5G17240,AT1G14030,AT5G15390,AT5G14600,AT3G13180,AT5G65860…
GO:MF	translation initiation factor activity	GO:0003743	2.965956093006536e-7	6.5278352824061265	112	3174	43	21461	AT5G06000,AT5G25757,AT3G57290,AT3G56160,AT2G24060,AT2G24050,AT5G25780,AT5G37475,AT5G15610,AT2G46280,AT4G38710,AT2G46290,AT3G11400,AT1G26630,AT3G56150,AT1G73180,AT1G10840,AT4G20980,AT4G30680,AT4G18040,AT1G04170,AT4G33250,AT5G35620,AT2G39990,AT3G19030,AT1G77840,AT3G02200,AT2G40290,AT1G72730,AT2G40780,AT2G45730,AT1G30590,AT5G05470,AT1G54270,AT4G11420,AT2G34750,AT3G55620,AT5G20920,AT5G25754,AT4G11160…
GO:MF	ribosome binding	GO:0043022	8.056835174901778e-7	6.093835520973408	62	3174	29	21461	AT1G15870,AT3G18130,AT1G48630,AT5G05990,AT1G18080,AT5G02050,AT1G30960,AT1G80720,AT1G56050,AT1G08410,AT2G24060,AT3G55605,AT5G55220,AT4G31930,AT5G06110,AT3G59820,AT1G26630,AT1G73180,AT2G30695,AT3G11450,AT1G56070,AT3G49725,AT4G33250,AT5G39960,AT3G48390,AT2G40290,AT5G05470,AT3G55620,AT2G41600
GO:MF	copper ion binding	GO:0005507	8.645251973274892e-7	6.06322234432087	197	3174	62	21461	AT1G31690,AT4G23670,AT1G61570,AT5G61030,AT3G55010,AT3G09200,AT3G23990,AT4G05400,AT2G01530,AT1G67090,AT4G13850,AT2G47400,AT1G20340,AT3G23940,AT1G14980,AT4G22010,AT5G20720,AT5G23250,AT2G33210,AT5G60020,AT4G26780,AT3G09820,AT1G76100,AT4G33680,AT5G41690,AT4G13940,AT2G37660,AT5G17920,AT5G49555,AT3G15020,AT5G48450,AT1G53240,AT5G03300,AT3G58610,AT3G63190,AT1G57720,AT5G08690,AT3G08580,AT4G33520,AT2G05990…
GO:MF	methyltransferase activity	GO:0008168	0.0000016660254208215124	5.778318376255593	398	3174	103	21461	AT4G25630,AT2G43200,AT5G43990,AT5G13830,AT1G03110,AT5G03670,AT2G19670,AT3G56570,AT1G66690,AT1G45110,AT5G49560,AT1G09610,AT5G52490,AT1G64600,AT5G52470,AT3G12270,AT4G34360,AT5G19300,AT2G19640,AT5G55920,AT4G26240,AT5G57280,AT5G26180,AT2G47420,AT3G49660,AT1G04870,AT3G63410,AT4G31790,AT4G25730,AT5G24840,AT3G57000,AT1G04900,AT5G17240,AT1G14030,AT5G15390,AT5G14600,AT3G13180,AT5G65860,AT3G58470,AT5G04060…
GO:MF	small ribosomal subunit rRNA binding	GO:0070181	0.0000029001966981115452	5.537572546236381	14	3174	12	21461	AT3G11510,AT4G00100,AT3G17170,AT3G52580,AT2G34570,AT2G36160,AT3G15190,AT3G60770,AT3G18760,AT1G64510,AT1G31817,AT1G07210
GO:MF	macromolecule transmembrane transporter activity	GO:0022884	0.00000837361245324654	5.077087142956525	53	3174	25	21461	AT3G10110,AT5G11690,AT5G55510,AT5G01590,AT5G43970,AT3G20000,AT1G04070,AT3G25120,AT4G26670,AT4G14870,AT1G02280,AT3G46740,AT1G27390,AT4G23940,AT2G36070,AT5G22640,AT3G62880,AT1G79560,AT1G04940,AT3G27080,AT1G72750,AT1G17530,AT2G01110,AT3G47520,AT1G79940
GO:MF	protein transmembrane transporter activity	GO:0008320	0.00000837361245324654	5.077087142956525	53	3174	25	21461	AT3G10110,AT5G11690,AT5G55510,AT5G01590,AT5G43970,AT3G20000,AT1G04070,AT3G25120,AT4G26670,AT4G14870,AT1G02280,AT3G46740,AT1G27390,AT4G23940,AT2G36070,AT5G22640,AT3G62880,AT1G79560,AT1G04940,AT3G27080,AT1G72750,AT1G17530,AT2G01110,AT3G47520,AT1G79940
GO:MF	protein transporter activity	GO:0140318	0.00001340475935195186	4.8727409782538365	54	3174	25	21461	AT3G10110,AT5G11690,AT5G55510,AT5G01590,AT5G43970,AT3G20000,AT1G04070,AT3G25120,AT4G26670,AT4G14870,AT1G02280,AT3G46740,AT1G27390,AT4G23940,AT2G36070,AT5G22640,AT3G62880,AT1G79560,AT1G04940,AT3G27080,AT1G72750,AT1G17530,AT2G01110,AT3G47520,AT1G79940
GO:MF	2 iron, 2 sulfur cluster binding	GO:0051537	0.00006276842620615998	4.202258760285865	65	3174	27	21461	AT4G15680,AT2G30540,AT4G15670,AT4G15690,AT1G03850,AT4G15660,AT3G62930,AT1G19320,AT1G06830,AT4G15700,AT4G14890,AT1G10960,AT1G60950,AT4G03280,AT3G16250,AT1G71500,AT5G13430,AT4G05450,AT2G20270,AT5G18600,AT1G32550,AT3G07480,AT2G43360,AT3G54900,AT4G32590,AT4G21090,AT4G04950
GO:MF	arginine N-methyltransferase activity	GO:0016273	0.00009716053667643819	4.012510094989056	12	3174	10	21461	AT2G19670,AT3G12270,AT1G04870,AT1G04900,AT5G65860,AT4G31120,AT4G29510,AT3G06930,AT5G49020,AT3G28700
GO:MF	protein-arginine N-methyltransferase activity	GO:0016274	0.00009716053667643819	4.012510094989056	12	3174	10	21461	AT2G19670,AT3G12270,AT1G04870,AT1G04900,AT5G65860,AT4G31120,AT4G29510,AT3G06930,AT5G49020,AT3G28700
GO:MF	tRNA (guanine) methyltransferase activity	GO:0016423	0.00009716053667643819	4.012510094989056	12	3174	10	21461	AT1G03110,AT5G24840,AT5G15390,AT3G56330,AT5G47680,AT4G17610,AT3G26410,AT3G56120,AT5G15810,AT4G27340
GO:MF	glutathione oxidoreductase activity	GO:0097573	0.00022360421748139162	3.6505200093203984	46	3174	21	21461	AT4G15680,AT2G30540,AT5G14070,AT2G47870,AT4G15670,AT2G47880,AT4G15690,AT1G03850,AT4G15660,AT3G62930,AT1G06830,AT4G15700,AT5G39865,AT1G32760,AT3G62950,AT2G20270,AT5G18600,AT4G28730,AT3G54900,AT3G57070,AT4G04950
GO:MF	isomerase activity	GO:0016853	0.0004661503568459697	3.331473978983251	311	3174	78	21461	AT3G15950,AT3G57150,AT3G56070,AT1G53520,AT1G75690,AT4G25340,AT3G19440,AT3G62030,AT1G07780,AT1G20370,AT3G12345,AT2G36230,AT5G02820,AT1G74070,AT1G09800,AT2G01290,AT1G63990,AT3G12340,AT1G64680,AT3G63170,AT3G04790,AT4G32420,AT1G20430,AT4G21770,AT5G55220,AT1G79260,AT3G10690,AT3G25770,AT4G26600,AT5G53770,AT1G56345,AT5G57170,AT5G13120,AT2G21170,AT4G39710,AT3G48730,AT1G71100,AT3G58610,AT3G10060,AT4G34870…
GO:MF	S-adenosylmethionine-dependent methyltransferase activity	GO:0008757	0.0005812368684747319	3.2356468457379193	212	3174	58	21461	AT4G25630,AT5G43990,AT5G13830,AT1G03110,AT2G19670,AT3G56570,AT1G66690,AT1G09610,AT5G52490,AT5G52470,AT3G12270,AT2G19640,AT5G55920,AT5G57280,AT2G47420,AT1G04870,AT3G63410,AT4G31790,AT4G25730,AT5G24840,AT3G57000,AT1G04900,AT5G17240,AT1G14030,AT5G15390,AT5G14600,AT3G13180,AT5G65860,AT3G58470,AT3G56330,AT5G47680,AT4G26600,AT4G17610,AT3G21950,AT3G26410,AT5G49160,AT4G25080,AT4G40000,AT3G18000,AT4G31120…
GO:MF	nucleoside-triphosphatase activity	GO:0017111	0.0005837551519572517	3.233769273523507	766	3174	161	21461	AT1G51380,AT2G40130,AT3G18600,AT1G23100,AT3G22310,AT3G22660,AT2G28000,AT5G66750,AT5G60730,AT3G05740,AT1G55490,AT3G03060,AT5G08620,AT5G63140,AT1G31970,AT1G06720,AT3G23990,AT5G16070,AT2G40700,AT5G24020,AT3G09720,AT1G56050,AT3G13470,AT1G77030,AT5G39840,AT3G05790,AT4G36580,AT1G05460,AT5G08610,AT4G16630,AT2G04030,AT5G60390,AT4G02930,AT4G10650,AT1G14980,AT5G16930,AT5G23860,AT5G20720,AT1G52980,AT5G14610…
GO:MF	hydrolase activity, acting on acid anhydrides	GO:0016817	0.0008483232557061032	3.0714386272027507	845	3174	174	21461	AT4G29700,AT1G51380,AT2G40130,AT1G31860,AT3G18600,AT1G23100,AT3G22310,AT3G22660,AT2G28000,AT5G66750,AT5G60730,AT3G05740,AT1G55490,AT3G46940,AT3G03060,AT5G08620,AT5G63140,AT1G31970,AT1G06720,AT3G23990,AT5G16070,AT2G40700,AT5G24020,AT3G09720,AT1G56050,AT3G13470,AT1G77030,AT5G39840,AT3G05790,AT4G36580,AT1G05460,AT5G08610,AT4G16630,AT2G04030,AT5G60390,AT4G02930,AT4G10650,AT1G14980,AT5G16930,AT1G63660…
GO:MF	pyrophosphatase activity	GO:0016462	0.0009306904640307037	3.0311947358991773	829	3174	171	21461	AT4G29700,AT1G51380,AT2G40130,AT1G31860,AT3G18600,AT1G23100,AT3G22310,AT3G22660,AT2G28000,AT5G66750,AT5G60730,AT3G05740,AT1G55490,AT3G46940,AT3G03060,AT5G08620,AT5G63140,AT1G31970,AT1G06720,AT3G23990,AT5G16070,AT2G40700,AT5G24020,AT3G09720,AT1G56050,AT3G13470,AT1G77030,AT5G39840,AT3G05790,AT4G36580,AT1G05460,AT5G08610,AT4G16630,AT2G04030,AT5G60390,AT4G02930,AT4G10650,AT1G14980,AT5G16930,AT1G63660…
GO:MF	hydrolase activity, acting on acid anhydrides, in phosphorus-containing anhydrides	GO:0016818	0.0012833038123566806	2.8916705155576996	839	3174	172	21461	AT4G29700,AT1G51380,AT2G40130,AT1G31860,AT3G18600,AT1G23100,AT3G22310,AT3G22660,AT2G28000,AT5G66750,AT5G60730,AT3G05740,AT1G55490,AT3G46940,AT3G03060,AT5G08620,AT5G63140,AT1G31970,AT1G06720,AT3G23990,AT5G16070,AT2G40700,AT5G24020,AT3G09720,AT1G56050,AT3G13470,AT1G77030,AT5G39840,AT3G05790,AT4G36580,AT1G05460,AT5G08610,AT4G16630,AT2G04030,AT5G60390,AT4G02930,AT4G10650,AT1G14980,AT5G16930,AT1G63660…
GO:MF	poly(U) RNA binding	GO:0008266	0.0013358068757087012	2.874256325450815	29	3174	15	21461	AT3G50820,AT3G16380,AT1G06680,AT1G49760,AT3G53460,AT5G66570,AT3G63140,AT2G23350,AT1G07320,AT1G20020,AT4G24770,AT2G37220,AT5G08690,AT5G66190,AT4G37930
GO:MF	poly-pyrimidine tract binding	GO:0008187	0.0018825173756290515	2.7252610065721536	33	3174	16	21461	AT3G50820,AT3G16380,AT1G06680,AT1G49760,AT3G53460,AT5G66570,AT3G63140,AT2G23350,AT1G07320,AT1G20020,AT4G24770,AT2G37220,AT5G08690,AT5G66190,AT4G36690,AT4G37930
GO:MF	DNA-directed 5'-3' RNA polymerase activity	GO:0003899	0.0031020169920284637	2.5083558275656164	77	3174	27	21461	AT3G18090,AT2G41950,AT3G25940,AT3G13940,AT5G41010,AT3G22900,AT4G07950,AT3G57660,AT4G14660,AT1G60850,AT1G11475,AT3G22320,AT1G75670,AT1G01210,AT1G68990,AT5G15700,AT5G09380,AT1G29940,AT4G35685,AT2G29540,AT2G04630,AT5G45140,AT2G24120,AT2G15430,AT1G06790,AT1G30680,AT4G01590
GO:MF	unfolded protein binding	GO:0051082	0.0058011456712391204	2.236486228926299	115	3174	35	21461	AT1G23100,AT3G17830,AT4G10480,AT1G54050,AT5G16070,AT2G04030,AT1G14980,AT5G20720,AT4G26780,AT3G03960,AT3G12390,AT5G23290,AT4G37910,AT2G44650,AT5G56030,AT2G07340,AT1G49245,AT5G56000,AT1G33040,AT3G20050,AT3G18190,AT5G13850,AT5G20890,AT3G07770,AT3G22480,AT4G18810,AT5G48030,AT5G17710,AT5G09590,AT5G02500,AT1G24510,AT3G11830,AT3G13222,AT5G49910,AT4G24280
GO:MF	tRNA binding	GO:0000049	0.006360178708455361	2.1965306813632766	43	3174	18	21461	AT5G24840,AT3G59980,AT3G57940,AT5G15390,AT2G40660,AT3G56330,AT5G47680,AT4G40000,AT1G73180,AT1G04170,AT1G36310,AT2G22400,AT5G27470,AT3G11710,AT5G15810,AT1G51310,AT1G11870,AT2G44270
GO:MF	peptidyl-prolyl cis-trans isomerase activity	GO:0003755	0.006760466201322358	2.17002335410563	63	3174	23	21461	AT3G56070,AT4G25340,AT3G62030,AT1G74070,AT3G12340,AT4G32420,AT5G55220,AT5G13120,AT4G39710,AT3G10060,AT4G34870,AT2G30695,AT2G38730,AT5G45680,AT2G43560,AT5G48580,AT4G26555,AT1G73655,AT5G19370,AT1G20810,AT2G36130,AT1G18170,AT1G53720
GO:MF	metal cluster binding	GO:0051540	0.007985762156954686	2.0976836287097185	179	3174	48	21461	AT4G15680,AT2G30540,AT4G15670,AT4G15690,ATCG01060,AT1G03850,AT4G15660,AT1G17200,AT3G62930,AT1G19320,AT3G23940,AT1G06830,AT4G15700,AT4G34740,AT4G14890,AT3G11550,AT1G10960,AT1G60950,AT3G24430,AT4G03280,AT3G16250,AT1G72090,AT1G71500,AT5G13430,AT4G05450,AT2G20270,AT5G63290,AT5G18600,AT1G32550,AT2G39670,AT1G14160,AT3G07480,AT2G43360,AT3G54900,AT2G30200,AT1G79010,AT4G32590,AT2G29630,AT1G75200,AT4G21090…
GO:MF	iron-sulfur cluster binding	GO:0051536	0.007985762156954686	2.0976836287097185	179	3174	48	21461	AT4G15680,AT2G30540,AT4G15670,AT4G15690,ATCG01060,AT1G03850,AT4G15660,AT1G17200,AT3G62930,AT1G19320,AT3G23940,AT1G06830,AT4G15700,AT4G34740,AT4G14890,AT3G11550,AT1G10960,AT1G60950,AT3G24430,AT4G03280,AT3G16250,AT1G72090,AT1G71500,AT5G13430,AT4G05450,AT2G20270,AT5G63290,AT5G18600,AT1G32550,AT2G39670,AT1G14160,AT3G07480,AT2G43360,AT3G54900,AT2G30200,AT1G79010,AT4G32590,AT2G29630,AT1G75200,AT4G21090…
GO:MF	protein-disulfide reductase activity	GO:0015035	0.008139485020668455	2.0894030717394236	85	3174	28	21461	AT4G15680,AT2G30540,AT5G14070,AT2G47870,AT4G15670,AT2G47880,AT4G15690,AT1G03850,AT4G15660,AT3G62930,AT1G06830,AT4G15700,AT5G39865,AT1G32760,AT3G62950,AT5G23395,AT2G20270,AT5G18600,AT2G34860,AT4G28730,AT3G54900,AT3G57070,AT3G06730,AT3G15360,AT5G42150,AT5G03880,AT4G04950,AT1G50320
GO:MF	disulfide oxidoreductase activity	GO:0015036	0.00936124990899204	2.0286661606275547	90	3174	29	21461	AT4G15680,AT2G30540,AT5G14070,AT2G47870,AT4G15670,AT2G47880,AT4G15690,AT1G03850,AT4G15660,AT3G62930,AT1G06830,AT4G15700,AT5G39865,AT1G32760,AT3G62950,AT5G23395,AT2G20270,AT5G16710,AT5G18600,AT2G34860,AT4G28730,AT3G54900,AT3G57070,AT3G06730,AT3G15360,AT5G42150,AT5G03880,AT4G04950,AT1G50320
GO:MF	nucleobase-containing compound kinase activity	GO:0019205	0.012654355778131673	1.8977599594843235	41	3174	17	21461	AT4G09320,AT5G23070,AT5G63310,AT3G01820,AT1G72040,AT3G09820,AT4G11010,AT3G14890,AT2G37250,AT5G03300,AT5G60340,AT5G50370,AT5G59440,AT3G18680,AT5G40870,AT3G06200,AT5G63400
GO:MF	helicase activity	GO:0004386	0.015538668316724248	1.8085862035196567	224	3174	56	21461	AT1G51380,AT3G18600,AT3G22310,AT5G61000,AT5G66750,AT3G05740,AT5G08620,AT1G31970,AT2G28600,AT2G40700,AT3G09720,AT1G77030,AT5G39840,AT1G05460,AT5G08610,AT4G16630,AT1G15260,AT3G18510,AT5G14610,AT2G07690,AT4G34910,AT5G54910,AT1G59990,AT2G01280,AT4G02060,AT1G63250,AT5G62190,AT3G10690,AT1G24290,AT5G60990,AT5G04895,AT3G16840,AT5G67630,AT1G06670,AT5G26742,AT5G11200,AT5G65900,AT1G72730,AT4G09730,AT4G15850…
GO:MF	protein methyltransferase activity	GO:0008276	0.016140644888320572	1.792079117331175	79	3174	26	21461	AT4G25630,AT5G43990,AT2G19670,AT3G56570,AT5G52490,AT5G52470,AT3G12270,AT2G19640,AT1G04870,AT1G04900,AT5G17240,AT1G14030,AT5G65860,AT3G58470,AT4G31120,AT5G06620,AT4G29510,AT5G64150,AT3G20810,AT3G06930,AT5G49020,AT3G28700,AT2G18850,AT1G01920,AT4G20130,AT3G13440
GO:MF	protein-transporting ATPase activity	GO:0015450	0.016279287646416136	1.788364603009429	27	3174	13	21461	AT5G43970,AT3G20000,AT1G04070,AT4G14870,AT1G02280,AT3G46740,AT1G27390,AT4G23940,AT2G36070,AT1G79560,AT3G27080,AT1G17530,AT3G47520
GO:MF	5'-3' RNA polymerase activity	GO:0034062	0.02336358891023071	1.6314604439144973	85	3174	27	21461	AT3G18090,AT2G41950,AT3G25940,AT3G13940,AT5G41010,AT3G22900,AT4G07950,AT3G57660,AT4G14660,AT1G60850,AT1G11475,AT3G22320,AT1G75670,AT1G01210,AT1G68990,AT5G15700,AT5G09380,AT1G29940,AT4G35685,AT2G29540,AT2G04630,AT5G45140,AT2G24120,AT2G15430,AT1G06790,AT1G30680,AT4G01590
GO:MF	RNA polymerase activity	GO:0097747	0.02336358891023071	1.6314604439144973	85	3174	27	21461	AT3G18090,AT2G41950,AT3G25940,AT3G13940,AT5G41010,AT3G22900,AT4G07950,AT3G57660,AT4G14660,AT1G60850,AT1G11475,AT3G22320,AT1G75670,AT1G01210,AT1G68990,AT5G15700,AT5G09380,AT1G29940,AT4G35685,AT2G29540,AT2G04630,AT5G45140,AT2G24120,AT2G15430,AT1G06790,AT1G30680,AT4G01590
GO:MF	N-methyltransferase activity	GO:0008170	0.02516501109366096	1.5992028738138444	99	3174	30	21461	AT4G25630,AT5G43990,AT2G19670,AT3G56570,AT5G52490,AT5G52470,AT3G12270,AT2G19640,AT2G47420,AT1G04870,AT1G04900,AT5G17240,AT1G14030,AT5G65860,AT3G58470,AT3G56330,AT3G26410,AT3G18000,AT4G31120,AT5G06620,AT4G29510,AT3G20810,AT3G06930,AT5G15810,AT5G49020,AT4G28020,AT3G28700,AT2G18850,AT1G01920,AT4G20130
GO:MF	mitochondrial ribosome binding	GO:0097177	0.025471139098602553	1.5939516324539194	12	3174	8	21461	AT1G15870,AT5G05990,AT5G02050,AT1G30960,AT1G80720,AT3G55605,AT4G31930,AT2G41600
GO:MF	single-stranded DNA binding	GO:0003697	0.026039787184076842	1.584362569457101	90	3174	28	21461	AT3G23830,AT5G61030,AT5G61000,AT3G16310,AT4G36020,AT2G02740,AT4G13850,AT3G05790,AT3G22900,AT1G71260,AT3G18580,AT4G14660,AT4G38680,AT2G07690,AT2G21660,AT2G19490,AT4G02060,AT4G11060,AT1G47720,AT1G14410,AT2G37020,AT2G24490,AT3G52150,AT1G31010,AT5G11200,AT5G44785,AT5G26860,AT1G30680
GO:MF	protein-arginine omega-N asymmetric methyltransferase activity	GO:0035242	0.02800384998676879	1.5527822574767776	5	3174	5	21461	AT1G04870,AT4G31120,AT4G29510,AT3G06930,AT5G49020
GO:MF	ATP hydrolysis activity	GO:0016887	0.03113172871393051	1.506796762707281	537	3174	112	21461	AT1G51380,AT2G40130,AT3G18600,AT1G23100,AT3G22310,AT2G28000,AT5G66750,AT5G60730,AT3G05740,AT1G55490,AT3G03060,AT5G08620,AT5G63140,AT1G31970,AT3G23990,AT5G16070,AT2G40700,AT5G24020,AT3G09720,AT1G56050,AT3G13470,AT1G77030,AT5G39840,AT3G05790,AT4G36580,AT1G05460,AT5G08610,AT4G16630,AT2G04030,AT1G14980,AT5G16930,AT5G20720,AT5G14610,AT2G33210,AT3G03960,AT1G63160,AT2G07690,AT2G01120,AT4G34910,AT5G18820…
GO:MF	cis-trans isomerase activity	GO:0016859	0.03528202941721837	1.452446442266098	69	3174	23	21461	AT3G56070,AT4G25340,AT3G62030,AT1G74070,AT3G12340,AT4G32420,AT5G55220,AT5G13120,AT4G39710,AT3G10060,AT4G34870,AT2G30695,AT2G38730,AT5G45680,AT2G43560,AT5G48580,AT4G26555,AT1G73655,AT5G19370,AT1G20810,AT2G36130,AT1G18170,AT1G53720
GO:MF	pseudouridine synthase activity	GO:0009982	0.04174196163966907	1.379427145369619	22	3174	11	21461	AT3G57150,AT3G19440,AT1G20370,AT1G09800,AT1G20430,AT4G21770,AT4G26600,AT1G56345,AT5G35400,AT1G76120,AT2G30320
GO:BP	translation	GO:0006412	3.8745530990036646e-147	146.41177838292012	871	3388	447	23093	AT2G32550,AT1G58983,AT1G58684,AT1G15870,AT5G60670,AT2G32220,AT3G48960,AT3G18130,AT2G37600,AT1G23410,AT1G15250,AT3G57490,AT5G06000,AT3G06680,AT3G04770,AT5G09500,AT5G45775,AT3G59670,AT2G40010,AT5G39850,AT3G45030,AT1G48630,AT5G59240,AT4G25890,AT4G17390,AT1G70600,AT1G03360,AT5G47700,AT2G32060,AT2G40205,AT4G18730,AT2G36620,AT5G48760,AT3G07110,AT4G30800,AT3G28900,AT3G44590,AT3G60245,AT5G05990,AT3G44740…
GO:BP	ribonucleoprotein complex biogenesis	GO:0022613	8.86012085121531e-147	146.05256035433666	538	3388	339	23093	AT4G25630,AT5G60670,AT5G27140,AT5G27120,AT1G51380,AT5G06000,AT5G13830,AT3G04770,AT5G09500,AT5G45775,AT2G40010,AT1G29430,AT2G34260,AT3G57150,AT1G48630,AT5G59240,AT4G12600,AT3G18600,AT1G03360,AT3G12860,AT4G18730,AT2G36620,AT3G28900,AT3G52910,AT5G08600,AT2G47990,AT5G14580,AT3G22310,AT3G18610,AT1G45110,AT4G28360,AT1G56110,AT3G22660,AT5G16130,AT5G52490,AT2G20450,AT5G67510,AT5G66540,AT2G37190,AT5G61170…
GO:BP	peptide biosynthetic process	GO:0043043	6.8585683789789475e-146	145.16376652714965	876	3388	447	23093	AT2G32550,AT1G58983,AT1G58684,AT1G15870,AT5G60670,AT2G32220,AT3G48960,AT3G18130,AT2G37600,AT1G23410,AT1G15250,AT3G57490,AT5G06000,AT3G06680,AT3G04770,AT5G09500,AT5G45775,AT3G59670,AT2G40010,AT5G39850,AT3G45030,AT1G48630,AT5G59240,AT4G25890,AT4G17390,AT1G70600,AT1G03360,AT5G47700,AT2G32060,AT2G40205,AT4G18730,AT2G36620,AT5G48760,AT3G07110,AT4G30800,AT3G28900,AT3G44590,AT3G60245,AT5G05990,AT3G44740…
GO:BP	amide biosynthetic process	GO:0043604	7.806075992788729e-140	139.10756722514185	946	3388	460	23093	AT2G32550,AT1G58983,AT1G58684,AT1G15870,AT5G60670,AT2G32220,AT3G48960,AT3G18130,AT2G37600,AT1G23410,AT1G15250,AT3G57490,AT5G06000,AT3G06680,AT3G04770,AT5G09500,AT5G45775,AT3G59670,AT2G40010,AT5G39850,AT3G45030,AT1G48630,AT5G59240,AT4G25890,AT4G17390,AT1G70600,AT1G03360,AT5G47700,AT2G32060,AT2G40205,AT4G18730,AT2G36620,AT5G48760,AT3G07110,AT4G30800,AT3G28900,AT3G44590,AT3G60245,AT5G05990,AT3G44740…
GO:BP	ribosome biogenesis	GO:0042254	2.7340415342579065e-138	137.563194892123	434	3388	293	23093	AT4G25630,AT5G60670,AT5G27140,AT5G27120,AT1G51380,AT5G13830,AT3G04770,AT5G09500,AT5G45775,AT2G40010,AT1G29430,AT2G34260,AT3G57150,AT1G48630,AT5G59240,AT4G12600,AT3G18600,AT1G03360,AT3G12860,AT4G18730,AT2G36620,AT3G28900,AT3G52910,AT5G08600,AT2G47990,AT5G14580,AT3G22310,AT3G18610,AT1G45110,AT4G28360,AT1G56110,AT3G22660,AT5G16130,AT5G52490,AT2G20450,AT5G67510,AT5G66540,AT2G37190,AT5G61170,AT1G18080…
GO:BP	peptide metabolic process	GO:0006518	4.285487101690239e-128	127.36799980768401	993	3388	458	23093	AT2G32550,AT1G58983,AT1G58684,AT1G15870,AT5G60670,AT2G32220,AT3G48960,AT3G18130,AT2G37600,AT1G23410,AT1G15250,AT3G57490,AT5G06000,AT3G06680,AT3G04770,AT5G09500,AT5G45775,AT3G59670,AT2G40010,AT5G39850,AT3G45030,AT1G48630,AT5G59240,AT4G25890,AT4G17390,AT1G70600,AT1G03360,AT5G47700,AT2G32060,AT2G40205,AT4G18730,AT2G36620,AT5G48760,AT3G07110,AT4G30800,AT3G28900,AT3G44590,AT3G60245,AT5G05990,AT3G44740…
GO:BP	organonitrogen compound biosynthetic process	GO:1901566	1.3407625199369773e-119	118.87264813893759	1828	3388	653	23093	AT2G32550,AT1G58983,AT1G58684,AT2G22810,AT1G15870,AT4G26150,AT5G60670,AT2G32220,AT1G56430,AT3G48960,AT3G18130,AT2G37600,AT5G65800,AT1G23410,AT1G15250,AT3G57490,AT5G06000,AT3G06680,AT3G04770,AT5G09500,AT5G45775,AT3G59670,AT2G40010,AT5G39850,AT3G45030,AT1G48630,AT5G59240,AT4G25890,AT1G31860,AT4G17390,AT1G70600,AT1G03360,AT5G47700,AT2G32060,AT2G40205,AT5G60890,AT4G18730,AT2G36620,AT5G48760,AT3G07110…
GO:BP	cellular amide metabolic process	GO:0043603	3.359815890488499e-119	118.47368452021004	1117	3388	479	23093	AT2G32550,AT1G58983,AT1G58684,AT1G15870,AT5G60670,AT2G32220,AT3G48960,AT3G18130,AT2G37600,AT1G23410,AT1G15250,AT3G57490,AT5G06000,AT3G06680,AT3G04770,AT5G09500,AT5G45775,AT3G59670,AT2G40010,AT5G39850,AT3G45030,AT1G48630,AT5G59240,AT4G25890,AT4G17390,AT1G70600,AT1G03360,AT5G47700,AT2G32060,AT2G40205,AT4G18730,AT4G33790,AT2G36620,AT5G48760,AT3G07110,AT4G30800,AT3G28900,AT3G44590,AT3G60245,AT5G05990…
GO:BP	cellular nitrogen compound metabolic process	GO:0034641	1.4150920905233887e-95	94.84921529646142	6090	3388	1412	23093	AT3G15960,AT1G19050,AT1G74890,AT3G48100,AT2G40670,AT2G04032,AT2G32550,AT2G01830,AT1G58983,AT4G39250,AT1G10470,AT1G58684,AT5G53210,AT4G29610,AT5G39860,AT5G62920,AT2G46310,AT3G57040,AT5G11590,AT1G13740,AT5G14070,AT1G15580,AT2G47870,AT4G25630,AT5G28640,AT5G01840,AT5G54070,AT4G34610,AT1G15870,AT2G41310,AT3G23830,AT4G30180,AT4G26150,AT5G60670,AT4G23750,AT1G69040,AT5G10570,AT2G32220,AT1G56430,AT1G75240…
GO:BP	cellular macromolecule biosynthetic process	GO:0034645	4.1705839587296437e-91	90.3798031315255	1315	3388	484	23093	AT2G32550,AT1G58983,AT1G58684,AT1G15870,AT5G60670,AT2G32220,AT3G48960,AT3G18130,AT2G37600,AT1G10586,AT1G23410,AT1G15250,AT3G57490,AT5G06000,AT3G06680,AT3G04770,AT5G09500,AT5G45775,AT2G15440,AT3G59670,AT2G40010,AT5G39850,AT3G45030,AT1G48630,AT5G59240,AT4G25890,AT4G17390,AT1G70600,AT1G03360,AT5G04150,AT5G47700,AT2G32060,AT2G40205,AT4G18730,AT2G36620,AT5G48760,AT3G07110,AT4G30800,AT3G28900,AT3G44590…
GO:BP	gene expression	GO:0010467	8.979071497423183e-91	90.0467685702808	4660	3388	1151	23093	AT1G19050,AT1G74890,AT3G48100,AT2G40670,AT2G04032,AT2G32550,AT1G58983,AT4G39250,AT1G10470,AT1G58684,AT5G53210,AT5G39860,AT5G62920,AT2G46310,AT3G57040,AT5G11590,AT1G13740,AT5G14070,AT1G15580,AT2G47870,AT4G25630,AT5G28640,AT5G01840,AT5G54070,AT4G34610,AT1G15870,AT2G41310,AT4G30180,AT4G26150,AT5G60670,AT4G23750,AT5G43990,AT5G10570,AT2G32220,AT1G75240,AT3G60390,AT3G48960,AT3G44750,AT3G57600,AT3G18130…
GO:BP	rRNA processing	GO:0006364	4.103225000703761e-89	88.38687466780402	298	3388	197	23093	AT4G25630,AT1G51380,AT5G13830,AT2G34260,AT3G57150,AT5G59240,AT4G12600,AT3G18600,AT1G03360,AT3G52910,AT5G08600,AT2G47990,AT5G14580,AT3G22310,AT3G18610,AT1G45110,AT3G22660,AT5G16130,AT5G52490,AT5G66540,AT1G29250,AT4G04940,AT1G04635,AT3G03920,AT5G48240,AT5G14050,AT1G23280,AT3G58660,AT1G80750,AT3G11510,AT3G09500,AT2G44120,AT3G10530,AT2G09990,AT2G47610,AT5G52470,AT1G22270,AT2G39390,AT1G48920,AT3G52580…
GO:BP	rRNA metabolic process	GO:0016072	2.5211623474565486e-85	84.59839918751102	316	3388	200	23093	AT4G25630,AT1G51380,AT5G13830,AT2G34260,AT3G57150,AT5G59240,AT4G12600,AT3G18600,AT1G03360,AT3G52910,AT5G08600,AT2G47990,AT5G14580,AT3G22310,AT3G18610,AT1G45110,AT3G22660,AT5G16130,AT5G52490,AT5G66540,AT1G29250,AT4G04940,AT1G04635,AT3G03920,AT5G48240,AT5G14050,AT1G23280,AT3G58660,AT1G80750,AT3G11510,AT3G09500,AT2G44120,AT3G10530,AT2G09990,AT2G47610,AT5G52470,AT1G22270,AT2G39390,AT1G48920,AT3G52580…
GO:BP	ncRNA processing	GO:0034470	5.303008610769672e-82	81.27547766769443	511	3388	260	23093	AT4G25630,AT1G51380,AT5G13830,AT1G03110,AT2G34260,AT3G57150,AT5G59240,AT4G12600,AT3G18600,AT1G03360,AT3G52910,AT5G08600,AT2G47990,AT5G14580,AT3G22310,AT3G18610,AT1G45110,AT3G22660,AT5G16130,AT5G52490,AT5G66540,AT1G29250,AT4G04940,AT1G04635,AT3G03920,AT5G48240,AT5G14050,AT1G23280,AT3G58660,AT1G80750,AT3G11510,AT3G09500,AT2G44120,AT3G10530,AT2G09990,AT2G47610,AT5G52470,AT1G22270,AT2G39390,AT1G48920…
GO:BP	ncRNA metabolic process	GO:0034660	8.192014537494208e-79	78.08660928567147	611	3388	285	23093	AT4G25630,AT1G51380,AT5G13830,AT1G03110,AT2G34260,AT3G57150,AT5G59240,AT4G12600,AT3G18600,AT1G03360,AT3G52910,AT3G44740,AT5G08600,AT2G47990,AT5G14580,AT3G22310,AT3G18610,AT1G45110,AT3G22660,AT5G16130,AT5G52490,AT5G66540,AT1G29250,AT4G04940,AT1G04635,AT3G03920,AT5G48240,AT5G14050,AT1G23280,AT3G58660,AT1G80750,AT3G11510,AT3G09500,AT2G44120,AT3G10530,AT2G09990,AT2G47610,AT5G52470,AT1G22270,AT3G56300…
GO:BP	RNA processing	GO:0006396	3.243638682848635e-68	67.48896752893205	1021	3388	374	23093	AT4G25630,AT1G51380,AT5G13830,AT1G03110,AT2G34260,AT3G57150,AT5G59240,AT4G12600,AT3G18600,AT1G03360,AT3G52910,AT5G08600,AT2G47990,AT5G14580,AT3G22310,AT3G18610,AT1G45110,AT3G22660,AT5G61030,AT5G16130,AT5G52490,AT5G66540,AT1G29250,AT4G04940,AT1G04635,AT3G03920,AT5G48240,AT5G14050,AT1G23280,AT3G58660,AT1G80750,AT5G64710,AT3G11510,AT3G09500,AT2G44120,AT3G10530,AT2G09990,AT2G47610,AT5G59860,AT5G52470…
GO:BP	cellular component biogenesis	GO:0044085	6.948401846591515e-65	64.15811507296664	1630	3388	504	23093	AT2G04032,AT1G52400,AT4G25630,AT5G60670,AT5G43990,AT5G27140,AT5G27120,AT1G51380,AT5G06000,AT5G13830,AT3G04770,AT5G09500,AT5G45775,AT2G15440,AT2G40010,AT1G29430,AT2G34260,AT3G57150,AT1G48630,AT5G59240,AT4G12600,AT3G18600,AT1G03360,AT3G12860,AT4G18730,AT2G36620,AT3G28900,AT1G78580,AT3G52910,AT5G08600,AT2G47990,AT5G14580,AT3G22310,AT1G80270,AT3G18610,AT1G45110,AT4G28360,AT3G55340,AT1G56110,AT1G09610…
GO:BP	ribosomal large subunit biogenesis	GO:0042273	2.2306485336251916e-57	56.65156885281418	114	3388	95	23093	AT5G60670,AT5G45775,AT2G40010,AT4G12600,AT3G18600,AT4G18730,AT2G36620,AT3G22660,AT2G20450,AT5G67510,AT2G37190,AT1G07070,AT4G15770,AT1G61580,AT5G48240,AT1G26910,AT1G23280,AT3G58660,AT1G80750,AT3G09500,AT2G44120,AT1G41880,AT3G53430,AT2G47610,AT2G39390,AT5G39740,AT5G02610,AT2G27530,AT5G08180,AT3G11250,AT5G55920,AT3G62870,AT1G18540,AT3G25520,AT3G09200,AT2G39460,AT3G58700,AT2G01250,AT1G52930,AT2G44860…
GO:BP	cellular component organization or biogenesis	GO:0071840	3.9281495592951295e-52	51.40581198536063	3512	3388	834	23093	AT5G25550,AT5G20820,AT2G04032,AT4G02290,AT1G52400,AT3G15950,AT4G25630,AT5G01840,AT2G03090,AT3G55500,AT4G26150,AT5G60670,AT5G43990,AT3G03830,AT3G15720,AT3G44750,AT5G27140,AT5G27120,AT1G64625,AT1G51380,AT5G06000,AT5G13830,AT1G26770,AT1G69530,AT3G04770,AT5G09500,AT2G28950,AT5G45775,AT2G15440,AT2G40010,AT1G29430,AT1G14630,AT2G34260,AT2G19670,AT3G57150,AT2G27840,AT1G48630,AT5G59240,AT1G64390,AT4G12600…
GO:BP	cellular nitrogen compound biosynthetic process	GO:0044271	2.6631692577309284e-49	48.574601231096686	4078	3388	925	23093	AT1G19050,AT1G74890,AT3G48100,AT2G40670,AT2G04032,AT2G32550,AT1G58983,AT4G39250,AT1G10470,AT1G58684,AT5G53210,AT5G39860,AT5G62920,AT2G46310,AT3G57040,AT5G11590,AT1G13740,AT5G14070,AT1G15580,AT2G47870,AT5G28640,AT5G01840,AT5G54070,AT4G34610,AT1G15870,AT2G41310,AT4G30180,AT4G26150,AT5G60670,AT4G23750,AT5G10570,AT2G32220,AT1G56430,AT1G75240,AT3G60390,AT3G48960,AT3G44750,AT3G57600,AT3G18130,AT1G07050…
GO:BP	ribonucleoprotein complex assembly	GO:0022618	3.7941052794046915e-44	43.42089062241147	196	3388	116	23093	AT5G60670,AT5G06000,AT3G04770,AT5G09500,AT5G45775,AT2G40010,AT4G18730,AT2G36620,AT2G37190,AT5G61170,AT1G72370,AT2G37270,AT3G59540,AT4G25740,AT5G52650,AT1G61580,AT1G26910,AT3G11510,AT3G53430,AT5G39740,AT1G48920,AT3G52580,AT3G11250,AT1G18540,AT3G25520,AT1G30960,AT3G09200,AT1G15440,AT2G39460,AT3G58700,AT5G41520,AT3G61110,AT1G52930,AT2G45710,AT5G15520,AT1G04270,AT4G30330,AT2G44860,AT2G23930,AT1G14320…
GO:BP	ribonucleoprotein complex subunit organization	GO:0071826	3.3798727221660393e-43	42.471099653894456	199	3388	116	23093	AT5G60670,AT5G06000,AT3G04770,AT5G09500,AT5G45775,AT2G40010,AT4G18730,AT2G36620,AT2G37190,AT5G61170,AT1G72370,AT2G37270,AT3G59540,AT4G25740,AT5G52650,AT1G61580,AT1G26910,AT3G11510,AT3G53430,AT5G39740,AT1G48920,AT3G52580,AT3G11250,AT1G18540,AT3G25520,AT1G30960,AT3G09200,AT1G15440,AT2G39460,AT3G58700,AT5G41520,AT3G61110,AT1G52930,AT2G45710,AT5G15520,AT1G04270,AT4G30330,AT2G44860,AT2G23930,AT1G14320…
GO:BP	cellular metabolic process	GO:0044237	4.0117473964736546e-42	41.39666642055973	11583	3388	2076	23093	AT5G56970,AT3G15960,AT1G19050,AT1G74890,AT5G11080,AT3G48100,AT2G40670,AT2G04032,AT2G32550,AT2G01830,AT1G58983,AT4G39250,AT5G24780,AT1G10470,AT4G02290,AT1G58684,AT5G53210,AT4G29610,AT5G39860,AT5G62920,AT2G46310,AT1G52400,AT3G57040,AT5G11590,AT1G13740,AT5G14070,AT1G15580,AT1G06360,AT2G47870,AT4G25630,AT5G28640,AT5G01840,AT5G54070,AT5G24770,AT4G34610,AT2G22810,AT4G29740,AT1G15870,AT2G41310,AT3G23830…
GO:BP	organic substance biosynthetic process	GO:1901576	8.858981000158109e-41	40.05261622974492	5596	3388	1150	23093	AT5G50600,AT5G50700,AT1G19050,AT1G74890,AT3G48100,AT2G40670,AT2G04032,AT2G32550,AT1G58983,AT4G39250,AT1G10470,AT1G58684,AT5G53210,AT5G39860,AT5G62920,AT2G46310,AT3G57040,AT5G11590,AT1G13740,AT5G14070,AT1G15580,AT1G06360,AT2G47870,AT5G28640,AT5G01840,AT5G54070,AT4G34610,AT2G22810,AT1G15870,AT2G41310,AT4G30180,ATCG00490,AT4G26150,AT5G60670,AT4G23750,AT5G13930,AT5G10570,AT2G32220,AT1G56430,AT1G75240…
GO:BP	cellular biosynthetic process	GO:0044249	4.5406195220136255e-38	37.342884887971934	5487	3388	1121	23093	AT1G19050,AT1G74890,AT3G48100,AT2G40670,AT2G04032,AT2G32550,AT1G58983,AT4G39250,AT1G10470,AT1G58684,AT5G53210,AT5G39860,AT5G62920,AT2G46310,AT3G57040,AT5G11590,AT1G13740,AT5G14070,AT1G15580,AT1G06360,AT2G47870,AT5G28640,AT5G01840,AT5G54070,AT4G34610,AT2G22810,AT1G15870,AT2G41310,AT4G30180,AT4G26150,AT5G60670,AT4G23750,AT5G10570,AT2G32220,AT1G56430,AT1G75240,AT3G60390,AT3G48960,AT3G44750,AT3G57600…
GO:BP	biosynthetic process	GO:0009058	8.182472903482711e-38	37.087115424197464	5738	3388	1161	23093	AT5G50600,AT5G50700,AT1G19050,AT1G74890,AT3G48100,AT2G40670,AT2G04032,AT2G32550,AT1G58983,AT4G39250,AT1G10470,AT1G58684,AT5G53210,AT5G39860,AT5G62920,AT2G46310,AT3G57040,AT5G11590,AT1G13740,AT5G14070,AT1G15580,AT1G06360,AT2G47870,AT5G28640,AT5G01840,AT5G54070,AT4G34610,AT2G22810,AT1G15870,AT2G41310,AT4G30180,ATCG00490,AT4G26150,AT5G60670,AT4G23750,AT5G13930,AT5G10570,AT2G32220,AT1G56430,AT1G75240…
GO:BP	ribosome assembly	GO:0042255	3.449196947516005e-36	35.46228200691488	98	3388	72	23093	AT5G60670,AT3G04770,AT5G09500,AT5G45775,AT2G40010,AT1G29430,AT4G18730,AT2G36620,AT4G28360,AT2G37190,AT5G61170,AT1G72370,AT2G37270,AT4G15770,AT4G25740,AT5G52650,AT1G61580,AT1G26910,AT3G11510,AT3G53430,AT5G39740,AT3G52580,AT3G11250,AT1G18540,AT3G25520,AT1G30960,AT3G09200,AT1G15440,AT2G39460,AT3G58700,AT5G41520,AT3G61110,AT1G52930,AT2G45710,AT5G15520,AT1G04270,AT2G44860,AT1G14320,AT3G55280,AT5G09510…
GO:BP	photosynthesis	GO:0015979	4.107100096269328e-35	34.38646471260101	283	3388	132	23093	ATCG00490,ATCG00020,AT1G29910,AT1G15820,ATCG01060,AT3G56090,AT3G50820,AT4G28660,AT1G19150,AT1G29930,AT2G34420,AT1G75690,AT1G16720,AT1G42970,AT2G40100,AT3G21055,AT1G55480,AT1G06680,AT1G67090,AT1G03630,AT1G74470,AT4G04330,AT3G54050,AT2G47400,AT1G44575,AT1G30380,AT3G63540,AT1G08380,AT2G01590,AT1G79040,AT4G17600,AT5G66570,AT4G34190,AT3G58830,AT3G55800,AT4G21280,AT4G04020,AT4G09650,AT5G54270,AT3G01440…
GO:BP	nitrogen compound metabolic process	GO:0006807	2.2121107789012965e-34	33.655193128063146	9973	3388	1804	23093	AT5G56970,AT3G15960,AT1G19050,AT1G74890,AT5G11080,AT3G48100,AT1G31690,AT2G40670,AT2G04032,AT2G32550,AT2G01830,AT1G58983,AT4G39250,AT1G10470,AT1G58684,AT1G04110,AT5G53210,AT4G29610,AT5G39860,AT5G62920,AT2G46310,AT1G52400,AT3G57040,AT5G11590,AT1G13740,AT5G14070,AT5G19110,AT1G15580,AT2G47870,AT4G25630,AT5G28640,AT5G01840,AT5G54070,AT4G34610,AT2G22810,AT4G29740,AT1G15870,AT2G41310,AT3G23830,AT4G30180…
GO:BP	cytoplasmic translation	GO:0002181	7.463763751871656e-34	33.12704211562842	108	3388	74	23093	AT2G37600,AT5G06000,AT3G06680,AT3G04770,AT2G40010,AT4G17390,AT5G47700,AT2G36620,AT3G44590,AT1G27400,AT4G10450,AT4G36130,AT2G18020,AT5G67510,AT2G27710,AT1G72370,AT4G26230,AT1G07070,AT4G00810,AT2G27720,AT4G16720,AT1G01100,AT1G41880,AT3G06700,AT1G48920,AT5G56710,AT3G11250,AT1G18540,AT3G05560,AT3G53740,AT3G09200,AT1G67430,AT3G49910,AT3G55750,AT1G33120,AT3G53020,AT1G74270,AT5G27770,AT5G02450,AT1G33140…
GO:BP	ribosomal small subunit biogenesis	GO:0042274	1.1405919267953775e-32	31.942869706712536	93	3388	67	23093	AT3G04770,AT5G09500,AT5G59240,AT4G12600,AT5G16130,AT5G61170,AT1G72370,AT2G37270,AT4G25740,AT5G52650,AT3G11510,AT3G10530,AT2G09990,AT3G52580,AT1G30960,AT3G21540,AT3G02560,AT1G06720,AT1G15440,AT5G27990,AT5G41520,AT3G61110,AT2G45710,AT5G15520,AT1G04270,AT5G16750,AT3G06530,AT5G18380,AT5G20160,AT3G09720,AT5G09510,AT1G48830,AT4G28450,AT4G22380,AT5G20290,AT3G53890,AT2G36160,AT1G04230,AT3G02080,AT5G64140…
GO:BP	metabolic process	GO:0008152	1.336547694533235e-31	30.874015538887978	12977	3388	2227	23093	AT5G50600,AT5G50700,AT5G56970,AT3G15960,AT1G19050,AT1G74890,AT5G11080,AT3G48100,AT1G31690,AT2G40670,AT2G04032,AT2G32550,AT2G01830,AT1G58983,AT4G39250,AT5G24780,AT1G10470,AT4G02290,AT1G58684,AT1G04110,AT5G53210,AT4G29610,AT5G39860,AT5G64790,AT5G62920,AT2G46310,AT1G52400,AT3G57040,AT5G11590,AT1G13740,AT5G14070,AT5G19110,AT1G15580,AT1G06360,AT2G47870,AT4G25630,AT5G28640,AT5G01840,AT5G54070,AT5G24770…
GO:BP	protein-containing complex assembly	GO:0065003	2.1093086790238532e-26	25.675859860380392	682	3388	214	23093	AT2G04032,AT1G52400,AT5G60670,AT5G06000,AT3G04770,AT5G09500,AT5G45775,AT2G40010,AT4G18730,AT2G36620,AT1G80270,AT5G64630,AT2G37190,AT5G61170,AT1G72370,AT3G50820,AT2G37270,AT3G59540,AT4G25740,AT5G52650,AT1G61580,AT1G26910,AT3G11510,AT3G53430,AT5G39740,AT1G48920,AT1G54050,AT3G52580,AT1G16720,AT3G11250,AT1G74560,AT1G18540,AT3G25520,AT1G30960,AT4G25340,AT5G56950,AT3G09200,AT1G15440,AT2G39460,AT3G58700…
GO:BP	macromolecule biosynthetic process	GO:0009059	2.448228177030309e-25	24.611148108010504	4078	3388	832	23093	AT1G19050,AT1G74890,AT3G48100,AT2G40670,AT2G04032,AT2G32550,AT1G58983,AT4G39250,AT1G10470,AT1G58684,AT5G53210,AT5G39860,AT5G62920,AT2G46310,AT3G57040,AT5G11590,AT1G13740,AT5G14070,AT1G15580,AT2G47870,AT5G28640,AT5G01840,AT5G54070,AT4G34610,AT1G15870,AT2G41310,AT4G30180,AT4G26150,AT5G60670,AT4G23750,AT5G10570,AT2G32220,AT1G75240,AT3G60390,AT3G48960,AT3G44750,AT3G57600,AT3G18130,AT1G07050,AT2G37600…
GO:BP	cellular process	GO:0009987	9.114122005206173e-25	24.040285162078657	16044	3388	2617	23093	AT1G21870,AT5G25550,AT5G56970,AT3G15960,AT1G19050,AT1G74890,AT5G11080,AT5G46220,AT3G48100,AT2G40670,AT5G20820,AT2G04032,AT2G32550,AT2G01830,AT1G58983,AT3G10600,AT4G39250,AT2G41610,AT5G24780,AT1G10470,AT4G02290,AT1G58684,AT1G04110,AT5G53210,AT4G29610,AT5G39860,AT5G62920,AT2G46310,AT1G52400,AT3G57040,AT5G11590,AT1G13740,AT5G14070,AT1G15580,AT3G15950,AT1G06360,AT2G47870,AT4G25630,AT5G28640,AT5G01840…
GO:BP	organic substance metabolic process	GO:0071704	1.001347186237695e-24	23.999415318200143	12033	3388	2056	23093	AT5G50600,AT5G50700,AT5G56970,AT3G15960,AT1G19050,AT1G74890,AT5G11080,AT3G48100,AT1G31690,AT2G40670,AT2G04032,AT2G32550,AT2G01830,AT1G58983,AT4G39250,AT1G10470,AT4G02290,AT1G58684,AT1G04110,AT5G53210,AT4G29610,AT5G39860,AT5G64790,AT5G62920,AT2G46310,AT1G52400,AT3G57040,AT5G11590,AT1G13740,AT5G14070,AT5G19110,AT1G15580,AT1G06360,AT2G47870,AT4G25630,AT5G28640,AT5G01840,AT5G54070,AT4G34610,AT4G28780…
GO:BP	protein-containing complex organization	GO:0043933	1.0066086361783803e-24	23.997139347902195	765	3388	228	23093	AT2G04032,AT1G52400,AT5G60670,AT5G06000,AT3G04770,AT5G09500,AT5G45775,AT2G40010,AT4G18730,AT2G36620,AT1G80270,AT5G64630,AT2G37190,AT5G61170,AT1G72370,AT3G50820,AT2G37270,AT3G59540,AT4G25740,AT5G52650,AT1G61580,AT1G26910,AT3G11510,AT3G53430,AT5G39740,AT1G48920,AT1G54050,AT3G52580,AT1G16720,AT3G11250,AT1G74560,AT1G18540,AT3G25520,AT1G30960,AT4G25340,AT5G56950,AT3G09200,AT1G15440,AT2G39460,AT3G16310…
GO:BP	maturation of LSU-rRNA	GO:0000470	7.762170432373763e-24	23.11001682577703	47	3388	40	23093	AT4G12600,AT3G18600,AT5G48240,AT1G23280,AT3G58660,AT1G80750,AT3G09500,AT2G44120,AT2G47610,AT2G39390,AT5G02610,AT2G27530,AT5G08180,AT5G55920,AT3G62870,AT2G01250,AT5G20160,AT3G55170,AT4G22380,AT5G15550,AT3G23620,AT5G12220,AT4G25730,AT1G08360,AT5G22440,AT2G40360,AT1G06380,AT2G42650,AT2G42710,AT5G14520,AT4G01560,AT4G28820,AT3G13180,AT5G04600,AT3G13580,AT4G26600,AT4G27010,AT5G65900,AT5G06360,AT3G55620
GO:BP	primary metabolic process	GO:0044238	8.468992181072342e-23	22.072168268092057	11379	3388	1950	23093	AT5G50600,AT5G50700,AT3G15960,AT1G19050,AT1G74890,AT5G11080,AT3G48100,AT2G40670,AT2G04032,AT2G32550,AT2G01830,AT1G58983,AT4G39250,AT1G10470,AT4G02290,AT1G58684,AT1G04110,AT5G53210,AT4G29610,AT5G39860,AT5G64790,AT5G62920,AT2G46310,AT1G52400,AT3G57040,AT5G11590,AT1G13740,AT5G14070,AT5G19110,AT1G15580,AT1G06360,AT2G47870,AT4G25630,AT5G28640,AT5G01840,AT5G54070,AT4G34610,AT4G28780,AT2G22810,AT1G54020…
GO:BP	plastid organization	GO:0009657	9.233034595955908e-23	22.034655537145476	321	3388	123	23093	AT4G26150,AT5G23930,AT1G62150,AT2G28000,AT2G37860,AT5G08050,AT5G07900,AT1G79850,AT5G24020,AT3G07430,AT3G53890,AT2G30040,AT1G44575,AT3G13190,AT3G56910,AT4G34740,AT2G26840,AT1G28530,AT5G24314,AT3G58830,AT5G09315,AT2G48120,AT1G69200,AT2G38140,AT4G18570,AT3G63140,AT5G55280,AT2G17240,AT3G19570,AT1G35680,AT1G50900,AT4G10620,AT3G46950,AT2G21280,AT1G62010,AT2G33800,AT4G28590,AT2G24060,AT1G09340,AT3G54090…
GO:BP	heterocycle metabolic process	GO:0046483	1.6545408094671115e-22	21.78132251644139	5383	3388	1032	23093	AT5G56970,AT3G15960,AT1G19050,AT1G74890,AT3G48100,AT2G40670,AT2G04032,AT2G01830,AT4G39250,AT1G10470,AT5G53210,AT4G29610,AT5G39860,AT5G62920,AT2G46310,AT3G57040,AT5G11590,AT1G13740,AT5G14070,AT1G15580,AT2G47870,AT4G25630,AT5G28640,AT5G01840,AT5G54070,AT4G34610,AT4G29740,AT2G41310,AT3G23830,AT4G30180,AT5G05860,AT4G26150,AT4G23750,AT5G10570,AT1G56430,AT1G75240,AT3G60390,AT3G44750,AT3G57600,AT1G07050…
GO:BP	ribosomal large subunit assembly	GO:0000027	5.877668890739489e-21	20.23079488287297	47	3388	38	23093	AT5G60670,AT5G45775,AT2G40010,AT4G18730,AT2G36620,AT2G37190,AT1G61580,AT1G26910,AT3G53430,AT5G39740,AT3G11250,AT1G18540,AT3G25520,AT3G09200,AT2G39460,AT3G58700,AT1G52930,AT2G44860,AT1G14320,AT3G55280,AT2G42740,AT3G53020,AT1G25260,AT4G35490,AT3G23620,AT3G06320,AT1G74060,AT5G61770,AT4G01310,AT5G18790,AT1G43170,AT1G74050,AT1G66580,AT1G16740,AT1G32990,AT5G52820,AT5G39960,AT4G09730
GO:BP	cellular aromatic compound metabolic process	GO:0006725	1.6418450316249406e-20	19.784667836915883	5506	3388	1041	23093	AT5G56970,AT3G15960,AT1G19050,AT1G74890,AT3G48100,AT2G40670,AT2G04032,AT2G01830,AT4G39250,AT1G10470,AT5G53210,AT4G29610,AT5G39860,AT5G62920,AT2G46310,AT3G57040,AT5G11590,AT1G13740,AT5G14070,AT1G15580,AT2G47870,AT4G25630,AT5G28640,AT5G01840,AT5G54070,AT4G34610,AT4G29740,AT2G41310,AT3G23830,AT4G30180,AT5G05860,AT4G26150,AT4G23750,AT5G10570,AT1G75240,AT3G60390,AT3G44750,AT3G57600,AT1G07050,AT1G10586…
GO:BP	maturation of SSU-rRNA	GO:0030490	2.677535271123427e-20	19.572264799505113	55	3388	41	23093	AT5G59240,AT4G12600,AT3G11510,AT3G10530,AT2G09990,AT3G52580,AT3G21540,AT1G06720,AT1G15440,AT5G27990,AT5G16750,AT3G06530,AT5G18380,AT5G20160,AT3G09720,AT4G28450,AT4G22380,AT5G20290,AT3G53890,AT2G36160,AT1G04230,AT5G64140,AT3G24080,AT5G27700,AT5G41190,AT2G37990,AT3G57940,AT3G10090,AT1G69070,AT2G43650,AT5G03850,AT3G56990,AT3G51270,AT4G28200,AT1G07840,AT1G42440,AT5G43720,AT1G12650,AT1G31817,AT1G33390…
GO:BP	macromolecule metabolic process	GO:0043170	3.904432054496356e-20	19.40844213042608	9347	3388	1633	23093	AT3G15960,AT1G19050,AT1G74890,AT5G11080,AT3G48100,AT2G40670,AT2G04032,AT2G32550,AT2G01830,AT1G58983,AT4G39250,AT1G10470,AT4G02290,AT1G58684,AT1G04110,AT5G53210,AT5G39860,AT5G62920,AT2G46310,AT3G57040,AT5G11590,AT1G13740,AT5G14070,AT5G19110,AT1G15580,AT2G47870,AT4G25630,AT5G28640,AT5G01840,AT5G54070,AT4G34610,AT1G15870,AT2G41310,AT3G23830,AT4G30180,AT4G24780,AT1G09750,AT4G26150,AT4G11320,AT4G34220…
GO:BP	non-membrane-bounded organelle assembly	GO:0140694	5.045511704050665e-20	19.29709478205816	178	3388	81	23093	AT5G60670,AT3G04770,AT5G09500,AT5G45775,AT2G40010,AT1G29430,AT4G18730,AT2G36620,AT4G28360,AT2G37190,AT5G61170,AT1G72370,AT2G37270,AT4G15770,AT4G25740,AT5G52650,AT1G61580,AT1G26910,AT3G11510,AT3G53430,AT5G39740,AT3G52580,AT3G11250,AT1G18540,AT3G25520,AT1G30960,AT3G09200,AT1G15440,AT2G39460,AT3G58700,AT5G41520,AT3G61110,AT1G52930,AT2G45710,AT2G24070,AT5G15520,AT1G04270,AT2G44860,AT1G14320,AT3G55280…
GO:BP	organic cyclic compound metabolic process	GO:1901360	8.274401664311278e-20	19.08226340097012	5637	3388	1058	23093	AT5G50600,AT5G50700,AT3G15960,AT1G19050,AT1G74890,AT3G48100,AT2G40670,AT2G04032,AT2G01830,AT4G39250,AT1G10470,AT5G53210,AT4G29610,AT5G39860,AT5G62920,AT2G46310,AT3G57040,AT5G11590,AT1G13740,AT5G14070,AT1G15580,AT2G47870,AT4G25630,AT5G28640,AT5G01840,AT5G54070,AT4G34610,AT2G41310,AT3G23830,AT4G30180,AT4G26150,AT4G23750,AT5G10570,AT1G56430,AT1G75240,AT3G60390,AT3G44750,AT3G57600,AT1G07050,AT1G10586…
GO:BP	RNA modification	GO:0009451	1.8079363863793257e-19	18.74281685457441	329	3388	119	23093	AT4G25630,AT3G23830,AT5G13830,AT1G03110,AT3G57150,AT5G61030,AT5G52490,AT3G03920,AT5G52470,AT1G22270,AT5G08180,AT5G55920,AT1G78190,AT5G57280,AT4G20020,AT5G26180,AT3G19440,AT2G47420,AT1G56570,AT2G20490,AT1G20370,AT4G25730,AT5G24840,AT1G03530,AT1G09800,AT3G57940,AT2G45695,AT2G35240,AT3G21470,AT3G63510,AT1G56690,AT3G57000,AT4G22760,AT2G22410,AT3G02010,AT4G30700,AT3G13880,AT3G55160,AT3G02330,AT5G15390…
GO:BP	tRNA metabolic process	GO:0006399	1.9412062262658272e-19	18.71192832438923	237	3388	96	23093	AT1G03110,AT1G03360,AT3G44740,AT5G14580,AT1G04635,AT1G22270,AT3G56300,AT1G78190,AT3G48830,AT2G25355,AT1G20370,AT4G07950,AT5G24840,AT1G09800,AT3G57940,AT2G45695,AT3G63510,AT3G55400,AT1G11475,AT3G07750,AT3G55160,AT1G01210,AT5G15390,AT5G14600,AT5G20040,AT4G16510,AT5G01230,AT3G56330,AT3G21300,AT1G72090,AT5G59980,AT4G32720,AT1G20430,AT5G47680,AT4G17610,AT4G38160,AT4G04670,AT3G26410,AT4G40000,AT5G26110…
GO:BP	nucleobase-containing compound metabolic process	GO:0006139	3.491986605767963e-19	18.456927430788983	5047	3388	960	23093	AT3G15960,AT1G19050,AT1G74890,AT3G48100,AT2G40670,AT2G04032,AT2G01830,AT4G39250,AT1G10470,AT5G53210,AT4G29610,AT5G39860,AT5G62920,AT2G46310,AT3G57040,AT5G11590,AT1G13740,AT5G14070,AT1G15580,AT2G47870,AT4G25630,AT5G28640,AT5G01840,AT5G54070,AT4G34610,AT2G41310,AT3G23830,AT4G30180,AT4G26150,AT4G23750,AT5G10570,AT1G75240,AT3G60390,AT3G44750,AT3G57600,AT1G07050,AT1G10586,AT3G49410,AT1G04250,AT1G64625…
GO:BP	photosynthesis, light reaction	GO:0019684	2.257729345803795e-18	17.646328122051944	151	3388	71	23093	ATCG00020,AT1G29910,AT1G15820,ATCG01060,AT3G50820,AT1G19150,AT1G29930,AT2G34420,AT1G75690,AT1G16720,AT2G40100,AT1G55480,AT1G06680,AT3G54050,AT1G08380,AT2G01590,AT1G79040,AT5G66570,AT4G21280,AT4G04020,AT4G09650,AT5G54270,AT3G01440,AT2G05100,AT2G30570,AT3G15095,AT1G15980,AT1G03600,AT4G19100,AT1G60950,AT4G03280,AT3G16250,AT5G02120,AT3G08940,AT5G01530,AT3G15850,AT1G71500,AT1G18730,AT4G10340,AT3G61470…
GO:BP	RNA metabolic process	GO:0016070	9.965914600584633e-18	17.0014828386835	4020	3388	785	23093	AT1G19050,AT1G74890,AT3G48100,AT2G40670,AT2G04032,AT4G39250,AT1G10470,AT5G53210,AT5G39860,AT5G62920,AT2G46310,AT3G57040,AT5G11590,AT1G13740,AT5G14070,AT1G15580,AT2G47870,AT4G25630,AT5G28640,AT5G01840,AT5G54070,AT4G34610,AT2G41310,AT3G23830,AT4G30180,AT4G26150,AT4G23750,AT5G10570,AT1G75240,AT3G60390,AT3G44750,AT3G57600,AT1G07050,AT1G10586,AT3G49410,AT1G04250,AT1G64625,AT2G42870,AT3G50890,AT1G51380…
GO:BP	chloroplast organization	GO:0009658	1.7548731497385735e-17	16.755754270856055	246	3388	95	23093	AT4G26150,AT5G23930,AT1G62150,AT2G28000,AT2G37860,AT5G08050,AT5G07900,AT5G24020,AT3G07430,AT3G53890,AT2G30040,AT3G13190,AT4G34740,AT2G26840,AT1G28530,AT5G24314,AT3G58830,AT5G09315,AT2G48120,AT1G69200,AT4G18570,AT3G63140,AT5G55280,AT3G19570,AT1G35680,AT1G50900,AT4G10620,AT3G46950,AT2G21280,AT1G62010,AT4G28590,AT2G24060,AT1G09340,AT3G54090,AT1G62110,AT3G18420,AT5G48470,AT3G62910,AT3G46740,AT4G38160…
GO:BP	organelle organization	GO:0006996	2.303800435983095e-16	15.637555143870806	1945	3388	426	23093	AT1G52400,AT3G15950,AT5G01840,AT4G26150,AT5G60670,AT5G43990,AT3G44750,AT1G64625,AT3G04770,AT5G09500,AT5G45775,AT2G40010,AT1G29430,AT1G14630,AT2G34260,AT2G19670,AT2G27840,AT2G22770,AT2G38720,AT4G18730,AT2G36620,AT5G23930,AT1G80270,AT1G62150,AT4G28360,AT3G55340,AT1G61570,AT5G62440,AT5G64630,AT4G27595,AT1G31760,AT2G37190,AT3G60660,AT5G61170,AT1G72370,AT3G10110,AT5G11690,AT1G64220,AT5G61000,AT2G28000…
GO:BP	cellular component assembly	GO:0022607	2.521968150808791e-16	15.5982604023051	1046	3388	261	23093	AT2G04032,AT1G52400,AT5G60670,AT5G43990,AT5G06000,AT3G04770,AT5G09500,AT5G45775,AT2G40010,AT1G29430,AT4G18730,AT2G36620,AT1G80270,AT4G28360,AT3G55340,AT5G64630,AT2G37190,AT5G61170,AT1G72370,AT4G32990,AT3G50820,AT2G37270,AT4G15770,AT3G59540,AT4G25740,AT5G52650,AT5G66750,AT1G61580,AT1G26910,AT3G11510,AT3G53430,AT5G39740,AT1G48920,AT1G54050,AT3G52580,AT1G16720,AT3G11250,AT1G74560,AT1G18540,AT3G25520…
GO:BP	tRNA processing	GO:0008033	1.425247332063775e-15	14.846109763283708	151	3388	67	23093	AT1G03110,AT5G14580,AT1G04635,AT1G22270,AT1G78190,AT3G48830,AT1G20370,AT4G07950,AT5G24840,AT1G09800,AT3G57940,AT2G45695,AT3G63510,AT3G55160,AT1G01210,AT5G15390,AT5G14600,AT5G20040,AT5G01230,AT3G56330,AT3G21300,AT1G72090,AT5G59980,AT4G32720,AT1G20430,AT5G47680,AT4G17610,AT4G38160,AT4G04670,AT3G26410,AT4G40000,AT5G26110,AT3G44150,AT2G47300,AT2G17580,AT5G37530,AT1G03687,AT1G49540,AT5G23690,AT3G56120…
GO:BP	cellular component organization	GO:0016043	3.957489445044272e-15	14.40258023476381	3108	3388	620	23093	AT5G25550,AT5G20820,AT2G04032,AT4G02290,AT1G52400,AT3G15950,AT5G01840,AT2G03090,AT3G55500,AT4G26150,AT5G60670,AT5G43990,AT3G03830,AT3G15720,AT3G44750,AT1G64625,AT5G06000,AT1G26770,AT1G69530,AT3G04770,AT5G09500,AT2G28950,AT5G45775,AT2G40010,AT1G29430,AT1G14630,AT2G34260,AT2G19670,AT2G27840,AT1G64390,AT2G22770,AT5G19730,AT2G38720,AT4G18730,AT2G36620,AT2G22330,AT5G23930,AT1G80270,AT1G62150,AT4G28360…
GO:BP	maturation of SSU-rRNA from tricistronic rRNA transcript (SSU-rRNA, 5.8S rRNA, LSU-rRNA)	GO:0000462	6.693122555710367e-15	14.17437122269089	37	3388	29	23093	AT5G59240,AT3G11510,AT3G10530,AT2G09990,AT3G52580,AT1G06720,AT1G15440,AT5G27990,AT5G16750,AT3G06530,AT5G18380,AT4G28450,AT5G20290,AT3G53890,AT2G36160,AT1G04230,AT3G24080,AT5G27700,AT2G37990,AT2G43650,AT3G56990,AT4G28200,AT1G07840,AT1G42440,AT5G43720,AT1G12650,AT1G31817,AT1G33390,AT3G56510
GO:BP	nucleic acid metabolic process	GO:0090304	1.5752361232776786e-14	13.802654337524913	4649	3388	869	23093	AT3G15960,AT1G19050,AT1G74890,AT3G48100,AT2G40670,AT2G04032,AT4G39250,AT1G10470,AT5G53210,AT5G39860,AT5G62920,AT2G46310,AT3G57040,AT5G11590,AT1G13740,AT5G14070,AT1G15580,AT2G47870,AT4G25630,AT5G28640,AT5G01840,AT5G54070,AT4G34610,AT2G41310,AT3G23830,AT4G30180,AT4G26150,AT4G23750,AT5G10570,AT1G75240,AT3G60390,AT3G44750,AT3G57600,AT1G07050,AT1G10586,AT3G49410,AT1G04250,AT1G64625,AT2G42870,AT3G50890…
GO:BP	organelle assembly	GO:0070925	1.7070237075257837e-14	13.767760447264804	211	3388	81	23093	AT5G60670,AT3G04770,AT5G09500,AT5G45775,AT2G40010,AT1G29430,AT4G18730,AT2G36620,AT4G28360,AT2G37190,AT5G61170,AT1G72370,AT2G37270,AT4G15770,AT4G25740,AT5G52650,AT1G61580,AT1G26910,AT3G11510,AT3G53430,AT5G39740,AT3G52580,AT3G11250,AT1G18540,AT3G25520,AT1G30960,AT3G09200,AT1G15440,AT2G39460,AT3G58700,AT5G41520,AT3G61110,AT1G52930,AT2G45710,AT2G24070,AT5G15520,AT1G04270,AT2G44860,AT1G14320,AT3G55280…
GO:BP	generation of precursor metabolites and energy	GO:0006091	3.1315770796622114e-14	13.504236894242096	510	3388	148	23093	AT3G27200,ATCG00020,AT1G29910,AT4G26520,ATCG01010,AT1G15820,ATCG01060,AT3G50820,AT2G25060,AT1G19150,AT1G29930,AT2G34420,AT1G75690,AT1G16720,AT2G40100,AT1G55480,AT2G21590,AT1G06680,AT4G38970,AT3G54050,AT2G21330,AT1G64640,AT1G20340,AT1G08380,AT2G01590,AT1G79040,AT5G66570,AT4G14890,AT5G23250,AT2G01290,AT1G65290,AT4G21280,AT4G04020,AT4G09650,AT5G54270,AT3G01440,AT2G05100,AT2G30570,AT4G38680,AT3G15095…
GO:BP	maturation of 5.8S rRNA	GO:0000460	3.605762188702824e-14	13.443002919748904	36	3388	28	23093	AT1G03360,AT5G48240,AT1G23280,AT5G15550,AT3G53890,AT2G25355,AT5G12220,AT3G24080,AT4G25730,AT5G27700,AT2G40360,AT2G37990,AT5G14520,AT4G01560,AT3G07750,AT3G15140,AT4G27010,AT3G60500,AT5G25080,AT5G06360,AT5G59460,AT3G12990,AT1G54440,AT3G55620,AT1G59760,AT1G60080,AT2G06990,AT3G56510
GO:BP	mitochondrion organization	GO:0007005	2.0662698709443603e-12	11.684812956868777	210	3388	77	23093	AT1G61570,AT1G31760,AT3G10110,AT5G11690,AT1G64220,AT3G03060,AT5G61880,AT3G46560,AT3G23990,AT3G27280,AT5G55510,AT2G35790,AT3G05790,AT5G40770,AT4G36580,AT3G18580,AT5G16930,AT1G08220,AT5G43970,AT2G29530,AT3G20000,AT4G26780,AT1G04070,AT3G25120,AT4G26670,AT4G28510,AT1G06530,AT2G20530,AT5G62270,AT3G09700,AT4G11060,AT1G44890,AT1G55900,AT4G00026,AT1G47720,AT2G18330,AT3G46740,AT1G27390,AT5G23395,AT1G53530…
GO:BP	photosynthesis, light harvesting	GO:0009765	2.108253715305701e-12	11.676077125657402	37	3388	27	23093	AT1G29910,AT1G15820,AT1G19150,AT1G29930,AT2G34420,AT1G75690,AT2G40100,AT1G55480,AT1G08380,AT5G54270,AT2G05100,AT1G03600,AT3G08940,AT5G01530,AT4G10340,AT3G61470,AT1G29920,AT3G47470,AT4G18370,AT2G05070,AT3G27690,AT1G05385,AT1G61520,AT1G54780,AT2G34430,AT3G54890,AT4G02530
GO:BP	organonitrogen compound metabolic process	GO:1901564	2.2442812201123474e-12	11.648922724648155	6047	3388	1076	23093	AT5G56970,AT5G11080,AT1G31690,AT2G32550,AT2G01830,AT1G58983,AT1G10470,AT1G58684,AT1G04110,AT4G29610,AT1G52400,AT5G19110,AT4G25630,AT2G22810,AT4G29740,AT1G15870,AT5G05860,AT1G09750,AT4G26150,AT4G11320,AT4G34220,AT5G60670,AT5G43990,AT1G74870,AT1G69040,ATCG00020,AT2G32220,AT1G56430,AT3G48960,AT3G44750,AT5G38200,AT3G18130,AT2G37600,AT5G65800,AT1G23410,AT1G15250,AT3G46370,AT3G57490,AT1G28110,AT5G06000…
GO:BP	ribosomal small subunit assembly	GO:0000028	3.6341682782235526e-12	11.439594966788064	40	3388	28	23093	AT3G04770,AT5G09500,AT5G61170,AT1G72370,AT2G37270,AT4G25740,AT5G52650,AT3G11510,AT3G52580,AT1G30960,AT1G15440,AT5G41520,AT3G61110,AT2G45710,AT5G15520,AT1G04270,AT5G09510,AT2G36160,AT3G02080,AT5G64140,AT3G11940,AT5G47930,AT3G10090,AT5G38720,AT5G03850,AT5G66470,AT1G31817,AT3G56510
GO:BP	establishment of protein localization to mitochondrion	GO:0072655	6.311483164349439e-12	11.199868571912244	66	3388	37	23093	AT1G61570,AT3G10110,AT5G11690,AT1G64220,AT5G61880,AT5G55510,AT5G43970,AT2G29530,AT3G20000,AT4G26780,AT1G04070,AT3G25120,AT4G26670,AT3G09700,AT1G44890,AT1G55900,AT4G00026,AT3G46740,AT1G27390,AT5G23395,AT1G53530,AT3G07910,AT1G68730,AT1G65080,AT2G36070,AT3G62880,AT2G46470,AT5G17710,AT3G27080,AT1G72750,AT3G11070,AT2G35795,AT2G42210,AT5G62050,AT1G17530,AT5G19620,AT5G05520
GO:BP	protein localization to mitochondrion	GO:0070585	6.311483164349439e-12	11.199868571912244	66	3388	37	23093	AT1G61570,AT3G10110,AT5G11690,AT1G64220,AT5G61880,AT5G55510,AT5G43970,AT2G29530,AT3G20000,AT4G26780,AT1G04070,AT3G25120,AT4G26670,AT3G09700,AT1G44890,AT1G55900,AT4G00026,AT3G46740,AT1G27390,AT5G23395,AT1G53530,AT3G07910,AT1G68730,AT1G65080,AT2G36070,AT3G62880,AT2G46470,AT5G17710,AT3G27080,AT1G72750,AT3G11070,AT2G35795,AT2G42210,AT5G62050,AT1G17530,AT5G19620,AT5G05520
GO:BP	cleavage involved in rRNA processing	GO:0000469	1.5873341423482755e-11	10.799331642304328	27	3388	22	23093	AT1G03360,AT1G48920,AT5G08180,AT1G06720,AT5G16750,AT3G53890,AT2G25355,AT5G22100,AT3G24080,AT5G27700,AT5G41190,AT2G37990,AT3G07750,AT3G15140,AT1G32580,AT3G60500,AT1G42440,AT1G12650,AT3G12990,AT1G54440,AT1G60080,AT3G56510
GO:BP	ncRNA 3'-end processing	GO:0043628	1.7496301323130262e-11	10.757053750441049	39	3388	27	23093	AT4G25630,AT3G57150,AT1G03360,AT5G52490,AT5G52470,AT4G27490,AT3G46210,AT3G61620,AT3G48830,AT3G53890,AT2G25355,AT4G07950,AT5G27700,AT3G07750,AT1G01210,AT3G15140,AT3G50100,AT5G53770,AT2G17580,AT3G60500,AT5G23690,AT1G52160,AT3G12990,AT1G54440,AT1G59760,AT1G60080,AT2G04530
GO:BP	photosynthesis, light harvesting in photosystem I	GO:0009768	2.211391009458269e-11	10.655334460389916	23	3388	20	23093	AT1G29910,AT1G15820,AT1G19150,AT1G29930,AT2G34420,AT2G40100,AT1G08380,AT5G54270,AT2G05100,AT3G08940,AT5G01530,AT4G10340,AT3G61470,AT1G29920,AT3G47470,AT2G05070,AT3G27690,AT1G61520,AT2G34430,AT3G54890
GO:BP	mitochondrial transport	GO:0006839	6.787315153601535e-11	10.168301984860038	73	3388	38	23093	AT1G61570,AT3G10110,AT5G11690,AT1G64220,AT5G61880,AT5G55510,AT5G43970,AT2G29530,AT3G20000,AT4G26780,AT1G04070,AT3G25120,AT4G26670,AT3G09700,AT1G44890,AT1G55900,AT4G00026,AT3G46740,AT1G27390,AT5G23395,AT1G53530,AT3G07910,AT1G68730,AT1G65080,AT2G36070,AT3G62880,AT2G46470,AT5G17710,AT3G54110,AT3G27080,AT1G72750,AT3G11070,AT2G35795,AT2G42210,AT5G62050,AT1G17530,AT5G19620,AT5G05520
GO:BP	RNA methylation	GO:0001510	9.866226019004871e-11	10.005848939787898	87	3388	42	23093	AT4G25630,AT5G13830,AT1G03110,AT5G52490,AT5G52470,AT1G22270,AT5G55920,AT1G78190,AT5G57280,AT5G26180,AT2G47420,AT4G25730,AT5G24840,AT3G57000,AT3G55160,AT5G15390,AT5G14600,AT3G13180,AT5G01230,AT3G56330,AT3G21300,AT5G47680,AT4G26600,AT4G17610,AT3G27180,AT4G04670,AT3G26410,AT4G40000,AT2G28450,AT3G56120,AT1G36310,AT2G22400,AT5G26880,AT2G39670,AT5G51130,AT5G15810,AT2G19870,AT2G45730,AT4G28020,AT1G60230…
GO:BP	maturation of LSU-rRNA from tricistronic rRNA transcript (SSU-rRNA, 5.8S rRNA, LSU-rRNA)	GO:0000463	1.2941002849830478e-10	9.888032067154834	20	3388	18	23093	AT3G18600,AT1G80750,AT3G09500,AT2G44120,AT2G39390,AT5G02610,AT2G01250,AT3G55170,AT5G15550,AT3G23620,AT4G25730,AT2G40360,AT5G14520,AT4G28820,AT5G04600,AT3G13580,AT4G27010,AT5G65900
GO:BP	nucleoside monophosphate metabolic process	GO:0009123	1.3801619088256174e-10	9.860069962885044	71	3388	37	23093	AT3G55010,AT3G21110,AT3G46940,AT5G23070,AT3G54470,AT1G79470,AT4G18440,AT1G16350,AT5G23300,AT3G01820,AT1G72040,AT1G63660,AT4G34740,AT4G22570,AT3G27740,AT2G37690,AT1G09830,AT3G09820,AT2G35040,AT3G20330,AT5G11160,AT1G80050,AT1G74260,AT2G37250,AT5G03300,AT5G60340,AT1G29900,AT3G57610,AT5G50370,AT3G53900,AT1G27450,AT5G59440,AT3G18680,AT5G40870,AT4G22930,AT3G06200,AT5G63400
GO:BP	tRNA methylation	GO:0030488	1.4779883730593827e-10	9.830328982406696	36	3388	25	23093	AT1G03110,AT1G22270,AT1G78190,AT5G24840,AT3G55160,AT5G15390,AT5G14600,AT5G01230,AT3G56330,AT3G21300,AT5G47680,AT4G17610,AT4G04670,AT3G26410,AT4G40000,AT3G56120,AT1G36310,AT2G22400,AT5G26880,AT2G39670,AT5G15810,AT2G45730,AT4G28020,AT1G60230,AT4G27340
GO:BP	formation of cytoplasmic translation initiation complex	GO:0001732	3.438726245219079e-10	9.46360239670576	27	3388	21	23093	AT5G06000,AT5G25757,AT3G57290,AT3G56160,AT5G25780,AT5G37475,AT5G15610,AT2G46280,AT2G46290,AT3G11400,AT3G56150,AT1G10840,AT4G20980,AT4G33250,AT2G39990,AT1G77840,AT3G02200,AT4G11420,AT5G20920,AT5G25754,AT5G27640
GO:BP	protein targeting to mitochondrion	GO:0006626	3.8065601736958484e-10	9.419467300535715	60	3388	33	23093	AT1G61570,AT3G10110,AT5G11690,AT1G64220,AT5G61880,AT5G55510,AT5G43970,AT2G29530,AT3G20000,AT4G26780,AT1G04070,AT3G25120,AT4G26670,AT3G09700,AT1G55900,AT4G00026,AT3G46740,AT1G27390,AT5G23395,AT1G53530,AT3G07910,AT1G68730,AT2G36070,AT3G62880,AT5G17710,AT3G27080,AT1G72750,AT3G11070,AT2G35795,AT2G42210,AT1G17530,AT5G19620,AT5G05520
GO:BP	cytoplasmic translational initiation	GO:0002183	9.855939798821692e-10	9.006301957890628	38	3388	25	23093	AT5G06000,AT1G48920,AT5G25757,AT3G57290,AT3G56160,AT5G25780,AT5G37475,AT5G15610,AT2G46280,AT2G46290,AT3G11400,AT3G56150,AT1G10840,AT4G20980,AT1G04170,AT4G33250,AT2G39990,AT1G77840,AT3G02200,AT1G72730,AT1G54270,AT4G11420,AT5G20920,AT5G25754,AT5G27640
GO:BP	protein transmembrane transport	GO:0071806	3.2067397288510204e-9	8.493936287627164	113	3388	47	23093	AT3G10110,AT5G11690,AT1G64220,AT5G61880,AT5G55510,AT5G01590,AT2G04030,AT5G43970,AT3G20000,AT4G26780,AT1G04070,AT3G25120,AT4G26670,AT3G09700,AT4G14870,AT1G02280,AT1G55900,AT4G00026,AT3G46740,AT1G27390,AT5G28750,AT5G23395,AT2G15290,AT4G38490,AT3G07910,AT2G24020,AT2G28900,AT2G47450,AT1G68730,AT4G23940,AT2G36070,AT5G22640,AT3G62880,AT1G06950,AT5G17710,AT1G79560,AT1G04940,AT3G27080,AT1G72750,AT2G35795…
GO:BP	nucleoside monophosphate biosynthetic process	GO:0009124	6.318228870168265e-9	8.19940464635571	52	3388	29	23093	AT3G55010,AT3G21110,AT3G46940,AT5G23070,AT3G54470,AT1G79470,AT4G18440,AT1G16350,AT5G23300,AT1G72040,AT1G63660,AT4G34740,AT4G22570,AT3G27740,AT2G37690,AT1G09830,AT3G09820,AT2G35040,AT3G20330,AT5G11160,AT1G80050,AT1G74260,AT5G03300,AT1G29900,AT3G57610,AT3G53900,AT1G27450,AT5G40870,AT4G22930
GO:BP	tRNA modification	GO:0006400	2.280298029672291e-8	7.642008388006793	103	3388	43	23093	AT1G03110,AT1G22270,AT1G78190,AT1G20370,AT5G24840,AT3G57940,AT2G45695,AT3G63510,AT3G55160,AT5G15390,AT5G14600,AT5G20040,AT5G01230,AT3G56330,AT3G21300,AT1G72090,AT5G47680,AT4G17610,AT4G04670,AT3G26410,AT4G40000,AT3G44150,AT5G37530,AT3G56120,AT1G36310,AT5G35400,AT2G22400,AT5G67220,AT5G26880,AT2G39670,AT1G76120,AT4G38890,AT2G30320,AT5G15810,AT1G09290,AT2G45730,AT1G75200,AT4G28020,AT1G60230,AT5G12410…
GO:BP	macromolecule methylation	GO:0043414	2.3957679981773326e-8	7.620555240535559	269	3388	82	23093	AT4G25630,AT5G43990,AT5G13830,AT1G03110,AT2G19670,AT3G56570,AT5G52490,AT5G06550,AT5G66750,AT5G52470,AT3G12270,AT1G22270,AT2G19640,AT5G55920,AT1G78190,AT5G57280,AT5G26180,AT2G47420,AT2G38810,AT3G49660,AT1G04870,AT4G25730,AT5G24840,AT3G57000,AT1G04900,AT3G55160,AT5G17240,AT1G14030,AT3G49250,AT5G15390,AT5G14600,AT3G13180,AT5G65860,AT3G58470,AT5G01230,AT3G56330,AT3G21300,AT3G22680,AT2G42940,AT5G47680…
GO:BP	ribonucleoside monophosphate biosynthetic process	GO:0009156	2.6118504986897312e-8	7.58305168553336	45	3388	26	23093	AT3G55010,AT3G21110,AT3G54470,AT1G79470,AT4G18440,AT1G16350,AT5G23300,AT1G63660,AT4G34740,AT4G22570,AT3G27740,AT2G37690,AT1G09830,AT3G09820,AT2G35040,AT3G20330,AT5G11160,AT1G80050,AT1G74260,AT5G03300,AT1G29900,AT3G57610,AT3G53900,AT1G27450,AT5G40870,AT4G22930
GO:BP	maturation of 5.8S rRNA from tricistronic rRNA transcript (SSU-rRNA, 5.8S rRNA, LSU-rRNA)	GO:0000466	5.057744540322434e-8	7.296043110050946	24	3388	18	23093	AT1G03360,AT5G15550,AT3G53890,AT2G25355,AT3G24080,AT4G25730,AT5G27700,AT2G40360,AT2G37990,AT5G14520,AT3G07750,AT3G15140,AT4G27010,AT3G60500,AT3G12990,AT1G54440,AT1G60080,AT3G56510
GO:BP	nucleoside phosphate biosynthetic process	GO:1901293	6.693880594542351e-8	7.174322038855128	197	3388	65	23093	AT3G55010,AT3G21110,AT4G09320,AT3G46940,AT5G23070,AT5G63310,AT3G54470,AT1G79470,AT4G18440,AT1G16350,AT5G23300,AT3G01820,AT1G72040,AT1G63660,AT4G34740,AT4G22570,AT4G09650,AT3G12670,AT3G27740,AT2G37690,AT1G09830,AT3G09820,AT4G11010,AT2G35040,AT3G20330,AT5G11160,AT1G80050,AT2G21790,AT2G42910,AT1G74260,AT2G37250,AT5G03300,AT5G60340,AT1G29900,AT4G32260,AT5G08690,AT5G45940,AT3G57610,AT5G50370,AT1G78590…
GO:BP	ribonucleoside monophosphate metabolic process	GO:0009161	9.192259024182968e-8	7.036577746374994	50	3388	27	23093	AT3G55010,AT3G21110,AT3G54470,AT1G79470,AT4G18440,AT1G16350,AT5G23300,AT1G63660,AT4G34740,AT4G22570,AT3G27740,AT2G37690,AT1G09830,AT3G09820,AT2G35040,AT3G20330,AT5G11160,AT1G80050,AT1G74260,AT5G03300,AT1G29900,AT3G57610,AT3G53900,AT1G27450,AT5G40870,AT4G22930,AT3G06200
GO:BP	small molecule biosynthetic process	GO:0044283	1.0444093432145078e-7	6.981129251663002	761	3388	177	23093	AT1G06360,AT2G22810,AT1G56430,AT5G65800,AT2G29980,AT1G31860,AT5G60890,AT4G26520,AT2G22330,AT5G11540,AT3G43840,AT1G06080,AT4G34200,AT4G25420,AT4G24830,AT1G31180,AT5G14800,AT5G10920,AT1G30040,AT3G14390,AT5G27200,AT3G62030,AT4G38970,AT1G74470,AT5G47630,AT4G14713,AT5G67520,AT2G38210,AT1G07780,AT3G54050,AT2G21330,AT5G40770,AT3G63410,AT1G79460,AT5G09820,AT2G44040,AT2G36230,AT3G23940,AT3G28760,AT4G17600…
GO:BP	translational initiation	GO:0006413	1.0768432522809367e-7	6.967847508980339	131	3388	49	23093	AT5G06000,AT3G16380,AT1G22780,AT1G48920,AT1G34030,AT1G16720,AT5G25757,AT3G57290,AT3G56160,AT2G24060,AT2G24050,AT5G25780,AT5G37475,AT5G15610,AT2G46280,AT4G38710,AT2G46290,AT4G09800,AT3G11400,AT1G26630,AT3G56150,AT1G73180,AT1G10840,AT4G20980,AT4G30680,AT4G18040,AT1G04170,AT4G33250,AT5G35620,AT2G39990,AT3G19030,AT1G77840,AT3G02200,AT2G40290,AT1G72730,AT2G40780,AT2G45730,AT1G30590,AT5G05470,AT1G54270…
GO:BP	cellular macromolecule metabolic process	GO:0044260	1.0835031119021024e-7	6.965169837016087	5481	3388	952	23093	AT3G15960,AT5G11080,AT2G32550,AT2G01830,AT1G58983,AT1G10470,AT4G02290,AT1G58684,AT4G25630,AT5G01840,AT1G15870,AT4G11320,AT4G34220,AT5G60670,AT5G43990,AT1G74870,ATCG00020,AT2G32220,AT3G48960,AT3G44750,AT3G18130,AT2G37600,AT1G10586,AT1G23410,AT1G15250,AT3G46370,AT3G57490,AT5G06000,AT5G10250,AT5G13830,AT3G06680,AT3G04770,AT5G09500,AT1G03110,AT5G09730,AT1G29910,AT5G45775,AT2G15440,AT3G59670,AT2G40010…
GO:BP	cellular amino acid biosynthetic process	GO:0008652	2.415203807453447e-7	6.617046215339911	234	3388	72	23093	AT2G22810,AT5G65800,AT1G31860,AT5G60890,AT4G34200,AT4G24830,AT1G31180,AT5G14800,AT5G10920,AT3G14390,AT3G62030,AT4G14713,AT5G67520,AT1G07780,AT2G44040,AT2G36230,AT3G23940,AT3G28760,AT4G13930,AT3G02020,AT5G10240,AT2G17630,AT3G03630,AT3G27740,AT3G59890,AT3G57560,AT3G49680,AT2G27820,AT1G14810,AT3G60880,AT4G33680,AT1G66230,AT2G45440,AT5G14060,AT5G17920,AT2G37250,AT3G58610,AT1G29900,AT5G65010,AT3G53580…
GO:BP	nucleotide biosynthetic process	GO:0009165	2.741597876902302e-7	6.561996244896387	194	3388	63	23093	AT3G55010,AT3G21110,AT4G09320,AT3G46940,AT5G63310,AT3G54470,AT1G79470,AT4G18440,AT1G16350,AT5G23300,AT3G01820,AT1G63660,AT4G34740,AT4G22570,AT4G09650,AT3G12670,AT3G27740,AT2G37690,AT1G09830,AT3G09820,AT4G11010,AT2G35040,AT3G20330,AT5G11160,AT1G80050,AT2G21790,AT2G42910,AT1G74260,AT2G37250,AT5G03300,AT5G60340,AT1G29900,AT4G32260,AT5G08690,AT5G45940,AT3G57610,AT5G50370,AT1G78590,AT3G53900,AT5G08340…
GO:BP	cellular protein metabolic process	GO:0044267	4.3368454447199383e-7	6.362826054840243	4388	3388	776	23093	AT5G11080,AT2G32550,AT2G01830,AT1G58983,AT1G10470,AT1G58684,AT4G25630,AT1G15870,AT4G11320,AT4G34220,AT5G60670,AT5G43990,AT1G74870,ATCG00020,AT2G32220,AT3G48960,AT3G44750,AT3G18130,AT2G37600,AT1G23410,AT1G15250,AT3G46370,AT3G57490,AT5G06000,AT5G10250,AT3G06680,AT3G04770,AT5G09500,AT1G29910,AT5G45775,AT3G59670,AT2G40010,AT5G39850,AT3G45030,AT2G19670,AT1G70210,AT1G48630,AT5G59240,AT4G25890,AT1G55200…
GO:BP	cellular amino acid metabolic process	GO:0006520	5.051575508577674e-7	6.2965731509963385	473	3388	120	23093	AT2G22810,AT1G69040,AT5G38200,AT5G65800,AT1G31860,AT5G60890,AT2G22330,AT3G44740,AT4G34200,AT3G56300,AT4G24830,AT5G63140,AT1G31180,AT5G14800,AT5G10920,AT3G14390,AT3G62030,AT4G14713,AT5G67520,AT2G38210,AT1G07780,AT2G44040,AT2G36230,AT3G23940,AT3G03910,AT3G28760,AT1G63660,AT4G13930,AT4G34740,AT3G02020,AT5G10240,AT4G31810,AT3G55400,AT2G17630,AT3G12670,AT3G03630,AT3G27740,AT3G59890,AT3G57560,AT1G75180…
GO:BP	mitochondrial gene expression	GO:0140053	5.902807237470107e-7	6.228941398901446	74	3388	33	23093	AT1G15870,AT5G05990,AT3G44740,AT5G14580,AT5G64710,AT5G02050,AT1G07830,AT1G80720,AT4G13850,AT5G39840,AT3G59650,AT4G02930,AT3G27550,AT4G30700,AT1G62910,AT4G39880,AT1G68990,AT5G15700,AT3G55605,AT4G31930,AT5G47680,AT2G17580,AT1G47278,AT1G52160,AT3G02760,AT1G62750,AT3G18240,AT2G24120,AT4G20360,AT1G11870,AT2G41600,AT1G48520,AT3G25660
GO:BP	alpha-amino acid biosynthetic process	GO:1901607	6.240722208893372e-7	6.204765148588764	202	3388	64	23093	AT2G22810,AT5G65800,AT5G60890,AT4G34200,AT4G24830,AT1G31180,AT5G14800,AT5G10920,AT3G14390,AT3G62030,AT4G14713,AT5G67520,AT1G07780,AT2G44040,AT2G36230,AT3G23940,AT4G13930,AT3G02020,AT5G10240,AT2G17630,AT3G03630,AT3G27740,AT3G59890,AT3G57560,AT3G49680,AT2G27820,AT1G14810,AT3G60880,AT4G33680,AT1G66230,AT2G45440,AT5G14060,AT5G17920,AT3G58610,AT1G29900,AT5G65010,AT3G53580,AT3G48560,AT4G29840,AT3G63250…
GO:BP	mitochondrial membrane organization	GO:0007006	8.41288424724892e-7	6.075055086494694	38	3388	22	23093	AT1G61570,AT3G10110,AT5G55510,AT2G29530,AT3G25120,AT4G26670,AT5G62270,AT1G44890,AT3G46740,AT1G27390,AT3G07910,AT1G65080,AT3G62880,AT2G46470,AT1G79560,AT3G27080,AT3G11070,AT2G31170,AT2G42210,AT5G62050,AT5G19620,AT5G05520
GO:BP	response to cadmium ion	GO:0046686	0.0000011566232169785664	5.93680809432148	318	3388	88	23093	ATCG00490,AT4G23670,AT3G56070,AT1G18080,AT1G15930,AT1G74560,AT1G42970,AT3G09200,AT3G23990,AT3G54470,AT1G49760,AT4G38970,AT2G21330,AT5G60390,AT1G15990,AT4G02930,AT4G13930,AT5G20720,AT1G07930,AT2G17630,AT3G12670,AT2G23350,AT2G21660,AT3G09820,AT1G07920,AT2G33800,AT1G07940,AT1G11860,AT5G09650,AT1G30230,AT3G12780,AT4G37910,AT5G17920,AT2G21790,AT2G46280,AT3G21950,AT1G53240,AT3G13860,AT3G18190,AT2G19480…
GO:BP	chlorophyll biosynthetic process	GO:0015995	0.0000012745363774885565	5.894647764496726	65	3388	30	23093	AT4G26150,AT5G18660,AT1G03630,AT1G74470,AT4G17600,AT3G51820,AT5G58250,AT4G10620,AT5G13630,AT5G45930,AT3G59400,AT4G25080,AT3G48730,AT5G44190,AT5G47110,AT4G27430,AT4G03205,AT4G27440,AT3G02780,AT3G56940,AT5G08280,AT4G18480,AT3G14110,AT1G03475,AT2G20180,AT5G63570,AT1G69740,AT1G58290,AT2G40490,AT2G35260
GO:BP	photosynthetic electron transport chain	GO:0009767	0.0000015322900571300142	5.8146590165001575	55	3388	27	23093	ATCG00020,ATCG01060,AT3G50820,AT3G54050,AT1G08380,AT2G01590,AT5G66570,AT4G21280,AT4G04020,AT4G09650,AT3G01440,AT1G15980,AT1G60950,AT4G03280,AT3G16250,AT3G15850,AT1G18730,AT1G55670,AT5G66190,AT4G33520,AT4G01050,AT4G22890,AT4G05180,AT2G46820,AT1G67740,AT1G70760,AT4G30950
GO:BP	mitochondrial RNA metabolic process	GO:0000959	0.0000020092772093740512	5.696960141800144	66	3388	30	23093	AT3G23830,AT3G44740,AT5G14580,AT5G61030,AT5G64710,AT4G20020,AT4G13850,AT5G39840,AT2G35240,AT3G27550,AT4G30700,AT3G13880,AT1G62910,AT3G02330,AT1G68990,AT5G15700,AT3G15000,AT5G08490,AT1G15480,AT3G18970,AT5G47680,AT1G32580,AT3G06790,AT5G54580,AT2G17580,AT5G44780,AT5G19020,AT1G52160,AT2G24120,AT1G11870
GO:BP	ribonucleotide biosynthetic process	GO:0009260	0.000003179418014083946	5.497652369450617	147	3388	50	23093	AT3G55010,AT3G21110,AT4G09320,AT5G63310,AT3G54470,AT1G79470,AT4G18440,AT1G16350,AT5G23300,AT1G63660,AT4G34740,AT4G22570,AT4G09650,AT3G12670,AT3G27740,AT2G37690,AT1G09830,AT3G09820,AT4G11010,AT2G35040,AT3G20330,AT5G11160,AT1G80050,AT1G74260,AT5G03300,AT1G29900,AT4G32260,AT5G08690,AT5G45940,AT3G57610,AT3G53900,AT1G51650,AT1G27450,AT3G15640,AT1G60810,AT5G47030,AT3G25860,AT1G30820,AT3G18680,AT5G40870…
GO:BP	ribose phosphate biosynthetic process	GO:0046390	0.0000037844979258624963	5.421991728446752	152	3388	51	23093	AT3G55010,AT3G21110,AT4G09320,AT5G63310,AT3G54470,AT1G79470,AT4G18440,AT1G16350,AT5G23300,AT1G63660,AT4G34740,AT4G22570,AT4G09650,AT3G12670,AT3G27740,AT2G37690,AT1G09830,AT3G09820,AT4G11010,AT2G35040,AT3G20330,AT5G11160,AT1G80050,AT2G42910,AT1G74260,AT5G03300,AT1G29900,AT4G32260,AT5G08690,AT5G45940,AT3G57610,AT3G53900,AT1G51650,AT1G27450,AT3G15640,AT1G60810,AT5G47030,AT3G25860,AT1G30820,AT3G18680…
GO:BP	porphyrin-containing compound biosynthetic process	GO:0006779	0.0000041327241208482735	5.3837635849898176	75	3388	32	23093	AT4G26150,AT5G18660,AT1G03630,AT1G74470,AT4G17600,AT3G51820,AT5G58250,AT4G10620,AT5G13630,AT5G45930,AT3G59400,AT4G25080,AT3G48730,AT5G44190,AT5G47110,AT4G27430,AT4G03205,AT2G31240,AT4G27440,AT5G63290,AT3G02780,AT3G56940,AT5G08280,AT4G18480,AT3G14110,AT1G03475,AT2G20180,AT5G63570,AT1G69740,AT1G58290,AT2G40490,AT2G35260
GO:BP	methylation	GO:0032259	0.000004265502711677367	5.370029777616833	489	3388	120	23093	AT4G25630,AT2G43200,AT5G43990,AT5G13830,AT1G03110,AT5G03670,AT2G19670,AT3G56570,AT1G66690,AT1G45110,AT5G49560,AT1G09610,AT5G52490,AT5G06550,AT1G64600,AT5G66750,AT5G52470,AT3G12270,AT1G22270,AT4G34360,AT5G19300,AT2G19640,AT5G55920,AT1G78190,AT4G26240,AT5G57280,AT5G26180,AT2G47420,AT2G38810,AT3G49660,AT1G04870,AT3G63410,AT4G31790,AT4G25730,AT5G24840,AT3G57000,AT1G04900,AT3G55160,AT5G17240,AT1G14030…
GO:BP	diaminopimelate metabolic process	GO:0046451	0.000004973396130103857	5.303346947913024	16	3388	13	23093	AT3G14390,AT2G44040,AT3G02020,AT3G59890,AT1G14810,AT3G60880,AT4G33680,AT2G45440,AT5G14060,AT3G53580,AT1G31230,AT5G11880,AT5G13280
GO:BP	lysine biosynthetic process via diaminopimelate	GO:0009089	0.000004973396130103857	5.303346947913024	16	3388	13	23093	AT3G14390,AT2G44040,AT3G02020,AT3G59890,AT1G14810,AT3G60880,AT4G33680,AT2G45440,AT5G14060,AT3G53580,AT1G31230,AT5G11880,AT5G13280
GO:BP	response to cold	GO:0009409	0.000005885267393495705	5.2302338004702404	424	3388	107	23093	AT5G20630,AT3G23830,AT2G36400,AT4G38840,AT3G22310,AT5G61030,AT2G37190,AT2G27710,AT2G27720,AT3G05740,AT1G55490,AT2G38750,AT3G55990,AT5G08620,AT3G02790,AT2G38760,AT1G42970,AT3G09200,AT2G39460,AT4G39260,AT4G36020,AT2G46810,AT5G23070,AT3G49910,AT1G67090,AT3G55280,AT4G13850,AT4G04330,AT3G54050,AT3G08920,AT3G05890,AT3G53460,AT5G20720,AT4G04020,AT4G09650,AT2G05100,AT3G55160,AT3G49260,AT4G38680,AT5G59010…
GO:BP	purine nucleoside monophosphate biosynthetic process	GO:0009127	0.000006191521100043241	5.208202642708226	29	3388	18	23093	AT3G55010,AT3G21110,AT1G79470,AT4G18440,AT1G16350,AT1G63660,AT4G34740,AT4G22570,AT2G37690,AT1G09830,AT3G09820,AT2G35040,AT5G11160,AT1G80050,AT1G74260,AT5G03300,AT3G57610,AT1G27450
GO:BP	purine ribonucleoside monophosphate biosynthetic process	GO:0009168	0.000006191521100043241	5.208202642708226	29	3388	18	23093	AT3G55010,AT3G21110,AT1G79470,AT4G18440,AT1G16350,AT1G63660,AT4G34740,AT4G22570,AT2G37690,AT1G09830,AT3G09820,AT2G35040,AT5G11160,AT1G80050,AT1G74260,AT5G03300,AT3G57610,AT1G27450
GO:BP	establishment of protein localization to mitochondrial membrane	GO:0090151	0.00000671227410375605	5.173130316881668	32	3388	19	23093	AT1G61570,AT3G10110,AT5G55510,AT2G29530,AT3G25120,AT4G26670,AT1G44890,AT3G46740,AT1G27390,AT3G07910,AT1G65080,AT3G62880,AT2G46470,AT3G27080,AT3G11070,AT2G42210,AT5G62050,AT5G19620,AT5G05520
GO:BP	nucleoside phosphate metabolic process	GO:0006753	0.000011182232236065455	4.951471492421257	332	3388	88	23093	AT4G33790,AT4G26520,AT3G55010,AT3G21110,AT4G09320,AT3G46940,AT5G23070,AT5G63310,AT3G54470,AT4G38970,AT1G79470,AT4G18440,AT1G16350,AT5G23300,AT2G21330,AT3G01820,AT1G72040,AT1G63660,AT4G34740,AT4G22570,AT4G09650,AT3G12670,AT3G27740,AT2G37690,AT1G09830,AT3G09820,AT4G11010,AT2G35040,AT3G20330,AT3G12780,AT5G11160,AT1G80050,AT5G50950,AT2G21790,AT2G42910,AT1G74260,AT2G37250,AT2G21170,AT5G03300,AT3G56490…
GO:BP	tetrapyrrole biosynthetic process	GO:0033014	0.000013163958405976664	4.880613498611282	78	3388	32	23093	AT4G26150,AT5G18660,AT1G03630,AT1G74470,AT4G17600,AT3G51820,AT5G58250,AT4G10620,AT5G13630,AT5G45930,AT3G59400,AT4G25080,AT3G48730,AT5G44190,AT5G47110,AT4G27430,AT4G03205,AT2G31240,AT4G27440,AT5G63290,AT3G02780,AT3G56940,AT5G08280,AT4G18480,AT3G14110,AT1G03475,AT2G20180,AT5G63570,AT1G69740,AT1G58290,AT2G40490,AT2G35260
GO:BP	purine nucleoside monophosphate metabolic process	GO:0009126	0.000013638562559425684	4.865231399870598	33	3388	19	23093	AT3G55010,AT3G21110,AT1G79470,AT4G18440,AT1G16350,AT1G63660,AT4G34740,AT4G22570,AT2G37690,AT1G09830,AT3G09820,AT2G35040,AT5G11160,AT1G80050,AT1G74260,AT5G03300,AT3G57610,AT1G27450,AT3G06200
GO:BP	purine ribonucleoside monophosphate metabolic process	GO:0009167	0.000013638562559425684	4.865231399870598	33	3388	19	23093	AT3G55010,AT3G21110,AT1G79470,AT4G18440,AT1G16350,AT1G63660,AT4G34740,AT4G22570,AT2G37690,AT1G09830,AT3G09820,AT2G35040,AT5G11160,AT1G80050,AT1G74260,AT5G03300,AT3G57610,AT1G27450,AT3G06200
GO:BP	protein folding	GO:0006457	0.000014780911541655695	4.8302987820911305	203	3388	61	23093	AT1G23100,AT3G56070,AT2G28000,AT3G17830,AT1G55490,AT1G54050,AT3G23990,AT5G16070,AT3G62030,AT3G13470,AT4G04330,AT2G04030,AT1G14980,AT5G20720,AT2G33210,AT2G18990,AT4G26780,AT3G03960,AT5G23290,AT5G18820,AT3G47650,AT4G32420,AT5G55220,AT4G37910,AT5G06110,AT2G44650,AT1G26230,AT5G56030,AT2G07340,AT1G49245,AT5G56000,AT5G13120,AT5G23395,AT3G20050,AT3G13860,AT3G18190,AT4G34870,AT5G20890,AT2G30695,AT3G11450…
GO:BP	response to light intensity	GO:0009642	0.000022348968069452912	4.650742524974494	146	3388	48	23093	AT3G03830,AT3G03850,AT3G50820,AT4G20940,AT2G18010,AT3G02790,AT2G39460,AT1G55480,AT3G62030,AT3G55280,AT1G10522,AT5G66570,AT4G34190,AT4G14890,AT3G28910,AT4G04020,AT5G54270,AT3G03630,AT2G05100,AT1G03600,AT4G10620,AT2G45400,AT1G60950,AT2G27820,AT5G02120,AT3G15850,AT3G61470,AT3G47470,AT2G05070,AT3G27690,AT1G61520,AT2G28190,AT2G47450,AT4G32770,AT5G18170,AT3G12820,AT3G48390,AT3G54890,AT3G02730,AT4G04850…
GO:BP	rRNA modification	GO:0000154	0.000026740314362020405	4.572833491431242	47	3388	23	23093	AT4G25630,AT5G13830,AT3G57150,AT5G52490,AT3G03920,AT5G52470,AT1G22270,AT5G08180,AT5G55920,AT1G78190,AT5G57280,AT5G26180,AT3G19440,AT2G47420,AT2G20490,AT4G25730,AT3G57940,AT3G57000,AT3G13180,AT4G21770,AT4G26600,AT2G39670,AT1G60230
GO:BP	lysine biosynthetic process	GO:0009085	0.00003238165754271509	4.489700924476088	20	3388	14	23093	AT3G14390,AT2G44040,AT3G02020,AT3G59890,AT1G14810,AT3G60880,AT4G33680,AT2G45440,AT5G14060,AT3G53580,AT1G31230,AT5G11880,AT2G02765,AT5G13280
GO:BP	nucleotide metabolic process	GO:0009117	0.000032821191286291667	4.48384565973407	319	3388	84	23093	AT4G33790,AT4G26520,AT3G55010,AT3G21110,AT4G09320,AT3G46940,AT5G63310,AT3G54470,AT4G38970,AT1G79470,AT4G18440,AT1G16350,AT5G23300,AT2G21330,AT3G01820,AT1G63660,AT4G34740,AT4G22570,AT4G09650,AT3G12670,AT3G27740,AT2G37690,AT1G09830,AT3G09820,AT4G11010,AT2G35040,AT3G20330,AT3G12780,AT5G11160,AT1G80050,AT5G50950,AT2G21790,AT2G42910,AT1G74260,AT2G37250,AT2G21170,AT5G03300,AT3G56490,AT5G60340,AT1G29900…
GO:BP	endonucleolytic cleavage involved in rRNA processing	GO:0000478	0.000037594554618991554	4.424875055875195	13	3388	11	23093	AT1G48920,AT1G06720,AT5G16750,AT3G53890,AT5G22100,AT3G24080,AT5G27700,AT2G37990,AT1G32580,AT1G42440,AT3G56510
GO:BP	alpha-amino acid metabolic process	GO:1901605	0.00005114138966578292	4.291227475058581	327	3388	85	23093	AT2G22810,AT5G38200,AT5G65800,AT5G60890,AT2G22330,AT4G34200,AT4G24830,AT5G63140,AT1G31180,AT5G14800,AT5G10920,AT3G14390,AT3G62030,AT4G14713,AT5G67520,AT1G07780,AT2G44040,AT2G36230,AT3G23940,AT3G03910,AT1G63660,AT4G13930,AT4G34740,AT3G02020,AT5G10240,AT4G31810,AT2G17630,AT3G12670,AT3G03630,AT3G27740,AT3G59890,AT3G57560,AT1G32470,AT2G37040,AT3G49680,AT2G27820,AT1G11860,AT1G14810,AT3G60880,AT4G33680…
GO:BP	establishment of protein localization to organelle	GO:0072594	0.0000517719414487321	4.285905548661919	287	3388	77	23093	AT1G61570,AT3G10110,AT5G11690,AT1G64220,AT5G60730,AT5G61880,AT3G16310,AT5G55510,AT5G66960,AT5G01590,AT5G57180,AT2G04030,AT5G43970,AT2G29530,AT3G20000,AT4G26780,AT1G04070,AT3G25120,AT4G26670,AT3G63130,AT1G02690,AT3G57350,AT3G09700,AT1G02280,AT1G44890,AT1G55900,AT4G00026,AT3G46740,AT1G27390,AT5G23395,AT1G24310,AT2G15290,AT1G53530,AT5G55190,AT3G07910,AT2G24020,AT3G49100,AT2G28900,AT2G47450,AT1G68730…
GO:BP	translational elongation	GO:0006414	0.00005245400446622202	4.280221351108225	98	3388	36	23093	AT3G18130,AT3G59670,AT1G48630,AT4G25890,AT5G47700,AT3G44590,AT5G57290,AT2G27710,AT1G18080,AT4G00810,AT2G27720,AT1G01100,AT3G17170,AT4G31790,AT5G60390,AT5G19510,AT4G02930,AT1G07930,AT3G12915,AT1G07920,AT3G18760,AT1G07940,AT3G08740,AT1G30230,AT1G64510,AT2G25640,AT1G26630,AT3G44150,AT1G57720,AT3G49100,AT1G56070,AT4G29060,AT1G62750,AT1G09640,AT4G20360,AT1G06220
GO:BP	thylakoid membrane organization	GO:0010027	0.00007176266618453242	4.1441014344048765	49	3388	23	23093	AT5G08050,AT1G44575,AT1G28530,AT5G24314,AT3G58830,AT1G35680,AT3G12780,AT3G62910,AT4G13200,AT3G61320,AT1G74730,AT2G34860,AT5G18570,AT3G47450,AT3G24590,AT2G30170,AT5G53860,AT2G04540,AT2G01110,AT2G07050,AT4G20130,AT1G56190,AT1G32500
GO:BP	chlorophyll metabolic process	GO:0015994	0.0000752909552541804	4.123257192712071	91	3388	34	23093	AT4G26150,AT1G19670,AT5G18660,AT1G03630,AT1G74470,AT5G38520,AT4G17600,AT3G51820,AT5G58250,AT4G10620,AT5G13630,AT5G45930,AT3G59400,AT4G25080,AT3G48730,AT5G44190,AT5G47110,AT4G27430,AT4G03205,AT4G27440,AT4G32770,AT3G02780,AT3G56940,AT5G08280,AT4G18480,AT3G14110,AT1G44000,AT1G03475,AT2G20180,AT5G63570,AT1G69740,AT1G58290,AT2G40490,AT2G35260
GO:BP	regulation of translation	GO:0006417	0.00007969836474185118	4.098550589405346	226	3388	64	23093	AT2G32550,AT1G15870,AT5G39850,AT1G48630,AT1G03360,AT5G48760,AT3G07110,AT5G05990,AT1G18080,AT3G16380,AT1G35730,AT5G02050,AT3G16810,AT5G61020,AT1G49760,AT1G80720,AT5G60960,AT5G15200,AT3G24830,AT2G25355,AT1G20340,AT4G31790,AT2G25900,AT2G29200,AT3G01790,AT3G63140,AT3G07750,AT2G23350,AT3G12930,AT3G57290,AT1G78630,AT1G09340,AT2G24050,AT3G55605,AT4G31930,AT1G09700,AT1G26630,AT3G44150,AT4G13170,AT3G60500…
GO:BP	chloroplast rRNA processing	GO:1901259	0.0000839452072738589	4.07600409421246	21	3388	14	23093	AT3G52380,AT3G53460,AT2G17240,AT4G10620,AT2G33800,AT4G24770,AT2G37220,AT3G52150,AT3G24506,AT1G60000,AT1G01080,AT4G09730,AT1G45230,AT2G25870
GO:BP	protein targeting	GO:0006605	0.00010527888124015401	3.977658738792898	247	3388	68	23093	AT1G61570,AT3G10110,AT5G11690,AT1G64220,AT5G60730,AT4G10480,AT5G61880,AT5G55510,AT5G66960,AT5G01590,AT5G57180,AT2G04030,AT5G43970,AT2G29530,AT3G20000,AT4G26780,AT1G04070,AT3G25120,AT4G26670,AT3G12390,AT3G09700,AT4G14870,AT1G02280,AT1G55900,AT4G00026,AT3G46740,AT5G41060,AT1G33040,AT1G27390,AT5G23395,AT2G15290,AT1G53530,AT4G38490,AT5G13850,AT3G07910,AT2G24020,AT3G49100,AT2G28900,AT2G47450,AT1G68730…
GO:BP	ribose phosphate metabolic process	GO:0019693	0.00012931667446152545	3.8883454723374626	263	3388	71	23093	AT4G33790,AT4G26520,AT3G55010,AT3G21110,AT4G09320,AT5G63310,AT3G54470,AT4G38970,AT1G79470,AT4G18440,AT1G16350,AT5G23300,AT2G21330,AT1G63660,AT4G34740,AT4G22570,AT4G09650,AT3G12670,AT3G27740,AT2G37690,AT1G09830,AT3G09820,AT4G11010,AT2G35040,AT3G20330,AT3G12780,AT5G11160,AT1G80050,AT5G50950,AT2G42910,AT1G74260,AT2G21170,AT5G03300,AT3G56490,AT1G29900,AT4G32260,AT5G08690,AT5G45940,AT3G57610,AT1G79530…
GO:BP	ribonucleotide metabolic process	GO:0009259	0.00014897077246108357	3.8268989302721934	254	3388	69	23093	AT4G33790,AT4G26520,AT3G55010,AT3G21110,AT4G09320,AT5G63310,AT3G54470,AT4G38970,AT1G79470,AT4G18440,AT1G16350,AT5G23300,AT2G21330,AT1G63660,AT4G34740,AT4G22570,AT4G09650,AT3G12670,AT3G27740,AT2G37690,AT1G09830,AT3G09820,AT4G11010,AT2G35040,AT3G20330,AT3G12780,AT5G11160,AT1G80050,AT5G50950,AT1G74260,AT2G21170,AT5G03300,AT3G56490,AT1G29900,AT4G32260,AT5G08690,AT5G45940,AT3G57610,AT1G79530,AT3G53900…
GO:BP	rRNA 3'-end processing	GO:0031125	0.00015196202337507475	3.8182649324456963	14	3388	11	23093	AT1G03360,AT3G53890,AT2G25355,AT5G27700,AT3G07750,AT3G15140,AT3G60500,AT3G12990,AT1G54440,AT1G59760,AT1G60080
GO:BP	protein-chromophore linkage	GO:0018298	0.000157620113086107	3.8023883652413084	58	3388	25	23093	ATCG00020,AT1G29910,AT1G15820,AT1G19150,AT5G63140,AT1G29930,AT2G34420,AT2G40100,AT4G17600,AT5G54270,AT2G05100,AT5G02120,AT3G08940,AT5G01530,AT4G10340,AT3G61470,AT1G29920,AT3G47470,AT2G47590,AT2G05070,AT3G27690,AT5G47110,AT1G61520,AT2G34430,AT3G54890
GO:BP	regulation of cellular amide metabolic process	GO:0034248	0.00016110896992447185	3.7928802790702076	230	3388	64	23093	AT2G32550,AT1G15870,AT5G39850,AT1G48630,AT1G03360,AT5G48760,AT3G07110,AT5G05990,AT1G18080,AT3G16380,AT1G35730,AT5G02050,AT3G16810,AT5G61020,AT1G49760,AT1G80720,AT5G60960,AT5G15200,AT3G24830,AT2G25355,AT1G20340,AT4G31790,AT2G25900,AT2G29200,AT3G01790,AT3G63140,AT3G07750,AT2G23350,AT3G12930,AT3G57290,AT1G78630,AT1G09340,AT2G24050,AT3G55605,AT4G31930,AT1G09700,AT1G26630,AT3G44150,AT4G13170,AT3G60500…
GO:BP	response to high light intensity	GO:0009644	0.00017467742130111203	3.7577632280339808	62	3388	26	23093	AT3G50820,AT3G02790,AT2G39460,AT1G55480,AT3G55280,AT5G66570,AT4G34190,AT4G14890,AT3G28910,AT4G04020,AT5G54270,AT2G05100,AT5G02120,AT3G15850,AT3G61470,AT3G47470,AT2G05070,AT3G27690,AT1G61520,AT2G47450,AT4G32770,AT3G54890,AT1G67740,AT4G26555,AT5G18100,AT4G30950
GO:BP	aspartate family amino acid biosynthetic process	GO:0009067	0.00017956542943279297	3.7457772715202564	51	3388	23	23093	AT3G14390,AT4G14713,AT2G44040,AT3G02020,AT5G10240,AT3G59890,AT1G14810,AT3G60880,AT4G33680,AT2G45440,AT5G14060,AT5G17920,AT5G65010,AT3G53580,AT4G29840,AT3G63250,AT3G59970,AT1G31230,AT3G03780,AT3G57050,AT5G11880,AT2G02765,AT5G13280
GO:BP	carboxylic acid biosynthetic process	GO:0046394	0.0001820543562953369	3.7397989245718897	548	3388	125	23093	AT1G06360,AT2G22810,AT1G56430,AT5G65800,AT2G29980,AT1G31860,AT5G60890,AT2G22330,AT5G11540,AT1G06080,AT4G34200,AT4G24830,AT1G31180,AT5G14800,AT5G10920,AT3G14390,AT5G27200,AT3G62030,AT5G47630,AT4G14713,AT5G67520,AT1G07780,AT5G40770,AT2G44040,AT2G36230,AT3G23940,AT3G28760,AT4G13930,AT3G02020,AT3G28910,AT5G10240,AT1G65290,AT2G17630,AT3G03630,AT3G27740,AT2G46110,AT3G59890,AT4G25050,AT3G45140,AT3G57560…
GO:BP	plastid translation	GO:0032544	0.00019950559895362934	3.700044911703824	22	3388	14	23093	AT1G79850,AT3G56910,AT2G38140,AT3G63140,AT2G17240,AT2G33800,AT1G09340,AT2G21290,AT3G62910,AT3G63190,AT3G24506,AT1G68590,AT5G54600,AT1G71720
GO:BP	cytidine to uridine editing	GO:0016554	0.00019950559895362934	3.700044911703824	22	3388	14	23093	AT5G61030,AT4G20020,AT2G35240,AT4G30700,AT3G02330,AT3G15000,AT4G14050,AT3G11460,AT1G32580,AT3G06790,AT5G44780,AT1G11430,AT3G14330,AT5G66520
GO:BP	lysine metabolic process	GO:0006553	0.00019950559895362934	3.700044911703824	22	3388	14	23093	AT3G14390,AT2G44040,AT3G02020,AT3G59890,AT1G14810,AT3G60880,AT4G33680,AT2G45440,AT5G14060,AT3G53580,AT1G31230,AT5G11880,AT2G02765,AT5G13280
GO:BP	mRNA metabolic process	GO:0016071	0.0002148160668358387	3.6679332393728763	632	3388	140	23093	AT3G57150,AT4G12600,AT1G03360,AT5G14580,AT3G18610,AT5G61030,AT3G16380,AT5G59860,AT2G01730,AT3G25940,AT4G39260,AT4G20020,AT1G49600,AT4G30330,AT2G23930,AT4G27490,AT5G61020,AT4G20440,AT3G46210,AT5G20160,AT3G07860,AT3G61620,AT3G52380,AT4G22380,AT4G13850,AT1G25260,AT2G25355,AT2G39120,AT2G18300,AT2G25900,AT1G14710,AT3G53460,AT1G55870,AT2G35240,AT2G48120,AT1G76300,AT3G11964,AT3G27550,AT1G13030,AT3G07750…
GO:BP	peptidyl-arginine N-methylation	GO:0035246	0.00021791981619095527	3.6617032760819543	12	3388	10	23093	AT2G19670,AT3G12270,AT1G04870,AT1G04900,AT5G65860,AT4G31120,AT4G29510,AT3G06930,AT5G49020,AT3G28700
GO:BP	mitochondrial translation	GO:0032543	0.00022988357458183757	3.6384920584101974	41	3388	20	23093	AT1G15870,AT5G05990,AT3G44740,AT5G02050,AT1G07830,AT1G80720,AT3G59650,AT4G02930,AT4G39880,AT3G55605,AT4G31930,AT1G47278,AT3G02760,AT1G62750,AT3G18240,AT4G20360,AT1G11870,AT2G41600,AT1G48520,AT3G25660
GO:BP	intracellular protein transmembrane transport	GO:0065002	0.000263086648983955	3.5799011907577705	91	3388	33	23093	AT5G11690,AT1G64220,AT5G61880,AT5G01590,AT2G04030,AT3G20000,AT4G26780,AT3G09700,AT1G55900,AT4G00026,AT3G46740,AT5G23395,AT2G15290,AT3G07910,AT2G24020,AT2G28900,AT2G47450,AT1G68730,AT4G23940,AT2G36070,AT5G22640,AT1G06950,AT5G17710,AT1G79560,AT1G04940,AT1G72750,AT2G35795,AT5G23040,AT5G16620,AT1G17530,AT2G01110,AT3G47520,AT3G48870
GO:BP	protein insertion into membrane	GO:0051205	0.00028051666494887534	3.5520413330518457	38	3388	19	23093	AT1G61570,AT3G10110,AT5G55510,AT2G29530,AT3G25120,AT4G26670,AT1G44890,AT3G46740,AT1G27390,AT3G07910,AT1G65080,AT3G62880,AT2G46470,AT3G27080,AT3G11070,AT2G42210,AT5G62050,AT5G19620,AT5G05520
GO:BP	protein targeting to chloroplast	GO:0045036	0.00036405800452740374	3.4388294156936516	49	3388	22	23093	AT5G55510,AT5G01590,AT5G57180,AT2G04030,AT4G26670,AT1G02280,AT3G46740,AT2G15290,AT2G24020,AT2G28900,AT2G47450,AT4G23940,AT5G22640,AT1G06950,AT1G79560,AT1G04940,AT5G23040,AT5G49910,AT5G16620,AT3G47520,AT4G24280,AT3G48870
GO:BP	establishment of protein localization to chloroplast	GO:0072596	0.00036405800452740374	3.4388294156936516	49	3388	22	23093	AT5G55510,AT5G01590,AT5G57180,AT2G04030,AT4G26670,AT1G02280,AT3G46740,AT2G15290,AT2G24020,AT2G28900,AT2G47450,AT4G23940,AT5G22640,AT1G06950,AT1G79560,AT1G04940,AT5G23040,AT5G49910,AT5G16620,AT3G47520,AT4G24280,AT3G48870
GO:BP	response to temperature stimulus	GO:0009266	0.00038538152819484503	3.414109105444197	666	3388	145	23093	AT5G20630,AT3G03820,AT5G54070,AT3G23830,AT3G03830,AT3G03840,AT3G03850,AT2G36400,AT4G38840,AT3G22310,AT5G61030,AT2G37190,AT2G27710,AT2G27720,AT3G05740,AT1G32583,AT3G17830,AT1G55490,AT2G38750,AT3G55990,AT5G08620,AT1G54050,AT3G02790,AT5G14800,AT2G38760,AT1G42970,AT3G09200,AT2G39460,AT4G39260,AT3G23990,AT4G36020,AT2G46810,AT5G23070,AT1G49600,AT3G49910,AT1G67090,AT3G55280,AT4G13850,AT4G04330,AT3G54050…
GO:BP	carboxylic acid metabolic process	GO:0019752	0.0004068089524804942	3.3906094983006776	1079	3388	217	23093	AT1G52400,AT1G06360,AT2G22810,AT1G69040,AT1G56430,AT5G38200,AT5G65800,AT3G06680,AT3G48460,AT2G29980,AT1G31860,AT5G60890,AT4G26520,AT2G22330,AT3G44740,AT5G11540,AT1G06080,AT4G34200,AT1G53520,AT2G23600,AT3G56300,AT4G24830,AT5G63140,AT1G31180,AT5G14800,AT5G10920,AT1G44350,AT3G14390,AT5G27200,AT1G72970,AT3G62030,AT4G38970,AT5G47630,AT4G14713,AT5G67520,AT2G38210,AT1G07780,AT1G77240,AT2G21330,AT5G40770…
GO:BP	organic acid biosynthetic process	GO:0016053	0.00043621859742417024	3.360295822969783	584	3388	130	23093	AT1G06360,AT2G22810,AT1G56430,AT5G65800,AT2G29980,AT1G31860,AT5G60890,AT2G22330,AT5G11540,AT1G06080,AT4G34200,AT4G25420,AT4G24830,AT1G31180,AT5G14800,AT5G10920,AT1G30040,AT3G14390,AT5G27200,AT3G62030,AT5G47630,AT4G14713,AT5G67520,AT1G07780,AT5G40770,AT1G79460,AT2G44040,AT2G36230,AT3G23940,AT3G28760,AT4G13930,AT3G02020,AT3G28910,AT5G10240,AT1G65290,AT2G17630,AT3G03630,AT3G27740,AT2G46110,AT3G59890…
GO:BP	snRNA metabolic process	GO:0016073	0.00045154447199424866	3.3452994701775665	26	3388	15	23093	AT3G57150,AT1G03360,AT5G08180,AT2G01730,AT4G27490,AT3G46210,AT3G61620,AT2G20490,AT2G25355,AT3G07750,AT3G60500,AT5G51130,AT3G12990,AT1G54440,AT1G60080
GO:BP	protein insertion into mitochondrial membrane	GO:0051204	0.00045154447199424866	3.3452994701775665	26	3388	15	23093	AT1G61570,AT3G10110,AT5G55510,AT2G29530,AT3G25120,AT4G26670,AT3G46740,AT1G27390,AT3G07910,AT3G62880,AT3G27080,AT3G11070,AT2G42210,AT5G19620,AT5G05520
GO:BP	protein metabolic process	GO:0019538	0.00046127276431448094	3.336042187397205	4838	3388	819	23093	AT5G11080,AT2G32550,AT2G01830,AT1G58983,AT1G10470,AT1G58684,AT1G04110,AT5G19110,AT4G25630,AT1G15870,AT1G09750,AT4G11320,AT4G34220,AT5G60670,AT5G43990,AT1G74870,ATCG00020,AT2G32220,AT3G48960,AT3G44750,AT3G18130,AT2G37600,AT1G23410,AT1G15250,AT3G46370,AT3G57490,AT1G28110,AT5G06000,AT5G10250,AT3G06680,AT3G04770,AT5G09500,AT1G29910,AT5G45775,AT3G59670,AT2G40010,AT5G39850,AT3G45030,AT2G19670,AT1G70210…
GO:BP	plastid membrane organization	GO:0009668	0.00047021275034787635	3.3277055986678046	57	3388	24	23093	AT5G08050,AT1G44575,AT1G28530,AT5G24314,AT3G58830,AT1G35680,AT3G12780,AT3G62910,AT4G13200,AT3G61320,AT1G74730,AT1G27695,AT2G34860,AT5G18570,AT3G47450,AT3G24590,AT2G30170,AT5G53860,AT2G04540,AT2G01110,AT2G07050,AT4G20130,AT1G56190,AT1G32500
GO:BP	peptidyl-arginine methylation	GO:0018216	0.0004936768959004536	3.3065571973049455	15	3388	11	23093	AT2G19670,AT5G06550,AT3G12270,AT1G04870,AT1G04900,AT5G65860,AT4G31120,AT4G29510,AT3G06930,AT5G49020,AT3G28700
GO:BP	porphyrin-containing compound metabolic process	GO:0006778	0.0006477312242289392	3.1886051670444875	107	3388	36	23093	AT4G26150,AT1G19670,AT5G18660,AT1G03630,AT1G74470,AT5G38520,AT4G17600,AT3G51820,AT5G58250,AT4G10620,AT5G13630,AT5G45930,AT3G59400,AT4G25080,AT3G48730,AT5G44190,AT5G47110,AT4G27430,AT4G03205,AT2G31240,AT4G27440,AT4G32770,AT5G63290,AT3G02780,AT3G56940,AT5G08280,AT4G18480,AT3G14110,AT1G44000,AT1G03475,AT2G20180,AT5G63570,AT1G69740,AT1G58290,AT2G40490,AT2G35260
GO:BP	RNA 3'-end processing	GO:0031123	0.0006967633351051613	3.1569147107278015	86	3388	31	23093	AT4G25630,AT3G57150,AT1G03360,AT5G14580,AT5G52490,AT5G52470,AT4G27490,AT3G46210,AT3G61620,AT3G48830,AT5G39840,AT3G53890,AT2G25355,AT4G07950,AT5G27700,AT3G07750,AT1G01210,AT5G40490,AT3G15140,AT3G50100,AT5G53770,AT2G17580,AT3G60500,AT5G23690,AT1G52160,AT5G02670,AT3G12990,AT1G54440,AT1G59760,AT1G60080,AT2G04530
GO:BP	small molecule metabolic process	GO:0044281	0.0007128028565235579	3.1470305685532063	1879	3388	349	23093	AT2G01830,AT4G29610,AT1G52400,AT1G06360,AT2G22810,AT1G69040,AT1G56430,AT5G38200,AT5G65800,AT3G52720,AT3G06680,AT1G03110,AT3G48460,AT2G29980,AT1G31860,AT1G77760,AT1G68360,AT5G60890,AT4G33790,AT4G26520,AT2G22330,AT3G44740,AT5G11540,AT3G43840,AT4G23690,AT3G55010,AT3G21110,AT4G37750,AT1G06080,AT4G34200,AT1G53520,AT4G09320,AT2G23600,AT3G46940,AT3G56300,AT3G16400,AT4G25420,AT4G24830,AT5G63140,AT5G15210…
GO:BP	regulation of cellular macromolecule biosynthetic process	GO:2000112	0.0008196069460326203	3.0863943696817073	270	3388	70	23093	AT2G32550,AT1G15870,AT1G10586,AT5G39850,AT1G48630,AT1G03360,AT5G04150,AT5G48760,AT3G07110,AT5G05990,AT1G18080,AT3G16380,AT1G35730,AT5G02050,AT5G39790,AT3G16810,AT5G61020,AT1G49760,AT1G80720,AT5G60960,AT5G15200,AT3G24830,AT2G25355,AT1G20340,AT4G31790,AT2G25900,AT2G29200,AT3G01790,AT3G63140,AT3G07750,AT2G23350,AT3G12930,AT3G57290,AT1G78630,AT5G62270,AT1G09340,AT1G30230,AT2G24050,AT3G55605,AT4G31930…
GO:BP	tetrapyrrole metabolic process	GO:0033013	0.0008353989842746529	3.0781060571103778	108	3388	36	23093	AT4G26150,AT1G19670,AT5G18660,AT1G03630,AT1G74470,AT5G38520,AT4G17600,AT3G51820,AT5G58250,AT4G10620,AT5G13630,AT5G45930,AT3G59400,AT4G25080,AT3G48730,AT5G44190,AT5G47110,AT4G27430,AT4G03205,AT2G31240,AT4G27440,AT4G32770,AT5G63290,AT3G02780,AT3G56940,AT5G08280,AT4G18480,AT3G14110,AT1G44000,AT1G03475,AT2G20180,AT5G63570,AT1G69740,AT1G58290,AT2G40490,AT2G35260
GO:BP	post-transcriptional regulation of gene expression	GO:0010608	0.0008416500741214431	3.0748684339939274	337	3388	83	23093	AT2G32550,AT1G15870,AT5G39850,AT1G48630,AT1G03360,AT5G48760,AT3G62050,AT3G07110,AT5G05990,AT5G09840,AT1G18080,AT3G16380,AT1G35730,AT5G64710,AT3G61100,AT5G02050,AT3G16810,AT3G62460,AT5G61020,AT1G49760,AT1G80720,AT5G60960,AT5G15200,AT3G24830,AT2G25355,AT1G05460,AT1G20340,AT4G31790,AT2G25900,AT4G30760,AT3G53460,AT2G29200,AT3G01790,AT3G63140,AT3G07750,AT2G23350,AT3G12930,AT3G57290,AT1G78630,AT3G15140…
GO:BP	photosynthesis, dark reaction	GO:0019685	0.000873933164854795	3.0585217793159822	21	3388	13	23093	ATCG00490,AT1G42970,AT1G67090,AT3G54050,AT2G47400,AT3G55800,AT3G04790,AT3G12780,AT1G32060,AT2G21170,AT5G38410,AT1G12900,AT1G56190
GO:BP	reductive pentose-phosphate cycle	GO:0019253	0.000873933164854795	3.0585217793159822	21	3388	13	23093	ATCG00490,AT1G42970,AT1G67090,AT3G54050,AT2G47400,AT3G55800,AT3G04790,AT3G12780,AT1G32060,AT2G21170,AT5G38410,AT1G12900,AT1G56190
GO:BP	nucleobase biosynthetic process	GO:0046112	0.0008777400313865592	3.056634094176361	27	3388	15	23093	AT3G55010,AT3G54470,AT5G23300,AT4G34740,AT4G22570,AT3G12670,AT3G27740,AT1G09830,AT3G20330,AT5G11160,AT1G80050,AT3G53900,AT1G27450,AT1G30820,AT4G22930
GO:BP	nucleobase-containing small molecule metabolic process	GO:0055086	0.0010638977217742188	2.973100121104993	429	3388	100	23093	AT2G01830,AT4G29610,AT1G03110,AT4G33790,AT4G26520,AT3G55010,AT3G21110,AT4G09320,AT3G46940,AT5G23070,AT5G63310,AT3G54470,AT4G38970,AT1G79470,AT4G18440,AT1G16350,AT5G23300,AT2G21330,AT2G28760,AT3G01820,AT1G72040,AT1G63660,AT4G34740,AT4G22570,AT4G09650,AT3G12670,AT3G27740,AT2G37690,AT1G09830,AT3G09820,AT4G11010,AT2G35040,AT3G20330,AT3G12780,AT5G11160,AT1G80050,AT5G50950,AT5G47680,AT2G21790,AT2G42910…
GO:BP	U4 snRNA 3'-end processing	GO:0034475	0.0012443791637154877	2.9050472694687883	11	3388	9	23093	AT1G03360,AT4G27490,AT3G46210,AT3G61620,AT2G25355,AT3G07750,AT3G60500,AT3G12990,AT1G60080
GO:BP	endonucleolytic cleavage of tricistronic rRNA transcript (SSU-rRNA, 5.8S rRNA, LSU-rRNA)	GO:0000479	0.0012443791637154877	2.9050472694687883	11	3388	9	23093	AT1G06720,AT5G16750,AT3G53890,AT5G22100,AT3G24080,AT5G27700,AT2G37990,AT1G42440,AT3G56510
GO:BP	protein localization to chloroplast	GO:0072598	0.0012680565222556635	2.8968613878133977	52	3388	22	23093	AT5G55510,AT5G01590,AT5G57180,AT2G04030,AT4G26670,AT1G02280,AT3G46740,AT2G15290,AT2G24020,AT2G28900,AT2G47450,AT4G23940,AT5G22640,AT1G06950,AT1G79560,AT1G04940,AT5G23040,AT5G49910,AT5G16620,AT3G47520,AT4G24280,AT3G48870
GO:BP	sno(s)RNA 3'-end processing	GO:0031126	0.0013688122677206923	2.8636561111674768	16	3388	11	23093	AT4G25630,AT3G57150,AT1G03360,AT5G52490,AT5G52470,AT4G27490,AT3G46210,AT3G61620,AT2G25355,AT5G53770,AT1G54440
GO:BP	peptidyl-arginine modification	GO:0018195	0.0013688122677206923	2.8636561111674768	16	3388	11	23093	AT2G19670,AT5G06550,AT3G12270,AT1G04870,AT1G04900,AT5G65860,AT4G31120,AT4G29510,AT3G06930,AT5G49020,AT3G28700
GO:BP	mRNA modification	GO:0016556	0.0014962283147991716	2.825002130875461	45	3388	20	23093	AT3G57150,AT5G61030,AT4G20020,AT2G35240,AT4G30700,AT3G02330,AT3G15000,AT5G08490,AT1G15480,AT3G18970,AT1G32580,AT3G06790,AT5G54580,AT5G44780,AT5G19020,AT1G11290,AT1G76120,AT2G30320,AT5G55740,AT4G10760
GO:BP	ribulose bisphosphate carboxylase complex assembly	GO:0110102	0.0016043316680882146	2.794705843825895	9	3388	8	23093	AT1G67090,AT4G04330,AT3G56910,AT3G04550,AT3G47650,AT5G51110,AT5G38410,AT4G09730
GO:BP	protein import into mitochondrial matrix	GO:0030150	0.0016334739690505328	2.786887782025881	28	3388	15	23093	AT5G11690,AT1G64220,AT5G61880,AT3G20000,AT4G26780,AT3G09700,AT1G55900,AT4G00026,AT3G07910,AT1G68730,AT2G36070,AT5G17710,AT1G72750,AT2G35795,AT1G17530
GO:BP	regulation of generation of precursor metabolites and energy	GO:0043467	0.0019928920329861234	2.7005162290207743	35	3388	17	23093	AT3G50820,AT5G66570,AT4G04020,AT2G30570,AT4G38680,AT3G15850,AT1G71500,AT3G12780,AT1G55670,AT3G61320,AT5G01920,AT1G68890,AT1G67740,AT3G18680,AT4G30950,AT1G32070,AT1G56190
GO:BP	mitochondrial transmembrane transport	GO:1990542	0.0020453003842279	2.6892429000613003	61	3388	24	23093	AT5G11690,AT1G64220,AT5G61880,AT1G09575,AT3G20000,AT4G26780,AT3G09700,AT1G55900,AT4G00026,AT5G23395,AT4G27940,AT2G30160,AT3G07910,AT3G08580,AT1G68730,AT2G36070,AT5G17710,AT3G54110,AT1G72750,AT2G35795,AT2G46320,AT1G07030,AT1G17530,AT5G14040
GO:BP	electron transport chain	GO:0022900	0.0021082473868616076	2.676078429301482	221	3388	59	23093	AT3G27200,ATCG00020,ATCG01010,ATCG01060,AT3G50820,AT2G25060,AT3G54050,AT1G64640,AT1G20340,AT1G08380,AT2G01590,AT5G66570,AT4G14890,AT1G65290,AT4G21280,AT4G04020,AT4G09650,AT3G01440,AT1G15980,AT1G10960,AT1G60950,AT4G03280,AT3G16250,AT1G76100,AT3G15850,AT5G52840,AT5G15350,AT1G18730,AT1G55670,AT1G12830,AT1G04630,AT3G06310,AT5G13430,AT4G05450,AT2G33220,AT5G66190,AT4G33520,AT4G01050,AT4G22890,AT3G10860…
GO:BP	mitochondrial RNA modification	GO:1900864	0.0024475678460127953	2.6112652608156974	32	3388	16	23093	AT3G23830,AT5G61030,AT4G20020,AT2G35240,AT4G30700,AT3G13880,AT3G02330,AT3G15000,AT5G08490,AT1G15480,AT3G18970,AT1G32580,AT3G06790,AT5G54580,AT5G44780,AT5G19020
GO:BP	base conversion or substitution editing	GO:0016553	0.0029239064598790064	2.534036525219029	29	3388	15	23093	AT5G61030,AT4G20020,AT2G35240,AT4G30700,AT3G02330,AT3G15000,AT4G14050,AT3G11460,AT1G32580,AT3G06790,AT4G24770,AT5G44780,AT1G11430,AT3G14330,AT5G66520
GO:BP	pseudouridine synthesis	GO:0001522	0.0029239064598790064	2.534036525219029	29	3388	15	23093	AT3G57150,AT3G03920,AT5G08180,AT3G19440,AT2G20490,AT1G20370,AT1G03530,AT1G09800,AT1G20430,AT4G21770,AT4G26600,AT1G56345,AT5G35400,AT1G76120,AT2G30320
GO:BP	photosynthetic electron transport in photosystem I	GO:0009773	0.003361002682402975	2.4735311409216725	17	3388	11	23093	ATCG01060,AT3G54050,AT2G01590,AT4G09650,AT1G15980,AT3G16250,AT1G18730,AT1G55670,AT4G22890,AT2G46820,AT1G70760
GO:BP	purine ribonucleotide biosynthetic process	GO:0009152	0.0034431940604698445	2.463038499509632	123	3388	38	23093	AT3G55010,AT3G21110,AT4G09320,AT5G63310,AT1G79470,AT4G18440,AT1G16350,AT1G63660,AT4G34740,AT4G22570,AT4G09650,AT2G37690,AT1G09830,AT3G09820,AT4G11010,AT2G35040,AT5G11160,AT1G80050,AT1G74260,AT5G03300,AT4G32260,AT5G08690,AT5G45940,AT3G57610,AT1G51650,AT1G27450,AT3G15640,AT1G60810,AT5G47030,AT3G25860,AT3G01390,AT4G29480,AT4G26210,AT2G19680,AT2G34590,AT5G40810,AT1G34430,AT2G33040
GO:BP	purine nucleotide biosynthetic process	GO:0006164	0.0037585582599911536	2.4249787135310763	128	3388	39	23093	AT3G55010,AT3G21110,AT4G09320,AT5G63310,AT1G79470,AT4G18440,AT1G16350,AT1G63660,AT4G34740,AT4G22570,AT4G09650,AT2G37690,AT1G09830,AT3G09820,AT4G11010,AT2G35040,AT5G11160,AT1G80050,AT2G42910,AT1G74260,AT5G03300,AT4G32260,AT5G08690,AT5G45940,AT3G57610,AT1G51650,AT1G27450,AT3G15640,AT1G60810,AT5G47030,AT3G25860,AT3G01390,AT4G29480,AT4G26210,AT2G19680,AT2G34590,AT5G40810,AT1G34430,AT2G33040
GO:BP	syncytium formation	GO:0006949	0.0043237572062890875	2.364138701150123	12	3388	9	23093	AT2G03090,AT3G55500,AT1G26770,AT1G69530,AT2G28950,AT2G20750,AT2G39700,AT2G40610,AT2G37640
GO:BP	purine nucleotide metabolic process	GO:0006163	0.005028179488745625	2.2985892278873368	247	3388	63	23093	AT4G33790,AT4G26520,AT3G55010,AT3G21110,AT4G09320,AT5G63310,AT4G38970,AT1G79470,AT4G18440,AT1G16350,AT5G23300,AT2G21330,AT3G01820,AT1G63660,AT4G34740,AT4G22570,AT4G09650,AT2G37690,AT1G09830,AT3G09820,AT4G11010,AT2G35040,AT3G12780,AT5G11160,AT1G80050,AT5G50950,AT2G42910,AT1G74260,AT2G37250,AT2G21170,AT5G03300,AT3G56490,AT4G32260,AT5G08690,AT5G45940,AT3G57610,AT1G79530,AT5G50370,AT1G20950,AT1G51650…
GO:BP	protein import into chloroplast stroma	GO:0045037	0.005053884720747865	2.2963746685724296	30	3388	15	23093	AT5G01590,AT2G04030,AT3G46740,AT2G15290,AT2G24020,AT2G28900,AT4G23940,AT5G22640,AT1G06950,AT1G79560,AT1G04940,AT5G23040,AT5G16620,AT3G47520,AT3G48870
GO:BP	mitochondrial mRNA modification	GO:0080156	0.006044236476602149	2.218658552527198	27	3388	14	23093	AT5G61030,AT4G20020,AT2G35240,AT4G30700,AT3G02330,AT3G15000,AT5G08490,AT1G15480,AT3G18970,AT1G32580,AT3G06790,AT5G54580,AT5G44780,AT5G19020
GO:BP	photosystem II assembly	GO:0010207	0.006044236476602149	2.218658552527198	27	3388	14	23093	AT3G50820,AT1G16720,AT1G55480,AT1G79040,AT5G66570,AT3G15095,AT1G03600,AT4G19100,AT5G02120,AT1G71500,AT4G10340,AT1G64150,AT1G05385,AT1G54500
GO:BP	rRNA methylation	GO:0031167	0.006696428194636501	2.174156783715197	34	3388	16	23093	AT4G25630,AT5G13830,AT5G52490,AT5G52470,AT1G22270,AT5G55920,AT1G78190,AT5G57280,AT5G26180,AT2G47420,AT4G25730,AT3G57000,AT3G13180,AT4G26600,AT2G39670,AT1G60230
GO:BP	AMP biosynthetic process	GO:0006167	0.00697957582686912	2.156170970163046	10	3388	8	23093	AT4G18440,AT4G22570,AT3G09820,AT5G11160,AT1G80050,AT5G03300,AT3G57610,AT1G27450
GO:BP	inner mitochondrial membrane organization	GO:0007007	0.007491148428385518	2.125451597804151	18	3388	11	23093	AT1G61570,AT3G10110,AT5G55510,AT2G29530,AT3G25120,AT4G26670,AT3G07910,AT3G62880,AT1G79560,AT2G31170,AT2G42210
GO:BP	sno(s)RNA processing	GO:0043144	0.007531552517347352	2.123115491233699	21	3388	12	23093	AT4G25630,AT3G57150,AT1G03360,AT5G52490,AT5G52470,AT4G27490,AT3G46210,AT3G61620,AT2G25355,AT5G53770,AT4G21900,AT1G54440
GO:BP	sno(s)RNA metabolic process	GO:0016074	0.007531552517347352	2.123115491233699	21	3388	12	23093	AT4G25630,AT3G57150,AT1G03360,AT5G52490,AT5G52470,AT4G27490,AT3G46210,AT3G61620,AT2G25355,AT5G53770,AT4G21900,AT1G54440
GO:BP	purine-containing compound metabolic process	GO:0072521	0.009078186832941808	2.042000883536251	272	3388	67	23093	AT1G03110,AT4G33790,AT4G26520,AT3G55010,AT3G21110,AT4G09320,AT5G63310,AT4G38970,AT1G79470,AT4G18440,AT1G16350,AT5G23300,AT2G21330,AT3G01820,AT1G63660,AT4G34740,AT4G22570,AT4G09650,AT2G37690,AT1G09830,AT3G09820,AT4G11010,AT2G35040,AT3G12780,AT5G11160,AT1G80050,AT5G50950,AT5G47680,AT2G42910,AT1G74260,AT2G37250,AT3G26410,AT2G21170,AT5G03300,AT3G56490,AT5G18860,AT4G32260,AT5G08690,AT5G45940,AT3G57610…
GO:BP	'de novo' UMP biosynthetic process	GO:0044205	0.009552195929274919	2.0198967781189916	6	3388	6	23093	AT3G54470,AT5G23300,AT3G27740,AT3G20330,AT1G29900,AT4G22930
GO:BP	granum assembly	GO:0090391	0.009552195929274919	2.0198967781189916	6	3388	6	23093	AT5G08050,AT1G28530,AT1G50900,AT4G01150,AT1G74730,AT2G46820
GO:BP	peptidyl-arginine omega-N-methylation	GO:0035247	0.00975985016434497	2.0105568496793818	8	3388	7	23093	AT1G04870,AT1G04900,AT4G31120,AT4G29510,AT3G06930,AT5G49020,AT3G28700
GO:BP	pyrimidine ribonucleotide metabolic process	GO:0009218	0.010454998984153727	1.9806760050439614	28	3388	14	23093	AT4G09320,AT5G63310,AT3G54470,AT5G23300,AT3G12670,AT3G27740,AT4G11010,AT3G20330,AT1G29900,AT3G53900,AT1G30820,AT3G18680,AT5G40870,AT4G22930
GO:BP	carbon fixation	GO:0015977	0.010454998984153727	1.9806760050439614	28	3388	14	23093	ATCG00490,AT1G42970,AT1G67090,AT4G04330,AT3G54050,AT2G47400,AT3G55800,AT3G04790,AT3G12780,AT1G32060,AT2G21170,AT5G38410,AT1G12900,AT1G56190
GO:BP	pyrimidine ribonucleotide biosynthetic process	GO:0009220	0.010454998984153727	1.9806760050439614	28	3388	14	23093	AT4G09320,AT5G63310,AT3G54470,AT5G23300,AT3G12670,AT3G27740,AT4G11010,AT3G20330,AT1G29900,AT3G53900,AT1G30820,AT3G18680,AT5G40870,AT4G22930
GO:BP	protein localization to organelle	GO:0033365	0.010548251365919536	1.9768195294729287	342	3388	80	23093	AT1G61570,AT3G10110,AT5G11690,AT1G64220,AT5G60730,AT5G61880,AT3G16310,AT5G55510,AT5G66960,AT5G01590,AT5G57180,AT2G04030,AT5G43970,AT2G29530,AT3G20000,AT4G26780,AT1G04070,AT3G25120,AT4G26670,AT3G63130,AT1G02690,AT3G57350,AT3G09700,AT1G02280,AT1G44890,AT1G55900,AT4G00026,AT3G46740,AT1G27390,AT5G23395,AT1G24310,AT3G03160,AT2G15290,AT1G53530,AT5G55190,AT3G07910,AT2G24020,AT3G49100,AT2G28900,AT2G47450…
GO:BP	pyrimidine nucleotide biosynthetic process	GO:0006221	0.01065730075181579	1.972352778145604	35	3388	16	23093	AT4G09320,AT3G46940,AT5G63310,AT3G54470,AT5G23300,AT3G12670,AT3G27740,AT4G11010,AT3G20330,AT1G29900,AT3G53900,AT5G59440,AT1G30820,AT3G18680,AT5G40870,AT4G22930
GO:BP	protein insertion into mitochondrial inner membrane	GO:0045039	0.012209451872220169	1.9133038327147023	13	3388	9	23093	AT1G61570,AT3G10110,AT5G55510,AT2G29530,AT3G25120,AT4G26670,AT3G07910,AT3G62880,AT2G42210
GO:BP	aspartate family amino acid metabolic process	GO:0009066	0.013699596634959704	1.8632922198355726	67	3388	24	23093	AT3G14390,AT4G14713,AT2G44040,AT3G02020,AT5G10240,AT3G59890,AT1G14810,AT3G60880,AT4G33680,AT2G45440,AT5G14060,AT5G17920,AT5G65010,AT3G53580,AT4G29840,AT3G63250,AT3G10050,AT3G59970,AT1G31230,AT3G03780,AT3G57050,AT5G11880,AT2G02765,AT5G13280
GO:BP	protein peptidyl-prolyl isomerization	GO:0000413	0.014367090883344666	1.842631160968972	63	3388	23	23093	AT3G56070,AT4G25340,AT3G62030,AT1G74070,AT3G12340,AT4G32420,AT5G55220,AT5G13120,AT4G39710,AT3G10060,AT4G34870,AT2G30695,AT2G38730,AT5G45680,AT2G43560,AT5G48580,AT4G26555,AT1G73655,AT5G19370,AT1G20810,AT2G36130,AT1G18170,AT1G53720
GO:BP	purine ribonucleotide metabolic process	GO:0009150	0.014589542881751068	1.8359583151691339	229	3388	58	23093	AT4G33790,AT4G26520,AT3G55010,AT3G21110,AT4G09320,AT5G63310,AT4G38970,AT1G79470,AT4G18440,AT1G16350,AT5G23300,AT2G21330,AT1G63660,AT4G34740,AT4G22570,AT4G09650,AT2G37690,AT1G09830,AT3G09820,AT4G11010,AT2G35040,AT3G12780,AT5G11160,AT1G80050,AT5G50950,AT1G74260,AT2G21170,AT5G03300,AT3G56490,AT4G32260,AT5G08690,AT5G45940,AT3G57610,AT1G79530,AT1G20950,AT1G51650,AT4G26530,AT1G27450,AT2G01140,AT3G15640…
GO:BP	pyrimidine nucleotide metabolic process	GO:0006220	0.016575161799222533	1.7805422235164587	36	3388	16	23093	AT4G09320,AT3G46940,AT5G63310,AT3G54470,AT5G23300,AT3G12670,AT3G27740,AT4G11010,AT3G20330,AT1G29900,AT3G53900,AT5G59440,AT1G30820,AT3G18680,AT5G40870,AT4G22930
GO:BP	regulation of photosynthesis, light reaction	GO:0042548	0.017484018673476882	1.7573587383420946	29	3388	14	23093	AT3G50820,AT5G66570,AT4G04020,AT2G30570,AT3G15850,AT1G71500,AT1G55670,AT3G61320,AT5G01920,AT1G68890,AT1G67740,AT3G18680,AT4G30950,AT1G32070
GO:BP	purine-containing compound biosynthetic process	GO:0072522	0.01829305114208113	1.7377138514587736	136	3388	39	23093	AT3G55010,AT3G21110,AT4G09320,AT5G63310,AT1G79470,AT4G18440,AT1G16350,AT1G63660,AT4G34740,AT4G22570,AT4G09650,AT2G37690,AT1G09830,AT3G09820,AT4G11010,AT2G35040,AT5G11160,AT1G80050,AT2G42910,AT1G74260,AT5G03300,AT4G32260,AT5G08690,AT5G45940,AT3G57610,AT1G51650,AT1G27450,AT3G15640,AT1G60810,AT5G47030,AT3G25860,AT3G01390,AT4G29480,AT4G26210,AT2G19680,AT2G34590,AT5G40810,AT1G34430,AT2G33040
GO:BP	mRNA processing	GO:0006397	0.01860910957892046	1.7302744067839522	496	3388	107	23093	AT4G12600,AT5G14580,AT3G18610,AT5G61030,AT5G59860,AT2G01730,AT4G39260,AT4G20020,AT1G49600,AT4G30330,AT2G23930,AT4G20440,AT5G20160,AT3G07860,AT3G52380,AT4G22380,AT4G13850,AT2G39120,AT3G53460,AT1G55870,AT2G35240,AT2G48120,AT1G76300,AT3G11964,AT3G27550,AT1G13030,AT4G30220,AT4G31580,AT1G62910,AT2G21660,AT3G02330,AT1G20580,AT3G13570,AT3G15000,AT5G40490,AT4G14050,AT3G11460,AT3G46020,AT3G07590,AT3G25430…
GO:BP	pyrimidine-containing compound biosynthetic process	GO:0072528	0.020921134390786578	1.6794147707463438	48	3388	19	23093	AT4G09320,AT3G46940,AT5G63310,AT3G54470,AT5G23300,AT3G12670,AT3G27740,AT4G11010,AT5G54770,AT3G20330,AT1G71100,AT1G29900,AT3G53900,AT5G59440,AT1G30820,AT3G18680,AT2G29630,AT5G40870,AT4G22930
GO:BP	exonucleolytic trimming involved in rRNA processing	GO:0000459	0.022273433595278787	1.652212828473896	11	3388	8	23093	AT1G03360,AT2G25355,AT3G07750,AT3G15140,AT3G60500,AT3G12990,AT1G54440,AT1G60080
GO:BP	exonucleolytic trimming to generate mature 3'-end of 5.8S rRNA from tricistronic rRNA transcript (SSU-rRNA, 5.8S rRNA, LSU-rRNA)	GO:0000467	0.022273433595278787	1.652212828473896	11	3388	8	23093	AT1G03360,AT2G25355,AT3G07750,AT3G15140,AT3G60500,AT3G12990,AT1G54440,AT1G60080
GO:BP	oxoacid metabolic process	GO:0043436	0.02392787921619313	1.6210957922148368	1209	3388	228	23093	AT1G52400,AT1G06360,AT2G22810,AT1G69040,AT1G56430,AT5G38200,AT5G65800,AT3G06680,AT3G48460,AT2G29980,AT1G31860,AT1G77760,AT1G68360,AT5G60890,AT4G26520,AT2G22330,AT3G44740,AT5G11540,AT4G37750,AT1G06080,AT4G34200,AT1G53520,AT2G23600,AT3G56300,AT3G16400,AT4G24830,AT5G63140,AT5G15210,AT1G31180,AT5G14800,AT5G10920,AT1G44350,AT3G14390,AT5G27200,AT3G28920,AT1G72970,AT3G62030,AT4G38970,AT5G47630,AT4G14713…
GO:BP	megagametogenesis	GO:0009561	0.02906720457579516	1.5365967327869339	74	3388	25	23093	AT2G34260,AT4G18770,AT2G47990,AT4G34200,AT2G01730,AT2G20490,AT3G60360,AT4G00310,AT1G72440,AT4G05440,AT2G20585,AT5G23420,AT5G57790,AT3G49080,AT3G56990,AT4G30930,AT1G29940,AT1G76110,AT2G34860,AT5G45140,AT5G48030,AT2G31170,AT1G16280,AT1G31817,AT1G06220
GO:BP	nuclear-transcribed mRNA catabolic process, exonucleolytic, 3'-5'	GO:0034427	0.029710569012390067	1.5270890305734908	14	3388	9	23093	AT1G03360,AT4G27490,AT3G46210,AT3G61620,AT2G25355,AT3G07750,AT3G60500,AT3G12990,AT1G60080
GO:BP	snRNA 3'-end processing	GO:0034472	0.029710569012390067	1.5270890305734908	14	3388	9	23093	AT1G03360,AT4G27490,AT3G46210,AT3G61620,AT2G25355,AT3G07750,AT3G60500,AT3G12990,AT1G60080
GO:BP	arginine biosynthetic process	GO:0006526	0.029710569012390067	1.5270890305734908	14	3388	9	23093	AT4G24830,AT5G10920,AT3G27740,AT3G57560,AT1G29900,AT2G37500,AT1G80600,AT2G19940,AT1G75330
GO:BP	response to metal ion	GO:0010038	0.03028950019725958	1.518707892839579	451	3388	98	23093	AT5G24770,ATCG00490,AT4G23670,AT3G56070,AT1G18080,AT3G56090,AT1G15930,AT1G74560,AT1G42970,AT3G09200,AT4G39260,AT3G23990,AT3G54470,AT1G49760,AT5G23060,AT4G38970,AT2G21330,AT1G20340,AT5G60390,AT1G15990,AT4G02930,AT4G13930,AT5G20720,AT1G07930,AT2G17630,AT3G12670,AT2G23350,AT2G21660,AT3G09820,AT1G07920,AT2G33800,AT1G07940,AT1G11860,AT5G09650,AT1G30230,AT3G12780,AT4G37910,AT5G17920,AT2G21790,AT2G46280…
GO:BP	nuclear mRNA surveillance	GO:0071028	0.03157510665939894	1.5006551737414309	17	3388	10	23093	AT1G03360,AT4G27490,AT3G46210,AT3G61620,AT2G25355,AT3G07750,AT3G60500,AT3G12990,AT1G54440,AT1G60080
GO:BP	snRNA processing	GO:0016180	0.03157510665939894	1.5006551737414309	17	3388	10	23093	AT1G03360,AT2G01730,AT4G27490,AT3G46210,AT3G61620,AT2G25355,AT3G07750,AT3G60500,AT3G12990,AT1G60080
GO:BP	proton-transporting ATP synthase complex assembly	GO:0043461	0.038304164901243616	1.4167540016113502	9	3388	7	23093	AT2G35790,AT1G08220,AT2G34050,AT2G21385,AT4G34090,AT3G29185,AT2G31040
GO:BP	regulation of ribosome biogenesis	GO:0090069	0.038304164901243616	1.4167540016113502	9	3388	7	23093	AT5G55920,AT5G14520,AT1G08410,AT3G12930,AT1G63980,AT2G24500,AT1G67620
GO:BP	response to light stimulus	GO:0009416	0.047909884502011425	1.319574876109076	773	3388	153	23093	AT3G48100,AT1G10470,AT5G39860,AT4G26150,AT5G13930,AT3G03830,AT2G42870,AT1G69530,AT3G03850,AT1G29910,AT3G58850,AT4G38860,AT1G77760,AT1G78580,AT1G15820,AT3G50820,AT1G26910,AT2G37860,AT4G32280,AT4G20940,AT3G54720,AT2G21650,AT1G19150,AT4G25420,AT5G63140,AT2G18010,AT1G26945,AT1G29930,AT2G34420,AT3G02790,AT1G42970,AT1G30040,AT5G08050,AT2G39460,AT2G40100,AT2G37640,AT1G55480,AT1G18400,AT5G63310,AT1G14320…
GO:CC	ribosome	GO:0005840	1.2329297694539087e-178	177.9090616611231	530	3273	371	21190	AT1G58983,AT1G58684,AT5G24770,ATCG00490,AT5G60670,AT2G32220,AT3G48960,AT3G18130,AT2G37600,AT1G23410,AT1G15250,AT3G57490,AT3G06680,AT3G04770,AT5G09500,AT5G45775,AT2G40010,AT5G39850,AT3G45030,AT1G48630,AT5G59240,AT4G12600,AT4G25890,AT4G17390,AT1G70600,AT5G47700,AT2G32060,AT2G40205,AT4G18730,AT2G36620,AT5G48760,AT3G07110,AT4G30800,AT3G28900,AT3G44590,AT3G60245,AT1G27400,AT4G10450,AT4G28360,AT1G17560…
GO:CC	ribonucleoprotein complex	GO:1990904	1.3067634690379258e-160	159.88380301485853	790	3273	446	21190	AT1G58983,AT1G58684,AT4G25630,AT5G60670,AT2G32220,AT3G48960,AT5G27140,AT3G18130,AT2G37600,AT5G27120,AT1G23410,AT1G15250,AT1G51380,AT3G57490,AT5G06000,AT3G06680,AT3G04770,AT5G09500,AT5G45775,AT2G40010,AT5G39850,AT3G45030,AT3G57150,AT1G48630,AT5G59240,AT4G12600,AT4G25890,AT4G17390,AT1G70600,AT5G47700,AT2G32060,AT3G12860,AT4G18730,AT2G36620,AT5G48760,AT3G07110,AT4G30800,AT3G28900,AT3G44590,AT3G60245…
GO:CC	plastid	GO:0009536	1.792607001325936e-160	159.74651491170007	2995	3273	1008	21190	AT5G20630,AT3G10600,AT1G52400,AT5G64080,ATCG00490,AT5G60670,AT5G43990,AT5G15190,ATCG00020,AT3G52720,AT1G29910,AT5G45775,AT5G39850,AT3G45030,AT1G51080,AT1G31860,AT5G47700,AT4G18730,AT5G48760,ATCG01010,AT1G15820,AT5G23930,AT5G22580,AT1G80270,AT1G62150,AT4G28360,AT5G62350,AT3G55010,AT5G16130,AT3G21110,AT5G57290,AT5G67510,AT4G27595,ATCG01060,AT5G23740,AT2G37190,AT5G61170,AT2G27710,AT1G18080,AT1G72370…
GO:CC	ribosomal subunit	GO:0044391	8.166715411548125e-153	152.0879525781629	344	3273	272	21190	AT1G58983,AT1G58684,AT5G60670,AT2G32220,AT3G48960,AT3G18130,AT2G37600,AT1G23410,AT1G15250,AT3G57490,AT3G06680,AT3G04770,AT5G09500,AT5G45775,AT2G40010,AT5G39850,AT3G45030,AT1G48630,AT5G59240,AT4G17390,AT1G70600,AT5G47700,AT2G32060,AT4G18730,AT2G36620,AT5G48760,AT3G07110,AT4G30800,AT3G28900,AT3G44590,AT3G60245,AT1G27400,AT4G10450,AT4G28360,AT1G17560,AT4G36130,AT3G16080,AT2G18020,AT5G16130,AT2G20450…
GO:CC	chloroplast	GO:0009507	2.5202451460533232e-141	140.59855721302796	2461	3273	855	21190	AT3G10600,AT1G52400,ATCG00490,AT5G43990,AT5G15190,ATCG00020,AT3G52720,AT1G29910,AT1G31860,ATCG01010,AT1G15820,AT5G23930,AT5G22580,AT1G80270,AT1G62150,AT3G55010,AT3G21110,AT4G27595,ATCG01060,AT2G37190,AT2G27710,AT1G18080,AT1G72370,AT3G56090,AT3G50820,AT4G34200,AT4G38100,AT2G28000,AT2G37270,AT3G03920,AT1G34065,AT3G05590,AT3G62530,AT1G53520,AT1G26910,AT5G18660,AT2G37860,AT4G28660,AT3G17830,AT2G44120…
GO:CC	cytosolic ribosome	GO:0022626	2.9410957156258335e-138	137.5314908414937	326	3273	253	21190	AT1G58983,AT1G58684,AT5G24770,ATCG00490,AT5G60670,AT2G32220,AT3G48960,AT3G18130,AT2G37600,AT1G23410,AT1G15250,AT3G57490,AT3G06680,AT3G04770,AT5G09500,AT5G45775,AT2G40010,AT5G39850,AT3G45030,AT1G48630,AT5G59240,AT4G25890,AT4G17390,AT1G70600,AT5G47700,AT2G32060,AT4G18730,AT2G36620,AT5G48760,AT3G07110,AT4G30800,AT3G28900,AT3G44590,AT3G60245,AT1G27400,AT4G10450,AT4G36130,AT3G16080,AT2G18020,AT5G16130…
GO:CC	non-membrane-bounded organelle	GO:0043228	1.0793975598665478e-136	135.96681856805483	2024	3273	746	21190	AT5G50600,AT5G50700,AT2G32550,AT1G58983,AT1G58684,AT4G25630,AT5G01840,AT5G24770,ATCG00490,AT5G60670,AT5G43990,AT1G18410,AT2G32220,AT3G48960,AT3G44750,AT5G27140,AT3G18130,AT2G37600,AT5G27120,AT1G23410,AT1G15250,AT1G51380,AT3G57490,AT3G06680,AT3G04770,AT5G09500,AT5G45775,AT2G40010,AT5G39850,AT3G45030,AT3G57150,AT2G27840,AT1G48630,AT5G59240,AT4G12600,AT4G25890,AT3G18600,AT4G17390,AT1G70600,AT1G03360…
GO:CC	intracellular non-membrane-bounded organelle	GO:0043232	1.0793975598665478e-136	135.96681856805483	2024	3273	746	21190	AT5G50600,AT5G50700,AT2G32550,AT1G58983,AT1G58684,AT4G25630,AT5G01840,AT5G24770,ATCG00490,AT5G60670,AT5G43990,AT1G18410,AT2G32220,AT3G48960,AT3G44750,AT5G27140,AT3G18130,AT2G37600,AT5G27120,AT1G23410,AT1G15250,AT1G51380,AT3G57490,AT3G06680,AT3G04770,AT5G09500,AT5G45775,AT2G40010,AT5G39850,AT3G45030,AT3G57150,AT2G27840,AT1G48630,AT5G59240,AT4G12600,AT4G25890,AT3G18600,AT4G17390,AT1G70600,AT1G03360…
GO:CC	nucleolus	GO:0005730	3.0527899070058387e-107	106.51530308281815	548	3273	307	21190	AT4G25630,AT5G01840,AT5G43990,AT3G44750,AT5G27140,AT3G18130,AT5G27120,AT1G51380,AT3G57150,AT2G27840,AT4G12600,AT3G18600,AT4G17390,AT1G03360,AT3G12860,AT2G36620,AT3G07110,AT3G07050,AT5G08600,AT2G47990,AT1G29500,AT3G18610,AT1G56110,AT2G18020,AT3G22660,AT5G16130,AT5G52490,AT4G18100,AT2G31410,AT5G66540,AT3G13230,AT2G37190,AT2G27710,AT1G04480,AT3G05060,AT4G15770,AT4G04940,AT1G04635,AT3G03920,AT1G09690…
GO:CC	intracellular organelle	GO:0043229	1.1249046270565503e-102	101.9488842968405	13361	3273	2596	21190	AT1G21870,AT5G50600,AT5G50700,AT5G56970,AT1G19050,AT1G74890,AT5G46220,AT3G48100,AT1G31690,AT2G40670,AT5G20820,AT2G32550,AT2G01830,AT1G58983,AT5G20630,AT4G15680,AT3G10600,AT4G39250,AT2G41610,AT5G24780,AT1G10470,AT1G58684,AT2G30540,AT5G53210,AT5G39860,AT5G62920,AT2G46310,AT1G52400,AT3G57040,AT5G11590,AT1G13740,AT5G14070,AT1G15580,AT5G64080,AT3G15950,AT1G06360,AT4G25630,AT5G28640,AT5G01840,AT5G54070…
GO:CC	intracellular anatomical structure	GO:0005622	6.346373785509145e-101	100.19747435262586	14911	3273	2793	21190	AT1G21870,AT5G50600,AT5G50700,AT5G56970,AT1G19050,AT1G74890,AT5G11080,AT5G46220,AT3G48100,AT1G31690,AT2G40670,AT5G20820,AT2G32550,AT2G01830,AT1G58983,AT5G20630,AT4G15680,AT3G10600,AT4G39250,AT2G41610,AT5G24780,AT1G10470,AT1G58684,AT2G30540,AT5G53210,AT4G29610,AT5G39860,AT5G62920,AT2G46310,AT1G52400,AT3G57040,AT5G11590,AT1G13740,AT5G14070,AT1G15580,AT5G64080,AT3G15950,AT1G06360,AT2G47870,AT4G25630…
GO:CC	organelle	GO:0043226	9.710496935567222e-100	99.01275854446352	13430	3273	2598	21190	AT1G21870,AT5G50600,AT5G50700,AT5G56970,AT1G19050,AT1G74890,AT5G46220,AT3G48100,AT1G31690,AT2G40670,AT5G20820,AT2G32550,AT2G01830,AT1G58983,AT5G20630,AT4G15680,AT3G10600,AT4G39250,AT2G41610,AT5G24780,AT1G10470,AT1G58684,AT2G30540,AT5G53210,AT5G39860,AT5G62920,AT2G46310,AT1G52400,AT3G57040,AT5G11590,AT1G13740,AT5G14070,AT1G15580,AT5G64080,AT3G15950,AT1G06360,AT4G25630,AT5G28640,AT5G01840,AT5G54070…
GO:CC	chloroplast stroma	GO:0009570	1.780071308889889e-97	96.74956259969275	799	3273	371	21190	ATCG00490,ATCG00020,AT3G52720,AT1G29910,AT1G31860,AT1G15820,AT3G55010,AT3G21110,ATCG01060,AT3G56090,AT3G50820,AT4G34200,AT2G28000,AT1G53520,AT4G28660,AT1G55490,AT4G24830,AT1G29930,AT1G31180,AT2G34420,AT2G41950,AT1G75690,AT1G16720,AT5G10920,AT1G42970,AT5G39790,AT3G14390,AT1G48350,AT2G40100,AT1G55480,AT1G06680,AT2G02740,AT1G79850,AT5G24020,AT5G63310,AT1G67090,AT3G62030,AT5G39210,AT4G38970,AT4G18440…
GO:CC	plastid stroma	GO:0009532	9.067309675528094e-97	96.04252155157167	806	3273	372	21190	ATCG00490,ATCG00020,AT3G52720,AT1G29910,AT1G31860,AT1G15820,AT3G55010,AT3G21110,ATCG01060,AT3G56090,AT3G50820,AT4G34200,AT2G28000,AT1G53520,AT4G28660,AT1G55490,AT4G24830,AT1G29930,AT1G31180,AT2G34420,AT2G41950,AT1G75690,AT1G16720,AT5G10920,AT1G42970,AT5G39790,AT3G14390,AT1G48350,AT2G40100,AT1G55480,AT1G06680,AT2G02740,AT1G79850,AT5G24020,AT5G63310,AT1G67090,AT3G62030,AT5G39210,AT4G38970,AT4G18440…
GO:CC	plastid envelope	GO:0009526	1.1183808716756734e-93	92.95141026952824	1017	3273	425	21190	AT3G10600,ATCG00490,ATCG00020,AT1G29910,ATCG01010,AT1G15820,AT1G80270,ATCG01060,AT3G56090,AT3G50820,AT4G38100,AT2G28000,AT3G03920,AT1G34065,AT1G26910,AT5G18660,AT2G37860,AT4G28660,AT3G17830,AT1G55490,AT1G19150,AT2G23670,AT1G29930,AT2G34420,AT1G75690,AT1G16720,AT1G42970,AT2G44640,AT5G08050,AT1G48350,AT2G40100,AT3G21055,AT2G29180,AT1G55480,AT4G09010,AT5G55510,AT1G06680,AT5G58260,AT1G79850,AT5G24020…
GO:CC	large ribosomal subunit	GO:0015934	2.2490786433594685e-93	92.6479953583572	195	3273	160	21190	AT5G60670,AT2G32220,AT3G48960,AT2G37600,AT1G15250,AT3G06680,AT5G45775,AT2G40010,AT4G17390,AT1G70600,AT5G47700,AT4G18730,AT2G36620,AT5G48760,AT3G07110,AT3G28900,AT3G44590,AT3G60245,AT1G27400,AT4G10450,AT4G28360,AT1G17560,AT4G36130,AT3G16080,AT2G18020,AT2G20450,AT4G18100,AT5G67510,AT3G23390,AT2G37190,AT3G16780,AT2G27710,AT1G04480,AT4G26230,AT1G57860,AT1G07070,AT4G00810,AT4G15000,AT2G27720,AT3G59540…
GO:CC	cytoplasm	GO:0005737	9.556568569858735e-93	92.01969801972096	11040	3273	2242	21190	AT1G21870,AT5G56970,AT1G74890,AT5G11080,AT5G46220,AT3G48100,AT2G40670,AT5G20820,AT2G32550,AT2G01830,AT1G58983,AT5G20630,AT4G15680,AT3G10600,AT2G41610,AT5G24780,AT1G10470,AT1G58684,AT2G30540,AT4G29610,AT2G46310,AT1G52400,AT5G14070,AT5G64080,AT3G15950,AT1G06360,AT2G47870,AT4G25630,AT5G24770,AT1G54020,AT1G15870,AT3G23830,AT2G43200,ATCG00490,AT4G24780,AT1G09750,AT4G11320,AT5G60670,AT4G23750,AT5G13930…
GO:CC	organelle envelope	GO:0031967	1.3831350214153514e-91	90.85913542206468	1555	3273	555	21190	AT3G10600,ATCG00490,ATCG00020,AT1G29910,ATCG01010,AT1G15820,AT1G80270,AT1G61570,ATCG01060,AT3G10110,AT3G56090,AT3G50820,AT5G11690,AT1G64220,AT5G61310,AT4G38100,AT2G28000,AT3G03920,AT1G34065,AT1G26910,AT5G18660,AT2G37860,AT2G22830,AT4G28660,AT3G17830,AT1G55490,AT1G19150,AT2G23670,AT1G29930,AT2G34420,AT1G75690,AT5G61880,AT1G16720,AT3G46560,AT1G42970,AT2G44640,AT5G08050,AT1G48350,AT3G16310,AT2G40100…
GO:CC	envelope	GO:0031975	1.3831350214153514e-91	90.85913542206468	1555	3273	555	21190	AT3G10600,ATCG00490,ATCG00020,AT1G29910,ATCG01010,AT1G15820,AT1G80270,AT1G61570,ATCG01060,AT3G10110,AT3G56090,AT3G50820,AT5G11690,AT1G64220,AT5G61310,AT4G38100,AT2G28000,AT3G03920,AT1G34065,AT1G26910,AT5G18660,AT2G37860,AT2G22830,AT4G28660,AT3G17830,AT1G55490,AT1G19150,AT2G23670,AT1G29930,AT2G34420,AT1G75690,AT5G61880,AT1G16720,AT3G46560,AT1G42970,AT2G44640,AT5G08050,AT1G48350,AT3G16310,AT2G40100…
GO:CC	thylakoid	GO:0009579	6.912218042853798e-87	86.16038257068618	618	3273	304	21190	ATCG00490,ATCG00020,AT1G29910,ATCG01010,AT1G15820,ATCG01060,AT3G50820,AT4G38100,AT2G28000,AT3G03920,AT5G18660,AT4G28660,AT3G17830,AT1G19150,AT2G23670,AT1G29930,AT1G31180,AT2G34420,AT1G75690,AT1G16720,AT1G42970,AT5G08050,AT2G40100,AT3G21055,AT2G29180,AT1G55480,AT4G09010,AT1G06680,AT5G58260,AT1G79850,AT5G63310,AT3G07430,AT1G67090,AT3G62030,AT1G03630,AT5G23060,AT4G38970,AT1G74470,AT1G24090,AT3G52380…
GO:CC	protein-containing complex	GO:0032991	1.184553158827618e-83	82.92644544480406	3297	3273	909	21190	AT5G11080,AT2G32550,AT1G58983,AT1G58684,AT4G25630,AT5G60670,AT1G74870,ATCG00020,AT2G32220,AT3G48960,AT5G27140,AT3G18130,AT2G37600,AT5G27120,AT1G10586,AT1G23410,AT3G49410,AT1G15250,AT1G51380,AT3G57490,AT5G06000,AT3G06680,AT3G04770,AT5G09500,AT1G03110,AT1G52030,AT1G29910,AT5G45775,AT2G40010,AT5G39850,AT3G45030,AT1G70210,AT3G57150,AT1G48630,AT5G59240,AT4G12600,AT4G25890,AT4G17390,AT1G70600,AT1G03360…
GO:CC	intracellular membrane-bounded organelle	GO:0043231	1.4463849509593912e-79	78.83971610550068	12877	3273	2468	21190	AT1G21870,AT5G56970,AT1G19050,AT1G74890,AT5G46220,AT3G48100,AT1G31690,AT2G40670,AT5G20820,AT2G01830,AT1G58983,AT5G20630,AT4G15680,AT3G10600,AT4G39250,AT2G41610,AT5G24780,AT1G10470,AT1G58684,AT2G30540,AT5G53210,AT5G39860,AT5G62920,AT2G46310,AT1G52400,AT3G57040,AT5G11590,AT1G13740,AT5G14070,AT1G15580,AT5G64080,AT3G15950,AT1G06360,AT4G25630,AT5G28640,AT5G01840,AT5G54070,AT5G24770,AT4G34610,AT1G54020…
GO:CC	cytosolic large ribosomal subunit	GO:0022625	2.1752897391032448e-79	78.66248288872626	147	3273	127	21190	AT5G60670,AT2G32220,AT3G48960,AT2G37600,AT1G15250,AT3G06680,AT5G45775,AT2G40010,AT4G17390,AT1G70600,AT5G47700,AT4G18730,AT2G36620,AT5G48760,AT3G07110,AT3G28900,AT3G44590,AT3G60245,AT1G27400,AT4G10450,AT4G36130,AT3G16080,AT2G18020,AT2G20450,AT4G18100,AT5G67510,AT3G23390,AT2G37190,AT3G16780,AT2G27710,AT1G04480,AT4G26230,AT1G57860,AT1G07070,AT4G00810,AT4G15000,AT2G27720,AT3G59540,AT1G57660,AT1G09690…
GO:CC	chloroplast thylakoid	GO:0009534	3.5059563821082123e-78	77.455193491302	536	3273	268	21190	ATCG00490,ATCG00020,AT1G29910,ATCG01010,AT1G15820,ATCG01060,AT3G50820,AT4G38100,AT3G03920,AT5G18660,AT4G28660,AT3G17830,AT1G19150,AT2G23670,AT1G29930,AT2G34420,AT1G75690,AT1G16720,AT1G42970,AT5G08050,AT2G40100,AT3G21055,AT2G29180,AT1G55480,AT4G09010,AT1G06680,AT5G58260,AT1G79850,AT3G07430,AT1G67090,AT3G62030,AT1G03630,AT5G23060,AT1G74470,AT1G24090,AT3G52380,AT5G51540,AT3G26060,AT4G04330,AT3G05790…
GO:CC	plastid thylakoid	GO:0031976	5.985212965315187e-78	77.22292039195503	537	3273	268	21190	ATCG00490,ATCG00020,AT1G29910,ATCG01010,AT1G15820,ATCG01060,AT3G50820,AT4G38100,AT3G03920,AT5G18660,AT4G28660,AT3G17830,AT1G19150,AT2G23670,AT1G29930,AT2G34420,AT1G75690,AT1G16720,AT1G42970,AT5G08050,AT2G40100,AT3G21055,AT2G29180,AT1G55480,AT4G09010,AT1G06680,AT5G58260,AT1G79850,AT3G07430,AT1G67090,AT3G62030,AT1G03630,AT5G23060,AT1G74470,AT1G24090,AT3G52380,AT5G51540,AT3G26060,AT4G04330,AT3G05790…
GO:CC	membrane-bounded organelle	GO:0043227	2.7739698677117777e-76	75.55689826076727	12960	3273	2470	21190	AT1G21870,AT5G56970,AT1G19050,AT1G74890,AT5G46220,AT3G48100,AT1G31690,AT2G40670,AT5G20820,AT2G01830,AT1G58983,AT5G20630,AT4G15680,AT3G10600,AT4G39250,AT2G41610,AT5G24780,AT1G10470,AT1G58684,AT2G30540,AT5G53210,AT5G39860,AT5G62920,AT2G46310,AT1G52400,AT3G57040,AT5G11590,AT1G13740,AT5G14070,AT1G15580,AT5G64080,AT3G15950,AT1G06360,AT4G25630,AT5G28640,AT5G01840,AT5G54070,AT5G24770,AT5G53905,AT4G34610…
GO:CC	cytosol	GO:0005829	1.005545989429582e-74	73.99759806181638	3410	3273	908	21190	AT5G11080,AT1G58983,AT1G58684,AT4G29610,AT4G25630,AT5G24770,AT1G54020,AT3G23830,ATCG00490,AT4G24780,AT5G60670,AT1G69040,AT2G32220,AT3G48960,AT3G18130,AT2G37600,AT1G23410,AT1G15250,AT1G24020,AT3G57490,AT3G06680,AT3G04770,AT5G09500,AT1G03110,AT5G45775,AT2G40010,AT5G39850,AT3G45030,AT2G19670,AT3G57150,AT1G48630,AT5G59240,AT4G12600,AT4G25890,AT1G31860,AT4G17390,AT1G70600,AT5G47700,AT1G77760,AT2G32060…
GO:CC	membrane-enclosed lumen	GO:0031974	9.303628170989006e-70	69.03134765495572	1345	3273	464	21190	AT1G52400,AT3G15950,AT4G25630,AT5G01840,AT1G15870,AT5G43990,AT3G44750,AT5G27140,AT3G18130,AT5G27120,AT1G51380,AT3G57150,AT2G27840,AT4G12600,AT3G18600,AT4G17390,AT1G03360,AT5G47700,AT3G12860,AT1G23100,AT2G36620,AT3G07110,AT3G07050,AT5G05990,AT5G08600,AT2G47990,AT1G29500,AT3G18610,AT4G28360,AT1G17560,AT1G61570,AT1G56110,AT2G18020,AT3G22660,AT5G16130,AT5G52490,AT4G18100,AT2G31410,AT3G52630,AT5G66540…
GO:CC	intracellular organelle lumen	GO:0070013	9.303628170989006e-70	69.03134765495572	1345	3273	464	21190	AT1G52400,AT3G15950,AT4G25630,AT5G01840,AT1G15870,AT5G43990,AT3G44750,AT5G27140,AT3G18130,AT5G27120,AT1G51380,AT3G57150,AT2G27840,AT4G12600,AT3G18600,AT4G17390,AT1G03360,AT5G47700,AT3G12860,AT1G23100,AT2G36620,AT3G07110,AT3G07050,AT5G05990,AT5G08600,AT2G47990,AT1G29500,AT3G18610,AT4G28360,AT1G17560,AT1G61570,AT1G56110,AT2G18020,AT3G22660,AT5G16130,AT5G52490,AT4G18100,AT2G31410,AT3G52630,AT5G66540…
GO:CC	organelle lumen	GO:0043233	9.303628170989006e-70	69.03134765495572	1345	3273	464	21190	AT1G52400,AT3G15950,AT4G25630,AT5G01840,AT1G15870,AT5G43990,AT3G44750,AT5G27140,AT3G18130,AT5G27120,AT1G51380,AT3G57150,AT2G27840,AT4G12600,AT3G18600,AT4G17390,AT1G03360,AT5G47700,AT3G12860,AT1G23100,AT2G36620,AT3G07110,AT3G07050,AT5G05990,AT5G08600,AT2G47990,AT1G29500,AT3G18610,AT4G28360,AT1G17560,AT1G61570,AT1G56110,AT2G18020,AT3G22660,AT5G16130,AT5G52490,AT4G18100,AT2G31410,AT3G52630,AT5G66540…
GO:CC	chloroplast envelope	GO:0009941	2.892140893809547e-63	62.53878055373105	719	3273	298	21190	AT3G10600,ATCG00490,AT1G29910,AT1G15820,AT1G80270,AT3G56090,AT2G28000,AT1G34065,AT1G26910,AT5G18660,AT2G37860,AT1G55490,AT1G29930,AT2G34420,AT1G16720,AT1G42970,AT2G44640,AT1G48350,AT2G40100,AT1G55480,AT5G55510,AT1G06680,AT5G58260,AT1G79850,AT5G24020,AT5G63310,AT3G07430,AT3G16240,AT5G01590,AT1G67090,AT3G62030,AT1G03630,AT2G40690,AT4G38970,AT1G74470,AT1G33120,AT2G47840,AT3G59840,AT3G26060,AT4G12490…
GO:CC	photosynthetic membrane	GO:0034357	1.1029595860255151e-62	61.957440400422605	461	3273	225	21190	ATCG00490,ATCG00020,AT1G29910,ATCG01010,AT1G15820,ATCG01060,AT3G50820,AT4G38100,AT3G03920,AT4G28660,AT3G17830,AT1G19150,AT2G23670,AT1G29930,AT2G34420,AT1G75690,AT1G16720,AT1G42970,AT5G08050,AT2G40100,AT3G21055,AT2G29180,AT1G55480,AT4G09010,AT1G06680,AT5G58260,AT3G07430,AT1G67090,AT3G62030,AT1G03630,AT5G23060,AT1G74470,AT3G52380,AT5G51540,AT3G26060,AT3G05790,AT1G20340,AT3G12345,AT1G44575,AT1G30380…
GO:CC	thylakoid membrane	GO:0042651	3.6638346390616193e-62	61.43606413570388	460	3273	224	21190	ATCG00490,ATCG00020,AT1G29910,ATCG01010,AT1G15820,ATCG01060,AT3G50820,AT4G38100,AT3G03920,AT4G28660,AT3G17830,AT1G19150,AT2G23670,AT1G29930,AT2G34420,AT1G75690,AT1G16720,AT1G42970,AT5G08050,AT2G40100,AT3G21055,AT2G29180,AT1G55480,AT4G09010,AT1G06680,AT5G58260,AT3G07430,AT1G67090,AT3G62030,AT1G03630,AT5G23060,AT1G74470,AT3G52380,AT5G51540,AT3G26060,AT3G05790,AT1G20340,AT3G12345,AT1G44575,AT1G30380…
GO:CC	mitochondrion	GO:0005739	1.0227705582769077e-59	58.990221782172796	1953	3273	576	21190	AT1G15870,AT3G23830,AT1G78120,AT1G69530,AT1G29910,AT1G70600,AT1G28395,AT1G23100,AT5G05990,AT5G09840,AT3G44740,AT5G14580,AT3G22310,ATMG00030,AT1G80270,AT4G28360,AT1G17560,AT1G61570,AT2G18020,AT5G61030,AT3G55010,AT2G20450,AT1G67750,AT1G62720,AT1G31760,AT1G55205,AT3G56070,AT1G24793,AT3G10110,AT5G11690,AT1G64220,AT5G61310,AT4G34200,AT1G64600,AT2G28000,AT2G40240,AT2G20710,AT5G60730,AT1G77940,AT1G34065…
GO:CC	cytosolic small ribosomal subunit	GO:0022627	5.703494166875724e-59	58.243858998281695	112	3273	96	21190	AT1G58983,AT1G58684,AT3G18130,AT1G23410,AT3G57490,AT3G04770,AT5G09500,AT5G39850,AT3G45030,AT1G48630,AT5G59240,AT2G32060,AT4G30800,AT5G16130,AT3G04840,AT5G07090,AT3G10610,AT5G23740,AT5G61170,AT1G18080,AT1G72370,AT2G21580,AT3G48930,AT2G37270,AT1G15930,AT4G25740,AT5G52650,AT1G22780,AT4G33865,AT3G11510,AT5G59850,AT4G00100,AT4G31700,AT2G40590,AT2G09990,AT3G17170,AT3G47370,AT2G19750,AT3G62250,AT2G47110…
GO:CC	chloroplast thylakoid membrane	GO:0009535	1.201387862989628e-58	57.920316759822704	439	3273	213	21190	ATCG00490,ATCG00020,AT1G29910,ATCG01010,AT1G15820,ATCG01060,AT3G50820,AT4G38100,AT3G03920,AT4G28660,AT3G17830,AT1G19150,AT2G23670,AT1G29930,AT2G34420,AT1G75690,AT1G16720,AT1G42970,AT5G08050,AT2G40100,AT3G21055,AT2G29180,AT1G55480,AT4G09010,AT1G06680,AT5G58260,AT3G07430,AT1G67090,AT3G62030,AT1G03630,AT5G23060,AT1G74470,AT3G52380,AT5G51540,AT3G26060,AT3G05790,AT1G20340,AT3G12345,AT1G44575,AT1G30380…
GO:CC	plastid membrane	GO:0042170	1.5919550319320523e-58	57.79806920397247	699	3273	285	21190	AT3G10600,ATCG00490,ATCG00020,AT1G29910,ATCG01010,AT1G15820,ATCG01060,AT3G50820,AT4G38100,AT3G03920,AT1G34065,AT2G37860,AT4G28660,AT3G17830,AT1G19150,AT2G23670,AT1G29930,AT2G34420,AT1G75690,AT1G16720,AT1G42970,AT5G08050,AT2G40100,AT3G21055,AT2G29180,AT1G55480,AT4G09010,AT1G06680,AT5G58260,AT5G24020,AT3G07430,AT5G01590,AT1G67090,AT3G62030,AT1G03630,AT5G23060,AT1G74470,AT2G47840,AT3G52380,AT5G51540…
GO:CC	plastid thylakoid membrane	GO:0055035	1.9872695686891946e-58	57.70174321781542	440	3273	213	21190	ATCG00490,ATCG00020,AT1G29910,ATCG01010,AT1G15820,ATCG01060,AT3G50820,AT4G38100,AT3G03920,AT4G28660,AT3G17830,AT1G19150,AT2G23670,AT1G29930,AT2G34420,AT1G75690,AT1G16720,AT1G42970,AT5G08050,AT2G40100,AT3G21055,AT2G29180,AT1G55480,AT4G09010,AT1G06680,AT5G58260,AT3G07430,AT1G67090,AT3G62030,AT1G03630,AT5G23060,AT1G74470,AT3G52380,AT5G51540,AT3G26060,AT3G05790,AT1G20340,AT3G12345,AT1G44575,AT1G30380…
GO:CC	nuclear lumen	GO:0031981	2.3260992778650437e-58	57.633371753533254	1083	3273	380	21190	AT4G25630,AT5G01840,AT5G43990,AT3G44750,AT5G27140,AT3G18130,AT5G27120,AT1G51380,AT3G57150,AT2G27840,AT4G12600,AT3G18600,AT4G17390,AT1G03360,AT5G47700,AT3G12860,AT2G36620,AT3G07110,AT3G07050,AT5G08600,AT2G47990,AT1G29500,AT3G18610,AT1G56110,AT2G18020,AT3G22660,AT5G16130,AT5G52490,AT4G18100,AT2G31410,AT3G52630,AT5G66540,AT1G49620,AT3G13230,AT2G37190,AT2G27710,AT1G04480,AT3G05060,AT5G61000,AT4G00810…
GO:CC	small ribosomal subunit	GO:0015935	1.9518905154364028e-57	56.70954454623661	149	3273	112	21190	AT1G58983,AT1G58684,AT3G18130,AT1G23410,AT3G57490,AT3G04770,AT5G09500,AT5G39850,AT3G45030,AT1G48630,AT5G59240,AT2G32060,AT4G30800,AT5G16130,AT3G04840,AT5G07090,AT3G10610,AT5G23740,AT5G61170,AT1G18080,AT1G72370,AT2G21580,AT3G48930,AT2G37270,AT1G15930,AT4G25740,AT5G52650,AT1G22780,AT4G33865,AT3G11510,AT5G59850,AT4G00100,AT4G31700,AT2G40590,AT2G09990,AT3G17170,AT3G47370,AT2G19750,AT3G62250,AT2G47110…
GO:CC	polysomal ribosome	GO:0042788	3.7209970670996424e-56	55.429340672290465	98	3273	87	21190	AT3G04770,AT1G48630,AT4G25890,AT1G70600,AT2G32060,AT3G28900,AT4G10450,AT4G36130,AT2G18020,AT5G16130,AT4G18100,AT5G67510,AT3G04840,AT5G61170,AT2G27710,AT1G18080,AT1G72370,AT2G21580,AT2G37270,AT1G15930,AT4G15000,AT2G27720,AT5G52650,AT4G16720,AT3G49010,AT1G01100,AT3G11510,AT5G59850,AT3G22230,AT2G44120,AT4G31700,AT2G09990,AT3G47370,AT2G47610,AT2G27530,AT5G56710,AT3G11250,AT3G62870,AT3G05560,AT3G25520…
GO:CC	polysome	GO:0005844	2.648885249034581e-48	47.57693685513822	111	3273	88	21190	AT3G04770,AT1G48630,AT4G25890,AT1G70600,AT2G32060,AT3G28900,AT4G10450,AT4G36130,AT2G18020,AT5G16130,AT4G18100,AT5G67510,AT3G04840,AT5G61170,AT2G27710,AT1G18080,AT1G72370,AT2G21580,AT2G37270,AT1G15930,AT4G15000,AT2G27720,AT5G52650,AT4G16720,AT3G49010,AT1G01100,AT3G11510,AT5G59850,AT3G22230,AT2G44120,AT4G31700,AT2G09990,AT3G47370,AT2G47610,AT2G27530,AT5G56710,AT3G11250,AT3G62870,AT3G05560,AT3G25520…
GO:CC	preribosome	GO:0030684	6.310316275460057e-47	46.19994887320518	90	3273	77	21190	AT4G25630,AT5G27140,AT5G27120,AT4G12600,AT3G12860,AT5G08600,AT1G56110,AT3G22660,AT5G16130,AT5G52490,AT5G66540,AT3G05060,AT4G15770,AT4G04940,AT5G48240,AT5G14050,AT1G23280,AT3G58660,AT3G10530,AT5G52470,AT4G05410,AT3G21540,AT3G02560,AT1G06720,AT1G15440,AT1G31660,AT5G16750,AT3G06530,AT5G20160,AT1G29320,AT2G34570,AT1G48830,AT2G18220,AT4G28450,AT4G22380,AT5G15550,AT1G25260,AT1G04230,AT3G60360,AT5G12220…
GO:CC	photosystem	GO:0009521	5.292905103545515e-28	27.276305892401325	97	3273	65	21190	ATCG00020,AT1G29910,AT1G15820,ATCG01060,AT3G50820,AT4G28660,AT1G19150,AT1G29930,AT2G34420,AT1G16720,AT2G40100,AT3G21055,AT1G55480,AT1G06680,AT1G44575,AT1G30380,AT3G63540,AT1G08380,AT1G79040,AT4G17600,AT5G66570,AT4G34190,AT4G21280,AT5G54270,AT3G01440,AT2G05100,AT2G30570,AT1G03600,AT4G28750,AT4G19100,AT1G52230,AT2G20260,AT3G55330,AT5G02120,AT3G08940,AT5G01530,AT2G39470,AT4G12800,AT2G06520,AT4G10340…
GO:CC	small-subunit processome	GO:0032040	1.077424976385777e-26	25.967612961052183	49	3273	43	21190	AT4G25630,AT5G27140,AT5G27120,AT4G12600,AT3G12860,AT5G08600,AT1G56110,AT5G16130,AT5G52490,AT5G66540,AT3G05060,AT4G04940,AT5G14050,AT3G10530,AT5G52470,AT4G05410,AT3G21540,AT3G02560,AT1G15440,AT5G16750,AT3G06530,AT5G20160,AT2G34570,AT1G48830,AT4G28450,AT4G22380,AT3G60360,AT3G11964,AT3G57000,AT2G17250,AT1G69070,AT2G43650,AT1G63780,AT3G56990,AT1G63810,AT1G26530,AT4G02400,AT4G30990,AT4G28200,AT1G07840…
GO:CC	mitochondrial protein-containing complex	GO:0098798	3.339300779418011e-26	25.476344461161744	254	3273	113	21190	AT4G28360,AT1G17560,AT1G61570,AT3G10110,AT5G11690,AT1G64220,AT1G14620,AT5G61880,AT1G07830,AT4G05400,AT3G27280,AT1G64880,AT5G55510,AT4G21140,AT1G49410,AT5G39840,AT3G59650,AT5G40770,AT5G46160,AT1G29070,AT5G39800,AT1G09575,AT3G17465,AT5G43970,AT5G08040,AT2G33450,AT1G65290,AT3G20000,AT3G01790,AT4G26780,AT1G04070,AT3G25120,AT4G39880,AT3G49080,AT4G26670,AT1G77750,AT1G68990,AT1G26740,AT4G28510,AT5G15700…
GO:CC	photosystem II	GO:0009523	4.711289989493795e-22	21.3268601632292	78	3273	52	21190	ATCG00020,AT1G29910,AT1G15820,AT3G50820,AT4G28660,AT1G19150,AT1G29930,AT2G34420,AT1G16720,AT2G40100,AT3G21055,AT1G55480,AT1G06680,AT1G44575,AT3G63540,AT1G79040,AT4G17600,AT5G66570,AT4G34190,AT4G21280,AT5G54270,AT3G01440,AT2G05100,AT2G30570,AT1G03600,AT4G19100,AT3G55330,AT5G02120,AT3G08940,AT5G01530,AT2G39470,AT2G06520,AT4G10340,AT3G61470,AT1G29920,AT3G47470,AT1G77090,AT2G05070,AT3G27690,AT5G47110…
GO:CC	thylakoid lumen	GO:0031977	2.834490723163379e-17	16.547524960047344	72	3273	45	21190	AT3G50820,AT4G09010,AT1G06680,AT1G67090,AT3G62030,AT3G26060,AT2G21330,AT1G20340,AT3G63540,AT5G66570,AT4G21280,AT4G04020,AT3G03630,AT1G03600,AT4G24930,AT4G11010,AT3G55330,AT5G52970,AT1G76100,AT4G18370,AT1G77090,AT5G13120,AT4G39710,AT3G56650,AT1G05385,AT3G10060,AT1G12250,AT1G54780,AT5G66190,AT5G45680,AT5G11450,AT2G28605,AT2G34860,AT2G43560,AT4G05180,AT1G76450,AT4G26555,AT1G73655,AT4G02530,AT5G53490…
GO:CC	90S preribosome	GO:0030686	2.4210435385786177e-16	15.61599740039948	27	3273	25	21190	AT5G66540,AT4G04940,AT5G14050,AT3G58660,AT3G21540,AT1G06720,AT1G15440,AT5G16750,AT3G06530,AT2G18220,AT3G55510,AT3G24080,AT2G40360,AT1G06380,AT2G42650,AT5G14520,AT2G17250,AT5G38720,AT1G69070,AT1G63780,AT1G63810,AT4G30990,AT4G28200,AT5G15750,AT1G12650
GO:CC	organelle inner membrane	GO:0019866	6.510104271429473e-16	15.186412055342133	427	3273	137	21190	AT1G61570,AT3G10110,AT5G11690,AT5G61310,AT1G34065,AT2G37860,AT5G61880,AT3G27280,AT5G55510,AT5G24020,AT5G01590,AT5G50810,AT5G23300,AT2G47840,AT3G20240,AT5G40770,AT3G63410,AT1G09575,AT1G08220,AT1G65290,AT2G29530,AT3G20000,AT5G17520,AT5G19500,AT4G16700,AT4G26780,AT3G25120,AT4G26670,AT5G22790,AT4G28510,AT2G21280,AT5G62720,AT4G11010,AT2G20530,AT5G13630,AT3G09700,AT5G52840,AT1G61870,AT1G44890,AT3G59820…
GO:CC	organellar ribosome	GO:0000313	1.788519591204723e-15	14.747506298285208	58	3273	38	21190	AT4G28360,AT1G17560,AT1G14620,AT1G07830,AT4G05400,AT1G64880,AT1G79850,AT4G21140,AT3G59650,AT3G44890,AT5G46160,AT1G29070,AT3G25920,AT5G39800,AT3G17465,AT2G33450,AT3G01790,AT4G39880,AT3G49080,AT1G07320,AT3G27850,AT1G77750,AT1G26740,AT2G33800,AT3G13882,AT3G22300,AT5G64670,AT5G40080,AT4G02790,AT1G74970,AT4G29060,AT3G03600,AT3G27830,AT3G18240,AT5G39600,AT1G31817,AT3G01740,AT1G07210
GO:CC	photosystem I	GO:0009522	1.8581716984722096e-15	14.730914158881758	43	3273	32	21190	AT1G29910,AT1G15820,ATCG01060,AT1G19150,AT1G29930,AT2G34420,AT2G40100,AT1G30380,AT1G08380,AT5G54270,AT2G05100,AT4G28750,AT1G52230,AT2G20260,AT3G08940,AT5G01530,AT4G12800,AT4G10340,AT3G61470,AT1G29920,AT3G47470,AT1G55670,AT2G05070,AT3G16140,AT3G27690,AT1G61520,AT2G34430,AT1G31330,AT3G54890,AT5G64040,AT2G46820,AT4G02770
GO:CC	plastoglobule	GO:0010287	2.573866484995744e-15	14.589413985144727	81	3273	46	21190	ATCG00490,ATCG00020,AT1G29910,AT1G15820,AT3G50820,AT1G29930,AT2G34420,AT2G40100,AT4G38970,AT3G26060,AT2G21330,AT5G66570,AT4G04020,AT4G09650,AT5G54270,AT3G63140,AT2G05100,AT4G28750,AT1G32220,AT1G52230,AT2G20260,AT3G08940,AT5G01530,AT1G09340,AT4G12800,AT4G10340,AT1G29920,AT3G47470,AT1G06690,AT5G19940,AT2G05070,AT4G01150,AT3G27690,AT1G61520,AT4G13200,AT2G34430,AT4G19170,AT4G32770,AT1G31330,AT2G39730…
GO:CC	plastid thylakoid lumen	GO:0031978	1.2775942390581155e-13	12.893607055190575	47	3273	32	21190	AT4G09010,AT1G06680,AT3G26060,AT3G63540,AT5G66570,AT3G03630,AT1G03600,AT4G24930,AT4G11010,AT3G55330,AT5G52970,AT4G18370,AT1G77090,AT4G39710,AT3G56650,AT1G05385,AT3G10060,AT1G12250,AT5G45680,AT5G11450,AT2G28605,AT2G34860,AT2G43560,AT1G76450,AT4G26555,AT1G73655,AT4G02530,AT5G53490,AT1G20810,AT1G18170,AT5G45040,AT2G44920
GO:CC	chloroplast thylakoid lumen	GO:0009543	1.2775942390581155e-13	12.893607055190575	47	3273	32	21190	AT4G09010,AT1G06680,AT3G26060,AT3G63540,AT5G66570,AT3G03630,AT1G03600,AT4G24930,AT4G11010,AT3G55330,AT5G52970,AT4G18370,AT1G77090,AT4G39710,AT3G56650,AT1G05385,AT3G10060,AT1G12250,AT5G45680,AT5G11450,AT2G28605,AT2G34860,AT2G43560,AT1G76450,AT4G26555,AT1G73655,AT4G02530,AT5G53490,AT1G20810,AT1G18170,AT5G45040,AT2G44920
GO:CC	sno(s)RNA-containing ribonucleoprotein complex	GO:0005732	3.740353193029426e-13	12.427087386424821	27	3273	23	21190	AT4G25630,AT5G27140,AT5G27120,AT3G57150,AT4G12600,AT3G12860,AT1G56110,AT5G52490,AT5G66540,AT3G05060,AT1G04635,AT3G03920,AT5G52470,AT5G08180,AT5G20160,AT4G22380,AT2G20490,AT1G03530,AT4G30220,AT1G63780,AT2G47300,AT2G43190,AT1G04640
GO:CC	inner mitochondrial membrane protein complex	GO:0098800	1.6110452111044287e-12	11.792892271711345	174	3273	69	21190	AT3G10110,AT5G11690,AT5G61880,AT3G27280,AT5G55510,AT5G40770,AT1G09575,AT1G65290,AT4G26780,AT3G25120,AT4G26670,AT4G28510,AT2G20530,AT3G09700,AT5G52840,AT1G55900,AT4G00026,AT1G12830,AT1G04630,AT1G27390,AT3G06310,AT5G14105,AT5G13430,AT5G59613,AT1G53530,AT2G42310,AT2G40765,AT2G31490,AT3G07910,AT5G08690,AT2G33220,AT1G22520,AT3G10860,AT5G47570,AT3G57785,AT1G51650,AT1G03860,AT2G36070,AT4G16450,AT1G76200…
GO:CC	translation preinitiation complex	GO:0070993	2.1473776527394456e-12	11.668091570804654	24	3273	21	21190	AT5G06000,AT5G25757,AT3G57290,AT3G56160,AT5G25780,AT5G37475,AT5G15610,AT2G46280,AT2G46290,AT3G11400,AT3G56150,AT1G10840,AT4G20980,AT4G33250,AT2G39990,AT3G02200,AT2G40290,AT5G05470,AT4G11420,AT5G25754,AT5G27640
GO:CC	eukaryotic 48S preinitiation complex	GO:0033290	2.1473776527394456e-12	11.668091570804654	24	3273	21	21190	AT5G06000,AT5G25757,AT3G57290,AT3G56160,AT5G25780,AT5G37475,AT5G15610,AT2G46280,AT2G46290,AT3G11400,AT3G56150,AT1G10840,AT4G20980,AT4G33250,AT2G39990,AT3G02200,AT2G40290,AT5G05470,AT4G11420,AT5G25754,AT5G27640
GO:CC	mitochondrial matrix	GO:0005759	3.4303421088052884e-12	11.464662565509025	184	3273	71	21190	AT1G15870,AT1G23100,AT5G05990,AT4G28360,AT1G17560,AT1G31760,AT5G60730,AT1G14620,AT5G02050,AT1G07830,AT3G23990,AT4G05400,AT1G64880,AT2G47420,AT1G80720,AT4G21140,AT5G60960,AT5G39840,AT3G59650,AT3G05790,AT5G46160,AT1G29070,AT3G18580,AT1G14980,AT5G39800,AT3G17465,AT5G20720,AT2G33450,AT1G65290,AT3G01790,AT4G26780,AT4G39880,AT3G49080,AT1G77750,AT3G57560,AT1G26740,AT2G33800,AT3G09700,AT3G13882,AT3G55605…
GO:CC	nucleoid	GO:0009295	3.438910837041088e-12	11.463579084277736	65	3273	37	21190	AT1G31760,AT2G02740,AT1G10522,AT5G39840,AT5G51100,AT3G18580,AT2G32180,AT2G26840,AT5G24314,AT2G48120,AT1G69200,AT3G12930,AT5G65220,AT4G28590,AT5G23310,AT3G54090,AT2G34640,AT5G48470,AT4G11060,AT3G10690,AT1G47720,AT1G14410,AT5G66470,AT3G46780,AT3G09210,AT1G31010,AT3G27830,AT3G16000,AT2G46820,AT3G48500,AT4G20360,AT3G06730,AT1G80480,AT4G25100,AT5G44785,AT4G20130,AT1G21600
GO:CC	membrane protein complex	GO:0098796	1.3294275820308418e-11	10.876335315031165	659	3273	175	21190	ATCG00020,AT1G29910,AT1G15820,ATCG01060,AT3G10110,AT3G50820,AT5G11690,AT1G64220,AT1G18830,AT4G28660,AT1G19150,AT1G29930,AT2G34420,AT5G61880,AT1G16720,AT2G40100,AT3G21055,AT3G27280,AT1G55480,AT5G55510,AT1G06680,AT1G49410,AT5G40770,AT1G44575,AT1G30380,AT3G63540,AT1G08380,AT1G09575,AT1G79040,AT4G17600,AT5G66570,AT4G34190,AT5G43970,AT5G08040,AT1G65290,AT4G21280,AT1G08560,AT3G20000,AT4G09650,AT5G54270…
GO:CC	oxidoreductase complex	GO:1990204	3.24507761344596e-11	10.488774911594518	156	3273	62	21190	AT3G50820,AT4G28660,AT3G27280,AT1G06680,AT2G40690,AT5G40770,AT3G63540,AT1G79040,AT5G66570,AT1G65290,AT4G21280,AT3G01440,AT1G32470,AT4G28510,AT2G20530,AT3G55330,AT2G39470,AT5G52840,AT2G21790,AT1G77090,AT2G35370,AT1G12830,AT1G04630,AT3G06310,AT5G14105,AT5G13430,AT5G59613,AT2G42310,AT3G56650,AT2G40765,AT2G31490,AT5G08690,AT2G33220,AT5G11450,AT2G28605,AT3G10860,AT5G47570,AT3G57785,AT2G41540,AT1G03860…
GO:CC	eukaryotic 43S preinitiation complex	GO:0016282	6.933381017108395e-11	10.159054932920963	22	3273	19	21190	AT5G06000,AT5G25757,AT3G57290,AT3G56160,AT5G25780,AT5G37475,AT5G15610,AT2G46280,AT2G46290,AT3G11400,AT3G56150,AT1G10840,AT4G20980,AT4G33250,AT2G39990,AT3G02200,AT4G11420,AT5G25754,AT5G27640
GO:CC	cellular anatomical entity	GO:0110165	9.602748240142712e-11	10.017604457093725	20359	3273	3212	21190	AT1G10460,AT1G21870,AT5G50600,AT5G50700,AT5G25550,AT5G56970,AT1G19050,AT1G74890,AT5G11080,AT5G46220,AT3G48100,AT1G31690,AT2G40670,AT5G20820,AT2G04032,AT2G32550,AT2G01830,AT1G58983,AT5G20630,AT4G15680,AT3G10600,AT5G44440,AT4G39250,AT2G41610,AT5G24780,AT1G10470,AT4G02290,AT1G58684,AT2G30540,AT1G04110,AT5G53210,AT4G29610,AT5G39860,AT5G64790,AT5G62920,AT2G46310,AT1G52400,AT3G57040,AT5G11590,AT1G13740…
GO:CC	mitochondrial inner membrane	GO:0005743	1.2927790283024336e-10	9.88847570171677	324	3273	101	21190	AT1G61570,AT3G10110,AT5G11690,AT5G61310,AT1G34065,AT5G61880,AT3G27280,AT5G55510,AT5G50810,AT5G23300,AT3G20240,AT5G40770,AT1G09575,AT1G08220,AT1G65290,AT2G29530,AT3G20000,AT4G16700,AT4G26780,AT3G25120,AT4G26670,AT4G28510,AT4G11010,AT2G20530,AT3G09700,AT5G52840,AT1G61870,AT1G44890,AT3G59820,AT1G55900,AT4G00026,AT4G32400,AT1G12830,AT1G04630,AT1G27390,AT3G06310,AT5G14105,AT4G27940,AT5G13430,AT5G59613…
GO:CC	mitochondrial membrane	GO:0031966	1.9986800871303252e-10	9.699256714392448	436	3273	125	21190	AT1G61570,AT3G10110,AT5G11690,AT1G64220,AT5G61310,AT1G34065,AT2G22830,AT5G61880,AT3G27280,AT5G55510,AT2G35790,AT5G50810,AT5G23300,AT3G20240,AT1G49410,AT5G40770,AT1G09575,AT1G08220,AT5G43970,AT5G08040,AT1G65290,AT2G29530,AT3G20000,AT4G16700,AT4G26780,AT1G04070,AT3G25120,AT4G26670,AT4G28510,AT1G06530,AT4G11010,AT2G20530,AT3G09700,AT5G52840,AT1G61870,AT1G44890,AT3G59820,AT1G55900,AT4G00026,AT3G46740…
GO:CC	organellar large ribosomal subunit	GO:0000315	2.5952577410454155e-10	9.585819504884768	37	3273	25	21190	AT4G28360,AT1G17560,AT1G14620,AT1G07830,AT4G05400,AT4G21140,AT3G59650,AT3G44890,AT5G46160,AT1G29070,AT3G25920,AT5G39800,AT3G17465,AT2G33450,AT3G01790,AT4G39880,AT1G07320,AT3G27850,AT1G26740,AT3G13882,AT5G64670,AT5G40080,AT3G27830,AT5G39600,AT3G01740
GO:CC	preribosome, large subunit precursor	GO:0030687	2.677201816504384e-10	9.572318888995909	25	3273	20	21190	AT3G22660,AT4G15770,AT5G48240,AT1G23280,AT1G29320,AT2G18220,AT5G15550,AT1G25260,AT5G12220,AT3G55510,AT4G25730,AT2G40360,AT2G37990,AT5G14520,AT4G01560,AT5G61770,AT2G24500,AT5G20600,AT5G06360,AT3G55620
GO:CC	mitochondrial ribosome	GO:0005761	2.8941075782993153e-10	9.538485329542684	48	3273	29	21190	AT4G28360,AT1G17560,AT1G14620,AT1G07830,AT4G05400,AT1G64880,AT4G21140,AT3G59650,AT5G46160,AT1G29070,AT5G39800,AT3G17465,AT2G33450,AT3G01790,AT4G39880,AT3G49080,AT1G77750,AT1G26740,AT2G33800,AT3G13882,AT3G22300,AT5G64670,AT5G40080,AT3G03600,AT3G18240,AT5G39600,AT1G31817,AT3G01740,AT1G07210
GO:CC	eukaryotic translation initiation factor 3 complex	GO:0005852	3.405255546058528e-10	9.467850291070233	23	3273	19	21190	AT5G06000,AT5G25757,AT3G57290,AT3G56160,AT5G25780,AT5G37475,AT5G15610,AT2G46280,AT2G46290,AT3G11400,AT3G56150,AT1G10840,AT4G20980,AT4G33250,AT2G39990,AT3G02200,AT4G11420,AT5G25754,AT5G27640
GO:CC	mitochondrial envelope	GO:0005740	3.72255454899915e-10	9.42915892953126	449	3273	127	21190	AT1G61570,AT3G10110,AT5G11690,AT1G64220,AT5G61310,AT1G34065,AT2G22830,AT5G61880,AT3G46560,AT3G27280,AT5G55510,AT2G35790,AT5G50810,AT5G23300,AT3G20240,AT1G49410,AT5G40770,AT1G09575,AT1G08220,AT5G43970,AT5G08040,AT1G65290,AT2G29530,AT3G20000,AT4G16700,AT4G26780,AT1G04070,AT3G25120,AT4G26670,AT4G28510,AT1G06530,AT4G11010,AT2G20530,AT3G09700,AT5G52840,AT1G61870,AT1G44890,AT3G59820,AT1G55900,AT4G00026…
GO:CC	plant-type cell wall	GO:0009505	3.8258044821752553e-10	9.417277228370951	407	3273	118	21190	AT1G58983,AT5G44440,AT1G58684,ATCG00490,AT3G15720,AT2G34510,AT1G28110,AT1G26770,AT1G69530,AT5G09730,AT2G28950,AT3G45030,AT2G28790,AT5G11420,AT1G56110,AT3G48930,AT2G39700,AT2G37270,AT5G52650,AT1G22780,AT3G49010,AT5G59850,AT2G09990,AT3G47370,AT3G03060,AT1G71695,AT5G56710,AT1G34030,AT5G14800,AT5G22650,AT2G39460,AT4G39260,AT2G01250,AT5G41520,AT3G61110,AT3G27280,AT2G19730,AT3G16240,AT4G34670,AT1G48830…
GO:CC	chloroplast membrane	GO:0031969	6.399197464112021e-10	9.193874488322693	296	3273	93	21190	AT3G10600,AT1G34065,AT2G37860,AT1G16720,AT1G42970,AT1G55480,AT5G24020,AT5G01590,AT1G67090,AT1G03630,AT1G74470,AT2G47840,AT4G12490,AT3G63410,AT3G51820,AT3G63160,AT5G17520,AT5G19500,AT4G18570,AT4G26670,AT5G22790,AT2G21280,AT5G62720,AT5G13630,AT3G15850,AT4G12800,AT1G02280,AT5G51545,AT3G46740,AT1G64150,AT4G32400,AT1G55670,AT3G59400,AT4G25080,AT2G15290,AT4G39030,AT2G28900,AT4G33520,AT5G57030,AT3G61870…
GO:CC	stromule	GO:0010319	1.5371591941455712e-9	8.813281152956472	39	3273	25	21190	AT2G28000,AT1G55490,AT1G42970,AT3G54050,AT3G63160,AT4G04020,AT4G09650,AT3G63140,AT3G11630,AT2G35040,AT5G54770,AT1G09340,AT3G12780,AT3G01500,AT3G25770,AT1G32060,AT2G37220,AT5G06290,AT2G39730,AT1G63940,AT4G35090,AT5G51820,AT1G26340,AT3G47520,AT4G37930
GO:CC	organelle subcompartment	GO:0031984	3.585094747034425e-9	8.44549936229172	1520	3273	329	21190	AT2G01830,AT1G06360,AT2G43200,ATCG00490,ATCG00020,AT1G29910,AT2G29980,ATCG01010,AT1G77110,AT1G15820,AT3G43840,AT1G49320,AT5G27330,AT1G06080,ATCG01060,AT3G50820,AT4G38100,AT3G03920,AT5G18660,AT4G28660,AT3G17830,AT3G54720,AT1G19150,AT2G23670,AT1G29930,AT2G34420,AT1G75690,AT1G16720,AT1G42970,AT5G42860,AT5G08050,AT2G40100,AT3G21055,AT2G29180,AT1G55480,AT4G09010,AT1G64880,AT1G06680,AT5G58260,AT1G79850…
GO:CC	chloroplast nucleoid	GO:0042644	4.6695880728029574e-9	8.330721428984019	52	3273	29	21190	AT2G02740,AT1G10522,AT5G51100,AT2G32180,AT2G26840,AT5G24314,AT2G48120,AT1G69200,AT3G12930,AT5G65220,AT4G28590,AT5G23310,AT3G54090,AT2G34640,AT5G48470,AT3G10690,AT1G14410,AT5G66470,AT3G46780,AT3G09210,AT3G27830,AT2G46820,AT3G48500,AT4G20360,AT3G06730,AT1G80480,AT4G25100,AT4G20130,AT1G21600
GO:CC	plastid nucleoid	GO:0042646	8.313192596837124e-9	8.080232157814637	56	3273	30	21190	AT2G02740,AT1G10522,AT5G51100,AT2G32180,AT2G26840,AT5G24314,AT2G48120,AT1G69200,AT3G12930,AT5G65220,AT4G28590,AT5G23310,AT3G54090,AT2G34640,AT5G48470,AT3G10690,AT1G14410,AT5G66470,AT3G46780,AT3G09210,AT3G27830,AT3G16000,AT2G46820,AT3G48500,AT4G20360,AT3G06730,AT1G80480,AT4G25100,AT4G20130,AT1G21600
GO:CC	organelle membrane	GO:0031090	2.0104951323590036e-8	7.6966969740369136	2909	3273	568	21190	AT1G21870,AT2G01830,AT3G10600,AT1G06360,AT2G43200,ATCG00490,AT5G13930,ATCG00020,AT5G46360,AT1G29910,AT2G15440,AT2G29980,ATCG01010,AT1G77110,AT1G15820,AT1G27400,AT3G43840,AT1G61570,AT1G09610,AT2G18020,AT2G18180,AT5G37000,AT5G07090,AT1G06080,ATCG01060,AT3G10110,AT3G50820,AT2G21580,AT5G11690,AT1G64220,AT5G61310,AT4G34580,AT4G38100,AT2G37270,AT1G18830,AT3G03920,AT1G22780,AT4G16720,AT1G34065,AT3G05590…
GO:CC	photosystem II oxygen evolving complex	GO:0009654	2.463410628078346e-8	7.608463189198481	24	3273	18	21190	AT3G50820,AT4G28660,AT1G06680,AT3G63540,AT1G79040,AT5G66570,AT4G21280,AT3G01440,AT3G55330,AT2G39470,AT1G77090,AT3G56650,AT5G11450,AT2G28605,AT4G05180,AT3G05410,AT1G76450,AT5G27390
GO:CC	chloroplast thylakoid membrane protein complex	GO:0098807	5.154019532594462e-8	7.287853939901932	20	3273	16	21190	AT1G44575,AT4G17600,AT5G54270,AT2G05100,AT3G55330,AT4G10340,AT1G20020,AT1G55670,AT2G05070,AT3G27690,AT5G47110,AT5G66190,AT3G18890,AT4G01050,AT5G64040,AT2G46820
GO:CC	mitochondrial large ribosomal subunit	GO:0005762	1.6557828215006543e-7	6.780996627460089	31	3273	20	21190	AT4G28360,AT1G17560,AT1G14620,AT1G07830,AT4G05400,AT4G21140,AT3G59650,AT5G46160,AT1G29070,AT5G39800,AT3G17465,AT2G33450,AT3G01790,AT4G39880,AT1G26740,AT3G13882,AT5G64670,AT5G40080,AT5G39600,AT3G01740
GO:CC	box C/D RNP complex	GO:0031428	2.2988849146315058e-7	6.638482769570878	11	3273	11	21190	AT4G25630,AT5G27140,AT5G27120,AT4G12600,AT3G12860,AT1G56110,AT5G52490,AT3G05060,AT5G52470,AT5G20160,AT4G22380
GO:CC	chloroplast inner membrane	GO:0009706	8.680674751023555e-7	6.061446515692537	94	3273	38	21190	AT2G37860,AT5G24020,AT5G01590,AT2G47840,AT3G63410,AT5G17520,AT5G19500,AT5G22790,AT2G21280,AT5G62720,AT5G13630,AT4G32400,AT2G15290,AT3G61870,AT3G18890,AT5G42480,AT4G32770,AT1G78560,AT1G04945,AT3G56940,AT2G38550,AT4G23940,AT3G51140,AT1G32080,AT5G22640,AT1G06950,AT1G79560,AT1G04940,AT4G00370,AT5G18570,AT5G14100,AT3G29185,AT5G42130,AT5G23040,AT4G30950,AT5G55710,AT5G16620,AT3G47520
GO:CC	plastid inner membrane	GO:0009528	9.294835742403048e-7	6.031758280641764	98	3273	39	21190	AT2G37860,AT5G24020,AT5G01590,AT2G47840,AT3G63410,AT5G17520,AT5G19500,AT5G22790,AT2G21280,AT5G62720,AT5G13630,AT4G32400,AT2G15290,AT4G38490,AT3G61870,AT3G18890,AT5G42480,AT4G32770,AT1G78560,AT1G04945,AT3G56940,AT2G38550,AT4G23940,AT3G51140,AT1G32080,AT5G22640,AT1G06950,AT1G79560,AT1G04940,AT4G00370,AT5G18570,AT5G14100,AT3G29185,AT5G42130,AT5G23040,AT4G30950,AT5G55710,AT5G16620,AT3G47520
GO:CC	mitochondrial respirasome	GO:0005746	0.000011917079144118154	4.923830176393957	106	3273	39	21190	AT5G61310,AT3G27280,AT5G40770,AT1G65290,AT4G28510,AT2G20530,AT5G52840,AT1G12830,AT1G04630,AT3G06310,AT5G14105,AT5G13430,AT5G59613,AT2G42310,AT2G40765,AT2G31490,AT5G08690,AT2G33220,AT3G10860,AT5G47570,AT3G57785,AT1G03860,AT4G16450,AT1G76200,AT4G20150,AT3G18410,AT3G46430,AT4G37830,AT3G07480,AT3G15640,AT2G46390,AT1G79010,AT2G01090,AT5G18800,AT2G42210,AT4G32470,AT5G63510,AT4G00585,AT5G40810
GO:CC	respiratory chain complex	GO:0098803	0.0000282643522464521	4.548760963114353	109	3273	39	21190	AT3G27280,AT5G40770,AT1G65290,AT4G28510,AT2G20530,AT5G52840,AT1G12830,AT1G04630,AT3G06310,AT5G14105,AT5G13430,AT5G59613,AT2G42310,AT2G40765,AT2G31490,AT5G08690,AT2G33220,AT3G10860,AT5G47570,AT3G57785,AT1G03860,AT4G16450,AT1G76200,AT4G20150,AT3G18410,AT3G46430,AT4G37830,AT3G07480,AT3G15640,AT2G46390,AT1G79010,AT1G22450,AT2G01090,AT5G18800,AT2G42210,AT4G32470,AT5G63510,AT4G00585,AT5G40810
GO:CC	light-harvesting complex	GO:0030076	0.00006282119604810038	4.201893799358315	8	3273	8	21190	AT1G44575,AT4G17600,AT5G54270,AT2G05100,AT4G10340,AT2G05070,AT3G27690,AT5G47110
GO:CC	thylakoid light-harvesting complex	GO:0009503	0.00006282119604810038	4.201893799358315	8	3273	8	21190	AT1G44575,AT4G17600,AT5G54270,AT2G05100,AT4G10340,AT2G05070,AT3G27690,AT5G47110
GO:CC	transporter complex	GO:1990351	0.00006407103842079324	4.193338237194876	112	3273	39	21190	AT1G61570,AT3G27280,AT5G40770,AT1G09575,AT1G65290,AT4G28510,AT2G20530,AT5G52840,AT2G38170,AT1G12830,AT1G04630,AT3G27170,AT3G06310,AT5G14105,AT5G13430,AT5G59613,AT2G42310,AT2G40765,AT2G31490,AT5G08690,AT2G33220,AT3G10860,AT5G47570,AT3G57785,AT1G03860,AT4G16450,AT1G76200,AT4G20150,AT3G18410,AT3G46430,AT3G07480,AT1G79010,AT2G01090,AT5G18800,AT2G42210,AT4G32470,AT5G63510,AT4G00585,AT5G40810
GO:CC	transmembrane transporter complex	GO:1902495	0.00006666169743932667	4.176123631882402	108	3273	38	21190	AT3G27280,AT5G40770,AT1G09575,AT1G65290,AT4G28510,AT2G20530,AT5G52840,AT2G38170,AT1G12830,AT1G04630,AT3G27170,AT3G06310,AT5G14105,AT5G13430,AT5G59613,AT2G42310,AT2G40765,AT2G31490,AT5G08690,AT2G33220,AT3G10860,AT5G47570,AT3G57785,AT1G03860,AT4G16450,AT1G76200,AT4G20150,AT3G18410,AT3G46430,AT3G07480,AT1G79010,AT2G01090,AT5G18800,AT2G42210,AT4G32470,AT5G63510,AT4G00585,AT5G40810
GO:CC	preribosome, small subunit precursor	GO:0030688	0.00007284578628157755	4.137595564657005	12	3273	10	21190	AT1G31660,AT1G04230,AT5G41190,AT2G17250,AT1G69070,AT3G51270,AT3G49990,AT5G20600,AT1G42440,AT5G43720
GO:CC	plastid ribosome	GO:0009547	0.00008340301350711786	4.078818257205566	10	3273	9	21190	AT1G79850,AT3G44890,AT3G25920,AT1G07320,AT3G27850,AT4G02790,AT1G74970,AT4G29060,AT3G27830
GO:CC	apoplast	GO:0048046	0.00010462749779540414	3.980354160866667	464	3273	112	21190	AT1G10460,AT5G20630,AT1G04110,ATCG00490,AT1G09750,AT5G20740,AT2G35150,AT2G34925,AT3G10080,AT1G29910,AT1G29660,AT1G58170,AT3G16370,AT4G23690,AT2G28000,AT2G45470,AT1G55490,AT3G06030,AT3G25905,AT3G47380,AT1G42970,AT3G24770,AT1G06680,AT1G60390,AT1G67090,AT4G12970,AT3G62030,AT4G38970,AT5G67070,AT3G54050,AT2G21330,AT1G05065,AT1G11545,AT5G19510,AT5G55730,AT1G72610,AT5G66570,AT5G20720,AT3G55800,AT4G38700…
GO:CC	DNA-directed RNA polymerase complex	GO:0000428	0.0002506277759455721	3.6009707997767197	126	3273	41	21190	AT3G25940,AT3G13940,AT1G10522,AT5G41010,AT3G22900,AT4G07950,AT3G57660,AT5G24314,AT4G14660,AT1G60850,AT1G69200,AT1G11475,AT3G22320,AT3G12930,AT1G75670,AT1G01210,AT3G49250,AT1G68990,AT4G24440,AT5G15700,AT5G09380,AT1G09340,AT2G34640,AT3G22680,AT1G29940,AT5G27620,AT4G35685,AT1G05055,AT2G29540,AT2G04630,AT5G45140,AT2G24120,AT4G29830,AT3G48500,AT2G15430,AT1G54250,AT1G06790,AT1G18340,AT4G20130,AT1G21600…
GO:CC	nucleus	GO:0005634	0.00025857821962880557	3.587408059089763	6316	3273	1090	21190	AT1G19050,AT1G74890,AT3G48100,AT1G31690,AT2G40670,AT5G20820,AT1G58983,AT5G20630,AT4G15680,AT4G39250,AT1G10470,AT1G58684,AT2G30540,AT5G53210,AT5G39860,AT5G62920,AT2G46310,AT1G52400,AT3G57040,AT5G11590,AT1G13740,AT5G14070,AT1G15580,AT4G25630,AT5G28640,AT5G01840,AT5G54070,AT4G34610,AT2G41310,AT4G30180,AT4G26150,AT4G23750,AT5G13930,AT5G43990,AT5G10570,AT1G75240,AT3G60390,AT3G44750,AT5G27140,AT3G57600…
GO:CC	plastid chromosome	GO:0009508	0.0002626182920707899	3.580675027413582	18	3273	12	21190	AT2G02740,AT2G32180,AT5G24314,AT2G34640,AT1G14410,AT3G46780,AT3G09210,AT2G46820,AT3G48500,AT1G80480,AT4G20130,AT1G21600
GO:CC	symplast	GO:0055044	0.00029154674373477825	3.53529180482059	1005	3273	210	21190	AT1G58983,AT1G58684,AT1G52400,AT3G15950,AT5G60660,AT3G44220,AT1G69040,AT5G27120,AT1G23410,AT3G57490,AT1G28110,AT5G39850,AT3G57150,AT2G28790,AT1G70600,AT2G38720,AT3G07110,AT3G07050,AT1G18650,AT1G27400,AT1G56110,AT5G16130,AT2G20450,AT3G04840,AT5G26260,AT1G04520,AT2G20750,AT2G37190,AT1G72370,AT2G21580,AT3G48930,AT2G39700,AT2G37270,AT1G22780,AT2G25060,AT4G29410,AT1G29965,AT3G49010,AT5G59850,AT3G09500…
GO:CC	precatalytic spliceosome	GO:0071011	0.0002927266435043002	3.5335377469878426	33	3273	17	21190	AT4G12600,AT4G30330,AT2G23930,AT5G20160,AT4G22380,AT1G76300,AT1G20580,AT3G07590,AT2G30000,AT3G62840,AT1G65700,AT1G76860,AT1G07170,AT2G18740,AT2G40650,AT4G14342,AT4G02840
GO:CC	exoribonuclease complex	GO:1905354	0.00035111151103363347	3.4545549321511704	24	3273	14	21190	AT1G03360,AT4G27490,AT3G46210,AT3G61620,AT5G39840,AT2G25355,AT5G12220,AT3G07750,AT5G38890,AT3G60500,AT5G25080,AT3G12990,AT1G54440,AT1G60080
GO:CC	TIM23 mitochondrial import inner membrane translocase complex	GO:0005744	0.00035111151103363347	3.4545549321511704	24	3273	14	21190	AT5G11690,AT5G61880,AT4G26780,AT3G09700,AT1G55900,AT4G00026,AT1G27390,AT3G07910,AT2G36070,AT5G17710,AT3G27080,AT1G72750,AT2G35795,AT1G17530
GO:CC	plastid-encoded plastid RNA polymerase complex	GO:0000427	0.0003951978134277059	3.4031854669662636	11	3273	9	21190	AT1G10522,AT5G24314,AT1G69200,AT3G12930,AT1G09340,AT2G34640,AT3G48500,AT4G20130,AT1G21600
GO:CC	anchoring junction	GO:0070161	0.0004052915496887867	3.3922324511850004	1004	3273	209	21190	AT1G58983,AT1G58684,AT1G52400,AT3G15950,AT5G60660,AT3G44220,AT1G69040,AT5G27120,AT1G23410,AT3G57490,AT1G28110,AT5G39850,AT3G57150,AT2G28790,AT1G70600,AT2G38720,AT3G07110,AT3G07050,AT1G18650,AT1G27400,AT1G56110,AT5G16130,AT2G20450,AT3G04840,AT5G26260,AT1G04520,AT2G20750,AT2G37190,AT1G72370,AT2G21580,AT3G48930,AT2G39700,AT2G37270,AT1G22780,AT2G25060,AT4G29410,AT1G29965,AT3G49010,AT5G59850,AT3G09500…
GO:CC	plasmodesma	GO:0009506	0.0004052915496887867	3.3922324511850004	1004	3273	209	21190	AT1G58983,AT1G58684,AT1G52400,AT3G15950,AT5G60660,AT3G44220,AT1G69040,AT5G27120,AT1G23410,AT3G57490,AT1G28110,AT5G39850,AT3G57150,AT2G28790,AT1G70600,AT2G38720,AT3G07110,AT3G07050,AT1G18650,AT1G27400,AT1G56110,AT5G16130,AT2G20450,AT3G04840,AT5G26260,AT1G04520,AT2G20750,AT2G37190,AT1G72370,AT2G21580,AT3G48930,AT2G39700,AT2G37270,AT1G22780,AT2G25060,AT4G29410,AT1G29965,AT3G49010,AT5G59850,AT3G09500…
GO:CC	cell-cell junction	GO:0005911	0.0004052915496887867	3.3922324511850004	1004	3273	209	21190	AT1G58983,AT1G58684,AT1G52400,AT3G15950,AT5G60660,AT3G44220,AT1G69040,AT5G27120,AT1G23410,AT3G57490,AT1G28110,AT5G39850,AT3G57150,AT2G28790,AT1G70600,AT2G38720,AT3G07110,AT3G07050,AT1G18650,AT1G27400,AT1G56110,AT5G16130,AT2G20450,AT3G04840,AT5G26260,AT1G04520,AT2G20750,AT2G37190,AT1G72370,AT2G21580,AT3G48930,AT2G39700,AT2G37270,AT1G22780,AT2G25060,AT4G29410,AT1G29965,AT3G49010,AT5G59850,AT3G09500…
GO:CC	respiratory chain complex I	GO:0045271	0.00041553669490359445	3.381390618834203	66	3273	26	21190	AT3G27280,AT5G40770,AT1G65290,AT4G28510,AT2G20530,AT5G52840,AT1G04630,AT3G06310,AT5G14105,AT2G42310,AT2G31490,AT5G08690,AT2G33220,AT5G47570,AT3G57785,AT1G03860,AT4G16450,AT1G76200,AT4G20150,AT3G18410,AT3G07480,AT1G79010,AT5G18800,AT2G42210,AT5G63510,AT4G00585
GO:CC	mitochondrial respiratory chain complex I	GO:0005747	0.00041553669490359445	3.381390618834203	66	3273	26	21190	AT3G27280,AT5G40770,AT1G65290,AT4G28510,AT2G20530,AT5G52840,AT1G04630,AT3G06310,AT5G14105,AT2G42310,AT2G31490,AT5G08690,AT2G33220,AT5G47570,AT3G57785,AT1G03860,AT4G16450,AT1G76200,AT4G20150,AT3G18410,AT3G07480,AT1G79010,AT5G18800,AT2G42210,AT5G63510,AT4G00585
GO:CC	nuclear exosome (RNase complex)	GO:0000176	0.0004700070563993789	3.327895621782777	16	3273	11	21190	AT1G03360,AT4G27490,AT3G46210,AT3G61620,AT2G25355,AT3G07750,AT5G38890,AT3G60500,AT3G12990,AT1G54440,AT1G60080
GO:CC	cell junction	GO:0030054	0.0005012553049063913	3.299941018103669	1007	3273	209	21190	AT1G58983,AT1G58684,AT1G52400,AT3G15950,AT5G60660,AT3G44220,AT1G69040,AT5G27120,AT1G23410,AT3G57490,AT1G28110,AT5G39850,AT3G57150,AT2G28790,AT1G70600,AT2G38720,AT3G07110,AT3G07050,AT1G18650,AT1G27400,AT1G56110,AT5G16130,AT2G20450,AT3G04840,AT5G26260,AT1G04520,AT2G20750,AT2G37190,AT1G72370,AT2G21580,AT3G48930,AT2G39700,AT2G37270,AT1G22780,AT2G25060,AT4G29410,AT1G29965,AT3G49010,AT5G59850,AT3G09500…
GO:CC	RNA polymerase I complex	GO:0005736	0.000612108130774321	3.2131718516281307	19	3273	12	21190	AT3G25940,AT3G13940,AT5G41010,AT3G57660,AT1G60850,AT1G11475,AT3G22320,AT1G75670,AT1G29940,AT2G29540,AT2G04630,AT1G54250
GO:CC	NADH dehydrogenase complex	GO:0030964	0.0008014901395973434	3.0961018162228804	68	3273	26	21190	AT3G27280,AT5G40770,AT1G65290,AT4G28510,AT2G20530,AT5G52840,AT1G04630,AT3G06310,AT5G14105,AT2G42310,AT2G31490,AT5G08690,AT2G33220,AT5G47570,AT3G57785,AT1G03860,AT4G16450,AT1G76200,AT4G20150,AT3G18410,AT3G07480,AT1G79010,AT5G18800,AT2G42210,AT5G63510,AT4G00585
GO:CC	cell wall	GO:0005618	0.0008117332548901866	3.0905866615979263	780	3273	167	21190	AT1G10460,AT5G25550,AT1G58983,AT5G20630,AT5G44440,AT1G58684,AT2G03090,ATCG00490,AT1G09750,AT3G55500,AT3G15720,AT2G34510,AT1G28110,AT4G12500,AT1G26770,AT1G69530,AT3G10080,AT5G09730,AT2G28950,AT3G45030,AT2G28790,AT5G19730,AT5G11420,AT1G78580,AT1G56110,AT2G20750,AT3G48930,AT2G39700,AT2G37270,AT5G52650,AT1G22780,AT3G49010,AT5G59850,AT2G09990,AT3G47370,AT4G38770,AT3G03060,AT2G40610,AT1G71695,AT5G56710…
GO:CC	cytoplasmic exosome (RNase complex)	GO:0000177	0.0008179173601932557	3.087290573865475	14	3273	10	21190	AT1G03360,AT4G27490,AT3G46210,AT3G61620,AT5G39840,AT2G25355,AT3G07750,AT3G60500,AT3G12990,AT1G60080
GO:CC	respirasome	GO:0070469	0.0009427510007574421	3.0256029979059496	132	3273	41	21190	AT5G61310,AT3G27280,AT5G47630,AT5G40770,AT1G65290,AT4G28510,AT2G20530,AT5G52840,AT1G12830,AT1G04630,AT3G06310,AT5G14105,AT5G13430,AT5G59613,AT2G42310,AT2G40765,AT2G31490,AT5G08690,AT2G33220,AT3G10860,AT5G47570,AT3G57785,AT1G03860,AT4G16450,AT1G76200,AT4G20150,AT3G18410,AT3G46430,AT4G37830,AT3G07480,AT3G15640,AT2G46390,AT1G79010,AT1G22450,AT2G01090,AT5G18800,AT2G42210,AT4G32470,AT5G63510,AT4G00585…
GO:CC	exosome (RNase complex)	GO:0000178	0.001342438197240876	2.872105699084708	23	3273	13	21190	AT1G03360,AT4G27490,AT3G46210,AT3G61620,AT5G39840,AT2G25355,AT3G07750,AT5G38890,AT3G60500,AT5G25080,AT3G12990,AT1G54440,AT1G60080
GO:CC	NAD(P)H dehydrogenase complex (plastoquinone)	GO:0010598	0.0013622538948660922	2.8657419417160663	12	3273	9	21190	AT5G58260,AT2G01590,AT4G37925,AT1G15980,AT3G16250,AT1G18730,AT5G21430,AT1G74880,AT1G70760
GO:CC	RNA polymerase complex	GO:0030880	0.0014264025318850347	2.845757898953058	134	3273	41	21190	AT3G25940,AT3G13940,AT1G10522,AT5G41010,AT3G22900,AT4G07950,AT3G57660,AT5G24314,AT4G14660,AT1G60850,AT1G69200,AT1G11475,AT3G22320,AT3G12930,AT1G75670,AT1G01210,AT3G49250,AT1G68990,AT4G24440,AT5G15700,AT5G09380,AT1G09340,AT2G34640,AT3G22680,AT1G29940,AT5G27620,AT4G35685,AT1G05055,AT2G29540,AT2G04630,AT5G45140,AT2G24120,AT4G29830,AT3G48500,AT2G15430,AT1G54250,AT1G06790,AT1G18340,AT4G20130,AT1G21600…
GO:CC	mitochondrial outer membrane translocase complex	GO:0005742	0.002634344368857835	2.5793274534748485	21	3273	12	21190	AT1G64220,AT1G49410,AT5G43970,AT5G08040,AT3G20000,AT1G04070,AT3G46740,AT1G27390,AT3G27080,AT3G11070,AT5G19620,AT5G05520
GO:CC	eukaryotic translation initiation factor 3 complex, eIF3m	GO:0071541	0.002642021331396342	2.5780636802603545	6	3273	6	21190	AT5G15610,AT2G46280,AT2G46290,AT2G39990,AT3G02200,AT4G11420
GO:CC	PSII associated light-harvesting complex II	GO:0009517	0.002642021331396342	2.5780636802603545	6	3273	6	21190	AT1G44575,AT5G54270,AT2G05100,AT4G10340,AT2G05070,AT3G27690
GO:CC	photosystem I reaction center	GO:0009538	0.0028198753775393794	2.5497700846036575	8	3273	7	21190	AT4G28750,AT1G52230,AT2G20260,AT4G12800,AT3G16140,AT1G31330,AT4G02770
GO:CC	external encapsulating structure	GO:0030312	0.0042169972933937625	2.3749966777293934	802	3273	167	21190	AT1G10460,AT5G25550,AT1G58983,AT5G20630,AT5G44440,AT1G58684,AT2G03090,ATCG00490,AT1G09750,AT3G55500,AT3G15720,AT2G34510,AT1G28110,AT4G12500,AT1G26770,AT1G69530,AT3G10080,AT5G09730,AT2G28950,AT3G45030,AT2G28790,AT5G19730,AT5G11420,AT1G78580,AT1G56110,AT2G20750,AT3G48930,AT2G39700,AT2G37270,AT5G52650,AT1G22780,AT3G49010,AT5G59850,AT2G09990,AT3G47370,AT4G38770,AT3G03060,AT2G40610,AT1G71695,AT5G56710…
GO:CC	nuclear body	GO:0016604	0.004249908433063767	2.371620426995225	135	3273	40	21190	AT4G25630,AT5G52490,AT5G52470,AT4G20440,AT2G20490,AT1G01110,AT1G76300,AT1G13030,AT4G31580,AT1G63780,AT3G13570,AT3G07590,AT1G09700,AT1G06960,AT5G37055,AT5G42820,AT1G08390,AT1G02840,AT3G49430,AT5G51120,AT5G64200,AT3G53500,AT2G37340,AT1G51510,AT4G19610,AT4G36690,AT1G02140,AT1G67170,AT1G55310,AT2G24590,AT1G27650,AT3G55460,AT1G06220,AT4G25500,AT4G02840,AT4G10760,AT4G02430,AT2G06990,AT2G18290,AT1G23860
GO:CC	outer mitochondrial membrane protein complex	GO:0098799	0.00497941745900814	2.302821462287782	22	3273	12	21190	AT1G64220,AT1G49410,AT5G43970,AT5G08040,AT3G20000,AT1G04070,AT3G46740,AT1G27390,AT3G27080,AT3G11070,AT5G19620,AT5G05520
GO:CC	organellar small ribosomal subunit	GO:0000314	0.00516943098532769	2.2865572583630054	19	3273	11	21190	AT1G64880,AT1G79850,AT3G49080,AT1G77750,AT2G33800,AT3G22300,AT1G74970,AT3G03600,AT3G18240,AT1G31817,AT1G07210
GO:CC	RNA polymerase III complex	GO:0005666	0.010370685685646901	1.9841925281193507	30	3273	14	21190	AT5G41010,AT4G07950,AT1G60850,AT1G11475,AT3G22320,AT1G01210,AT5G09380,AT4G35685,AT2G29540,AT2G04630,AT5G45140,AT1G54250,AT1G06790,AT4G01590
GO:CC	nascent polypeptide-associated complex	GO:0005854	0.016049431507367325	1.7945403462862723	7	3273	6	21190	AT4G10480,AT3G12390,AT1G33040,AT5G13850,AT1G17880,AT1G73230
GO:CC	ribonuclease P complex	GO:0030677	0.017127056886668168	1.7663172597837236	5	3273	5	21190	AT1G04635,AT5G59980,AT2G47300,AT2G43190,AT1G04640
GO:CC	Pwp2p-containing subcomplex of 90S preribosome	GO:0034388	0.017127056886668168	1.7663172597837236	5	3273	5	21190	AT4G04940,AT5G14050,AT3G21540,AT1G15440,AT4G28200
GO:CC	U4 snRNP	GO:0005687	0.01728002661421117	1.7624555929684596	12	3273	8	21190	AT4G30330,AT2G23930,AT4G20440,AT1G76300,AT1G20580,AT3G07590,AT2G18740,AT4G02840
GO:CC	mitochondrial nucleoid	GO:0042645	0.03169165293826329	1.4990551087666064	10	3273	7	21190	AT1G31760,AT5G39840,AT3G18580,AT4G11060,AT1G47720,AT1G31010,AT5G44785
GO:CC	catalytic complex	GO:1902494	0.040808328448664964	1.3892511940135108	1230	3273	235	21190	AT1G51380,AT1G03110,AT1G52030,AT1G70210,AT3G57150,AT1G03360,AT1G76310,AT2G47990,AT3G50820,AT4G33270,AT1G04635,AT3G03920,AT5G14050,AT4G28660,AT3G10530,AT5G43080,AT4G05410,AT5G08180,AT3G25940,AT1G15440,AT1G26470,AT3G27280,AT1G65030,AT1G20140,AT2G21590,AT1G06680,AT2G23930,AT4G27490,AT4G20440,AT3G46210,AT2G40690,AT1G29320,AT3G61620,AT4G28450,AT4G34160,AT3G13940,AT1G50280,AT1G10522,AT2G20490,AT5G15550…
KEGG	Ribosome	KEGG:03010	1.791330914385259e-157	156.74682417907758	326	1130	292	4960	AT1G58983,AT1G58684,AT5G60670,AT2G32220,AT3G41768,AT3G48960,AT2G37600,AT1G23410,AT1G15250,AT3G57490,AT3G06680,AT3G04770,AT5G09500,AT5G45775,AT2G40010,AT5G39850,AT3G45030,AT5G59240,AT4G25890,AT4G17390,AT1G70600,AT5G47700,AT2G32060,AT2G40205,AT4G18730,AT2G36620,AT5G48760,AT3G07110,AT4G30800,AT3G28900,AT3G44590,AT3G60245,AT1G27400,AT4G10450,AT4G28360,AT1G17560,AT4G36130,AT3G16080,AT2G18020,AT5G16130…
KEGG	Ribosome biogenesis in eukaryotes	KEGG:03008	4.9324020654626776e-18	17.306941529056285	93	1130	62	4960	AT4G25630,AT3G41768,AT5G27140,AT5G27120,AT3G57150,AT4G12600,AT3G12860,AT3G07050,AT5G08600,AT2G47990,AT1G56110,AT5G52490,AT5G66540,AT3G05060,AT4G04940,AT1G04635,AT3G03920,AT5G14050,AT5G52470,AT5G08180,AT3G21540,AT1G06720,AT1G15440,AT5G16750,AT3G06530,AT5G20160,AT4G22380,AT2G20490,AT5G22100,AT2G18900,AT1G15420,AT5G41190,AT5G11240,AT3G57940,AT1G52980,AT1G50920,AT1G08410,AT1G27470,AT3G57000,AT5G38720…
KEGG	Photosynthesis	KEGG:00195	8.735268291152535e-14	13.05872375174828	46	1130	36	4960	AT3G50820,AT4G28660,AT1G06680,AT1G20340,AT1G44575,AT1G30380,AT1G08380,AT1G79040,AT5G66570,AT4G14890,AT4G21280,AT4G09650,AT3G01440,AT2G30570,AT1G03600,AT4G28750,AT1G10960,AT1G52230,AT1G60950,AT2G20260,AT3G55330,AT4G03280,AT1G76100,AT4G12800,AT1G20020,AT1G55670,AT3G16140,AT4G32260,AT5G66190,AT1G31330,AT1G32550,AT5G64040,AT4G05180,AT1G67740,AT4G02770,AT5G45040
KEGG	Photosynthesis - antenna proteins	KEGG:00196	2.1014047716870887e-8	7.677490285919255	22	1130	19	4960	AT1G29910,AT1G15820,AT1G19150,AT1G29930,AT2G34420,AT2G40100,AT5G54270,AT2G05100,AT3G08940,AT5G01530,AT4G10340,AT3G61470,AT1G29920,AT3G47470,AT2G05070,AT3G27690,AT1G61520,AT2G34430,AT3G54890
KEGG	Lysine biosynthesis	KEGG:00300	0.000014031496992671931	4.852895992480208	15	1130	13	4960	AT3G14390,AT2G44040,AT3G02020,AT3G59890,AT1G14810,AT3G60880,AT4G33680,AT2G45440,AT5G14060,AT3G53580,AT1G31230,AT5G11880,AT5G13280
KEGG	Nucleotide metabolism	KEGG:01232	0.009742535686186942	2.011327994743824	84	1130	34	4960	AT4G29610,AT4G09320,AT3G46940,AT5G23070,AT5G63310,AT1G79470,AT4G18440,AT1G16350,AT3G01820,AT1G63660,AT4G22570,AT3G12670,AT3G09820,AT4G11010,AT5G66005,AT5G11160,AT1G80050,AT2G21790,AT2G37250,AT5G03300,AT5G60340,AT3G57610,AT5G50370,AT3G53900,AT1G27450,AT3G27060,AT5G59440,AT1G30820,AT3G18680,AT5G40870,AT4G13720,AT3G06200,AT5G63400,AT5G18280
KEGG	Purine metabolism	KEGG:00230	0.021374179703185194	1.6701105436040555	87	1130	34	4960	AT3G55010,AT3G21110,AT4G09320,AT5G63310,AT1G79470,AT4G18440,AT1G16350,AT5G67520,AT3G01820,AT1G63660,AT4G34740,AT4G22570,AT2G37690,AT1G09830,AT3G09820,AT4G11010,AT2G35040,AT5G66005,AT5G11160,AT1G80050,AT2G21790,AT1G74260,AT2G37250,AT5G03300,AT5G60340,AT3G57610,AT5G50370,AT1G27450,AT3G27060,AT5G51820,AT4G13720,AT3G06200,AT5G63400,AT5G18280
KEGG	RNA polymerase	KEGG:03020	0.04923257856532095	1.3077474173785089	48	1130	21	4960	AT3G18090,AT3G25940,AT3G13940,AT5G41010,AT3G22900,AT4G07950,AT3G57660,AT4G14660,AT1G60850,AT1G11475,AT3G22320,AT1G01210,AT5G09380,AT1G29940,AT2G29540,AT2G04630,AT5G45140,AT2G15430,AT1G54250,AT1G06790,AT4G01590

## Sheet: Table S3-MTU_6h_DOWNREGULATED
source	term_name	term_id	adjusted_p_value	negative_log10_of_adjusted_p_value	term_size	query_size	intersection_size	effective_domain_size	intersections
GO:MF	protein kinase activity	GO:0004672	4.080511125541563e-33	32.389285433699555	1145	1911	235	21461	AT3G51630,AT4G18710,AT5G21326,AT5G49760,AT4G23270,AT2G30740,AT2G24360,AT4G10730,AT4G31170,AT2G11520,AT2G43790,AT1G59580,AT2G31010,AT5G43320,AT1G12680,AT5G63710,AT1G34300,AT1G52540,AT5G12480,AT1G72710,AT4G23300,AT4G31390,AT4G00710,AT2G02800,AT1G79670,AT5G57035,AT4G11330,AT2G23770,AT5G54380,AT1G08720,AT3G57710,AT3G29350,AT3G61960,AT4G26100,AT5G44290,AT4G24100,AT3G24550,AT5G14720,AT4G00720,AT2G43850…
GO:MF	protein serine/threonine kinase activity	GO:0004674	7.430514240429721e-33	32.12898112916637	905	1911	201	21461	AT3G51630,AT4G18710,AT5G21326,AT5G49760,AT4G23270,AT2G24360,AT2G11520,AT2G43790,AT1G59580,AT2G31010,AT5G43320,AT1G12680,AT5G63710,AT1G34300,AT5G12480,AT1G72710,AT4G23300,AT4G31390,AT4G00710,AT2G02800,AT1G79670,AT4G11330,AT2G23770,AT5G54380,AT1G08720,AT3G57710,AT3G61960,AT4G26100,AT5G44290,AT3G24550,AT4G00720,AT2G43850,AT5G57565,AT4G00330,AT3G20410,AT1G10210,AT5G23580,AT3G21630,AT1G14000,AT3G05840…
GO:MF	protein serine/threonine/tyrosine kinase activity	GO:0004712	1.4044447043250987e-32	31.85249535513042	718	1911	173	21461	AT3G51630,AT4G18710,AT5G21326,AT5G49760,AT4G23270,AT2G30740,AT2G24360,AT4G31170,AT2G11520,AT2G43790,AT1G59580,AT5G43320,AT1G12680,AT5G63710,AT1G34300,AT5G12480,AT1G72710,AT4G23300,AT4G31390,AT4G00710,AT2G02800,AT1G79670,AT4G11330,AT2G23770,AT1G08720,AT4G26100,AT3G24550,AT4G00720,AT2G43850,AT4G00330,AT3G20410,AT1G10210,AT5G23580,AT3G21630,AT1G14000,AT3G05840,AT1G66910,AT1G29750,AT5G47070,AT2G01450…
GO:MF	phosphotransferase activity, alcohol group as acceptor	GO:0016773	7.512429792713384e-31	30.124219573662035	1311	1911	252	21461	AT3G51630,AT4G18710,AT5G61580,AT5G58560,AT1G50460,AT5G21326,AT5G49760,AT4G23270,AT2G18730,AT2G30740,AT2G24360,AT4G10730,AT4G31170,AT2G11520,AT2G43790,AT1G59580,AT2G31010,AT5G43320,AT1G12680,AT5G63710,AT1G34300,AT1G52540,AT5G12480,AT1G72710,AT4G23300,AT4G31390,AT4G00710,AT2G02800,AT1G79670,AT5G57035,AT4G11330,AT2G23770,AT5G54380,AT1G08720,AT3G57710,AT3G29350,AT3G61960,AT4G26100,AT5G44290,AT4G24100…
GO:MF	anion binding	GO:0043168	1.3747810540202164e-30	29.86176646154439	3373	1911	494	21461	AT5G58290,AT3G51630,AT4G18710,AT4G30600,AT1G65960,AT5G42990,AT5G61580,AT1G50460,AT5G21326,AT5G49760,AT1G53750,AT1G63800,AT4G23270,AT5G47200,AT2G18730,AT2G42010,AT2G30740,AT2G24360,AT5G03520,AT4G10730,AT5G53310,AT4G31170,AT2G11520,AT2G17720,AT2G41560,AT5G45130,AT2G43790,AT1G59580,AT2G31010,AT5G43320,AT1G12680,AT1G03030,AT5G63710,AT3G19770,AT3G27820,AT4G36410,AT1G34300,AT5G54500,AT4G29010,AT3G15060…
GO:MF	protein serine kinase activity	GO:0106310	3.186269311513966e-30	29.496717519319134	674	1911	162	21461	AT3G51630,AT4G18710,AT5G21326,AT5G49760,AT4G23270,AT2G24360,AT2G11520,AT2G43790,AT1G59580,AT5G43320,AT1G12680,AT5G63710,AT1G34300,AT5G12480,AT1G72710,AT4G23300,AT4G31390,AT4G00710,AT2G02800,AT1G79670,AT4G11330,AT2G23770,AT1G08720,AT4G26100,AT3G24550,AT4G00720,AT2G43850,AT4G00330,AT3G20410,AT1G10210,AT5G23580,AT3G21630,AT3G05840,AT1G66910,AT1G29750,AT5G47070,AT2G01450,AT4G08500,AT5G04870,AT3G18040…
GO:MF	small molecule binding	GO:0036094	2.4830452124137935e-29	28.60501537254247	3494	1911	503	21461	AT5G58290,AT3G51630,AT4G18710,AT4G30600,AT5G11670,AT1G65960,AT5G42990,AT5G61580,AT1G50460,AT3G02360,AT5G21326,AT5G49760,AT1G53750,AT1G63800,AT4G23270,AT5G47200,AT2G18730,AT2G30740,AT2G24360,AT5G03520,AT4G10730,AT5G53310,AT4G31170,AT2G11520,AT2G17720,AT2G41560,AT1G54340,AT5G45130,AT2G43790,AT1G59580,AT2G31010,AT5G43320,AT1G12680,AT1G03030,AT5G63710,AT3G19770,AT3G27820,AT4G36410,AT1G34300,AT5G54500…
GO:MF	adenyl nucleotide binding	GO:0030554	6.909436586629483e-28	27.160557364679896	2632	1911	403	21461	AT5G58290,AT3G51630,AT4G18710,AT5G42990,AT5G61580,AT1G50460,AT5G21326,AT5G49760,AT1G53750,AT1G63800,AT4G23270,AT2G18730,AT2G30740,AT2G24360,AT4G10730,AT5G53310,AT4G31170,AT2G11520,AT2G41560,AT2G43790,AT1G59580,AT2G31010,AT5G43320,AT1G12680,AT1G03030,AT5G63710,AT4G36410,AT1G34300,AT1G52540,AT5G12480,AT1G72710,AT4G23300,AT4G31390,AT4G00710,AT3G16630,AT2G03270,AT2G02800,AT1G79670,AT2G21470,AT2G42040…
GO:MF	adenyl ribonucleotide binding	GO:0032559	1.202912573678791e-27	26.91976593554345	2621	1911	401	21461	AT5G58290,AT3G51630,AT4G18710,AT5G42990,AT5G61580,AT1G50460,AT5G21326,AT5G49760,AT1G53750,AT1G63800,AT4G23270,AT2G18730,AT2G30740,AT2G24360,AT4G10730,AT5G53310,AT4G31170,AT2G11520,AT2G41560,AT2G43790,AT1G59580,AT2G31010,AT5G43320,AT1G12680,AT1G03030,AT5G63710,AT4G36410,AT1G34300,AT1G52540,AT5G12480,AT1G72710,AT4G23300,AT4G31390,AT4G00710,AT3G16630,AT2G03270,AT2G02800,AT1G79670,AT2G21470,AT2G42040…
GO:MF	kinase activity	GO:0016301	1.1104471322766231e-26	25.954502113123688	1518	1911	268	21461	AT1G80940,AT3G51630,AT4G18710,AT5G61580,AT5G58560,AT1G50460,AT5G21326,AT5G49760,AT4G23270,AT2G18730,AT2G30740,AT2G24360,AT4G10730,AT4G31170,AT2G11520,AT2G43790,AT1G59580,AT2G31010,AT5G43320,AT1G12680,AT1G03030,AT5G63710,AT1G34300,AT1G52540,AT5G12480,AT1G72710,AT4G23300,AT4G31390,AT4G00710,AT2G02800,AT1G79670,AT5G57035,AT4G11330,AT2G23770,AT5G54380,AT1G08720,AT3G57710,AT3G29350,AT3G61960,AT4G26100…
GO:MF	nucleotide binding	GO:0000166	1.413642111000731e-25	24.849660526105392	3271	1911	466	21461	AT5G58290,AT3G51630,AT4G18710,AT4G30600,AT5G11670,AT5G42990,AT5G61580,AT1G50460,AT3G02360,AT5G21326,AT5G49760,AT1G53750,AT1G63800,AT4G23270,AT5G47200,AT2G18730,AT2G30740,AT2G24360,AT5G03520,AT4G10730,AT5G53310,AT4G31170,AT2G11520,AT2G41560,AT1G54340,AT5G45130,AT2G43790,AT1G59580,AT2G31010,AT5G43320,AT1G12680,AT1G03030,AT5G63710,AT3G19770,AT3G27820,AT4G36410,AT1G34300,AT5G54500,AT4G29010,AT3G15060…
GO:MF	nucleoside phosphate binding	GO:1901265	1.413642111000731e-25	24.849660526105392	3271	1911	466	21461	AT5G58290,AT3G51630,AT4G18710,AT4G30600,AT5G11670,AT5G42990,AT5G61580,AT1G50460,AT3G02360,AT5G21326,AT5G49760,AT1G53750,AT1G63800,AT4G23270,AT5G47200,AT2G18730,AT2G30740,AT2G24360,AT5G03520,AT4G10730,AT5G53310,AT4G31170,AT2G11520,AT2G41560,AT1G54340,AT5G45130,AT2G43790,AT1G59580,AT2G31010,AT5G43320,AT1G12680,AT1G03030,AT5G63710,AT3G19770,AT3G27820,AT4G36410,AT1G34300,AT5G54500,AT4G29010,AT3G15060…
GO:MF	purine nucleotide binding	GO:0017076	2.115670106861179e-24	23.674552050218715	2914	1911	423	21461	AT5G58290,AT3G51630,AT4G18710,AT4G30600,AT5G42990,AT5G61580,AT1G50460,AT5G21326,AT5G49760,AT1G53750,AT1G63800,AT4G23270,AT5G47200,AT2G18730,AT2G30740,AT2G24360,AT5G03520,AT4G10730,AT5G53310,AT4G31170,AT2G11520,AT2G41560,AT5G45130,AT2G43790,AT1G59580,AT2G31010,AT5G43320,AT1G12680,AT1G03030,AT5G63710,AT3G19770,AT4G36410,AT1G34300,AT3G15060,AT1G52540,AT5G12480,AT1G72710,AT4G23300,AT4G31390,AT4G00710…
GO:MF	carbohydrate derivative binding	GO:0097367	2.32721522615874e-24	23.633163450314157	2970	1911	429	21461	AT5G58290,AT3G51630,AT4G18710,AT4G30600,AT5G42990,AT5G61580,AT1G50460,AT5G21326,AT5G49760,AT1G53750,AT1G63800,AT4G23270,AT5G47200,AT2G18730,AT2G30740,AT2G24360,AT5G03520,AT4G10730,AT5G53310,AT4G31170,AT2G11520,AT2G41560,AT5G45130,AT2G43790,AT1G59580,AT2G31010,AT5G43320,AT1G12680,AT1G03030,AT5G63710,AT3G19770,AT4G36410,AT1G34300,AT5G54500,AT3G15060,AT1G52540,AT5G12480,AT1G72710,AT4G23300,AT4G31390…
GO:MF	purine ribonucleotide binding	GO:0032555	3.339676485149738e-24	23.476295601307964	2902	1911	421	21461	AT5G58290,AT3G51630,AT4G18710,AT4G30600,AT5G42990,AT5G61580,AT1G50460,AT5G21326,AT5G49760,AT1G53750,AT1G63800,AT4G23270,AT5G47200,AT2G18730,AT2G30740,AT2G24360,AT5G03520,AT4G10730,AT5G53310,AT4G31170,AT2G11520,AT2G41560,AT5G45130,AT2G43790,AT1G59580,AT2G31010,AT5G43320,AT1G12680,AT1G03030,AT5G63710,AT3G19770,AT4G36410,AT1G34300,AT3G15060,AT1G52540,AT5G12480,AT1G72710,AT4G23300,AT4G31390,AT4G00710…
GO:MF	ribonucleotide binding	GO:0032553	6.820781123093786e-24	23.166165886630374	2930	1911	423	21461	AT5G58290,AT3G51630,AT4G18710,AT4G30600,AT5G42990,AT5G61580,AT1G50460,AT5G21326,AT5G49760,AT1G53750,AT1G63800,AT4G23270,AT5G47200,AT2G18730,AT2G30740,AT2G24360,AT5G03520,AT4G10730,AT5G53310,AT4G31170,AT2G11520,AT2G41560,AT5G45130,AT2G43790,AT1G59580,AT2G31010,AT5G43320,AT1G12680,AT1G03030,AT5G63710,AT3G19770,AT4G36410,AT1G34300,AT5G54500,AT3G15060,AT1G52540,AT5G12480,AT1G72710,AT4G23300,AT4G31390…
GO:MF	ion binding	GO:0043167	1.9316185651112564e-22	21.714078629174246	6760	1911	806	21461	AT5G10860,AT5G45550,AT5G58290,AT5G06260,AT3G51630,AT4G18710,AT4G30600,AT5G11670,AT5G18650,AT1G65960,AT5G42990,AT5G43440,AT5G61580,AT1G50460,AT5G21326,AT1G63900,AT5G49760,AT1G20110,AT2G38560,AT4G39100,AT1G53750,AT1G63800,AT4G23270,AT5G47200,AT2G24180,AT5G48160,AT2G18730,AT3G11200,AT2G42010,AT2G30740,AT2G24360,AT5G03520,AT2G42160,AT4G10730,AT5G53310,AT4G31170,AT5G65620,AT2G11520,AT2G17720,AT1G75130…
GO:MF	catalytic activity, acting on a protein	GO:0140096	4.765505710578573e-22	21.32189100569512	2898	1911	413	21461	AT3G51630,AT4G18710,AT5G18650,AT1G12990,AT5G61500,AT5G42990,AT5G21326,AT1G63900,AT5G49760,AT1G79340,AT1G56700,AT5G05700,AT3G15070,AT1G63800,AT4G23270,AT2G30740,AT2G24360,AT2G42160,AT4G10730,AT5G60360,AT3G60800,AT4G31170,AT5G65620,AT2G11520,AT2G17720,AT2G43790,AT1G59580,AT2G31010,AT5G43320,AT1G12680,AT5G13810,AT4G39640,AT1G78680,AT3G11270,AT1G29340,AT2G30440,AT5G63710,AT4G36410,AT1G34300,AT1G12760…
GO:MF	ATP binding	GO:0005524	2.569637972766157e-20	19.590128058577257	2517	1911	365	21461	AT5G58290,AT3G51630,AT4G18710,AT5G42990,AT5G61580,AT1G50460,AT5G21326,AT5G49760,AT1G53750,AT1G63800,AT4G23270,AT2G18730,AT2G30740,AT2G24360,AT4G10730,AT5G53310,AT4G31170,AT2G11520,AT2G41560,AT2G43790,AT1G59580,AT2G31010,AT5G43320,AT1G12680,AT1G03030,AT5G63710,AT4G36410,AT1G34300,AT1G52540,AT5G12480,AT1G72710,AT4G23300,AT4G31390,AT4G00710,AT3G16630,AT2G03270,AT2G02800,AT1G79670,AT2G21470,AT2G42040…
GO:MF	transferase activity	GO:0016740	5.724575146348174e-19	18.242256739283842	4299	1911	548	21461	AT1G80940,AT2G30990,AT3G51630,AT4G18710,AT5G18650,AT1G12990,AT5G61500,AT5G42990,AT5G47780,AT5G61580,AT5G58560,AT1G50460,AT5G21326,AT1G63900,AT5G49760,AT5G05700,AT3G15070,AT1G63800,AT4G23270,AT2G18730,AT2G30740,AT2G24360,AT2G42160,AT4G10730,AT3G60800,AT4G31170,AT2G11520,AT1G49710,AT3G03050,AT2G37940,AT2G43790,AT1G59580,AT1G17145,AT2G31010,AT2G20370,AT5G43320,AT1G12680,AT4G39640,AT3G27610,AT1G29340…
GO:MF	transferase activity, transferring phosphorus-containing groups	GO:0016772	9.210695606207309e-19	18.035707569962796	1811	1911	280	21461	AT1G80940,AT3G51630,AT4G18710,AT5G61580,AT5G58560,AT1G50460,AT5G21326,AT5G49760,AT4G23270,AT2G18730,AT2G30740,AT2G24360,AT4G10730,AT4G31170,AT2G11520,AT2G37940,AT2G43790,AT1G59580,AT2G31010,AT5G43320,AT1G12680,AT3G27610,AT1G03030,AT5G63710,AT1G34300,AT1G52540,AT5G12480,AT1G72710,AT4G23300,AT4G31390,AT4G00710,AT2G02800,AT1G79670,AT5G57035,AT4G11330,AT2G23770,AT5G54380,AT1G08720,AT3G57710,AT3G29350…
GO:MF	calmodulin binding	GO:0005516	1.8014636032885532e-18	17.744374507924217	256	1911	75	21461	AT1G65960,AT2G18750,AT2G41560,AT1G12680,AT1G34300,AT5G67480,AT5G12480,AT4G25800,AT2G38800,AT2G17480,AT5G54250,AT3G20410,AT3G17700,AT5G27150,AT5G23580,AT4G37610,AT3G29310,AT1G11310,AT5G04870,AT4G35310,AT1G04160,AT1G67310,AT1G21640,AT5G57580,AT5G64220,AT2G26190,AT2G43680,AT1G11330,AT5G35370,AT5G45800,AT5G58940,AT5G62570,AT3G10660,AT4G31550,AT4G28710,AT2G17290,AT4G04695,AT2G46240,AT5G03040,AT4G37640…
GO:MF	catalytic activity	GO:0003824	8.736100629714058e-18	17.05868237204343	10188	1911	1099	21461	AT5G58290,AT5G66050,AT1G80940,AT2G30990,AT3G51630,AT4G18710,AT4G30600,AT5G11670,AT5G18650,AT1G12990,AT1G65960,AT5G61500,AT5G42990,AT5G47780,AT1G50570,AT5G43440,AT5G61580,AT5G58560,AT1G50460,AT3G02360,AT5G21326,AT1G63900,AT5G49760,AT1G79340,AT1G56700,AT5G05700,AT3G15070,AT1G53750,AT1G63800,AT4G23270,AT5G47200,AT2G24180,AT2G15230,AT1G19660,AT2G18730,AT2G42010,AT2G30740,AT2G24360,AT5G03520,AT2G42160…
GO:MF	purine ribonucleoside triphosphate binding	GO:0035639	1.8696852799683103e-17	16.728231491151245	2798	1911	385	21461	AT5G58290,AT3G51630,AT4G18710,AT4G30600,AT5G42990,AT5G61580,AT1G50460,AT5G21326,AT5G49760,AT1G53750,AT1G63800,AT4G23270,AT5G47200,AT2G18730,AT2G30740,AT2G24360,AT5G03520,AT4G10730,AT5G53310,AT4G31170,AT2G11520,AT2G41560,AT5G45130,AT2G43790,AT1G59580,AT2G31010,AT5G43320,AT1G12680,AT1G03030,AT5G63710,AT3G19770,AT4G36410,AT1G34300,AT3G15060,AT1G52540,AT5G12480,AT1G72710,AT4G23300,AT4G31390,AT4G00710…
GO:MF	ADP binding	GO:0043531	9.975435238595883e-11	10.001068146508699	200	1911	53	21461	AT5G63020,AT1G56520,AT5G43470,AT3G46530,AT4G09420,AT1G10920,AT5G45510,AT2G14080,AT3G44670,AT5G45250,AT1G58602,AT4G12010,AT4G33300,AT1G63350,AT5G66630,AT4G36150,AT3G44630,AT1G63750,AT2G16870,AT3G50950,AT4G16960,AT4G19520,AT1G56510,AT1G12290,AT1G59620,AT5G46260,AT5G11250,AT5G18360,AT1G57630,AT1G31540,AT5G04720,AT3G09830,AT3G44400,AT2G20142,AT1G63860,AT5G22690,AT1G56540,AT3G25510,AT4G09430,AT4G26090…
GO:MF	signaling receptor activity	GO:0038023	9.27438375114781e-9	8.032714938032854	236	1911	55	21461	AT5G49760,AT2G11520,AT5G54380,AT1G04400,AT4G02510,AT3G21630,AT5G35750,AT1G05200,AT5G60280,AT1G15530,AT3G14350,AT2G02220,AT2G13790,AT5G56790,AT1G73080,AT2G39360,AT1G27320,AT1G09970,AT3G26090,AT4G28350,AT2G23200,AT1G53730,AT3G04110,AT5G46330,AT2G13800,AT5G38990,AT4G33430,AT1G28390,AT2G40940,AT1G04120,AT4G29050,AT1G11050,AT2G02710,AT2G25790,AT5G60270,AT5G59260,AT2G29120,AT1G04310,AT1G68690,AT5G42440…
GO:MF	transmembrane signaling receptor activity	GO:0004888	1.3407292985946519e-8	7.872658899996457	161	1911	43	21461	AT5G49760,AT2G11520,AT5G54380,AT4G02510,AT3G21630,AT5G35750,AT1G05200,AT5G60280,AT1G15530,AT3G14350,AT2G13790,AT5G56790,AT2G39360,AT1G27320,AT3G26090,AT4G28350,AT2G23200,AT1G53730,AT3G04110,AT5G46330,AT2G13800,AT5G38990,AT4G33430,AT1G28390,AT1G04120,AT4G29050,AT1G11050,AT5G60270,AT5G59260,AT2G29120,AT1G68690,AT5G42440,AT2G31880,AT4G28490,AT2G29110,AT4G04960,AT5G01540,AT5G20480,AT3G59700,AT4G21380…
GO:MF	NAD+ nucleosidase activity	GO:0003953	2.6667676162118295e-8	7.574014827352495	158	1911	42	21461	AT1G61100,AT1G56520,AT4G09420,AT5G45510,AT2G14080,AT3G44670,AT5G45250,AT4G12010,AT4G36150,AT3G44630,AT1G63750,AT1G72930,AT2G16870,AT4G16960,AT4G19520,AT1G56510,AT5G46260,AT5G11250,AT5G18360,AT1G57630,AT5G44910,AT1G31540,AT3G44400,AT2G20142,AT1G63860,AT2G32140,AT5G22690,AT1G56540,AT3G25510,AT4G09430,AT1G72900,AT5G26920,AT5G58120,AT1G72920,AT1G57650,AT4G14370,AT1G72910,AT5G41740,AT5G45090,AT5G41750…
GO:MF	molecular transducer activity	GO:0060089	3.8037482290770304e-7	6.419788236829571	266	1911	56	21461	AT5G49760,AT2G11520,AT5G54380,AT3G29350,AT1G04400,AT4G02510,AT3G21630,AT5G35750,AT1G05200,AT5G60280,AT1G15530,AT3G14350,AT2G02220,AT2G13790,AT5G56790,AT1G73080,AT2G39360,AT1G27320,AT1G09970,AT3G26090,AT4G28350,AT2G23200,AT1G53730,AT3G04110,AT5G46330,AT2G13800,AT5G38990,AT4G33430,AT1G28390,AT2G40940,AT1G04120,AT4G29050,AT1G11050,AT2G02710,AT2G25790,AT5G60270,AT5G59260,AT2G29120,AT1G04310,AT1G68690…
GO:MF	NAD+ nucleotidase, cyclic ADP-ribose generating	GO:0061809	6.61780833996949e-7	6.179285814706986	106	1911	31	21461	AT1G56520,AT4G09420,AT2G14080,AT3G44670,AT5G45250,AT4G12010,AT4G36150,AT3G44630,AT1G63750,AT1G72930,AT2G16870,AT4G16960,AT4G19520,AT1G56510,AT5G46260,AT5G11250,AT5G18360,AT1G31540,AT3G44400,AT1G63860,AT5G22690,AT1G56540,AT4G09430,AT1G72900,AT5G58120,AT4G14370,AT1G72910,AT5G41740,AT5G41750,AT5G41550,AT1G66090
GO:MF	NAD(P)+ nucleosidase activity	GO:0050135	6.61780833996949e-7	6.179285814706986	106	1911	31	21461	AT1G56520,AT4G09420,AT2G14080,AT3G44670,AT5G45250,AT4G12010,AT4G36150,AT3G44630,AT1G63750,AT1G72930,AT2G16870,AT4G16960,AT4G19520,AT1G56510,AT5G46260,AT5G11250,AT5G18360,AT1G31540,AT3G44400,AT1G63860,AT5G22690,AT1G56540,AT4G09430,AT1G72900,AT5G58120,AT4G14370,AT1G72910,AT5G41740,AT5G41750,AT5G41550,AT1G66090
GO:MF	hydrolase activity, hydrolyzing N-glycosyl compounds	GO:0016799	0.000002290132034092682	5.640139478347942	201	1911	45	21461	AT1G50570,AT1G61100,AT1G56520,AT4G09420,AT5G45510,AT2G14080,AT3G44670,AT5G45250,AT4G12010,AT4G36150,AT3G44630,AT1G63750,AT1G72930,AT2G16870,AT4G16960,AT4G19520,AT1G56510,AT5G11950,AT5G46260,AT5G11250,AT5G18360,AT1G57630,AT5G44910,AT1G31540,AT2G28305,AT3G44400,AT2G20142,AT1G63860,AT2G32140,AT5G22690,AT1G56540,AT3G25510,AT4G09430,AT1G72900,AT5G26920,AT5G58120,AT1G72920,AT1G57650,AT4G14370,AT1G72910…
GO:MF	transmembrane receptor protein kinase activity	GO:0019199	0.000004311170351752759	5.365404816078029	126	1911	33	21461	AT5G49760,AT2G11520,AT5G54380,AT3G21630,AT5G60280,AT1G15530,AT3G14350,AT2G13790,AT5G56790,AT2G39360,AT4G28350,AT2G23200,AT1G53730,AT5G46330,AT2G13800,AT5G38990,AT4G33430,AT1G28390,AT4G29050,AT1G11050,AT5G60270,AT5G59260,AT1G68690,AT5G42440,AT2G31880,AT4G28490,AT4G04960,AT5G01540,AT5G20480,AT3G59700,AT4G21380,AT3G08870,AT4G02410
GO:MF	carboxylic acid transmembrane transporter activity	GO:0046943	0.000007444229745622964	5.128180232032861	81	1911	25	21461	AT3G30390,AT4G38250,AT5G40670,AT1G58030,AT3G03720,AT4G21120,AT1G69850,AT1G77380,AT1G58360,AT1G51340,AT5G40780,AT1G08230,AT4G22840,AT1G44800,AT2G40900,AT5G47560,AT2G22500,AT3G56200,AT5G63850,AT1G01070,AT4G24570,AT2G34960,AT5G52050,AT5G09470,AT4G01430
GO:MF	organic acid transmembrane transporter activity	GO:0005342	0.000007444229745622964	5.128180232032861	81	1911	25	21461	AT3G30390,AT4G38250,AT5G40670,AT1G58030,AT3G03720,AT4G21120,AT1G69850,AT1G77380,AT1G58360,AT1G51340,AT5G40780,AT1G08230,AT4G22840,AT1G44800,AT2G40900,AT5G47560,AT2G22500,AT3G56200,AT5G63850,AT1G01070,AT4G24570,AT2G34960,AT5G52050,AT5G09470,AT4G01430
GO:MF	organic cyclic compound binding	GO:0097159	0.000009437264407423781	5.025153876987438	8076	1911	831	21461	AT1G27960,AT1G32130,AT5G58290,AT5G05100,AT3G51630,AT4G18710,AT4G30600,AT5G54760,AT3G23690,AT5G11670,AT1G80420,AT1G65960,AT5G42990,AT5G61580,AT1G78080,AT1G50460,AT5G19350,AT3G02360,AT2G31890,AT5G21326,AT5G49760,AT1G20110,AT2G38560,AT4G39100,AT1G53750,AT1G63800,AT4G23270,AT5G47200,AT2G24180,AT5G11680,AT2G18730,AT3G11200,AT2G30740,AT2G24360,AT2G18750,AT5G03520,AT4G10730,AT5G53310,AT4G31170,AT2G11520…
GO:MF	heterocyclic compound binding	GO:1901363	0.000023952385577150168	4.620651225823632	8037	1911	824	21461	AT1G27960,AT1G32130,AT5G58290,AT5G05100,AT3G51630,AT4G18710,AT4G30600,AT5G54760,AT3G23690,AT5G11670,AT1G80420,AT1G65960,AT5G42990,AT5G61580,AT1G78080,AT1G50460,AT5G19350,AT3G02360,AT2G31890,AT5G21326,AT5G49760,AT1G20110,AT2G38560,AT4G39100,AT1G53750,AT1G63800,AT4G23270,AT5G47200,AT2G24180,AT5G11680,AT2G18730,AT3G11200,AT2G30740,AT2G24360,AT2G18750,AT5G03520,AT4G10730,AT5G53310,AT4G31170,AT2G11520…
GO:MF	amino acid transmembrane transporter activity	GO:0015171	0.000052316947489336445	4.281357603506629	45	1911	17	21461	AT3G30390,AT4G38250,AT5G40670,AT1G58030,AT3G03720,AT4G21120,AT1G77380,AT1G58360,AT5G40780,AT1G08230,AT1G44800,AT2G40900,AT3G56200,AT5G63850,AT1G01070,AT2G34960,AT4G01430
GO:MF	ATPase-coupled intramembrane lipid transporter activity	GO:0140326	0.00137684523859828	2.8611148729602514	13	1911	8	21461	AT5G04930,AT5G44240,AT1G17500,AT1G13210,AT1G72700,AT3G25610,AT3G13900,AT1G68710
GO:MF	peptide transmembrane transporter activity	GO:1904680	0.002716248403950726	2.5660305158598575	41	1911	14	21461	AT2G02040,AT5G53550,AT3G54140,AT3G27020,AT1G22540,AT5G01180,AT1G22570,AT1G72120,AT5G44070,AT5G46050,AT5G55930,AT4G27730,AT4G24120,AT5G14940
GO:MF	oligopeptide transmembrane transporter activity	GO:0035673	0.0028618779741409607	2.543348887797426	36	1911	13	21461	AT2G02040,AT5G53550,AT3G54140,AT3G27020,AT1G22540,AT5G01180,AT1G22570,AT1G72120,AT5G46050,AT5G55930,AT4G27730,AT4G24120,AT5G14940
GO:MF	intramembrane lipid transporter activity	GO:0140303	0.002960664588198235	2.528610790768637	14	1911	8	21461	AT5G04930,AT5G44240,AT1G17500,AT1G13210,AT1G72700,AT3G25610,AT3G13900,AT1G68710
GO:MF	hydrolase activity, acting on glycosyl bonds	GO:0016798	0.0030363557924388846	2.517647340273427	619	1911	88	21461	AT1G50570,AT3G60130,AT5G49720,AT1G61100,AT1G56520,AT1G55120,AT2G06850,AT2G44490,AT5G08380,AT4G09420,AT1G65590,AT3G55260,AT5G15870,AT3G56310,AT5G45510,AT2G14080,AT3G54440,AT5G63800,AT3G44670,AT5G45250,AT4G12010,AT1G32170,AT1G10050,AT4G24040,AT4G01700,AT4G36150,AT1G22650,AT4G34480,AT3G44630,AT2G27500,AT1G63750,AT1G72930,AT1G76130,AT3G55430,AT2G16870,AT5G07830,AT2G31865,AT4G16960,AT4G19520,AT1G02360…
GO:MF	ubiquitin-like protein transferase activity	GO:0019787	0.0037691827071609277	2.4237528100726577	508	1911	75	21461	AT5G18650,AT5G61500,AT5G42990,AT1G63900,AT3G15070,AT1G63800,AT2G42160,AT1G29340,AT4G36410,AT1G12760,AT5G07270,AT5G57035,AT1G73760,AT3G07360,AT5G41350,AT3G58040,AT3G07370,AT3G01650,AT5G62460,AT3G61460,AT3G23280,AT2G16740,AT3G55070,AT1G79380,AT4G34370,AT3G02290,AT1G13195,AT1G45180,AT1G76390,AT2G46030,AT4G27470,AT2G02960,AT3G58720,AT5G56340,AT4G28270,AT5G60250,AT1G78420,AT3G13430,AT3G47160,AT2G37150…
GO:MF	transmembrane receptor protein serine/threonine kinase activity	GO:0004675	0.003937121744217066	2.4048211556887655	59	1911	17	21461	AT5G49760,AT5G60280,AT1G15530,AT2G13790,AT4G28350,AT5G46330,AT2G13800,AT4G33430,AT4G29050,AT5G60270,AT5G59260,AT4G04960,AT5G01540,AT3G59700,AT4G21380,AT3G08870,AT4G02410
GO:MF	ubiquitin-protein transferase activity	GO:0004842	0.005903787901083672	2.2288692533265437	497	1911	73	21461	AT5G18650,AT5G42990,AT1G63900,AT3G15070,AT1G63800,AT2G42160,AT1G29340,AT4G36410,AT1G12760,AT5G07270,AT5G57035,AT1G73760,AT3G07360,AT5G41350,AT3G58040,AT3G07370,AT3G01650,AT5G62460,AT3G61460,AT3G23280,AT2G16740,AT3G55070,AT1G79380,AT4G34370,AT3G02290,AT1G13195,AT1G45180,AT1G76390,AT2G46030,AT4G27470,AT2G02960,AT3G58720,AT5G56340,AT4G28270,AT5G60250,AT1G78420,AT3G13430,AT3G47160,AT2G37150,AT1G20780…
GO:MF	obsolete ATP hydrolysis activity	GO:0140603	0.020502801866831375	1.6881867851805814	48	1911	14	21461	AT2G41560,AT2G19110,AT1G07810,AT5G04930,AT5G44240,AT4G37640,AT1G17500,AT1G13210,AT1G72700,AT3G25610,AT1G27770,AT3G13900,AT1G68710,AT3G63380
GO:MF	transporter activity	GO:0005215	0.025378840627293547	1.5955282215111928	1319	1911	158	21461	AT2G41560,AT5G59420,AT1G15960,AT1G31830,AT3G30390,AT3G01100,AT4G17550,AT3G05290,AT2G02040,AT5G02100,AT4G38250,AT1G54115,AT5G53550,AT3G26670,AT5G54250,AT2G02860,AT2G39970,AT4G02050,AT1G80310,AT3G54140,AT3G27020,AT3G17700,AT5G27150,AT5G40670,AT4G12460,AT1G58030,AT4G38730,AT1G05200,AT5G26340,AT3G03720,AT3G05165,AT4G32650,AT2G19110,AT1G32090,AT1G22540,AT5G18290,AT4G18197,AT1G62200,AT1G07810,AT3G21690…
GO:MF	G-protein beta/gamma-subunit complex binding	GO:0031683	0.025905059502933668	1.5866154058178532	4	1911	4	21461	AT2G26300,AT2G23460,AT1G31930,AT4G34390
GO:MF	G protein-coupled receptor binding	GO:0001664	0.025905059502933668	1.5866154058178532	4	1911	4	21461	AT2G26300,AT2G23460,AT1G31930,AT4G34390
GO:MF	transcription cis-regulatory region binding	GO:0000976	0.02744116575542235	1.5615974428780737	1012	1911	126	21461	AT3G23690,AT1G78080,AT4G39100,AT3G11200,AT2G04880,AT1G03290,AT2G42040,AT1G47270,AT1G13960,AT5G11060,AT1G45249,AT2G22430,AT3G11280,AT3G20770,AT5G03720,AT4G32040,AT4G02640,AT4G32800,AT5G10030,AT3G10480,AT4G26640,AT5G41920,AT1G67970,AT1G07640,AT4G36650,AT5G46760,AT2G47270,AT3G14230,AT4G11660,AT4G29100,AT4G00730,AT1G21450,AT5G64220,AT3G23050,AT4G01250,AT1G53910,AT1G75410,AT3G10500,AT4G34410,AT2G40340…
GO:MF	transcription regulatory region nucleic acid binding	GO:0001067	0.02744116575542235	1.5615974428780737	1012	1911	126	21461	AT3G23690,AT1G78080,AT4G39100,AT3G11200,AT2G04880,AT1G03290,AT2G42040,AT1G47270,AT1G13960,AT5G11060,AT1G45249,AT2G22430,AT3G11280,AT3G20770,AT5G03720,AT4G32040,AT4G02640,AT4G32800,AT5G10030,AT3G10480,AT4G26640,AT5G41920,AT1G67970,AT1G07640,AT4G36650,AT5G46760,AT2G47270,AT3G14230,AT4G11660,AT4G29100,AT4G00730,AT1G21450,AT5G64220,AT3G23050,AT4G01250,AT1G53910,AT1G75410,AT3G10500,AT4G34410,AT2G40340…
GO:MF	lipid transporter activity	GO:0005319	0.02945600131356217	1.5308262094731135	68	1911	17	21461	AT5G59420,AT5G02100,AT4G12460,AT2G41700,AT5G04930,AT1G69850,AT5G44240,AT1G17500,AT1G13210,AT1G72700,AT3G25610,AT1G21360,AT3G13900,AT1G68710,AT4G39670,AT4G36640,AT5G52050
GO:MF	sequence-specific DNA binding	GO:0043565	0.030441112127295344	1.5165394852153706	1314	1911	157	21461	AT3G23690,AT1G78080,AT4G39100,AT3G11200,AT2G18750,AT3G12560,AT2G04880,AT1G03290,AT1G72010,AT2G42040,AT1G47270,AT4G25800,AT1G13960,AT5G11060,AT1G45249,AT2G22430,AT3G11280,AT3G20770,AT1G34370,AT5G03720,AT4G32040,AT4G02640,AT4G32800,AT5G10030,AT3G10480,AT4G26640,AT5G41920,AT5G06310,AT1G67970,AT1G07640,AT4G36650,AT5G46760,AT5G57580,AT2G47270,AT3G14230,AT4G11660,AT4G29100,AT4G00730,AT1G21450,AT5G64220…
GO:MF	L-amino acid transmembrane transporter activity	GO:0015179	0.031147021383739298	1.5065834789713488	18	1911	8	21461	AT5G40670,AT4G21120,AT1G58360,AT1G44800,AT2G40900,AT1G01070,AT2G34960,AT4G01430
GO:MF	dipeptide transmembrane transporter activity	GO:0071916	0.031147021383739298	1.5065834789713488	18	1911	8	21461	AT2G02040,AT3G54140,AT1G22540,AT5G01180,AT1G22570,AT1G72120,AT5G46050,AT5G14940
GO:MF	tripeptide transmembrane transporter activity	GO:0042937	0.031147021383739298	1.5065834789713488	18	1911	8	21461	AT2G02040,AT3G54140,AT1G22540,AT5G01180,AT1G22570,AT1G72120,AT5G46050,AT5G14940
GO:MF	amide transmembrane transporter activity	GO:0042887	0.03315178774557711	1.4794930468337333	56	1911	15	21461	AT2G02040,AT5G53550,AT3G54140,AT3G27020,AT1G22540,AT5G01180,AT1G22570,AT1G72120,AT5G44070,AT5G46050,AT5G55930,AT4G27730,AT4G24120,AT5G45380,AT5G14940
GO:MF	transmembrane receptor protein tyrosine kinase activity	GO:0004714	0.03892855652072459	1.4097316997163774	63	1911	16	21461	AT2G11520,AT5G54380,AT3G14350,AT2G13790,AT5G56790,AT2G39360,AT2G23200,AT1G53730,AT5G38990,AT4G33430,AT1G28390,AT1G11050,AT1G68690,AT5G42440,AT2G31880,AT4G28490
GO:MF	aspartic-type endopeptidase activity	GO:0004190	0.04682167246796403	1.3295530773836213	77	1911	18	21461	AT5G01800,AT3G02740,AT4G33490,AT1G79720,AT2G17760,AT1G11910,AT3G51730,AT2G36670,AT1G01650,AT3G12700,AT5G10770,AT3G51340,AT1G66180,AT4G16563,AT3G59080,AT1G44130,AT2G39710,AT5G37540
GO:MF	aspartic-type peptidase activity	GO:0070001	0.04682167246796403	1.3295530773836213	77	1911	18	21461	AT5G01800,AT3G02740,AT4G33490,AT1G79720,AT2G17760,AT1G11910,AT3G51730,AT2G36670,AT1G01650,AT3G12700,AT5G10770,AT3G51340,AT1G66180,AT4G16563,AT3G59080,AT1G44130,AT2G39710,AT5G37540
GO:BP	response to stimulus	GO:0050896	1.742463022405693e-62	61.758836429491396	6758	2005	932	23093	AT5G45550,AT1G32130,AT5G05100,AT3G51630,AT4G35770,AT4G18710,AT5G11670,AT5G18650,AT1G80420,AT3G08670,AT5G58560,AT1G78080,AT1G50460,AT5G19350,AT5G20610,AT2G31890,AT5G21326,AT5G49760,AT1G79340,AT1G20110,AT3G59920,AT2G38560,AT4G39100,AT5G05700,AT4G23270,AT2G15230,AT2G18730,AT2G42010,AT2G30740,AT2G24360,AT1G18470,AT2G42160,AT4G31170,AT2G41560,AT3G26030,AT3G03050,AT2G37940,AT2G43790,AT1G59580,AT1G29920…
GO:BP	response to stress	GO:0006950	9.488667195233709e-52	51.02279478550796	4066	2005	625	23093	AT5G05100,AT4G35770,AT5G18650,AT1G80420,AT3G08670,AT1G78080,AT1G50460,AT5G19350,AT2G31890,AT1G79340,AT5G05700,AT4G23270,AT2G18730,AT2G42010,AT2G30740,AT2G41560,AT3G03050,AT2G37940,AT2G43790,AT1G59580,AT3G05090,AT3G60130,AT4G39640,AT2G40880,AT1G29340,AT4G19880,AT3G05120,AT5G67480,AT4G23300,AT4G31390,AT4G21960,AT1G07310,AT4G23570,AT2G02800,AT4G04955,AT1G08450,AT3G59660,AT2G23770,AT3G19420,AT1G47128…
GO:BP	response to chemical	GO:0042221	1.52124246890705e-46	45.81780155878338	3378	2005	535	23093	AT5G45550,AT1G32130,AT4G35770,AT4G18710,AT5G11670,AT5G58560,AT1G78080,AT5G49760,AT1G20110,AT2G38560,AT5G05700,AT4G23270,AT2G15230,AT2G42010,AT1G18470,AT2G43790,AT1G29920,AT2G20370,AT2G40880,AT5G60100,AT4G19880,AT2G04880,AT4G36410,AT5G54500,AT3G05120,AT5G67480,AT3G15060,AT1G56300,AT4G31390,AT4G21960,AT5G03470,AT4G30350,AT4G30080,AT4G00710,AT4G23570,AT1G08450,AT3G07360,AT2G23770,AT1G13960,AT5G54380…
GO:BP	response to hypoxia	GO:0001666	2.7361977359739518e-42	41.56285252078989	268	2005	108	23093	AT4G19880,AT3G05120,AT4G23570,AT5G19230,AT2G42670,AT4G27450,AT4G27780,AT1G64280,AT3G20770,AT1G34370,AT3G52800,AT2G46500,AT2G40000,AT2G13790,AT4G27470,AT5G54960,AT5G65207,AT3G14230,AT4G11660,AT2G26190,AT4G01250,AT3G24500,AT1G53910,AT4G32480,AT5G03380,AT5G24590,AT5G19550,AT4G24160,AT1G09070,AT1G76680,AT1G69890,AT1G23710,AT2G33590,AT2G36220,AT1G14200,AT5G05410,AT5G64260,AT1G66880,AT1G18300,AT4G19520…
GO:BP	response to decreased oxygen levels	GO:0036293	1.490601318491985e-41	40.82663849895607	272	2005	108	23093	AT4G19880,AT3G05120,AT4G23570,AT5G19230,AT2G42670,AT4G27450,AT4G27780,AT1G64280,AT3G20770,AT1G34370,AT3G52800,AT2G46500,AT2G40000,AT2G13790,AT4G27470,AT5G54960,AT5G65207,AT3G14230,AT4G11660,AT2G26190,AT4G01250,AT3G24500,AT1G53910,AT4G32480,AT5G03380,AT5G24590,AT5G19550,AT4G24160,AT1G09070,AT1G76680,AT1G69890,AT1G23710,AT2G33590,AT2G36220,AT1G14200,AT5G05410,AT5G64260,AT1G66880,AT1G18300,AT4G19520…
GO:BP	response to oxygen levels	GO:0070482	2.2634453125631036e-41	40.64522999409517	273	2005	108	23093	AT4G19880,AT3G05120,AT4G23570,AT5G19230,AT2G42670,AT4G27450,AT4G27780,AT1G64280,AT3G20770,AT1G34370,AT3G52800,AT2G46500,AT2G40000,AT2G13790,AT4G27470,AT5G54960,AT5G65207,AT3G14230,AT4G11660,AT2G26190,AT4G01250,AT3G24500,AT1G53910,AT4G32480,AT5G03380,AT5G24590,AT5G19550,AT4G24160,AT1G09070,AT1G76680,AT1G69890,AT1G23710,AT2G33590,AT2G36220,AT1G14200,AT5G05410,AT5G64260,AT1G66880,AT1G18300,AT4G19520…
GO:BP	cellular response to hypoxia	GO:0071456	4.610853283854842e-41	40.33621869669753	242	2005	101	23093	AT4G19880,AT3G05120,AT4G23570,AT5G19230,AT2G42670,AT4G27450,AT1G34370,AT3G52800,AT2G46500,AT2G40000,AT2G13790,AT4G27470,AT5G54960,AT5G65207,AT4G11660,AT2G26190,AT4G01250,AT3G24500,AT4G32480,AT5G03380,AT5G24590,AT5G19550,AT4G24160,AT1G09070,AT1G76680,AT1G69890,AT1G23710,AT2G33590,AT2G36220,AT1G14200,AT5G05410,AT5G64260,AT1G66880,AT1G18300,AT4G19520,AT1G02360,AT4G27280,AT3G04640,AT5G20830,AT1G57630…
GO:BP	cellular response to oxygen levels	GO:0071453	1.1336332136986782e-40	39.94552743841802	244	2005	101	23093	AT4G19880,AT3G05120,AT4G23570,AT5G19230,AT2G42670,AT4G27450,AT1G34370,AT3G52800,AT2G46500,AT2G40000,AT2G13790,AT4G27470,AT5G54960,AT5G65207,AT4G11660,AT2G26190,AT4G01250,AT3G24500,AT4G32480,AT5G03380,AT5G24590,AT5G19550,AT4G24160,AT1G09070,AT1G76680,AT1G69890,AT1G23710,AT2G33590,AT2G36220,AT1G14200,AT5G05410,AT5G64260,AT1G66880,AT1G18300,AT4G19520,AT1G02360,AT4G27280,AT3G04640,AT5G20830,AT1G57630…
GO:BP	cellular response to decreased oxygen levels	GO:0036294	1.1336332136986782e-40	39.94552743841802	244	2005	101	23093	AT4G19880,AT3G05120,AT4G23570,AT5G19230,AT2G42670,AT4G27450,AT1G34370,AT3G52800,AT2G46500,AT2G40000,AT2G13790,AT4G27470,AT5G54960,AT5G65207,AT4G11660,AT2G26190,AT4G01250,AT3G24500,AT4G32480,AT5G03380,AT5G24590,AT5G19550,AT4G24160,AT1G09070,AT1G76680,AT1G69890,AT1G23710,AT2G33590,AT2G36220,AT1G14200,AT5G05410,AT5G64260,AT1G66880,AT1G18300,AT4G19520,AT1G02360,AT4G27280,AT3G04640,AT5G20830,AT1G57630…
GO:BP	response to oxygen-containing compound	GO:1901700	1.2244829590530838e-39	38.91204725450881	1826	2005	335	23093	AT1G32130,AT4G35770,AT4G18710,AT5G58560,AT1G78080,AT1G20110,AT2G38560,AT5G05700,AT4G23270,AT2G15230,AT1G18470,AT2G43790,AT1G29920,AT2G20370,AT2G40880,AT2G04880,AT4G36410,AT3G05120,AT5G67480,AT4G31390,AT5G03470,AT4G30350,AT4G00710,AT3G07360,AT2G23770,AT1G13960,AT5G54380,AT1G08720,AT3G07370,AT3G20630,AT1G04400,AT4G05530,AT4G34460,AT1G45249,AT3G01650,AT3G61460,AT3G51420,AT2G19620,AT4G00720,AT3G05970…
GO:BP	cellular response to stimulus	GO:0051716	2.418760531479603e-38	37.61640712667948	3443	2005	519	23093	AT5G45550,AT1G32130,AT3G51630,AT4G18710,AT1G80420,AT1G78080,AT5G19350,AT5G21326,AT5G49760,AT1G20110,AT3G59920,AT2G15230,AT2G18730,AT2G24360,AT1G18470,AT2G42160,AT4G31170,AT3G26030,AT2G43790,AT1G59580,AT3G05090,AT2G20370,AT5G43320,AT1G12680,AT5G60100,AT4G19880,AT2G04880,AT5G54500,AT3G05120,AT5G12480,AT1G72710,AT4G31390,AT4G21960,AT5G03470,AT4G30080,AT4G00710,AT4G23570,AT1G79670,AT4G04955,AT1G08450…
GO:BP	defense response	GO:0006952	1.818751353302289e-34	33.74022667051868	1790	2005	318	23093	AT5G18650,AT2G31890,AT1G79340,AT5G05700,AT4G23270,AT2G18730,AT2G42010,AT2G30740,AT2G41560,AT2G37940,AT2G43790,AT2G40880,AT1G29340,AT4G23300,AT1G07310,AT4G23570,AT2G02800,AT1G08450,AT3G59660,AT2G23770,AT1G47128,AT1G13960,AT5G54380,AT1G08720,AT3G57710,AT2G17480,AT1G04400,AT5G54250,AT4G34460,AT2G43850,AT1G33970,AT5G63020,AT1G02300,AT5G14180,AT1G56520,AT1G79380,AT3G21630,AT3G29400,AT5G05110,AT1G62380…
GO:BP	response to external stimulus	GO:0009605	4.536265818527162e-33	32.34330150434948	1993	2005	339	23093	AT5G18650,AT5G05700,AT4G23270,AT2G42010,AT2G41560,AT2G43790,AT1G25280,AT1G29340,AT4G23300,AT4G31390,AT4G23570,AT1G79670,AT4G04955,AT1G08450,AT4G19840,AT3G59660,AT2G23770,AT1G47128,AT1G13960,AT5G54380,AT1G08720,AT3G57710,AT5G53550,AT5G55860,AT4G13350,AT3G61960,AT1G04400,AT5G54250,AT5G12200,AT4G34460,AT5G64250,AT5G21170,AT3G24550,AT1G10760,AT2G43850,AT1G33970,AT5G14180,AT3G17700,AT1G79380,AT3G21630…
GO:BP	response to organic substance	GO:0010033	4.860103914233151e-33	32.31335444495672	2205	2005	364	23093	AT5G45550,AT1G32130,AT4G35770,AT4G18710,AT5G58560,AT1G78080,AT1G20110,AT2G38560,AT5G05700,AT4G23270,AT2G15230,AT1G18470,AT2G43790,AT1G29920,AT2G20370,AT5G60100,AT2G04880,AT4G36410,AT5G54500,AT3G05120,AT5G67480,AT1G56300,AT4G31390,AT5G03470,AT4G30350,AT4G30080,AT4G00710,AT4G23570,AT1G08450,AT3G07360,AT2G23770,AT1G13960,AT5G54380,AT1G08720,AT5G49720,AT3G29350,AT3G07370,AT3G20630,AT1G76520,AT1G04400…
GO:BP	response to other organism	GO:0051707	4.233871498008382e-31	30.373262327363555	1526	2005	277	23093	AT5G18650,AT5G05700,AT4G23270,AT2G42010,AT2G41560,AT2G43790,AT1G25280,AT1G29340,AT4G23300,AT4G23570,AT1G79670,AT1G08450,AT4G19840,AT3G59660,AT2G23770,AT1G47128,AT1G13960,AT5G54380,AT1G08720,AT3G57710,AT5G53550,AT4G13350,AT1G04400,AT5G54250,AT4G34460,AT5G64250,AT3G24550,AT1G10760,AT2G43850,AT1G33970,AT5G14180,AT3G17700,AT1G79380,AT3G21630,AT4G19040,AT1G64280,AT2G44490,AT3G20770,AT4G02380,AT5G43470…
GO:BP	response to external biotic stimulus	GO:0043207	4.233871498008382e-31	30.373262327363555	1526	2005	277	23093	AT5G18650,AT5G05700,AT4G23270,AT2G42010,AT2G41560,AT2G43790,AT1G25280,AT1G29340,AT4G23300,AT4G23570,AT1G79670,AT1G08450,AT4G19840,AT3G59660,AT2G23770,AT1G47128,AT1G13960,AT5G54380,AT1G08720,AT3G57710,AT5G53550,AT4G13350,AT1G04400,AT5G54250,AT4G34460,AT5G64250,AT3G24550,AT1G10760,AT2G43850,AT1G33970,AT5G14180,AT3G17700,AT1G79380,AT3G21630,AT4G19040,AT1G64280,AT2G44490,AT3G20770,AT4G02380,AT5G43470…
GO:BP	protein phosphorylation	GO:0006468	1.3354530578426258e-30	29.87437137314483	1260	2005	242	23093	AT5G45550,AT3G51630,AT4G18710,AT5G21326,AT5G49760,AT4G23270,AT2G30740,AT2G24360,AT4G10730,AT4G31170,AT2G11520,AT2G43790,AT1G59580,AT2G31010,AT5G43320,AT1G12680,AT5G63710,AT1G34300,AT3G63120,AT1G52540,AT5G12480,AT1G72710,AT4G23300,AT4G31390,AT4G00710,AT2G02800,AT1G79670,AT5G57035,AT4G11330,AT2G23770,AT5G54380,AT1G08720,AT3G57710,AT3G29350,AT3G61960,AT4G26100,AT5G44290,AT4G24100,AT3G24550,AT5G14720…
GO:BP	biological process involved in interspecies interaction between organisms	GO:0044419	1.351283697981415e-30	29.869253462574324	1544	2005	278	23093	AT5G18650,AT5G05700,AT4G23270,AT5G48160,AT2G42010,AT2G41560,AT2G43790,AT1G25280,AT1G29340,AT4G23300,AT4G23570,AT1G79670,AT1G08450,AT4G19840,AT3G59660,AT2G23770,AT1G47128,AT1G13960,AT5G54380,AT1G08720,AT3G57710,AT5G53550,AT4G13350,AT1G04400,AT5G54250,AT4G34460,AT5G64250,AT3G24550,AT1G10760,AT2G43850,AT1G33970,AT5G14180,AT3G17700,AT1G79380,AT3G21630,AT4G19040,AT1G64280,AT2G44490,AT3G20770,AT4G02380…
GO:BP	response to biotic stimulus	GO:0009607	1.5075368776692721e-30	29.8217320552592	1553	2005	279	23093	AT5G18650,AT5G05700,AT4G23270,AT2G42010,AT2G41560,AT2G43790,AT1G25280,AT1G29340,AT4G23300,AT4G23570,AT1G79670,AT1G08450,AT4G19840,AT3G59660,AT2G23770,AT1G47128,AT1G13960,AT5G54380,AT1G08720,AT3G57710,AT5G53550,AT2G17480,AT4G13350,AT1G04400,AT5G54250,AT4G34460,AT5G64250,AT3G24550,AT1G10760,AT2G43850,AT1G33970,AT5G14180,AT3G17700,AT1G79380,AT3G21630,AT4G19040,AT1G64280,AT2G44490,AT3G20770,AT4G02380…
GO:BP	cellular response to chemical stimulus	GO:0070887	3.9594946138774345e-28	27.40236024347125	1802	2005	303	23093	AT5G45550,AT1G32130,AT4G18710,AT1G78080,AT1G20110,AT2G15230,AT1G18470,AT2G43790,AT2G20370,AT5G60100,AT4G19880,AT2G04880,AT5G54500,AT3G05120,AT4G21960,AT5G03470,AT4G30080,AT4G00710,AT4G23570,AT1G08450,AT3G07360,AT2G23770,AT1G08720,AT3G29350,AT3G07370,AT3G20630,AT1G76520,AT4G34460,AT1G45249,AT3G01650,AT5G62460,AT3G61460,AT2G26300,AT2G22430,AT5G19230,AT4G13540,AT2G42670,AT4G27450,AT1G10210,AT5G23580…
GO:BP	response to bacterium	GO:0009617	1.2551218014353735e-26	25.901314126673384	561	2005	137	23093	AT5G18650,AT4G23270,AT2G42010,AT2G41560,AT2G43790,AT4G23300,AT1G08450,AT2G23770,AT1G13960,AT1G08720,AT3G57710,AT1G33970,AT1G79380,AT3G21630,AT1G64280,AT2G44490,AT3G20770,AT4G02380,AT5G58430,AT2G40000,AT5G60280,AT4G33950,AT1G15530,AT4G39090,AT4G26750,AT1G27320,AT3G44670,AT5G14930,AT5G45250,AT5G45110,AT4G12010,AT1G16670,AT1G31930,AT4G13040,AT5G25440,AT4G28350,AT4G37980,AT5G62570,AT3G12580,AT4G33300…
GO:BP	cell communication	GO:0007154	2.939771924145182e-26	25.53168636208018	2447	2005	372	23093	AT5G45550,AT1G32130,AT3G51630,AT4G18710,AT1G78080,AT5G21326,AT5G49760,AT1G20110,AT3G59920,AT2G15230,AT2G18730,AT2G24360,AT1G18470,AT2G42160,AT4G31170,AT3G26030,AT2G43790,AT1G59580,AT2G20370,AT5G43320,AT1G12680,AT5G60100,AT2G04880,AT1G34300,AT3G05120,AT5G12480,AT1G72710,AT4G31390,AT2G15570,AT5G03470,AT4G30080,AT4G00710,AT1G79670,AT4G04955,AT1G08450,AT3G07360,AT4G11330,AT1G66410,AT1G08720,AT3G57710…
GO:BP	response to abiotic stimulus	GO:0009628	3.071444622228465e-26	25.512657310550313	2279	2005	353	23093	AT5G05100,AT3G51630,AT1G78080,AT1G50460,AT5G19350,AT5G20610,AT4G39100,AT3G03050,AT2G43790,AT1G29920,AT3G60130,AT2G40880,AT5G04410,AT5G06980,AT4G19880,AT1G69640,AT3G05120,AT5G67480,AT4G31390,AT4G23570,AT3G19420,AT1G08720,AT3G57710,AT5G62640,AT5G49720,AT5G55860,AT3G07370,AT1G04400,AT5G11060,AT5G60920,AT1G45249,AT3G01650,AT5G62460,AT2G19620,AT1G10760,AT2G43850,AT2G26300,AT2G22430,AT4G23600,AT1G60490…
GO:BP	phosphorylation	GO:0016310	4.52700302546115e-25	24.34418921525941	1671	2005	279	23093	AT5G45550,AT1G80940,AT3G51630,AT4G18710,AT5G61580,AT5G58560,AT1G50460,AT5G21326,AT5G49760,AT4G23270,AT2G18730,AT2G30740,AT2G24360,AT4G10730,AT4G31170,AT2G11520,AT2G43790,AT1G59580,AT2G31010,AT5G43320,AT1G12680,AT1G03030,AT5G63710,AT1G34300,AT3G63120,AT1G52540,AT5G12480,AT1G72710,AT4G23300,AT4G31390,AT5G03470,AT4G00710,AT2G02800,AT1G79670,AT5G57035,AT4G11330,AT2G23770,AT5G54380,AT1G08720,AT3G57710…
GO:BP	signal transduction	GO:0007165	7.9069922532980425e-25	24.101988686692767	2097	2005	328	23093	AT5G45550,AT1G32130,AT3G51630,AT4G18710,AT1G78080,AT5G21326,AT5G49760,AT1G20110,AT3G59920,AT2G15230,AT2G18730,AT2G24360,AT1G18470,AT2G42160,AT4G31170,AT3G26030,AT2G43790,AT1G59580,AT2G20370,AT5G43320,AT1G12680,AT5G60100,AT2G04880,AT3G05120,AT5G12480,AT1G72710,AT5G03470,AT4G30080,AT4G00710,AT1G79670,AT1G08450,AT3G07360,AT4G11330,AT1G66410,AT1G08720,AT3G57710,AT1G61100,AT3G29350,AT2G44100,AT3G20630…
GO:BP	signaling	GO:0023052	7.052868577080999e-24	23.151634208708963	2140	2005	330	23093	AT5G45550,AT1G32130,AT3G51630,AT4G18710,AT1G78080,AT5G21326,AT5G49760,AT1G20110,AT3G59920,AT2G15230,AT2G18730,AT2G24360,AT1G18470,AT2G42160,AT4G31170,AT3G26030,AT2G43790,AT1G59580,AT2G20370,AT5G43320,AT1G12680,AT5G60100,AT2G04880,AT3G05120,AT5G12480,AT1G72710,AT5G03470,AT4G30080,AT4G00710,AT1G79670,AT1G08450,AT3G07360,AT4G11330,AT1G66410,AT1G08720,AT3G57710,AT1G61100,AT3G29350,AT2G44100,AT3G20630…
GO:BP	defense response to bacterium	GO:0042742	4.79876350461302e-22	21.318870652687373	464	2005	114	23093	AT5G18650,AT4G23270,AT2G42010,AT2G41560,AT2G43790,AT4G23300,AT1G08450,AT1G13960,AT1G08720,AT3G57710,AT1G33970,AT1G79380,AT3G21630,AT1G64280,AT2G44490,AT3G20770,AT4G02380,AT5G58430,AT2G40000,AT5G60280,AT4G33950,AT1G15530,AT4G39090,AT4G26750,AT1G27320,AT3G44670,AT5G14930,AT5G45250,AT5G45110,AT4G12010,AT4G13040,AT5G25440,AT4G28350,AT5G62570,AT4G33300,AT4G31550,AT3G28450,AT4G26070,AT4G19700,AT4G02520…
GO:BP	response to chitin	GO:0010200	1.2731327677154438e-21	20.895126303903645	136	2005	56	23093	AT2G23770,AT3G61460,AT1G42990,AT3G21630,AT4G37610,AT5G03720,AT3G52800,AT2G13790,AT4G11660,AT4G01250,AT4G34410,AT4G31550,AT3G46620,AT3G45640,AT1G62300,AT4G18880,AT2G23320,AT3G50060,AT1G59870,AT3G16720,AT5G66070,AT1G04100,AT2G24570,AT4G31800,AT3G52450,AT3G46600,AT4G35480,AT3G49530,AT5G47230,AT5G62020,AT4G23810,AT5G59820,AT2G40140,AT1G51800,AT1G66160,AT5G67300,AT2G35930,AT5G25910,AT5G59780,AT2G33710…
GO:BP	defense response to other organism	GO:0098542	2.6005757440538723e-21	20.584930492496504	1243	2005	217	23093	AT5G18650,AT5G05700,AT4G23270,AT2G42010,AT2G41560,AT2G43790,AT1G29340,AT4G23300,AT4G23570,AT1G08450,AT3G59660,AT2G23770,AT1G47128,AT1G13960,AT5G54380,AT1G08720,AT3G57710,AT1G04400,AT5G54250,AT4G34460,AT2G43850,AT1G33970,AT5G14180,AT1G79380,AT3G21630,AT4G19040,AT1G64280,AT2G44490,AT3G20770,AT4G02380,AT5G43470,AT5G47070,AT3G46530,AT4G02640,AT2G46500,AT5G58430,AT1G11310,AT5G50780,AT4G08500,AT2G40000…
GO:BP	phosphate-containing compound metabolic process	GO:0006796	6.754128959349706e-19	18.17043065145908	2442	2005	347	23093	AT5G45550,AT1G80940,AT3G51630,AT4G18710,AT5G11670,AT1G80420,AT5G61580,AT5G58560,AT1G50460,AT3G02360,AT5G21326,AT5G49760,AT4G23270,AT2G18730,AT2G42010,AT2G30740,AT2G24360,AT4G10730,AT4G31170,AT2G11520,AT2G43790,AT1G59580,AT2G31010,AT5G43320,AT1G12680,AT3G27610,AT1G03030,AT5G63710,AT1G34300,AT3G63120,AT1G52540,AT5G05930,AT5G12480,AT1G72710,AT4G23300,AT4G31390,AT5G03470,AT4G00710,AT2G02800,AT1G79670…
GO:BP	phosphorus metabolic process	GO:0006793	3.6783078253577865e-18	17.434351928915174	2485	2005	349	23093	AT5G45550,AT1G80940,AT3G51630,AT4G18710,AT5G11670,AT1G80420,AT5G61580,AT5G58560,AT1G50460,AT3G02360,AT5G21326,AT5G49760,AT4G23270,AT2G18730,AT2G42010,AT2G30740,AT2G24360,AT4G10730,AT4G31170,AT2G11520,AT2G43790,AT1G59580,AT2G31010,AT5G43320,AT1G12680,AT3G27610,AT1G12780,AT1G03030,AT5G63710,AT1G34300,AT3G63120,AT1G52540,AT5G05930,AT5G12480,AT1G72710,AT4G23300,AT4G31390,AT5G03470,AT4G00710,AT2G02800…
GO:BP	response to endogenous stimulus	GO:0009719	5.545654800218085e-18	17.256047167399036	1714	2005	263	23093	AT5G45550,AT1G32130,AT4G35770,AT4G18710,AT5G58560,AT1G78080,AT1G20110,AT2G38560,AT5G05700,AT2G15230,AT1G18470,AT2G43790,AT5G60100,AT4G36410,AT5G54500,AT3G05120,AT5G67480,AT5G03470,AT4G30080,AT4G00710,AT4G23570,AT3G07360,AT2G23770,AT1G13960,AT5G54380,AT1G08720,AT5G49720,AT3G29350,AT3G07370,AT3G20630,AT1G76520,AT4G05530,AT4G34460,AT1G45249,AT3G01650,AT3G61460,AT3G51420,AT2G19620,AT4G00720,AT2G26300…
GO:BP	response to lipid	GO:0033993	1.042604827646631e-17	16.98188026845999	1029	2005	181	23093	AT1G32130,AT4G35770,AT4G18710,AT5G58560,AT1G20110,AT2G38560,AT5G05700,AT2G15230,AT1G18470,AT2G43790,AT4G36410,AT3G05120,AT5G67480,AT5G03470,AT4G30350,AT4G00710,AT3G07360,AT1G13960,AT5G54380,AT1G08720,AT3G07370,AT3G20630,AT1G04400,AT4G34460,AT1G45249,AT3G01650,AT3G61460,AT3G51420,AT2G19620,AT4G00720,AT2G26300,AT2G22430,AT4G23600,AT5G23580,AT1G79380,AT3G11280,AT1G14000,AT1G62380,AT5G35750,AT1G64280…
GO:BP	protein modification process	GO:0036211	1.0919886572189216e-17	16.96178187274192	3173	2005	420	23093	AT5G45550,AT5G66050,AT3G51630,AT4G18710,AT5G18650,AT1G12990,AT5G42990,AT3G16740,AT5G21326,AT1G63900,AT5G49760,AT4G39100,AT5G05700,AT3G15070,AT3G12400,AT1G63800,AT4G23270,AT1G19660,AT2G30740,AT2G24360,AT2G42160,AT4G10730,AT3G60800,AT4G31170,AT2G11520,AT2G17720,AT1G49710,AT2G43790,AT1G59580,AT1G17145,AT1G29920,AT2G31010,AT3G05090,AT2G20370,AT5G43320,AT1G12680,AT1G25280,AT1G29340,AT5G63710,AT4G36410…
GO:BP	cellular protein modification process	GO:0006464	1.0919886572189216e-17	16.96178187274192	3173	2005	420	23093	AT5G45550,AT5G66050,AT3G51630,AT4G18710,AT5G18650,AT1G12990,AT5G42990,AT3G16740,AT5G21326,AT1G63900,AT5G49760,AT4G39100,AT5G05700,AT3G15070,AT3G12400,AT1G63800,AT4G23270,AT1G19660,AT2G30740,AT2G24360,AT2G42160,AT4G10730,AT3G60800,AT4G31170,AT2G11520,AT2G17720,AT1G49710,AT2G43790,AT1G59580,AT1G17145,AT1G29920,AT2G31010,AT3G05090,AT2G20370,AT5G43320,AT1G12680,AT1G25280,AT1G29340,AT5G63710,AT4G36410…
GO:BP	response to hormone	GO:0009725	3.752345136320105e-17	16.425697222556906	1676	2005	256	23093	AT5G45550,AT1G32130,AT4G35770,AT4G18710,AT5G58560,AT1G78080,AT1G20110,AT2G38560,AT5G05700,AT2G15230,AT1G18470,AT2G43790,AT5G60100,AT4G36410,AT5G54500,AT3G05120,AT5G67480,AT5G03470,AT4G30080,AT4G00710,AT4G23570,AT3G07360,AT1G13960,AT5G54380,AT1G08720,AT5G49720,AT3G29350,AT3G07370,AT3G20630,AT1G76520,AT4G05530,AT4G34460,AT1G45249,AT3G01650,AT3G61460,AT3G51420,AT2G19620,AT4G00720,AT2G26300,AT2G22430…
GO:BP	cellular response to stress	GO:0033554	1.580147449391041e-16	15.801302385533516	1296	2005	210	23093	AT1G80420,AT1G78080,AT5G19350,AT2G43790,AT3G05090,AT4G19880,AT3G05120,AT4G31390,AT4G23570,AT4G04955,AT1G08450,AT3G07370,AT5G54090,AT5G54250,AT4G34460,AT5G62460,AT5G19230,AT4G13540,AT2G42670,AT4G27450,AT1G42990,AT4G19040,AT5G35750,AT5G42870,AT1G64280,AT2G44490,AT4G02380,AT1G34370,AT5G43470,AT5G03720,AT3G52800,AT3G46530,AT4G02640,AT2G46500,AT1G05200,AT5G50780,AT5G52060,AT2G40000,AT5G61510,AT1G67970…
GO:BP	response to organonitrogen compound	GO:0010243	6.560134831263503e-15	14.183087234424345	281	2005	73	23093	AT2G43790,AT1G08450,AT2G23770,AT4G05530,AT3G61460,AT1G42990,AT3G21630,AT4G37610,AT1G64280,AT5G03720,AT3G52800,AT5G08660,AT1G05200,AT4G08500,AT4G26640,AT2G13790,AT4G27470,AT5G46760,AT4G11660,AT4G28270,AT4G01250,AT4G34410,AT4G31550,AT3G04110,AT3G46620,AT3G45640,AT1G62300,AT4G18880,AT2G23320,AT3G50060,AT1G59870,AT1G30755,AT3G16720,AT5G66070,AT1G04100,AT2G29120,AT2G24570,AT4G31800,AT5G46050,AT3G52450…
GO:BP	response to nitrogen compound	GO:1901698	3.668743221168987e-13	12.43548268386463	341	2005	79	23093	AT2G43790,AT1G08450,AT2G23770,AT4G05530,AT3G61460,AT1G42990,AT3G21630,AT1G62380,AT4G37610,AT1G64280,AT5G03720,AT3G52800,AT5G08660,AT1G05200,AT4G08500,AT4G26640,AT3G44310,AT2G13790,AT4G27470,AT5G46760,AT4G11660,AT4G28270,AT4G01250,AT4G34410,AT4G31550,AT3G61440,AT3G04110,AT3G46620,AT1G69890,AT3G45640,AT1G62300,AT4G18880,AT5G50200,AT2G23320,AT3G50060,AT1G59870,AT1G30755,AT3G16720,AT5G66070,AT1G04100…
GO:BP	response to acid chemical	GO:0001101	2.5590450605421233e-12	11.591922066839466	459	2005	94	23093	AT1G78080,AT2G43790,AT2G40880,AT4G31390,AT1G08720,AT1G04400,AT1G45249,AT3G01650,AT2G22430,AT1G68820,AT5G35750,AT4G02380,AT2G18050,AT5G58430,AT1G05200,AT4G08500,AT5G26340,AT4G33950,AT4G26640,AT1G79600,AT2G33700,AT1G27320,AT3G26090,AT1G44170,AT1G15380,AT3G23050,AT3G24500,AT1G58440,AT3G10500,AT4G30960,AT1G52890,AT4G26070,AT1G36060,AT3G49210,AT3G04110,AT3G20250,AT5G62470,AT4G34000,AT3G46620,AT2G02820…
GO:BP	biological regulation	GO:0065007	3.2100493428077236e-12	11.493488291849204	6854	2005	751	23093	AT1G27960,AT5G10860,AT5G45550,AT1G32130,AT5G58290,AT1G80940,AT3G51630,AT4G18710,AT3G23690,AT5G18650,AT1G80420,AT3G16740,AT1G50570,AT1G78080,AT1G50460,AT2G31890,AT5G21326,AT1G63900,AT5G49760,AT1G79340,AT1G20110,AT3G59920,AT2G38560,AT4G39100,AT5G05700,AT1G53750,AT5G11680,AT5G48160,AT2G15230,AT2G18730,AT3G11200,AT2G24360,AT2G18750,AT1G18470,AT5G03520,AT2G42160,AT3G60800,AT1G50430,AT4G31170,AT1G80910…
GO:BP	immune system process	GO:0002376	7.823719865844865e-12	11.106586708181577	311	2005	72	23093	AT2G43790,AT4G23570,AT1G08450,AT2G23770,AT5G54250,AT2G43850,AT1G42990,AT3G21630,AT3G29400,AT4G19040,AT1G64280,AT2G44490,AT5G43470,AT5G47070,AT3G46530,AT4G02640,AT2G46500,AT5G58430,AT5G50780,AT4G08500,AT2G02220,AT1G73080,AT1G09970,AT5G45250,AT4G12010,AT4G24970,AT5G25440,AT1G11330,AT4G31550,AT3G23780,AT3G61440,AT4G26070,AT1G51660,AT3G45640,AT3G50470,AT5G39610,AT3G50950,AT4G11850,AT1G67520,AT1G29690…
GO:BP	response to organic cyclic compound	GO:0014070	1.0336326904295393e-11	10.985633763814306	340	2005	76	23093	AT1G32130,AT4G18710,AT4G23270,AT2G20370,AT2G04880,AT5G67480,AT1G56300,AT5G03470,AT4G30350,AT4G00710,AT1G13960,AT5G54380,AT1G08720,AT1G04400,AT4G05530,AT3G61460,AT4G00720,AT3G11280,AT1G14000,AT4G19040,AT4G37610,AT1G64280,AT5G43470,AT2G40000,AT1G14790,AT1G75080,AT2G13790,AT5G46760,AT5G14930,AT5G45110,AT1G15380,AT5G04760,AT3G26020,AT5G49570,AT1G21270,AT4G04695,AT5G05190,AT1G76680,AT1G63500,AT5G42750…
GO:BP	response to oomycetes	GO:0002239	3.318057664735702e-11	10.479116070614582	110	2005	38	23093	AT1G08720,AT5G43470,AT4G02640,AT5G50780,AT5G60280,AT1G15530,AT5G14930,AT4G24970,AT4G28350,AT3G25020,AT4G01700,AT2G34930,AT3G01290,AT4G02520,AT4G33430,AT4G29050,AT4G38540,AT2G39210,AT1G02360,AT1G56510,AT5G60270,AT5G59260,AT1G59870,AT1G07000,AT4G14400,AT5G12170,AT2G02930,AT3G05360,AT4G04960,AT1G51800,AT5G01540,AT3G56400,AT3G59700,AT4G11890,AT5G26920,AT3G08870,AT4G02410,AT5G09440
GO:BP	organonitrogen compound metabolic process	GO:1901564	4.602263201338958e-11	10.337028547853274	6047	2005	669	23093	AT1G27960,AT5G45550,AT1G32130,AT5G58290,AT5G66050,AT3G51630,AT4G18710,AT5G54760,AT5G18650,AT1G12990,AT1G65960,AT5G42990,AT3G16740,AT1G50570,AT5G61580,AT1G50460,AT5G21326,AT1G63900,AT5G49760,AT1G79340,AT1G56700,AT2G38560,AT4G39100,AT5G05700,AT3G15070,AT3G12400,AT1G53750,AT1G63800,AT4G23270,AT2G24180,AT1G19660,AT2G30740,AT2G24360,AT2G42160,AT4G10730,AT5G60360,AT3G60800,AT4G31170,AT5G65620,AT2G11520…
GO:BP	immune response	GO:0006955	9.454258926221097e-11	10.02437250773554	305	2005	69	23093	AT2G43790,AT4G23570,AT1G08450,AT2G23770,AT5G54250,AT2G43850,AT3G21630,AT3G29400,AT4G19040,AT1G64280,AT2G44490,AT5G43470,AT5G47070,AT3G46530,AT4G02640,AT2G46500,AT5G58430,AT5G50780,AT4G08500,AT2G02220,AT1G73080,AT1G09970,AT5G45250,AT4G12010,AT4G24970,AT5G25440,AT1G11330,AT4G31550,AT3G23780,AT3G61440,AT4G26070,AT1G51660,AT3G45640,AT3G50470,AT5G39610,AT3G50950,AT4G11850,AT1G67520,AT1G29690,AT1G22070…
GO:BP	macromolecule modification	GO:0043412	1.2253274745661585e-10	9.911747828531436	3556	2005	427	23093	AT5G45550,AT5G66050,AT3G51630,AT4G18710,AT5G18650,AT1G12990,AT1G80420,AT5G42990,AT3G16740,AT5G21326,AT1G63900,AT5G49760,AT4G39100,AT5G05700,AT3G15070,AT3G12400,AT1G63800,AT4G23270,AT1G19660,AT2G30740,AT2G24360,AT2G42160,AT4G10730,AT3G60800,AT4G31170,AT2G11520,AT2G17720,AT1G49710,AT2G43790,AT1G59580,AT1G17145,AT1G29920,AT2G31010,AT3G05090,AT2G20370,AT5G43320,AT1G12680,AT1G25280,AT1G29340,AT5G63710…
GO:BP	response to osmotic stress	GO:0006970	3.500080359361414e-10	9.455921984442126	558	2005	102	23093	AT5G05100,AT1G78080,AT1G50460,AT2G43790,AT3G60130,AT2G40880,AT5G67480,AT3G19420,AT5G49720,AT3G07370,AT5G60920,AT1G45249,AT5G62460,AT2G43850,AT4G23600,AT1G60490,AT5G27150,AT5G35750,AT2G44490,AT1G34370,AT2G46500,AT4G08500,AT5G26340,AT1G27760,AT5G41790,AT4G33950,AT4G39090,AT2G33700,AT1G27320,AT1G44170,AT1G15380,AT2G26190,AT5G45800,AT5G58940,AT4G30960,AT3G01470,AT5G49450,AT5G11530,AT3G49210,AT3G20250…
GO:BP	regulation of biological process	GO:0050789	7.464377087883303e-10	9.127006428874335	6137	2005	670	23093	AT1G27960,AT5G10860,AT5G45550,AT1G32130,AT5G58290,AT1G80940,AT3G51630,AT4G18710,AT3G23690,AT5G18650,AT1G80420,AT3G16740,AT1G78080,AT2G31890,AT5G21326,AT1G63900,AT5G49760,AT1G79340,AT1G20110,AT3G59920,AT2G38560,AT4G39100,AT5G05700,AT1G53750,AT5G11680,AT5G48160,AT2G15230,AT2G18730,AT3G11200,AT2G24360,AT2G18750,AT1G18470,AT5G03520,AT2G42160,AT3G60800,AT4G31170,AT2G41560,AT3G26030,AT5G61670,AT2G43790…
GO:BP	response to water	GO:0009415	9.048019369348487e-10	9.043446478375245	428	2005	84	23093	AT1G78080,AT2G40880,AT4G31390,AT1G08720,AT1G04400,AT1G45249,AT3G01650,AT2G22430,AT1G68820,AT5G35750,AT4G02380,AT2G18050,AT5G58430,AT5G26340,AT4G33950,AT1G79600,AT2G33700,AT1G27320,AT3G26090,AT1G44170,AT1G15380,AT3G23050,AT3G24500,AT1G58440,AT3G10500,AT4G30960,AT1G52890,AT4G26070,AT1G36060,AT3G49210,AT3G20250,AT5G62470,AT4G34000,AT3G46620,AT2G02820,AT1G69310,AT2G33590,AT3G17000,AT1G28520,AT1G69270…
GO:BP	response to water deprivation	GO:0009414	1.5219082544277732e-9	8.817611527458162	417	2005	82	23093	AT1G78080,AT2G40880,AT4G31390,AT1G08720,AT1G04400,AT1G45249,AT3G01650,AT2G22430,AT1G68820,AT5G35750,AT4G02380,AT2G18050,AT5G58430,AT5G26340,AT4G33950,AT1G79600,AT2G33700,AT1G27320,AT3G26090,AT1G44170,AT1G15380,AT3G23050,AT3G24500,AT1G58440,AT3G10500,AT4G30960,AT1G52890,AT4G26070,AT3G49210,AT3G20250,AT5G62470,AT4G34000,AT3G46620,AT2G02820,AT1G69310,AT2G33590,AT3G17000,AT1G28520,AT1G69270,AT3G61430…
GO:BP	cellular response to organic substance	GO:0071310	5.196998033880043e-9	8.284247447478702	1268	2005	182	23093	AT5G45550,AT1G32130,AT4G18710,AT1G78080,AT1G20110,AT2G15230,AT1G18470,AT2G43790,AT2G20370,AT5G60100,AT2G04880,AT5G54500,AT3G05120,AT5G03470,AT4G30080,AT4G00710,AT4G23570,AT1G08450,AT3G07360,AT2G23770,AT1G08720,AT3G29350,AT3G07370,AT3G20630,AT1G76520,AT4G34460,AT1G45249,AT3G01650,AT3G61460,AT2G26300,AT2G22430,AT1G10210,AT5G23580,AT1G79380,AT1G42990,AT3G21630,AT1G14000,AT1G62380,AT4G19040,AT5G35750…
GO:BP	response to wounding	GO:0009611	5.80405706623958e-9	8.236268326173807	227	2005	54	23093	AT4G35770,AT1G78080,AT1G59580,AT5G67480,AT3G51460,AT2G02860,AT3G51420,AT3G24550,AT4G23600,AT1G79380,AT1G64280,AT4G02380,AT5G43470,AT2G33150,AT3G17800,AT1G05200,AT4G08500,AT4G26640,AT1G07640,AT1G73080,AT1G15380,AT3G23050,AT4G16760,AT1G20510,AT4G26070,AT1G76680,AT3G45640,AT3G43440,AT1G32920,AT5G50200,AT1G19180,AT5G46050,AT4G32940,AT4G11280,AT5G08790,AT5G59820,AT3G61190,AT1G19020,AT4G37760,AT3G51440…
GO:BP	response to salicylic acid	GO:0009751	6.2599489614873985e-9	8.203429207657742	182	2005	47	23093	AT4G23270,AT2G20370,AT2G04880,AT5G67480,AT1G13960,AT1G08720,AT3G11280,AT4G19040,AT4G37610,AT1G64280,AT5G43470,AT2G40000,AT1G14790,AT5G14930,AT5G45110,AT1G15380,AT5G04760,AT5G49570,AT1G21270,AT4G04695,AT5G05190,AT1G76680,AT4G05320,AT4G23170,AT1G29690,AT1G22070,AT5G44568,AT4G31800,AT1G21910,AT5G46050,AT4G32940,AT4G14400,AT3G50480,AT1G28380,AT4G23130,AT4G23810,AT5G08790,AT3G61190,AT1G21250,AT3G51430…
GO:BP	response to inorganic substance	GO:0010035	7.055906428963699e-9	8.151447187180969	1006	2005	152	23093	AT5G11670,AT1G78080,AT2G42010,AT2G43790,AT2G40880,AT4G19880,AT5G67480,AT3G15060,AT4G31390,AT1G08720,AT5G53550,AT1G04400,AT1G45249,AT3G01650,AT5G64250,AT3G05970,AT2G22430,AT4G13540,AT4G27780,AT1G62380,AT1G68820,AT4G37610,AT5G35750,AT4G02380,AT1G34370,AT2G18050,AT5G58430,AT3G17800,AT5G26340,AT4G33950,AT1G79600,AT3G14990,AT2G19110,AT1G20630,AT2G33700,AT1G27320,AT2G30360,AT5G65750,AT3G26090,AT1G44170…
GO:BP	cellular process	GO:0009987	7.138277401257519e-9	8.146406578894437	16044	2005	1524	23093	AT1G27960,AT5G10860,AT5G45550,AT1G32130,AT5G58290,AT5G66050,AT5G46630,AT1G80940,AT3G51630,AT4G18710,AT4G30600,AT5G54760,AT3G23690,AT5G11670,AT5G18650,AT1G24560,AT1G12990,AT1G80420,AT1G65960,AT5G61500,AT5G42990,AT5G47780,AT3G16740,AT1G50570,AT3G08670,AT5G61580,AT5G58560,AT1G78080,AT1G50460,AT5G19350,AT5G20610,AT3G02360,AT2G31890,AT5G21326,AT1G63900,AT5G49760,AT1G79340,AT1G20110,AT3G59920,AT2G38560…
GO:BP	regulation of cellular process	GO:0050794	8.476208088740384e-9	8.07179839001193	5482	2005	602	23093	AT1G27960,AT5G10860,AT5G45550,AT1G32130,AT5G58290,AT3G51630,AT4G18710,AT3G23690,AT5G18650,AT1G80420,AT1G78080,AT2G31890,AT5G21326,AT1G63900,AT5G49760,AT1G79340,AT1G20110,AT3G59920,AT2G38560,AT4G39100,AT1G53750,AT5G11680,AT2G15230,AT2G18730,AT3G11200,AT2G24360,AT2G18750,AT1G18470,AT5G03520,AT2G42160,AT3G60800,AT4G31170,AT2G41560,AT3G26030,AT5G61670,AT2G43790,AT1G59580,AT3G05090,AT2G20370,AT5G43320…
GO:BP	response to abscisic acid	GO:0009737	9.756143206288483e-9	8.010721833487008	629	2005	107	23093	AT5G58560,AT1G20110,AT5G05700,AT1G18470,AT2G43790,AT3G07360,AT1G08720,AT3G07370,AT4G34460,AT1G45249,AT3G01650,AT2G19620,AT2G26300,AT2G22430,AT4G23600,AT5G23580,AT5G35750,AT1G73980,AT4G02380,AT2G33150,AT3G02880,AT5G58430,AT5G26340,AT3G18040,AT5G41790,AT4G33950,AT2G23430,AT4G35310,AT5G61210,AT1G20630,AT4G21534,AT2G33700,AT1G27320,AT4G29100,AT1G34120,AT3G26090,AT1G44170,AT1G15380,AT2G26190,AT3G24500…
GO:BP	response to alcohol	GO:0097305	1.0609859405309838e-8	7.974290371037649	638	2005	108	23093	AT5G58560,AT1G20110,AT5G05700,AT1G18470,AT2G43790,AT3G07360,AT1G08720,AT3G07370,AT4G34460,AT1G45249,AT3G01650,AT2G19620,AT2G26300,AT2G22430,AT4G23600,AT5G23580,AT5G35750,AT1G73980,AT4G02380,AT2G33150,AT3G02880,AT5G58430,AT5G26340,AT3G18040,AT5G41790,AT4G33950,AT2G23430,AT4G35310,AT5G61210,AT1G20630,AT4G21534,AT2G33700,AT1G27320,AT4G29100,AT1G34120,AT3G26090,AT1G44170,AT1G15380,AT2G26190,AT3G24500…
GO:BP	regulation of response to stimulus	GO:0048583	1.2631420142258777e-8	7.8985478192566845	798	2005	127	23093	AT4G18710,AT5G18650,AT1G20110,AT4G39100,AT1G18470,AT2G43790,AT3G05120,AT4G23570,AT1G08450,AT1G13960,AT1G08720,AT3G57710,AT5G62640,AT1G04400,AT3G01650,AT2G26300,AT2G22430,AT1G33970,AT3G21630,AT4G19040,AT1G64280,AT4G02380,AT1G34370,AT5G43470,AT2G33150,AT2G46500,AT5G58430,AT1G11310,AT5G50780,AT5G41790,AT4G33950,AT2G02220,AT4G02550,AT4G26750,AT3G14990,AT3G56410,AT5G14930,AT3G26090,AT5G45250,AT5G45110…
GO:BP	protein autophosphorylation	GO:0046777	1.6084799897099814e-8	7.793584337567477	193	2005	48	23093	AT4G18710,AT5G49760,AT2G11520,AT1G12680,AT5G12480,AT5G54380,AT1G08720,AT3G24550,AT4G00720,AT2G43850,AT3G20410,AT5G23580,AT3G21630,AT3G05840,AT1G29750,AT2G46500,AT2G01450,AT4G08500,AT5G04870,AT5G60280,AT4G33950,AT4G35310,AT4G13160,AT2G31800,AT2G39360,AT1G09970,AT1G16670,AT1G56140,AT5G25440,AT5G45800,AT3G10660,AT2G23200,AT2G17290,AT4G04695,AT5G38990,AT1G11050,AT5G66210,AT5G14640,AT3G57530,AT1G75820…
GO:BP	regulation of defense response	GO:0031347	4.8037933927534494e-8	7.31841567951989	288	2005	61	23093	AT5G18650,AT2G43790,AT4G23570,AT1G08450,AT1G13960,AT1G08720,AT3G57710,AT1G33970,AT3G21630,AT4G19040,AT1G64280,AT4G02380,AT5G43470,AT2G46500,AT1G11310,AT5G50780,AT2G02220,AT4G02550,AT4G26750,AT3G56410,AT5G14930,AT5G45250,AT4G24970,AT4G13040,AT5G25440,AT5G62570,AT3G28450,AT3G25020,AT2G18950,AT5G24590,AT5G05190,AT5G48380,AT5G39670,AT5G39610,AT2G38240,AT3G43440,AT5G66210,AT1G02660,AT1G59870,AT1G19180…
GO:BP	cell surface receptor signaling pathway	GO:0007166	6.64014840488546e-8	7.177822214200868	137	2005	38	23093	AT5G49760,AT1G79670,AT3G57710,AT2G43850,AT3G21630,AT1G05200,AT5G60280,AT1G15530,AT2G13790,AT4G36030,AT2G31800,AT1G16260,AT4G18950,AT4G28350,AT5G45840,AT1G21270,AT5G46330,AT3G26600,AT2G13800,AT4G33430,AT1G16110,AT4G29050,AT2G23450,AT5G60270,AT5G59260,AT5G04720,AT1G65250,AT3G57700,AT1G16130,AT4G04960,AT1G69730,AT5G01540,AT1G21250,AT3G59700,AT1G61380,AT4G21380,AT3G08870,AT4G02410
GO:BP	leaf senescence	GO:0010150	7.952793750434998e-8	7.0994802804932355	150	2005	40	23093	AT5G05700,AT3G60800,AT2G43790,AT1G54115,AT4G19040,AT1G73980,AT4G02380,AT5G04870,AT2G13790,AT5G11520,AT4G30790,AT5G62620,AT1G27320,AT5G14930,AT4G01250,AT4G16690,AT3G10500,AT1G20780,AT5G51640,AT1G54570,AT5G45900,AT3G10985,AT1G19270,AT3G14067,AT5G39610,AT1G54130,AT4G32940,AT2G39200,AT4G23810,AT5G08790,AT2G45210,AT3G56400,AT3G04060,AT5G37600,AT1G69490,AT2G25625,AT5G59220,AT1G20900,AT2G35980,AT4G18980
GO:BP	cellular response to endogenous stimulus	GO:0071495	7.975514923314168e-8	7.098241268003103	1101	2005	159	23093	AT5G45550,AT1G32130,AT4G18710,AT1G78080,AT1G20110,AT2G15230,AT1G18470,AT2G43790,AT5G60100,AT5G54500,AT3G05120,AT5G03470,AT4G30080,AT4G00710,AT4G23570,AT3G07360,AT2G23770,AT1G08720,AT3G29350,AT3G20630,AT1G76520,AT4G34460,AT1G45249,AT3G01650,AT3G61460,AT2G26300,AT2G22430,AT1G10210,AT5G23580,AT1G79380,AT3G21630,AT1G14000,AT4G19040,AT5G35750,AT1G64280,AT3G20770,AT2G33150,AT4G32040,AT4G32800,AT5G58430…
GO:BP	plant organ senescence	GO:0090693	9.42177584111119e-8	7.025867232524716	157	2005	41	23093	AT5G05700,AT3G60800,AT2G43790,AT1G54115,AT4G19040,AT1G73980,AT4G02380,AT5G04870,AT2G13790,AT5G11520,AT4G30790,AT5G62620,AT1G27320,AT5G14930,AT4G01250,AT4G16690,AT3G10500,AT1G20780,AT5G51640,AT1G54570,AT5G45900,AT3G10985,AT1G19270,AT3G14067,AT5G39610,AT3G26840,AT1G54130,AT4G32940,AT2G39200,AT4G23810,AT5G08790,AT2G45210,AT3G56400,AT3G04060,AT5G37600,AT1G69490,AT2G25625,AT5G59220,AT1G20900,AT2G35980…
GO:BP	regulation of response to stress	GO:0080134	1.9875783110356689e-7	6.701675751033428	426	2005	78	23093	AT5G18650,AT2G43790,AT4G23570,AT1G08450,AT1G13960,AT1G08720,AT3G57710,AT3G01650,AT1G33970,AT3G21630,AT4G19040,AT1G64280,AT4G02380,AT1G34370,AT5G43470,AT2G46500,AT1G11310,AT5G50780,AT2G02220,AT4G02550,AT4G26750,AT3G14990,AT3G56410,AT5G14930,AT5G45250,AT3G07700,AT4G24970,AT4G13040,AT5G25440,AT5G62570,AT3G28450,AT3G25020,AT2G18950,AT5G11530,AT5G24590,AT5G05190,AT5G48380,AT2G02820,AT1G78310,AT3G45640…
GO:BP	response to salt stress	GO:0009651	2.7010256218144006e-7	6.568471296093988	476	2005	84	23093	AT5G05100,AT1G78080,AT1G50460,AT2G43790,AT3G60130,AT5G67480,AT3G19420,AT5G49720,AT3G07370,AT5G60920,AT1G45249,AT5G62460,AT4G23600,AT1G60490,AT5G27150,AT5G35750,AT2G44490,AT1G34370,AT2G46500,AT4G08500,AT5G26340,AT1G27760,AT4G33950,AT4G39090,AT2G33700,AT1G27320,AT1G44170,AT2G26190,AT5G58940,AT4G30960,AT3G01470,AT5G49450,AT5G11530,AT3G49210,AT3G20250,AT5G27600,AT4G34000,AT2G02820,AT1G69310,AT5G14920…
GO:BP	innate immune response	GO:0045087	2.7900142279657924e-7	6.554393581991178	264	2005	56	23093	AT2G43790,AT4G23570,AT1G08450,AT2G23770,AT5G54250,AT2G43850,AT3G21630,AT4G19040,AT1G64280,AT2G44490,AT5G43470,AT5G47070,AT3G46530,AT4G02640,AT2G46500,AT4G08500,AT2G02220,AT1G73080,AT1G09970,AT5G45250,AT4G12010,AT4G31550,AT4G26070,AT1G51660,AT3G45640,AT3G50470,AT5G39610,AT4G11850,AT1G67520,AT1G29690,AT1G22070,AT1G59870,AT5G52640,AT5G46180,AT3G50480,AT1G61370,AT1G28380,AT3G05360,AT4G23210,AT2G01180…
GO:BP	hormone-mediated signaling pathway	GO:0009755	3.26245617628869e-7	6.486455313377441	1005	2005	146	23093	AT5G45550,AT1G32130,AT4G18710,AT1G78080,AT1G20110,AT2G15230,AT1G18470,AT2G43790,AT5G60100,AT3G05120,AT5G03470,AT4G30080,AT4G00710,AT3G07360,AT1G08720,AT3G29350,AT3G20630,AT1G76520,AT4G34460,AT1G45249,AT3G01650,AT3G61460,AT2G26300,AT2G22430,AT1G10210,AT5G23580,AT1G79380,AT1G14000,AT4G19040,AT5G35750,AT1G64280,AT3G20770,AT2G33150,AT4G32800,AT5G58430,AT3G18040,AT5G41790,AT4G33950,AT5G02810,AT1G75080…
GO:BP	cellular response to oxygen-containing compound	GO:1901701	6.313304344213509e-7	6.199743274219833	794	2005	121	23093	AT1G32130,AT4G18710,AT1G20110,AT2G15230,AT1G18470,AT2G43790,AT2G20370,AT2G04880,AT3G05120,AT5G03470,AT4G00710,AT3G07360,AT2G23770,AT1G08720,AT3G20630,AT4G34460,AT1G45249,AT3G01650,AT3G61460,AT2G26300,AT2G22430,AT4G13540,AT5G23580,AT1G79380,AT3G21630,AT1G14000,AT1G62380,AT5G35750,AT1G64280,AT3G20770,AT4G02380,AT5G43470,AT2G33150,AT5G58430,AT1G05200,AT3G18040,AT5G41790,AT4G33950,AT1G75080,AT2G13790…
GO:BP	cellular response to hormone stimulus	GO:0032870	7.500828686708944e-7	6.124890753383799	1062	2005	151	23093	AT5G45550,AT1G32130,AT4G18710,AT1G78080,AT1G20110,AT2G15230,AT1G18470,AT2G43790,AT5G60100,AT5G54500,AT3G05120,AT5G03470,AT4G30080,AT4G00710,AT4G23570,AT3G07360,AT1G08720,AT3G29350,AT3G20630,AT1G76520,AT4G34460,AT1G45249,AT3G01650,AT3G61460,AT2G26300,AT2G22430,AT1G10210,AT5G23580,AT1G79380,AT1G14000,AT4G19040,AT5G35750,AT1G64280,AT3G20770,AT2G33150,AT4G32040,AT4G32800,AT5G58430,AT3G18040,AT5G41790…
GO:BP	cell death	GO:0008219	8.651914714999998e-7	6.062887770206991	215	2005	48	23093	AT1G79340,AT2G41560,AT2G43790,AT1G08450,AT1G08720,AT1G12050,AT5G54250,AT2G26300,AT4G19040,AT1G64280,AT5G43470,AT3G46530,AT4G02640,AT2G46500,AT5G04870,AT4G34180,AT2G13790,AT5G45250,AT4G12010,AT4G19700,AT2G46240,AT1G51660,AT5G48380,AT3G45640,AT4G33430,AT3G50470,AT5G39610,AT3G44880,AT4G23170,AT1G29690,AT1G12290,AT1G22070,AT1G59870,AT5G46180,AT4G14400,AT3G50480,AT1G28380,AT4G23130,AT2G31880,AT4G23210…
GO:BP	plant-type hypersensitive response	GO:0009626	9.133459989118264e-7	6.039364669396306	89	2005	28	23093	AT2G43790,AT1G08450,AT5G54250,AT4G19040,AT1G64280,AT5G43470,AT3G46530,AT4G02640,AT2G46500,AT5G45250,AT4G12010,AT1G51660,AT3G45640,AT3G50470,AT1G29690,AT1G22070,AT1G59870,AT5G46180,AT3G50480,AT1G28380,AT4G23210,AT2G01180,AT5G20480,AT4G26090,AT5G26920,AT3G50930,AT2G26560,AT4G12470
GO:BP	programmed cell death induced by symbiont	GO:0034050	0.000001216689009627176	5.914820414919054	90	2005	28	23093	AT2G43790,AT1G08450,AT5G54250,AT4G19040,AT1G64280,AT5G43470,AT3G46530,AT4G02640,AT2G46500,AT5G45250,AT4G12010,AT1G51660,AT3G45640,AT3G50470,AT1G29690,AT1G22070,AT1G59870,AT5G46180,AT3G50480,AT1G28380,AT4G23210,AT2G01180,AT5G20480,AT4G26090,AT5G26920,AT3G50930,AT2G26560,AT4G12470
GO:BP	biological process involved in interaction with symbiont	GO:0051702	0.0000016127920113040499	5.792421636434446	91	2005	28	23093	AT2G43790,AT1G08450,AT5G54250,AT4G19040,AT1G64280,AT5G43470,AT3G46530,AT4G02640,AT2G46500,AT5G45250,AT4G12010,AT1G51660,AT3G45640,AT3G50470,AT1G29690,AT1G22070,AT1G59870,AT5G46180,AT3G50480,AT1G28380,AT4G23210,AT2G01180,AT5G20480,AT4G26090,AT5G26920,AT3G50930,AT2G26560,AT4G12470
GO:BP	regulation of response to biotic stimulus	GO:0002831	0.000005051245360386713	5.296601535452413	205	2005	45	23093	AT5G18650,AT2G43790,AT4G23570,AT1G08450,AT1G13960,AT1G08720,AT3G57710,AT1G33970,AT3G21630,AT4G19040,AT1G64280,AT4G02380,AT5G43470,AT2G46500,AT5G50780,AT4G26750,AT3G56410,AT5G14930,AT5G45250,AT4G24970,AT4G13040,AT5G25440,AT5G62570,AT3G28450,AT3G25020,AT5G24590,AT5G05190,AT5G39670,AT5G39610,AT2G38240,AT5G66210,AT1G59870,AT1G07000,AT4G14400,AT3G05360,AT4G39830,AT1G14370,AT1G51800,AT5G20480,AT5G67300…
GO:BP	cellular response to nitrogen levels	GO:0043562	0.000006308293786608363	5.200088089133275	48	2005	19	23093	AT4G31390,AT4G04955,AT5G12200,AT5G21170,AT5G64370,AT1G79600,AT1G20630,AT2G45170,AT4G21980,AT1G54570,AT5G45900,AT4G04620,AT3G26840,AT3G06420,AT3G17810,AT1G29290,AT5G45380,AT5G27420,AT3G08860
GO:BP	protein metabolic process	GO:0019538	0.000006442960182052062	5.190914552615862	4838	2005	522	23093	AT1G27960,AT5G45550,AT1G32130,AT5G58290,AT5G66050,AT3G51630,AT4G18710,AT5G54760,AT5G18650,AT1G12990,AT5G42990,AT3G16740,AT5G21326,AT1G63900,AT5G49760,AT1G79340,AT1G56700,AT2G38560,AT4G39100,AT5G05700,AT3G15070,AT3G12400,AT1G53750,AT1G63800,AT4G23270,AT1G19660,AT2G30740,AT2G24360,AT2G42160,AT4G10730,AT5G60360,AT3G60800,AT4G31170,AT5G65620,AT2G11520,AT2G17720,AT1G49710,AT2G43790,AT1G59580,AT1G17145…
GO:BP	cellular catabolic process	GO:0044248	0.000008763975262144642	5.057298856981853	1494	2005	193	23093	AT1G27960,AT5G58290,AT5G18650,AT1G65960,AT5G61500,AT3G02360,AT2G31890,AT1G63900,AT5G05700,AT1G53750,AT1G63800,AT2G42010,AT5G60360,AT1G76150,AT2G26800,AT3G60130,AT4G39640,AT3G11270,AT4G16210,AT2G42790,AT3G27820,AT4G29010,AT3G45310,AT4G31390,AT4G21960,AT4G23570,AT5G10960,AT4G04955,AT3G05290,AT1G08450,AT1G61150,AT1G21380,AT1G47128,AT2G26230,AT5G49720,AT3G58040,AT1G12050,AT3G07370,AT3G61960,AT3G20630…
GO:BP	organic acid catabolic process	GO:0016054	0.00000894268035127066	5.048532292468137	174	2005	40	23093	AT1G65960,AT3G02360,AT1G63900,AT1G76150,AT2G26800,AT4G16210,AT2G42790,AT4G29010,AT3G05290,AT1G12050,AT3G12800,AT4G34030,AT5G54080,AT2G33150,AT2G40000,AT4G34180,AT1G71170,AT3G45300,AT5G27520,AT4G16760,AT3G04520,AT5G65110,AT4G33010,AT3G06860,AT4G20930,AT2G02390,AT3G48990,AT1G03000,AT1G21400,AT1G10060,AT5G14780,AT5G46180,AT4G33150,AT5G36160,AT1G08630,AT5G45340,AT5G65640,AT5G09300,AT5G53970,AT3G21780
GO:BP	cellular protein metabolic process	GO:0044267	0.00001065191060283961	4.972572487075039	4388	2005	478	23093	AT1G27960,AT5G45550,AT1G32130,AT5G58290,AT5G66050,AT3G51630,AT4G18710,AT5G54760,AT5G18650,AT1G12990,AT5G42990,AT3G16740,AT5G21326,AT1G63900,AT5G49760,AT2G38560,AT4G39100,AT5G05700,AT3G15070,AT3G12400,AT1G53750,AT1G63800,AT4G23270,AT1G19660,AT2G30740,AT2G24360,AT2G42160,AT4G10730,AT5G60360,AT3G60800,AT4G31170,AT2G11520,AT2G17720,AT1G49710,AT2G43790,AT1G59580,AT1G17145,AT1G29920,AT2G31010,AT3G05090…
GO:BP	regulation of response to external stimulus	GO:0032101	0.000011087103479785912	4.955181899031271	210	2005	45	23093	AT5G18650,AT2G43790,AT4G23570,AT1G08450,AT1G13960,AT1G08720,AT3G57710,AT1G33970,AT3G21630,AT4G19040,AT1G64280,AT4G02380,AT5G43470,AT2G46500,AT5G50780,AT4G26750,AT3G56410,AT5G14930,AT5G45250,AT4G24970,AT4G13040,AT5G25440,AT5G62570,AT3G28450,AT3G25020,AT5G24590,AT5G05190,AT5G39670,AT5G39610,AT2G38240,AT5G66210,AT1G59870,AT1G07000,AT4G14400,AT3G05360,AT4G39830,AT1G14370,AT1G51800,AT5G20480,AT5G67300…
GO:BP	cellular response to lipid	GO:0071396	0.00001150205424018928	4.9392245887327855	581	2005	92	23093	AT1G32130,AT4G18710,AT1G20110,AT2G15230,AT1G18470,AT2G43790,AT3G05120,AT5G03470,AT4G00710,AT3G07360,AT1G08720,AT3G20630,AT4G34460,AT1G45249,AT3G01650,AT3G61460,AT2G26300,AT2G22430,AT5G23580,AT1G79380,AT1G14000,AT1G62380,AT5G35750,AT1G64280,AT2G33150,AT5G58430,AT3G18040,AT5G41790,AT4G33950,AT1G75080,AT2G13790,AT4G21534,AT5G25900,AT1G27320,AT1G34120,AT3G26090,AT5G45110,AT1G15380,AT3G26020,AT2G40340…
GO:BP	carboxylic acid catabolic process	GO:0046395	0.000016613991316328048	4.779526020864389	164	2005	38	23093	AT1G65960,AT3G02360,AT1G63900,AT1G76150,AT2G26800,AT4G16210,AT2G42790,AT4G29010,AT3G05290,AT1G12050,AT3G12800,AT4G34030,AT5G54080,AT2G33150,AT2G40000,AT4G34180,AT1G71170,AT3G45300,AT5G27520,AT4G16760,AT3G04520,AT5G65110,AT4G33010,AT3G06860,AT4G20930,AT2G02390,AT3G48990,AT1G03000,AT1G21400,AT1G10060,AT5G14780,AT5G46180,AT4G33150,AT5G36160,AT1G08630,AT5G45340,AT5G09300,AT3G21780
GO:BP	chlorophyll catabolic process	GO:0015996	0.000025324771102022963	4.596454471321191	21	2005	12	23093	AT4G31390,AT5G35750,AT1G27320,AT4G16690,AT1G20780,AT5G13800,AT3G44880,AT4G13250,AT4G22920,AT3G04060,AT3G03470,AT4G11910
GO:BP	biological process involved in symbiotic interaction	GO:0044403	0.000043698166121167434	4.359536788662745	123	2005	31	23093	AT5G48160,AT2G43790,AT1G08450,AT5G54250,AT4G19040,AT1G64280,AT5G43470,AT3G46530,AT4G02640,AT2G46500,AT5G45250,AT4G12010,AT1G51660,AT3G45640,AT3G50470,AT1G29690,AT1G22070,AT1G59870,AT5G46180,AT3G50480,AT1G28380,AT4G23210,AT2G01180,AT5G57685,AT5G20480,AT4G26090,AT5G26920,AT3G50930,AT5G51600,AT2G26560,AT4G12470
GO:BP	defense response to oomycetes	GO:0002229	0.00005484615769313854	4.26085379199296	87	2005	25	23093	AT1G08720,AT5G50780,AT5G60280,AT1G15530,AT5G14930,AT4G24970,AT4G28350,AT3G25020,AT4G33430,AT4G29050,AT1G56510,AT5G60270,AT5G59260,AT1G59870,AT1G07000,AT4G14400,AT5G12170,AT4G04960,AT1G51800,AT5G01540,AT3G56400,AT3G59700,AT5G26920,AT3G08870,AT4G02410
GO:BP	regulation of defense response to bacterium	GO:1900424	0.00006037990811203518	4.219107552234856	54	2005	19	23093	AT5G18650,AT1G13960,AT1G08720,AT3G57710,AT1G33970,AT4G02380,AT4G26750,AT5G14930,AT4G13040,AT5G25440,AT5G62570,AT3G28450,AT5G39670,AT5G66210,AT1G07000,AT4G14400,AT1G14370,AT1G51800,AT3G59700
GO:BP	pigment catabolic process	GO:0046149	0.00009874471276839888	4.0054861491393	23	2005	12	23093	AT4G31390,AT5G35750,AT1G27320,AT4G16690,AT1G20780,AT5G13800,AT3G44880,AT4G13250,AT4G22920,AT3G04060,AT3G03470,AT4G11910
GO:BP	nucleobase catabolic process	GO:0046113	0.0001247531703206543	3.9039484089488927	10	2005	8	23093	AT4G04955,AT2G26230,AT5G12200,AT5G43600,AT5G64370,AT4G20070,AT4G34890,AT3G17810
GO:BP	programmed cell death	GO:0012501	0.00014323448721635006	3.8439524023878064	170	2005	37	23093	AT1G79340,AT2G41560,AT2G43790,AT1G08450,AT5G54250,AT4G19040,AT1G64280,AT5G43470,AT3G46530,AT4G02640,AT2G46500,AT4G34180,AT5G45250,AT4G12010,AT4G19700,AT2G46240,AT1G51660,AT3G45640,AT3G50470,AT5G39610,AT4G23170,AT1G29690,AT1G22070,AT1G59870,AT5G46180,AT3G50480,AT1G28380,AT4G23130,AT4G23210,AT2G01180,AT5G20480,AT4G26090,AT5G47910,AT5G26920,AT3G50930,AT2G26560,AT4G12470
GO:BP	response to molecule of bacterial origin	GO:0002237	0.0001884134615062944	3.7248880715588046	47	2005	17	23093	AT2G23770,AT3G21630,AT1G16670,AT4G26070,AT5G24590,AT3G10490,AT1G59870,AT4G31800,AT1G07000,AT3G05360,AT4G23210,AT1G51800,AT5G20480,AT5G26920,AT3G50930,AT1G61380,AT1G80840
GO:BP	abscisic acid-activated signaling pathway	GO:0009738	0.000344258003459532	3.4631159542869967	273	2005	50	23093	AT1G20110,AT1G18470,AT2G43790,AT3G07360,AT1G08720,AT4G34460,AT1G45249,AT3G01650,AT2G26300,AT2G22430,AT5G23580,AT2G33150,AT5G58430,AT3G18040,AT5G41790,AT4G33950,AT1G34120,AT1G15380,AT2G40340,AT1G02340,AT2G17290,AT3G04110,AT5G62470,AT4G34000,AT3G46620,AT1G10560,AT3G45640,AT1G69270,AT1G13930,AT1G04120,AT5G01810,AT5G01520,AT2G22660,AT4G17615,AT4G26080,AT5G66070,AT3G57530,AT4G18010,AT4G23450,AT1G62810…
GO:BP	cellular response to alcohol	GO:0097306	0.0003681812447894339	3.4339383382978195	305	2005	54	23093	AT1G20110,AT1G18470,AT2G43790,AT3G07360,AT1G08720,AT4G34460,AT1G45249,AT3G01650,AT2G26300,AT2G22430,AT5G23580,AT5G35750,AT2G33150,AT5G58430,AT3G18040,AT5G41790,AT4G33950,AT4G21534,AT1G27320,AT1G34120,AT1G15380,AT2G40340,AT1G02340,AT2G17290,AT3G04110,AT5G62470,AT4G34000,AT3G46620,AT1G10560,AT3G45640,AT1G69270,AT1G13930,AT1G04120,AT5G01810,AT5G01520,AT2G22660,AT4G17615,AT4G26080,AT5G66070,AT3G57530…
GO:BP	cellular response to abscisic acid stimulus	GO:0071215	0.0003681812447894339	3.4339383382978195	305	2005	54	23093	AT1G20110,AT1G18470,AT2G43790,AT3G07360,AT1G08720,AT4G34460,AT1G45249,AT3G01650,AT2G26300,AT2G22430,AT5G23580,AT5G35750,AT2G33150,AT5G58430,AT3G18040,AT5G41790,AT4G33950,AT4G21534,AT1G27320,AT1G34120,AT1G15380,AT2G40340,AT1G02340,AT2G17290,AT3G04110,AT5G62470,AT4G34000,AT3G46620,AT1G10560,AT3G45640,AT1G69270,AT1G13930,AT1G04120,AT5G01810,AT5G01520,AT2G22660,AT4G17615,AT4G26080,AT5G66070,AT3G57530…
GO:BP	organic acid metabolic process	GO:0006082	0.00041201434662935417	3.385087661264236	1255	2005	160	23093	AT5G45550,AT5G11670,AT1G65960,AT5G61580,AT1G50460,AT3G02360,AT1G63900,AT2G18750,AT1G54340,AT1G76150,AT4G17830,AT2G26800,AT3G60130,AT4G16210,AT2G42790,AT4G29010,AT3G05290,AT4G25800,AT4G23850,AT2G26230,AT1G12050,AT4G05530,AT5G12200,AT1G20560,AT5G10870,AT5G21170,AT3G05970,AT2G26300,AT4G23600,AT3G12800,AT1G19440,AT4G34030,AT5G54080,AT2G44490,AT3G20770,AT2G04350,AT2G33150,AT5G38530,AT5G64370,AT2G40000…
GO:BP	lipid metabolic process	GO:0006629	0.0004280003691181154	3.368555856440352	1189	2005	153	23093	AT5G45550,AT5G58560,AT1G63900,AT5G05700,AT2G15230,AT2G42010,AT2G33630,AT1G50430,AT1G76150,AT5G61670,AT2G37940,AT5G39410,AT2G26800,AT4G16210,AT2G42790,AT4G29010,AT1G73920,AT1G69640,AT4G31390,AT5G01800,AT3G05290,AT1G07420,AT3G19420,AT4G23850,AT4G05530,AT3G51460,AT1G20560,AT5G21170,AT3G05970,AT1G60490,AT3G12800,AT3G03310,AT1G19440,AT2G29390,AT5G14180,AT2G29525,AT5G42870,AT3G02580,AT2G04350,AT2G33150…
GO:BP	porphyrin-containing compound catabolic process	GO:0006787	0.00055062104251599	3.2591471956416416	26	2005	12	23093	AT4G31390,AT5G35750,AT1G27320,AT4G16690,AT1G20780,AT5G13800,AT3G44880,AT4G13250,AT4G22920,AT3G04060,AT3G03470,AT4G11910
GO:BP	tetrapyrrole catabolic process	GO:0033015	0.00055062104251599	3.2591471956416416	26	2005	12	23093	AT4G31390,AT5G35750,AT1G27320,AT4G16690,AT1G20780,AT5G13800,AT3G44880,AT4G13250,AT4G22920,AT3G04060,AT3G03470,AT4G11910
GO:BP	regulation of defense response to fungus	GO:1900150	0.0008357162333108513	3.077941161828454	41	2005	15	23093	AT4G23570,AT1G13960,AT1G08720,AT4G19040,AT4G02380,AT3G56410,AT3G28450,AT3G25020,AT5G05190,AT2G38240,AT1G07000,AT4G14400,AT1G51800,AT5G67300,AT3G55970
GO:BP	small molecule catabolic process	GO:0044282	0.0010244504047765798	2.9895090616192705	267	2005	48	23093	AT1G65960,AT3G02360,AT1G63900,AT1G76150,AT2G26800,AT4G16210,AT2G42790,AT4G29010,AT3G05290,AT2G26230,AT1G12050,AT3G12800,AT4G34030,AT5G54080,AT2G33150,AT2G40000,AT4G34180,AT1G67550,AT3G14990,AT1G71170,AT1G34120,AT3G45300,AT3G17770,AT5G27520,AT4G16760,AT3G04520,AT5G65110,AT4G33010,AT3G06860,AT4G20930,AT2G02390,AT3G48990,AT1G03000,AT1G21400,AT1G10060,AT5G14780,AT5G46180,AT4G33150,AT5G36160,AT1G08630…
GO:BP	regulation of small molecule metabolic process	GO:0062012	0.0011019176533266545	2.95785085924293	127	2005	29	23093	AT5G45550,AT1G63900,AT2G18750,AT4G25800,AT3G55070,AT3G20770,AT1G07640,AT5G57580,AT3G54320,AT4G13040,AT4G13830,AT5G04760,AT5G62570,AT4G34410,AT1G20780,AT5G49450,AT1G54570,AT5G62470,AT1G13930,AT3G26840,AT1G29690,AT3G09830,AT1G28380,AT5G65640,AT2G25450,AT5G26920,AT1G65690,AT2G41010,AT3G04070
GO:BP	oxoacid metabolic process	GO:0043436	0.0011557683213191086	2.937129213369246	1209	2005	153	23093	AT5G45550,AT5G11670,AT1G65960,AT5G61580,AT1G50460,AT3G02360,AT1G63900,AT2G18750,AT1G54340,AT1G76150,AT4G17830,AT2G26800,AT3G60130,AT4G16210,AT2G42790,AT4G29010,AT3G05290,AT4G25800,AT4G23850,AT1G12050,AT4G05530,AT5G12200,AT1G20560,AT5G10870,AT5G21170,AT3G05970,AT2G26300,AT4G23600,AT3G12800,AT1G19440,AT4G34030,AT5G54080,AT2G44490,AT3G20770,AT2G04350,AT2G33150,AT5G38530,AT5G64370,AT2G40000,AT4G33950…
GO:BP	monocarboxylic acid catabolic process	GO:0072329	0.0012753216863024535	2.894380255257611	70	2005	20	23093	AT3G02360,AT1G63900,AT1G76150,AT4G16210,AT2G42790,AT4G29010,AT3G05290,AT1G12050,AT3G12800,AT5G54080,AT2G33150,AT5G27520,AT4G16760,AT5G65110,AT3G06860,AT2G02390,AT1G03000,AT5G14780,AT5G45340,AT3G21780
GO:BP	phospholipid transport	GO:0015914	0.0014708836146129422	2.8324216899720334	28	2005	12	23093	AT3G12740,AT5G04930,AT5G44240,AT1G17500,AT1G13210,AT1G72700,AT3G25610,AT1G21360,AT3G13900,AT1G68710,AT4G39670,AT4G36640
GO:BP	response to nutrient levels	GO:0031667	0.0014758287211162815	2.8309640420999296	239	2005	44	23093	AT4G31390,AT4G04955,AT3G61960,AT5G12200,AT5G21170,AT5G42870,AT5G64370,AT1G54710,AT1G79600,AT1G20630,AT1G27320,AT3G07700,AT2G45170,AT4G21980,AT1G03380,AT5G49450,AT1G54570,AT5G45900,AT4G04620,AT2G16430,AT3G62420,AT1G62300,AT3G26840,AT3G06420,AT1G21400,AT5G54730,AT5G67370,AT1G66180,AT4G17615,AT3G17810,AT3G03520,AT4G17670,AT3G23430,AT1G35350,AT1G26730,AT1G29290,AT1G71040,AT5G45380,AT5G27420,AT1G55920…
GO:BP	establishment of localization	GO:0051234	0.0014935310227907313	2.8257857520441854	2852	2005	316	23093	AT5G46630,AT4G18710,AT4G30600,AT1G24560,AT5G61500,AT5G20610,AT1G63900,AT1G20110,AT3G59920,AT3G12400,AT5G47200,AT5G21990,AT5G03520,AT1G08820,AT1G61250,AT3G60800,AT3G58600,AT1G80910,AT2G41560,AT5G45130,AT2G17790,AT5G59420,AT5G43320,AT1G15960,AT3G19770,AT1G31830,AT1G34220,AT3G15060,AT3G30390,AT1G72710,AT4G13730,AT2G15570,AT3G01100,AT2G06530,AT4G17550,AT3G05290,AT2G02040,AT5G02100,AT4G24550,AT4G38250…
GO:BP	response to fatty acid	GO:0070542	0.0015496993358028934	2.80975255309925	224	2005	42	23093	AT4G35770,AT2G43790,AT5G67480,AT1G13960,AT4G34460,AT3G51420,AT2G19620,AT4G23600,AT1G79380,AT1G62380,AT1G64280,AT1G07640,AT5G46760,AT1G73080,AT3G26090,AT5G45110,AT1G15380,AT3G23050,AT4G31550,AT2G34070,AT1G20510,AT2G38240,AT3G43440,AT1G19180,AT3G15500,AT5G46180,AT1G21910,AT5G46050,AT4G32940,AT4G11280,AT3G50480,AT4G23810,AT5G08790,AT5G07010,AT3G51430,AT5G67300,AT4G37760,AT3G51440,AT3G56400,AT4G20860…
GO:BP	transport	GO:0006810	0.0017363260061338032	2.7603687299817463	2805	2005	311	23093	AT5G46630,AT4G18710,AT4G30600,AT1G24560,AT5G61500,AT5G20610,AT1G63900,AT1G20110,AT3G59920,AT3G12400,AT5G47200,AT5G21990,AT5G03520,AT1G08820,AT1G61250,AT3G60800,AT3G58600,AT1G80910,AT2G41560,AT5G45130,AT2G17790,AT5G59420,AT5G43320,AT1G15960,AT3G19770,AT1G31830,AT1G34220,AT3G15060,AT3G30390,AT1G72710,AT4G13730,AT2G15570,AT3G01100,AT2G06530,AT4G17550,AT3G05290,AT2G02040,AT5G02100,AT4G24550,AT4G38250…
GO:BP	response to temperature stimulus	GO:0009266	0.0017891097907017615	2.747363007653479	666	2005	94	23093	AT1G78080,AT1G50460,AT5G19350,AT3G03050,AT2G43790,AT2G40880,AT3G57710,AT3G07370,AT2G19620,AT1G10760,AT2G41160,AT1G68820,AT4G37610,AT5G35750,AT1G64280,AT5G16910,AT4G02380,AT5G03720,AT5G10030,AT1G05200,AT4G08500,AT1G67970,AT3G10800,AT1G25450,AT1G27320,AT5G64220,AT1G15380,AT1G16670,AT1G15950,AT3G24500,AT1G54490,AT5G58940,AT3G12580,AT2G40340,AT2G18950,AT4G02520,AT5G62470,AT2G46240,AT2G45660,AT1G09560…
GO:BP	positive regulation of defense response	GO:0031349	0.0022099501767917635	2.655617517350328	104	2005	25	23093	AT2G43790,AT1G08450,AT3G57710,AT3G21630,AT5G50780,AT4G26750,AT5G14930,AT5G45250,AT4G24970,AT4G13040,AT5G25440,AT5G39610,AT1G02660,AT1G59870,AT1G07000,AT4G14400,AT2G31880,AT3G05360,AT4G39830,AT1G14370,AT3G62590,AT1G51800,AT5G20480,AT3G56400,AT4G11890
GO:BP	response to jasmonic acid	GO:0009753	0.0024110268555081475	2.6177979521550885	220	2005	41	23093	AT4G35770,AT2G43790,AT5G67480,AT1G13960,AT4G34460,AT3G51420,AT2G19620,AT4G23600,AT1G79380,AT1G64280,AT1G07640,AT5G46760,AT1G73080,AT3G26090,AT5G45110,AT1G15380,AT3G23050,AT4G31550,AT2G34070,AT1G20510,AT2G38240,AT3G43440,AT1G19180,AT3G15500,AT5G46180,AT1G21910,AT5G46050,AT4G32940,AT4G11280,AT3G50480,AT4G23810,AT5G08790,AT5G07010,AT3G51430,AT5G67300,AT4G37760,AT3G51440,AT3G56400,AT4G20860,AT3G55970…
GO:BP	response to oxidative stress	GO:0006979	0.00250492576309665	2.601205140517383	476	2005	72	23093	AT4G35770,AT3G08670,AT2G43790,AT4G39640,AT2G40880,AT5G67480,AT4G31390,AT4G21960,AT3G05970,AT4G13540,AT4G37610,AT4G02380,AT3G17800,AT2G40000,AT5G61510,AT5G47650,AT1G79600,AT3G14990,AT1G49670,AT1G20630,AT1G09970,AT1G15380,AT3G07700,AT2G37130,AT5G49570,AT5G58940,AT4G26070,AT5G27600,AT5G26030,AT3G10985,AT2G18170,AT3G45640,AT5G05410,AT5G39610,AT4G34890,AT4G11850,AT4G18880,AT5G01820,AT4G20830,AT5G54730…
GO:BP	catabolic process	GO:0009056	0.002525737585786025	2.597611772927623	1937	2005	225	23093	AT1G27960,AT5G58290,AT5G18650,AT1G65960,AT5G61500,AT5G61580,AT1G50460,AT3G02360,AT2G31890,AT1G63900,AT5G05700,AT1G53750,AT1G63800,AT2G15230,AT2G42010,AT5G60360,AT1G76150,AT2G26800,AT3G60130,AT4G39640,AT3G11270,AT4G16210,AT2G42790,AT3G27820,AT4G29010,AT3G45310,AT4G31390,AT4G21960,AT4G23570,AT5G10960,AT4G04955,AT3G05290,AT1G08450,AT1G61150,AT1G21380,AT1G47128,AT2G26230,AT5G49720,AT3G58040,AT1G12050…
GO:BP	phospholipid translocation	GO:0045332	0.002808684786573633	2.5514969981188798	13	2005	8	23093	AT5G04930,AT5G44240,AT1G17500,AT1G13210,AT1G72700,AT3G25610,AT3G13900,AT1G68710
GO:BP	intracellular signal transduction	GO:0035556	0.0029736242093963174	2.526713916142748	683	2005	95	23093	AT3G51630,AT1G78080,AT5G21326,AT3G59920,AT2G42160,AT2G43790,AT1G59580,AT1G12680,AT5G60100,AT5G12480,AT4G11330,AT1G66410,AT1G08720,AT3G29350,AT2G44100,AT1G60490,AT5G57565,AT3G20410,AT1G10210,AT5G23580,AT3G21630,AT4G19040,AT5G35750,AT3G20770,AT4G32800,AT2G01450,AT1G05200,AT4G08500,AT5G04870,AT3G18040,AT4G33950,AT5G02810,AT4G35310,AT3G14230,AT4G17270,AT1G27320,AT1G48490,AT3G54320,AT4G13040,AT3G24500…
[truncated: 86 more rows]

## Sheet: Table S3-BAP_6h_DOWNREGULATED
source	term_name	term_id	adjusted_p_value	negative_log10_of_adjusted_p_value	term_size	query_size	intersection_size	effective_domain_size	intersections
[truncated: 369 more rows]

[truncated: 4 more sheets: Table S3-MTU_48h_UPREGULATED, Table S3-BAP_48h_UPREGULATED, Table S3-MTU_48h_DOWNREGULATED, Table S3-BAP_48h_DOWNREGULATED]
