# Supplementary material for: Cytokinin downregulates Photosystem II photochemistry during prolonged darkness in a phytochrome B‐dependent manner
Source: New Phytol. 2026 Apr 24;250(6):3846–66. doi: 10.1111/nph.71224 (PMC13193411; doi:10.1111/nph.71224)
Supplement: Supplementary file 4 — Table S4 GO enrichment analysis of genes responding to CK treatments (30 min). [file NPH-250-3846-s004.xls]

## Sheet: Info
New Phytologist Supporting Information
Article title: Cytokinin down-regulates photosystem II photochemistry during prolonged darkness in a phytochrome B-dependent manner
Authors: Veronika Kábrtová, Zuzana Kučerová, Ivo Chamrád, René Lenobel, Pavel Roudnický, Jan Skalák, Martin Hudeček, Filip Zavadil Kokáš, Marek Rác, Tereza Vánská, Jaroslav Nisler, Jan Hejátko, Miroslav Strnad, Martina Špundová, and Ondřej Plíhal
Article acceptance date: 31 March 2026

## Sheet: Table S4-BAP 30 min
Table S4: Gene Ontology (GO) categories enrichment analysis of genes responding to CK treatments (30 min). RNA-seq data DEGs from Arabidopsis thaliana seedlings showing statistical difference in response to 30 min treatment with BAP/MTU. Both upregulated and downregulated DEGs with a |log2 fold change| > 1 are included.
source	term_name	term_id	adjusted_p_value	negative_log10_of_adjusted_p_value	term_size	query_size	intersection_size	effective_domain_size	intersections
GO:MF	phosphorelay response regulator activity	GO:0000156	1.46865e-11	10.8331	19	60	7	21313	AT2G41310,AT5G62920,AT2G40670,AT1G19050,AT3G48100,AT1G74890,AT3G56380
GO:MF	molecular transducer activity	GO:0060089	0.00134291	2.87195	236	60	7	21313	AT2G41310,AT5G62920,AT2G40670,AT1G19050,AT3G48100,AT1G74890,AT3G56380
GO:MF	DNA-binding transcription factor activity	GO:0003700	0.0135066	1.86945	1670	60	15	21313	AT4G13620,AT4G20970,AT5G51780,AT1G68360,AT2G20080,AT3G24310,AT4G25400,AT4G26150,AT4G28840,AT2G22750,AT1G10586,AT4G25410,AT3G28917,AT5G65330,AT1G19040
GO:MF	transcription cis-regulatory region binding	GO:0000976	0.0318728	1.49658	1010	60	11	21313	AT4G20970,AT5G51780,AT1G68360,AT3G24310,AT4G25400,AT1G16530,AT4G26150,AT1G10586,AT4G25410,AT3G28917,AT5G65330
GO:MF	transcription regulatory region nucleic acid binding	GO:0001067	0.0318728	1.49658	1010	60	11	21313	AT4G20970,AT5G51780,AT1G68360,AT3G24310,AT4G25400,AT1G16530,AT4G26150,AT1G10586,AT4G25410,AT3G28917,AT5G65330
GO:MF	transcription regulator activity	GO:0140110	0.0366397	1.43605	1823	60	15	21313	AT4G13620,AT4G20970,AT5G51780,AT1G68360,AT2G20080,AT3G24310,AT4G25400,AT4G26150,AT4G28840,AT2G22750,AT1G10586,AT4G25410,AT3G28917,AT5G65330,AT1G19040
GO:MF	sequence-specific double-stranded DNA binding	GO:1990837	0.0395626	1.40271	1035	60	11	21313	AT4G20970,AT5G51780,AT1G68360,AT3G24310,AT4G25400,AT1G16530,AT4G26150,AT1G10586,AT4G25410,AT3G28917,AT5G65330
GO:MF	transcription factor binding	GO:0008134	0.0409799	1.38743	175	60	5	21313	AT4G20970,AT5G51780,AT1G10586,AT4G25410,AT5G65330
GO:BP	cytokinin-activated signaling pathway	GO:0009736	6.84296e-10	9.16476	82	62	9	23191	AT2G41310,AT1G68360,AT5G62920,AT2G40670,AT4G26150,AT1G19050,AT3G48100,AT1G74890,AT3G56380
GO:BP	cellular response to cytokinin stimulus	GO:0071368	9.5549e-10	9.01977	85	62	9	23191	AT2G41310,AT1G68360,AT5G62920,AT2G40670,AT4G26150,AT1G19050,AT3G48100,AT1G74890,AT3G56380
GO:BP	response to cytokinin	GO:0009735	1.9383e-08	7.71258	118	62	9	23191	AT2G41310,AT1G68360,AT5G62920,AT2G40670,AT4G26150,AT1G19050,AT3G48100,AT1G74890,AT3G56380
GO:BP	regulation of RNA biosynthetic process	GO:2001141	2.25056e-05	4.64771	2450	62	23	23191	AT4G13620,AT2G41310,AT4G20970,AT5G51780,AT1G68360,AT5G62920,AT2G20080,AT3G24310,AT2G40670,AT4G25400,AT4G26150,AT4G28840,AT2G22750,AT1G10586,AT4G25410,AT3G28917,AT1G19050,AT3G48100,AT1G67270,AT5G65330,AT1G74890,AT1G19040,AT3G56380
GO:BP	regulation of nucleic acid-templated transcription	GO:1903506	2.25056e-05	4.64771	2450	62	23	23191	AT4G13620,AT2G41310,AT4G20970,AT5G51780,AT1G68360,AT5G62920,AT2G20080,AT3G24310,AT2G40670,AT4G25400,AT4G26150,AT4G28840,AT2G22750,AT1G10586,AT4G25410,AT3G28917,AT1G19050,AT3G48100,AT1G67270,AT5G65330,AT1G74890,AT1G19040,AT3G56380
GO:BP	regulation of transcription, DNA-templated	GO:0006355	2.25056e-05	4.64771	2450	62	23	23191	AT4G13620,AT2G41310,AT4G20970,AT5G51780,AT1G68360,AT5G62920,AT2G20080,AT3G24310,AT2G40670,AT4G25400,AT4G26150,AT4G28840,AT2G22750,AT1G10586,AT4G25410,AT3G28917,AT1G19050,AT3G48100,AT1G67270,AT5G65330,AT1G74890,AT1G19040,AT3G56380
GO:BP	regulation of cellular macromolecule biosynthetic process	GO:2000112	3.56834e-05	4.44753	2732	62	24	23191	AT4G13620,AT3G49700,AT2G41310,AT4G20970,AT5G51780,AT1G68360,AT5G62920,AT2G20080,AT3G24310,AT2G40670,AT4G25400,AT4G26150,AT4G28840,AT2G22750,AT1G10586,AT4G25410,AT3G28917,AT1G19050,AT3G48100,AT1G67270,AT5G65330,AT1G74890,AT1G19040,AT3G56380
GO:BP	regulation of macromolecule biosynthetic process	GO:0010556	3.80207e-05	4.41998	2741	62	24	23191	AT4G13620,AT3G49700,AT2G41310,AT4G20970,AT5G51780,AT1G68360,AT5G62920,AT2G20080,AT3G24310,AT2G40670,AT4G25400,AT4G26150,AT4G28840,AT2G22750,AT1G10586,AT4G25410,AT3G28917,AT1G19050,AT3G48100,AT1G67270,AT5G65330,AT1G74890,AT1G19040,AT3G56380
GO:BP	regulation of RNA metabolic process	GO:0051252	5.93595e-05	4.22651	2581	62	23	23191	AT4G13620,AT2G41310,AT4G20970,AT5G51780,AT1G68360,AT5G62920,AT2G20080,AT3G24310,AT2G40670,AT4G25400,AT4G26150,AT4G28840,AT2G22750,AT1G10586,AT4G25410,AT3G28917,AT1G19050,AT3G48100,AT1G67270,AT5G65330,AT1G74890,AT1G19040,AT3G56380
GO:BP	regulation of cellular biosynthetic process	GO:0031326	6.83354e-05	4.16535	2826	62	24	23191	AT4G13620,AT3G49700,AT2G41310,AT4G20970,AT5G51780,AT1G68360,AT5G62920,AT2G20080,AT3G24310,AT2G40670,AT4G25400,AT4G26150,AT4G28840,AT2G22750,AT1G10586,AT4G25410,AT3G28917,AT1G19050,AT3G48100,AT1G67270,AT5G65330,AT1G74890,AT1G19040,AT3G56380
GO:BP	transcription, DNA-templated	GO:0006351	7.93859e-05	4.10026	2622	62	23	23191	AT4G13620,AT2G41310,AT4G20970,AT5G51780,AT1G68360,AT5G62920,AT2G20080,AT3G24310,AT2G40670,AT4G25400,AT4G26150,AT4G28840,AT2G22750,AT1G10586,AT4G25410,AT3G28917,AT1G19050,AT3G48100,AT1G67270,AT5G65330,AT1G74890,AT1G19040,AT3G56380
GO:BP	nucleic acid-templated transcription	GO:0097659	7.99449e-05	4.09721	2623	62	23	23191	AT4G13620,AT2G41310,AT4G20970,AT5G51780,AT1G68360,AT5G62920,AT2G20080,AT3G24310,AT2G40670,AT4G25400,AT4G26150,AT4G28840,AT2G22750,AT1G10586,AT4G25410,AT3G28917,AT1G19050,AT3G48100,AT1G67270,AT5G65330,AT1G74890,AT1G19040,AT3G56380
GO:BP	regulation of biosynthetic process	GO:0009889	8.13879e-05	4.08944	2852	62	24	23191	AT4G13620,AT3G49700,AT2G41310,AT4G20970,AT5G51780,AT1G68360,AT5G62920,AT2G20080,AT3G24310,AT2G40670,AT4G25400,AT4G26150,AT4G28840,AT2G22750,AT1G10586,AT4G25410,AT3G28917,AT1G19050,AT3G48100,AT1G67270,AT5G65330,AT1G74890,AT1G19040,AT3G56380
GO:BP	regulation of nucleobase-containing compound metabolic process	GO:0019219	9.00268e-05	4.04563	2640	62	23	23191	AT4G13620,AT2G41310,AT4G20970,AT5G51780,AT1G68360,AT5G62920,AT2G20080,AT3G24310,AT2G40670,AT4G25400,AT4G26150,AT4G28840,AT2G22750,AT1G10586,AT4G25410,AT3G28917,AT1G19050,AT3G48100,AT1G67270,AT5G65330,AT1G74890,AT1G19040,AT3G56380
GO:BP	RNA biosynthetic process	GO:0032774	9.6497e-05	4.01549	2650	62	23	23191	AT4G13620,AT2G41310,AT4G20970,AT5G51780,AT1G68360,AT5G62920,AT2G20080,AT3G24310,AT2G40670,AT4G25400,AT4G26150,AT4G28840,AT2G22750,AT1G10586,AT4G25410,AT3G28917,AT1G19050,AT3G48100,AT1G67270,AT5G65330,AT1G74890,AT1G19040,AT3G56380
GO:BP	organic cyclic compound biosynthetic process	GO:1901362	0.000161117	3.79286	3439	62	26	23191	AT4G13620,AT2G41310,AT4G20970,AT5G51780,AT1G12740,AT1G68360,AT5G62920,AT1G67110,AT2G20080,AT3G24310,AT2G40670,AT4G25400,AT4G26150,AT5G57220,AT4G28840,AT2G22750,AT1G10586,AT4G25410,AT3G28917,AT1G19050,AT3G48100,AT1G67270,AT5G65330,AT1G74890,AT1G19040,AT3G56380
GO:BP	heterocycle biosynthetic process	GO:0018130	0.000215968	3.66561	3243	62	25	23191	AT4G13620,AT2G41310,AT4G20970,AT5G51780,AT1G68360,AT5G62920,AT1G67110,AT2G20080,AT3G24310,AT2G40670,AT4G25400,AT4G26150,AT5G57220,AT4G28840,AT2G22750,AT1G10586,AT4G25410,AT3G28917,AT1G19050,AT3G48100,AT1G67270,AT5G65330,AT1G74890,AT1G19040,AT3G56380
GO:BP	regulation of gene expression	GO:0010468	0.000229777	3.63869	3013	62	24	23191	AT4G13620,AT3G49700,AT2G41310,AT4G20970,AT5G51780,AT1G68360,AT5G62920,AT2G20080,AT3G24310,AT2G40670,AT4G25400,AT4G26150,AT4G28840,AT2G22750,AT1G10586,AT4G25410,AT3G28917,AT1G19050,AT3G48100,AT1G67270,AT5G65330,AT1G74890,AT1G19040,AT3G56380
GO:BP	regulation of primary metabolic process	GO:0080090	0.000269041	3.57018	3280	62	25	23191	AT4G13620,AT3G49700,AT2G41310,AT4G20970,AT5G51780,AT1G68360,AT5G62920,AT2G20080,AT3G24310,AT2G40670,AT4G25400,AT4G26150,AT4G28840,AT2G22750,AT1G10586,AT3G44326,AT4G25410,AT3G28917,AT1G19050,AT3G48100,AT1G67270,AT5G65330,AT1G74890,AT1G19040,AT3G56380
GO:BP	phosphorelay signal transduction system	GO:0000160	0.000320838	3.49371	260	62	8	23191	AT4G13620,AT2G41310,AT5G62920,AT2G40670,AT1G19050,AT3G48100,AT1G74890,AT3G56380
GO:BP	aromatic compound biosynthetic process	GO:0019438	0.00033795	3.47115	3319	62	25	23191	AT4G13620,AT2G41310,AT4G20970,AT5G51780,AT1G68360,AT5G62920,AT1G67110,AT2G20080,AT3G24310,AT2G40670,AT4G25400,AT4G26150,AT5G57220,AT4G28840,AT2G22750,AT1G10586,AT4G25410,AT3G28917,AT1G19050,AT3G48100,AT1G67270,AT5G65330,AT1G74890,AT1G19040,AT3G56380
GO:BP	regulation of nitrogen compound metabolic process	GO:0051171	0.000739073	3.13131	3209	62	24	23191	AT4G13620,AT3G49700,AT2G41310,AT4G20970,AT5G51780,AT1G68360,AT5G62920,AT2G20080,AT3G24310,AT2G40670,AT4G25400,AT4G26150,AT4G28840,AT2G22750,AT1G10586,AT4G25410,AT3G28917,AT1G19050,AT3G48100,AT1G67270,AT5G65330,AT1G74890,AT1G19040,AT3G56380
GO:BP	nucleobase-containing compound biosynthetic process	GO:0034654	0.00106596	2.97226	3029	62	23	23191	AT4G13620,AT2G41310,AT4G20970,AT5G51780,AT1G68360,AT5G62920,AT2G20080,AT3G24310,AT2G40670,AT4G25400,AT4G26150,AT4G28840,AT2G22750,AT1G10586,AT4G25410,AT3G28917,AT1G19050,AT3G48100,AT1G67270,AT5G65330,AT1G74890,AT1G19040,AT3G56380
GO:BP	cellular nitrogen compound biosynthetic process	GO:0044271	0.00123086	2.90979	4076	62	27	23191	AT4G13620,AT3G49700,AT2G41310,AT4G20970,AT5G51780,AT1G68360,AT5G62920,AT1G67110,AT2G20080,AT3G24310,AT2G40670,AT4G25400,AT4G26150,AT5G57220,AT2G25150,AT4G28840,AT2G22750,AT1G10586,AT4G25410,AT3G28917,AT1G19050,AT3G48100,AT1G67270,AT5G65330,AT1G74890,AT1G19040,AT3G56380
GO:BP	biosynthetic process	GO:0009058	0.00149087	2.82656	5838	62	33	23191	AT4G13620,AT3G49700,AT2G41310,AT4G20970,AT5G51780,AT1G23160,AT1G12740,AT1G68360,AT4G25420,AT5G62920,AT1G30100,AT1G67110,AT2G20080,AT3G24310,AT5G07200,AT2G40670,AT4G25400,AT4G26150,AT5G57220,AT2G25150,AT4G28840,AT2G22750,AT1G10586,AT4G25410,AT3G28917,AT1G19050,AT3G48100,AT1G67270,AT2G35990,AT5G65330,AT1G74890,AT1G19040,AT3G56380
GO:BP	cellular biosynthetic process	GO:0044249	0.00185761	2.73105	5589	62	32	23191	AT4G13620,AT3G49700,AT2G41310,AT4G20970,AT5G51780,AT1G23160,AT1G68360,AT4G25420,AT5G62920,AT1G30100,AT1G67110,AT2G20080,AT3G24310,AT5G07200,AT2G40670,AT4G25400,AT4G26150,AT5G57220,AT2G25150,AT4G28840,AT2G22750,AT1G10586,AT4G25410,AT3G28917,AT1G19050,AT3G48100,AT1G67270,AT2G35990,AT5G65330,AT1G74890,AT1G19040,AT3G56380
GO:BP	regulation of cellular metabolic process	GO:0031323	0.00238013	2.6234	3423	62	24	23191	AT4G13620,AT3G49700,AT2G41310,AT4G20970,AT5G51780,AT1G68360,AT5G62920,AT2G20080,AT3G24310,AT2G40670,AT4G25400,AT4G26150,AT4G28840,AT2G22750,AT1G10586,AT4G25410,AT3G28917,AT1G19050,AT3G48100,AT1G67270,AT5G65330,AT1G74890,AT1G19040,AT3G56380
GO:BP	organic substance biosynthetic process	GO:1901576	0.00289343	2.53859	5698	62	32	23191	AT4G13620,AT3G49700,AT2G41310,AT4G20970,AT5G51780,AT1G23160,AT1G12740,AT1G68360,AT4G25420,AT5G62920,AT1G30100,AT1G67110,AT2G20080,AT3G24310,AT5G07200,AT2G40670,AT4G25400,AT4G26150,AT5G57220,AT2G25150,AT4G28840,AT2G22750,AT1G10586,AT4G25410,AT3G28917,AT1G19050,AT3G48100,AT1G67270,AT5G65330,AT1G74890,AT1G19040,AT3G56380
GO:BP	regulation of metabolic process	GO:0019222	0.00310855	2.50744	3734	62	25	23191	AT4G13620,AT3G49700,AT2G41310,AT4G20970,AT5G51780,AT1G68360,AT5G62920,AT2G20080,AT3G24310,AT2G40670,AT4G25400,AT4G26150,AT4G28840,AT2G22750,AT1G10586,AT3G44326,AT4G25410,AT3G28917,AT1G19050,AT3G48100,AT1G67270,AT5G65330,AT1G74890,AT1G19040,AT3G56380
GO:BP	cytokinin metabolic process	GO:0009690	0.00310994	2.50725	41	62	4	23191	AT1G67110,AT4G29740,AT5G56970,AT2G35990
GO:BP	regulation of macromolecule metabolic process	GO:0060255	0.00334517	2.47558	3489	62	24	23191	AT4G13620,AT3G49700,AT2G41310,AT4G20970,AT5G51780,AT1G68360,AT5G62920,AT2G20080,AT3G24310,AT2G40670,AT4G25400,AT4G26150,AT4G28840,AT2G22750,AT1G10586,AT4G25410,AT3G28917,AT1G19050,AT3G48100,AT1G67270,AT5G65330,AT1G74890,AT1G19040,AT3G56380
GO:BP	hormone-mediated signaling pathway	GO:0009755	0.00454905	2.34208	944	62	12	23191	AT4G13620,AT2G41310,AT1G68360,AT4G25420,AT3G14395,AT5G62920,AT2G40670,AT4G26150,AT1G19050,AT3G48100,AT1G74890,AT3G56380
GO:BP	cellular response to hormone stimulus	GO:0032870	0.00805193	2.0941	999	62	12	23191	AT4G13620,AT2G41310,AT1G68360,AT4G25420,AT3G14395,AT5G62920,AT2G40670,AT4G26150,AT1G19050,AT3G48100,AT1G74890,AT3G56380
GO:BP	biological regulation	GO:0065007	0.0102636	1.9887	6661	62	34	23191	AT1G61840,AT4G13620,AT3G49700,AT2G41310,AT4G20970,AT5G51780,AT1G12740,AT1G68360,AT4G25420,AT3G14395,AT5G62920,AT1G67110,AT4G29740,AT2G20080,AT3G24310,AT2G40670,AT4G25400,AT4G26150,AT4G28840,AT2G22750,AT1G10586,AT5G56970,AT3G44326,AT2G32680,AT4G25410,AT3G28917,AT1G19050,AT3G48100,AT1G67270,AT2G35990,AT5G65330,AT1G74890,AT1G19040,AT3G56380
GO:BP	cellular response to endogenous stimulus	GO:0071495	0.0110326	1.95732	1031	62	12	23191	AT4G13620,AT2G41310,AT1G68360,AT4G25420,AT3G14395,AT5G62920,AT2G40670,AT4G26150,AT1G19050,AT3G48100,AT1G74890,AT3G56380
GO:BP	cellular hormone metabolic process	GO:0034754	0.0117487	1.93001	57	62	4	23191	AT1G67110,AT4G29740,AT5G56970,AT2G35990
GO:BP	amine metabolic process	GO:0009308	0.0212059	1.67354	134	62	5	23191	AT1G67110,AT4G29740,AT2G25150,AT5G56970,AT2G35990
GO:BP	heterocycle metabolic process	GO:0046483	0.041193	1.38518	5190	62	28	23191	AT4G13620,AT2G41310,AT4G20970,AT5G51780,AT1G68360,AT5G62920,AT1G67110,AT4G29740,AT2G20080,AT3G24310,AT2G40670,AT4G25400,AT4G26150,AT5G57220,AT4G28840,AT2G22750,AT1G10586,AT5G56970,AT4G25410,AT3G28917,AT1G19050,AT3G48100,AT1G67270,AT2G35990,AT5G65330,AT1G74890,AT1G19040,AT3G56380
GO:BP	cellular response to organic substance	GO:0071310	0.0420802	1.37592	1182	62	12	23191	AT4G13620,AT2G41310,AT1G68360,AT4G25420,AT3G14395,AT5G62920,AT2G40670,AT4G26150,AT1G19050,AT3G48100,AT1G74890,AT3G56380
GO:BP	hormone metabolic process	GO:0042445	0.0479659	1.31907	159	62	5	23191	AT1G12740,AT1G67110,AT4G29740,AT5G56970,AT2G35990
GO:CC	RNA polymerase II transcription regulator complex	GO:0090575	0.000324964	3.48816	94	49	5	20918	AT4G20970,AT5G51780,AT4G25400,AT1G10586,AT4G25410
GO:CC	transcription regulator complex	GO:0005667	0.00278791	2.55472	146	49	5	20918	AT4G20970,AT5G51780,AT4G25400,AT1G10586,AT4G25410
KEGG	Plant hormone signal transduction	KEGG:04075	5.0114e-06	5.30004	289	18	9	4970	AT2G41310,AT1G23160,AT5G62920,AT2G40670,AT4G22620,AT1G19050,AT3G48100,AT1G74890,AT3G56380
KEGG	Zeatin biosynthesis	KEGG:00908	0.00452033	2.34483	32	18	3	4970	AT1G67110,AT4G29740,AT5G56970

## Sheet: Table S4-MTU 30 min
source	term_name	term_id	adjusted_p_value	negative_log10_of_adjusted_p_value	term_size	query_size	intersection_size	effective_domain_size	intersections
GO:MF	phosphorelay response regulator activity	GO:0000156	1.24651e-07	6.9043	19	16	4	21313	AT3G48100,AT1G19050,AT1G74890,AT3G56380
GO:MF	molecular transducer activity	GO:0060089	0.00367351	2.43492	236	16	4	21313	AT3G48100,AT1G19050,AT1G74890,AT3G56380
GO:BP	cytokinin-activated signaling pathway	GO:0009736	0.00012417	3.90598	82	16	4	23191	AT3G48100,AT1G19050,AT1G74890,AT3G56380
GO:BP	cellular response to cytokinin stimulus	GO:0071368	0.000143566	3.84295	85	16	4	23191	AT3G48100,AT1G19050,AT1G74890,AT3G56380
GO:BP	response to cytokinin	GO:0009735	0.000536708	3.27026	118	16	4	23191	AT3G48100,AT1G19050,AT1G74890,AT3G56380
GO:BP	phosphorelay signal transduction system	GO:0000160	0.0122664	1.91128	260	16	4	23191	AT3G48100,AT1G19050,AT1G74890,AT3G56380
GO:BP	regulation of transcription, DNA-templated	GO:0006355	0.0438637	1.35789	2450	16	8	23191	AT2G20080,AT4G28840,AT4G25410,AT3G48100,AT1G19050,AT2G22750,AT1G74890,AT3G56380
GO:BP	regulation of nucleic acid-templated transcription	GO:1903506	0.0438637	1.35789	2450	16	8	23191	AT2G20080,AT4G28840,AT4G25410,AT3G48100,AT1G19050,AT2G22750,AT1G74890,AT3G56380
GO:BP	regulation of RNA biosynthetic process	GO:2001141	0.0438637	1.35789	2450	16	8	23191	AT2G20080,AT4G28840,AT4G25410,AT3G48100,AT1G19050,AT2G22750,AT1G74890,AT3G56380
GO:BP	regulation of primary metabolic process	GO:0080090	0.0483673	1.31545	3280	16	9	23191	AT2G20080,AT4G28840,AT4G25410,AT3G44326,AT3G48100,AT1G19050,AT2G22750,AT1G74890,AT3G56380
GO:BP	amine metabolic process	GO:0009308	0.0485302	1.31399	134	16	3	23191	AT5G56970,AT2G25150,AT2G35990
KEGG	Plant hormone signal transduction	KEGG:04075	7.75599e-05	4.11036	289	6	5	4970	AT3G48100,AT1G19050,AT1G74890,AT4G22620,AT3G56380
