# Supplementary material for: Cytokinin downregulates Photosystem II photochemistry during prolonged darkness in a phytochrome B‐dependent manner
Source: New Phytol. 2026 Apr 24;250(6):3846–66. doi: 10.1111/nph.71224 (PMC13193411; doi:10.1111/nph.71224)
Supplement: Supplementary file 5 — Table S5 Differential protein analyses: All proteins responding to BAP and MTU treatments. [file NPH-250-3846-s002.xlsx]

## Sheet: Info
New Phytologist Supporting Information
Article title: Cytokinin down-regulates photosystem II photochemistry during prolonged darkness in a phytochrome B-dependent manner
Authors: Veronika Kábrtová, Zuzana Kučerová, Ivo Chamrád, René Lenobel, Pavel Roudnický, Jan Skalák, Martin Hudeček, Filip Zavadil Kokáš, Marek Rác, Tereza Vánská, Jaroslav Nisler, Jan Hejátko, Miroslav Strnad, Martina Špundová, and Ondřej Plíhal
Article acceptance date: 31 March 2026

## Sheet: Table S5-Protein quantification
Table S5: Differential protein analyses: All proteins responding to BAP and MTU treatments. Complete list of all protein hits from Arabidopsis thaliana leaves in short-term (6 h) and long-term (48 h) treatments with either BAP or MTU, compared to mock (DMSO) treatment.
Accession	Description	MTU/DMSO 6h FC	MTU/DMSO 6h logFC	MTU/DMSO 6h P.Value	MTU/DMSO 6h -log P.Value	MTU/DMSO 6h Significant pval	MTU/DMSO 6h adj.P.Val	MTU/DMSO 6h -log adj.P.Val	MTU/DMSO 6h Significant adj pval	MTU/DMSO 48h FC	MTU/DMSO 48h logFC	MTU/DMSO 48h P.Value	MTU/DMSO 48h -log P.Value	MTU/DMSO 48h Significant pval	MTU/DMSO 48h adj.P.Val	MTU/DMSO 48h -log adj.P.Val	MTU/DMSO 48h Significant adj pval	MTU/DMSO 48h Significant FC adj pval	BAP/DMSO 6h FC	BAP/DMSO 6h logFC	BAP/DMSO 6h P.Value	BAP/DMSO 6h -log P.Value	BAP/DMSO 6h Significant pval	BAP/DMSO 6h adj.P.Val	BAP/DMSO 6h -log adj.P.Val	BAP/DMSO 6h Significant adj pval	BAP/DMSO 48h FC	BAP/DMSO 48h logFC	BAP/DMSO 48h P.Value	BAP/DMSO 48h -log P.Value	BAP/DMSO 48h Significant pval	BAP/DMSO 48h adj.P.Val	BAP/DMSO 48h -log adj.P.Val	BAP/DMSO 48h Significant adj pval	BAP/DMSO 48h Significant FC adj pval
Q84J81	TOG domain-containing protein OS=Arabidopsis thaliana (Mouse-ear cress) OX=3702 GN=Fes1A PE=1 SV=1	0	-8.02	0.009	2.04576	Y	0.571	0.243364	N	0.14	-2.79	0.32	0.49485	N	0.7	0.154902	N	N	0.01	-7.02	0.019	1.72125	Y	1	0	N	0.26	-1.95	0.484	0.315155	N	0.798	0.0979971	N	N
O65639	Cold shock protein 1 OS=Arabidopsis thaliana (Mouse-ear cress) OX=3702 GN=CSP1 PE=1 SV=1	0.01	-6.21	0	-	Y	0.161	0.793174	N	3.26	1.71	0.196	0.707744	N	0.572	0.242604	N	N	0.89	-0.16	0.9	0.0457575	N	1	0	N	10.59	3.41	0.015	1.82391	Y	0.155	0.809668	N	N
Q9SW09	40S ribosomal protein S10-1 OS=Arabidopsis thaliana (Mouse-ear cress) OX=3702 GN=RPS10A PE=1 SV=1	0.01	-6.58	0.007	2.1549	Y	0.565	0.247952	N	1.03	0.05	0.983	0.00744648	N	1	0	N	N	0.24	-2.05	0.36	0.443697	N	1	0	N	0.23	-2.09	0.351	0.454693	N	0.728	0.137869	N	N
Q9FE58	60S ribosomal protein L22-3 OS=Arabidopsis thaliana (Mouse-ear cress) OX=3702 GN=RPL22C PE=2 SV=1	0.01	-6.86	0.023	1.63827	Y	0.719	0.143271	N	26.19	4.71	0.106	0.974694	N	0.462	0.335358	N	N	0.05	-4.46	0.124	0.906578	N	1	0	N	4.75	2.25	0.427	0.369572	N	0.773	0.111821	N	N
Q9SL76	Protein phosphatase 2C and cyclic nucleotide-binding/kinase domain-containing protein OS=Arabidopsis thaliana (Mouse-ear cress) OX=3702 GN=TAIR:locus:2061673 PE=2 SV=2	0.02	-5.92	0.001	3	Y	0.433	0.363512	N	0.67	-0.57	0.708	0.149967	N	0.93	0.0315171	N	N	0.7	-0.52	0.73	0.136677	N	1	0	N	2.38	1.25	0.413	0.38405	N	0.765	0.116339	N	N
Q8L968	Inosine triphosphate pyrophosphatase OS=Arabidopsis thaliana (Mouse-ear cress) OX=3702 GN=TAIR:locus:2119420 PE=2 SV=1	0.03	-4.92	0.031	1.50864	Y	0.765	0.116339	N	0.11	-3.17	0.148	0.829738	N	0.515	0.288193	N	N	1.02	0.02	0.991	0.00392635	N	1	0	N	0.14	-2.84	0.193	0.714443	N	0.566	0.247184	N	N
Q8L5Y4	P-loop containing nucleoside triphosphate hydrolases superfamily protein OS=Arabidopsis thaliana (Mouse-ear cress) OX=3702 GN=EMB2765 PE=1 SV=1	0.03	-5	0.154	0.812479	N	0.806	0.093665	N	6.26	2.65	0.441	0.355561	N	0.783	0.106238	N	N	0.12	-3.08	0.371	0.430626	N	1	0	N	22.54	4.49	0.198	0.703335	N	0.572	0.242604	N	N
P42036	40S ribosomal protein S14-3 OS=Arabidopsis thaliana (Mouse-ear cress) OX=3702 GN=RPS14C PE=2 SV=2	0.03	-5.17	0.008	2.09691	Y	0.565	0.247952	N	10.52	3.4	0.064	1.19382	N	0.363	0.440093	N	N	0.09	-3.4	0.064	1.19382	N	1	0	N	3.6	1.85	0.298	0.525784	N	0.685	0.164309	N	N
O49290	Carboxyvinyl-carboxyphosphonate phosphorylmutase, chloroplastic OS=Arabidopsis thaliana (Mouse-ear cress) OX=3702 GN=TAIR:locus:2025272 PE=1 SV=2	0.03	-5.06	0.017	1.76955	Y	0.719	0.143271	N	0.93	-0.1	0.958	0.0186345	N	1	0	N	N	0.61	-0.71	0.717	0.144481	N	1	0	N	0.27	-1.91	0.336	0.473661	N	0.716	0.145087	N	N
Q9FRL8	Glutathione S-transferase DHAR2 OS=Arabidopsis thaliana (Mouse-ear cress) OX=3702 GN=DHAR2 PE=1 SV=1	0.03	-5.02	0	-	Y	0.161	0.793174	N	0.17	-2.58	0.025	1.60206	Y	0.225	0.647817	N	N	0.08	-3.73	0.002	2.69897	Y	0.835	0.0783135	N	1.31	0.39	0.716	0.145087	N	0.928	0.032452	N	N
Q9M081	Protein transport protein Sec24-like At4g32640 OS=Arabidopsis thaliana (Mouse-ear cress) OX=3702 GN=AT4G32640 PE=3 SV=3	0.03	-4.95	0.001	3	Y	0.433	0.363512	N	0.9	-0.14	0.904	0.0438316	N	0.993	0.00305075	N	N	0.34	-1.57	0.204	0.69037	N	1	0	N	1.15	0.21	0.864	0.0634863	N	0.99	0.00436481	N	N
Q9M1D0	Beta-glucosidase 16 OS=Arabidopsis thaliana (Mouse-ear cress) OX=3702 GN=BGLU16 PE=2 SV=1	0.04	-4.82	0.005	2.30103	Y	0.516	0.28735	N	0.49	-1.03	0.508	0.294136	N	0.822	0.0851282	N	N	0.89	-0.17	0.912	0.0400052	N	1	0	N	0.06	-4.14	0.014	1.85387	Y	0.151	0.821023	N	N
P59169	Histone H3.3 OS=Arabidopsis thaliana (Mouse-ear cress) OX=3702 GN=HTR4 PE=1 SV=2	0.04	-4.74	0.069	1.16115	N	0.785	0.10513	N	0.57	-0.81	0.744	0.128427	N	0.942	0.0259491	N	N	0.15	-2.72	0.282	0.549751	N	1	0	N	0.07	-3.77	0.141	0.850781	N	0.487	0.312471	N	N
O65693	Probable ribosome-binding factor A, chloroplastic OS=Arabidopsis thaliana (Mouse-ear cress) OX=3702 GN=TAIR:locus:2139529 PE=2 SV=2	0.04	-4.68	0	-	Y	0.096	1.01773	N	19.35	4.27	0	-	Y	0.005	2.30103	Y	Y	1.46	0.55	0.526	0.279014	N	1	0	N	2.44	1.28	0.149	0.826814	N	0.504	0.297569	N	N
O23680	Translocase of chloroplast 33, chloroplastic OS=Arabidopsis thaliana (Mouse-ear cress) OX=3702 GN=TOC33 PE=1 SV=1	0.04	-4.71	0.029	1.5376	Y	0.765	0.116339	N	7.32	2.87	0.164	0.785156	N	0.533	0.273273	N	N	0.2	-2.32	0.258	0.58838	N	1	0	N	5.03	2.33	0.255	0.59346	N	0.645	0.19044	N	N
Q8L9C4	Very-long-chain 3-oxoacyl-CoA reductase 1 OS=Arabidopsis thaliana (Mouse-ear cress) OX=3702 GN=KCR1 PE=1 SV=1	0.04	-4.73	0.023	1.63827	Y	0.719	0.143271	N	1.39	0.47	0.807	0.0931265	N	0.96	0.0177288	N	N	0.74	-0.44	0.821	0.0856568	N	1	0	N	3.98	1.99	0.308	0.511449	N	0.697	0.156767	N	N
Q9SU27	ER membrane protein complex subunit 3 OS=Arabidopsis thaliana (Mouse-ear cress) OX=3702 GN=TAIR:locus:2135645 PE=1 SV=1	0.04	-4.58	0.006	2.22185	Y	0.534	0.272459	N	2.67	1.42	0.349	0.457175	N	0.722	0.141463	N	N	2.45	1.3	0.392	0.406714	N	1	0	N	2.65	1.41	0.353	0.452225	N	0.729	0.137272	N	N
Q9SA34	Inosine-5-monophosphate dehydrogenase 2 OS=Arabidopsis thaliana (Mouse-ear cress) OX=3702 GN=TAIR:locus:2032775 PE=1 SV=1	0.04	-4.48	0.042	1.37675	Y	0.769	0.114074	N	0.21	-2.28	0.281	0.551294	N	0.664	0.177832	N	N	0.17	-2.58	0.224	0.649752	N	1	0	N	0.27	-1.88	0.37	0.431798	N	0.738	0.131944	N	N
Q29Q34	Epimerase domain-containing protein OS=Arabidopsis thaliana (Mouse-ear cress) OX=3702 GN=TAIR:locus:2150315 PE=1 SV=1	0.04	-4.75	0.053	1.27572	N	0.785	0.10513	N	0.76	-0.39	0.867	0.0619809	N	0.989	0.00480371	N	N	0.29	-1.77	0.449	0.347754	N	1	0	N	0.3	-1.75	0.455	0.341989	N	0.787	0.104025	N	N
Q84WK5	Protein GID8 homolog OS=Arabidopsis thaliana (Mouse-ear cress) OX=3702 GN=GID8 PE=1 SV=1	0.04	-4.48	0.031	1.50864	Y	0.765	0.116339	N	0.49	-1.02	0.599	0.222573	N	0.874	0.0584886	N	N	0.71	-0.5	0.799	0.0974532	N	1	0	N	0.37	-1.42	0.467	0.330683	N	0.788	0.103474	N	N
Q9C9K3	Pyrophosphate--fructose 6-phosphate 1-phosphotransferase subunit alpha 2 OS=Arabidopsis thaliana (Mouse-ear cress) OX=3702 GN=PFP-ALPHA2 PE=2 SV=1	0.04	-4.53	0.036	1.4437	Y	0.765	0.116339	N	2.65	1.41	0.489	0.310691	N	0.813	0.0899095	N	N	0.5	-1	0.622	0.20621	N	1	0	N	1.58	0.66	0.744	0.128427	N	0.944	0.025028	N	N
P18616	DNA-directed RNA polymerase II subunit RPB1 OS=Arabidopsis thaliana (Mouse-ear cress) OX=3702 GN=NRPB1 PE=1 SV=3	0.04	-4.48	0.01	2	Y	0.615	0.211125	N	2.26	1.17	0.458	0.339135	N	0.793	0.100727	N	N	1.69	0.75	0.633	0.198596	N	1	0	N	1.07	0.09	0.952	0.0213631	N	1	0	N	N
Q9FFK7	Signal recognition particle receptor subunit beta OS=Arabidopsis thaliana (Mouse-ear cress) OX=3702 GN=MJJ3.7 PE=1 SV=1	0.04	-4.62	0.019	1.72125	Y	0.719	0.143271	N	0.68	-0.55	0.764	0.116907	N	0.946	0.0241089	N	N	0.99	-0.02	0.993	0.00305075	N	1	0	N	0.93	-0.1	0.956	0.0195421	N	1	0	N	N
Q9LPK9	F24J8.11 protein OS=Arabidopsis thaliana (Mouse-ear cress) OX=3702 GN=TAIR:locus:2026962 PE=1 SV=1	0.05	-4.26	0.019	1.72125	Y	0.719	0.143271	N	1.14	0.19	0.911	0.0404816	N	0.994	0.00261362	N	N	0.69	-0.53	0.753	0.123205	N	1	0	N	0.12	-3.03	0.083	1.08092	N	0.388	0.411168	N	N
Q9LRQ8	Phenolic glucoside malonyltransferase 2 OS=Arabidopsis thaliana (Mouse-ear cress) OX=3702 GN=PMAT2 PE=1 SV=1	0.05	-4.42	0.044	1.35655	Y	0.769	0.114074	N	8.24	3.04	0.154	0.812479	N	0.523	0.281498	N	N	0.12	-3.04	0.154	0.812479	N	1	0	N	3.46	1.79	0.392	0.406714	N	0.751	0.12436	N	N
Q8GXR2	Probable polyol transporter 6 OS=Arabidopsis thaliana (Mouse-ear cress) OX=3702 GN=PLT6 PE=2 SV=2	0.05	-4.44	0.01	2	Y	0.615	0.211125	N	7.98	3	0.068	1.16749	N	0.374	0.427128	N	N	0.11	-3.18	0.054	1.26761	N	1	0	N	2.43	1.28	0.418	0.378824	N	0.768	0.114639	N	N
Q38865	Expansin-A6 OS=Arabidopsis thaliana (Mouse-ear cress) OX=3702 GN=EXPA6 PE=2 SV=2	0.05	-4.23	0.151	0.821023	N	0.805	0.0942041	N	13.19	3.72	0.204	0.69037	N	0.581	0.235824	N	N	0.05	-4.29	0.147	0.832683	N	1	0	N	3.95	1.98	0.492	0.308035	N	0.802	0.0958256	N	N
Q9LVA0	BAG family molecular chaperone regulator 7 OS=Arabidopsis thaliana (Mouse-ear cress) OX=3702 GN=BAG7 PE=1 SV=1	0.05	-4.33	0.064	1.19382	N	0.785	0.10513	N	0.77	-0.37	0.867	0.0619809	N	0.989	0.00480371	N	N	0.29	-1.79	0.426	0.37059	N	1	0	N	2.02	1.01	0.651	0.186419	N	0.897	0.0472076	N	N
Q39032	Phosphoinositide phospholipase C 1 OS=Arabidopsis thaliana (Mouse-ear cress) OX=3702 GN=PLC1 PE=2 SV=1	0.05	-4.25	0.044	1.35655	Y	0.769	0.114074	N	2.09	1.07	0.593	0.226945	N	0.871	0.0599818	N	N	0.37	-1.42	0.478	0.320572	N	1	0	N	1.73	0.79	0.692	0.159894	N	0.919	0.0366845	N	N
P57741	Probable prefoldin subunit 3 OS=Arabidopsis thaliana (Mouse-ear cress) OX=3702 GN=TAIR:locus:2157819 PE=1 SV=1	0.05	-4.34	0.01	2	Y	0.616	0.210419	N	2.56	1.35	0.382	0.417937	N	0.747	0.126679	N	N	1	0	0.998	0.000869459	N	1	0	N	1.25	0.32	0.834	0.0788339	N	0.98	0.00877392	N	N
O82200	Inositol oxygenase 2 OS=Arabidopsis thaliana (Mouse-ear cress) OX=3702 GN=MIOX2 PE=2 SV=2	0.05	-4.28	0.002	2.69897	Y	0.462	0.335358	N	1	0	1	0	N	1	0	N	N	0.3	-1.72	0.167	0.777284	N	1	0	N	1	0	1	0	N	1	0	N	N
Q9FJK8	Probable disease resistance RPP8-like protein 4 OS=Arabidopsis thaliana (Mouse-ear cress) OX=3702 GN=RPP8L4 PE=2 SV=1	0.05	-4.31	0.036	1.4437	Y	0.765	0.116339	N	1.29	0.37	0.85	0.0705811	N	0.983	0.00744648	N	N	0.22	-2.17	0.27	0.568636	N	1	0	N	1	0	1	0	N	1	0	N	N
Q8LPS1	Long chain acyl-CoA synthetase 6, peroxisomal OS=Arabidopsis thaliana (Mouse-ear cress) OX=3702 GN=LACS6 PE=1 SV=1	0.06	-3.99	0.015	1.82391	Y	0.718	0.143876	N	0.37	-1.42	0.352	0.453457	N	0.724	0.140261	N	N	5.02	2.33	0.136	0.866461	N	1	0	N	0.07	-3.76	0.021	1.67778	Y	0.187	0.728158	N	N
O80452	AMP deaminase OS=Arabidopsis thaliana (Mouse-ear cress) OX=3702 GN=AMPD PE=1 SV=2	0.06	-4.09	0.009	2.04576	Y	0.565	0.247952	N	0.45	-1.15	0.418	0.378824	N	0.769	0.114074	N	N	0.46	-1.13	0.425	0.371611	N	1	0	N	6.76	2.76	0.062	1.20761	N	0.332	0.478862	N	N
B9DFG3	DExH-box ATP-dependent RNA helicase DExH15 chloroplastic OS=Arabidopsis thaliana (Mouse-ear cress) OX=3702 GN=ISE2 PE=1 SV=2	0.06	-4.07	0.021	1.67778	Y	0.719	0.143271	N	11.48	3.52	0.042	1.37675	Y	0.291	0.536107	N	N	0.87	-0.2	0.905	0.0433514	N	1	0	N	8.52	3.09	0.071	1.14874	N	0.359	0.444906	N	N
F4JQE2	FAD/NAD(P)-binding oxidoreductase family protein OS=Arabidopsis thaliana (Mouse-ear cress) OX=3702 GN=PDE327 PE=1 SV=1	0.06	-3.98	0.077	1.11351	N	0.788	0.103474	N	4.7	2.23	0.307	0.512862	N	0.69	0.161151	N	N	3.76	1.91	0.381	0.419075	N	1	0	N	13.75	3.78	0.092	1.03621	N	0.406	0.391474	N	N
F4K5J1	Myosin-17 OS=Arabidopsis thaliana (Mouse-ear cress) OX=3702 GN=XI-K PE=1 SV=2	0.06	-4.07	0.042	1.37675	Y	0.769	0.114074	N	3.35	1.75	0.359	0.444906	N	0.731	0.136083	N	N	1.52	0.6	0.75	0.124939	N	1	0	N	4.94	2.31	0.23	0.638272	N	0.617	0.209715	N	N
Q9LQQ3	At1g07750/F24B9_13 OS=Arabidopsis thaliana (Mouse-ear cress) OX=3702 GN=TAIR:locus:2026545 PE=1 SV=1	0.06	-4.01	0.017	1.76955	Y	0.719	0.143271	N	0.09	-3.49	0.034	1.46852	Y	0.263	0.580044	N	N	2.87	1.52	0.33	0.481486	N	1	0	N	0.27	-1.87	0.234	0.630784	N	0.625	0.20412	N	N
F4I0K2	Fructokinase-like 2, chloroplastic OS=Arabidopsis thaliana (Mouse-ear cress) OX=3702 GN=FLN2 PE=1 SV=2	0.06	-4.16	0.016	1.79588	Y	0.718	0.143876	N	3.68	1.88	0.244	0.61261	N	0.629	0.201349	N	N	0.91	-0.14	0.928	0.032452	N	1	0	N	3.01	1.59	0.322	0.492144	N	0.702	0.153663	N	N
Q9LS26	Serine/threonine-protein kinase BSK2 OS=Arabidopsis thaliana (Mouse-ear cress) OX=3702 GN=BSK2 PE=1 SV=1	0.06	-4.13	0.005	2.30103	Y	0.516	0.28735	N	0.42	-1.27	0.346	0.460924	N	0.722	0.141463	N	N	0.15	-2.76	0.049	1.3098	Y	1	0	N	2.41	1.27	0.344	0.463442	N	0.722	0.141463	N	N
Q9LEY9	H/ACA ribonucleoprotein complex subunit 2-like protein OS=Arabidopsis thaliana (Mouse-ear cress) OX=3702 GN=TAIR:locus:2181514 PE=1 SV=1	0.06	-4.15	0.017	1.76955	Y	0.719	0.143271	N	6.37	2.67	0.108	0.966576	N	0.462	0.335358	N	N	0.15	-2.7	0.104	0.982967	N	1	0	N	2.7	1.43	0.377	0.423659	N	0.74	0.130768	N	N
Q9SYM0	Protein VTE6, chloroplastic OS=Arabidopsis thaliana (Mouse-ear cress) OX=3702 GN=VTE6 PE=1 SV=1	0.06	-4.1	0.035	1.45593	Y	0.765	0.116339	N	7.45	2.9	0.124	0.906578	N	0.487	0.312471	N	N	0.52	-0.94	0.607	0.216811	N	1	0	N	0.38	-1.4	0.446	0.350665	N	0.783	0.106238	N	N
Q9C723	Glutamine-dependent NAD(+) synthetase OS=Arabidopsis thaliana (Mouse-ear cress) OX=3702 GN=TAIR:locus:2205667 PE=2 SV=1	0.06	-4.07	0.042	1.37675	Y	0.769	0.114074	N	0.98	-0.04	0.985	0.00656377	N	1	0	N	N	0.33	-1.58	0.408	0.38934	N	1	0	N	1.49	0.58	0.76	0.119186	N	0.95	0.0222764	N	N
Q9ZVQ3	Glutathione S-transferase Z1 OS=Arabidopsis thaliana (Mouse-ear cress) OX=3702 GN=GSTZ1 PE=1 SV=1	0.06	-4.1	0.001	3	Y	0.433	0.363512	N	1.01	0.02	0.987	0.00568285	N	1	0	N	N	1.47	0.55	0.599	0.222573	N	1	0	N	0.9	-0.16	0.882	0.0545314	N	0.992	0.00348833	N	N
Q9SV21	Coatomer subunit beta-1 OS=Arabidopsis thaliana (Mouse-ear cress) OX=3702 GN=TAIR:locus:2125254 PE=3 SV=2	0.06	-3.96	0.087	1.06048	N	0.788	0.103474	N	2.45	1.29	0.562	0.250264	N	0.852	0.0695604	N	N	0.64	-0.65	0.77	0.113509	N	1	0	N	1.06	0.09	0.968	0.0141246	N	1	0	N	N
Q8LDQ8	At5g24165 OS=Arabidopsis thaliana (Mouse-ear cress) OX=3702 GN=TAIR:locus:505006633 PE=1 SV=1	0.06	-4.12	0.176	0.754487	N	0.813	0.0899095	N	4.04	2.01	0.5	0.30103	N	0.815	0.0888424	N	N	0.06	-4.16	0.172	0.764472	N	1	0	N	0.98	-0.03	0.992	0.00348833	N	1	0	N	N
F4IW10	Elongation factor G-2, mitochondrial OS=Arabidopsis thaliana (Mouse-ear cress) OX=3702 GN=MEFG2 PE=1 SV=1	0.06	-4.1	0.003	2.52288	Y	0.498	0.302771	N	1	0	1	0	N	1	0	N	N	0.18	-2.5	0.055	1.25964	N	1	0	N	1	0	1	0	N	1	0	N	N
O82782	1-(5-phosphoribosyl)-5-[(5-phosphoribosylamino)methylideneamino] imidazole-4-carboxamide isomerase, chloroplastic OS=Arabidopsis thaliana (Mouse-ear cress) OX=3702 GN=HISN3 PE=2 SV=1	0.07	-3.88	0.027	1.56864	Y	0.765	0.116339	N	0.14	-2.87	0.091	1.04096	N	0.435	0.361511	N	N	0.13	-2.91	0.087	1.06048	N	1	0	N	0.04	-4.51	0.012	1.92082	Y	0.14	0.853872	N	N
Q94A09	tRNA (carboxymethyluridine(34)-5-O)-methyltransferase OS=Arabidopsis thaliana (Mouse-ear cress) OX=3702 GN=TRM9 PE=1 SV=1	0.07	-3.87	0.034	1.46852	Y	0.765	0.116339	N	6.13	2.62	0.137	0.863279	N	0.504	0.297569	N	N	0.23	-2.14	0.219	0.659556	N	1	0	N	11.25	3.49	0.052	1.284	N	0.31	0.508638	N	N
Q9SJI8	Multiprotein-bridging factor 1a OS=Arabidopsis thaliana (Mouse-ear cress) OX=3702 GN=MBF1A PE=2 SV=1	0.07	-3.83	0.038	1.42022	Y	0.769	0.114074	N	12.77	3.67	0.045	1.34679	Y	0.303	0.518557	N	N	0.07	-3.83	0.038	1.42022	Y	1	0	N	11.63	3.54	0.053	1.27572	N	0.311	0.50724	N	N
Q9SRI1	Protein transport protein SEC13 homolog A OS=Arabidopsis thaliana (Mouse-ear cress) OX=3702 GN=SEC13A PE=1 SV=1	0.07	-3.8	0.085	1.07058	N	0.788	0.103474	N	3.74	1.9	0.373	0.428291	N	0.742	0.129596	N	N	0.25	-2.02	0.344	0.463442	N	1	0	N	13.88	3.8	0.085	1.07058	N	0.392	0.406714	N	N
Q42510	ARF guanine-nucleotide exchange factor GNOM OS=Arabidopsis thaliana (Mouse-ear cress) OX=3702 GN=GN PE=1 SV=1	0.07	-3.8	0.037	1.4318	Y	0.769	0.114074	N	0.21	-2.27	0.195	0.709965	N	0.57	0.244125	N	N	1.32	0.4	0.816	0.0883098	N	1	0	N	0.16	-2.62	0.139	0.856985	N	0.483	0.316053	N	N
F4IT21	Uncharacterized protein OS=Arabidopsis thaliana (Mouse-ear cress) OX=3702 GN=TAIR:locus:1005716651 PE=1 SV=1	0.07	-3.93	0.018	1.74473	Y	0.719	0.143271	N	1.14	0.19	0.903	0.0443122	N	0.993	0.00305075	N	N	0.24	-2.08	0.186	0.730487	N	1	0	N	1.24	0.31	0.842	0.0746879	N	0.983	0.00744648	N	N
Q9LZH9	60S ribosomal protein L7a-2 OS=Arabidopsis thaliana (Mouse-ear cress) OX=3702 GN=RPL7AB PE=1 SV=1	0.07	-3.84	0.048	1.31876	Y	0.777	0.109579	N	2.64	1.4	0.449	0.347754	N	0.785	0.10513	N	N	0.5	-1	0.589	0.229885	N	1	0	N	1.02	0.03	0.988	0.00524305	N	1	0	N	N
O24521	Non-symbiotic hemoglobin 2 OS=Arabidopsis thaliana (Mouse-ear cress) OX=3702 GN=AHB2 PE=1 SV=1	0.08	-3.71	0.003	2.52288	Y	0.498	0.302771	N	4.71	2.24	0.05	1.30103	Y	0.317	0.498941	N	N	0.54	-0.88	0.421	0.375718	N	1	0	N	4.8	2.26	0.047	1.3279	Y	0.297	0.527244	N	N
P32746	Dihydroorotate dehydrogenase (quinone), mitochondrial OS=Arabidopsis thaliana (Mouse-ear cress) OX=3702 GN=PYRD PE=1 SV=2	0.08	-3.69	0.034	1.46852	Y	0.765	0.116339	N	1.38	0.46	0.777	0.109579	N	0.952	0.0213631	N	N	0.46	-1.12	0.496	0.304518	N	1	0	N	0.2	-2.31	0.169	0.772113	N	0.531	0.274905	N	N
Q9T034	Phenylalanine--tRNA ligase alpha subunit, cytoplasmic OS=Arabidopsis thaliana (Mouse-ear cress) OX=3702 GN=TAIR:locus:2136328 PE=2 SV=3	0.08	-3.68	0.017	1.76955	Y	0.719	0.143271	N	10.35	3.37	0.027	1.56864	Y	0.229	0.640165	N	N	1.43	0.51	0.719	0.143271	N	1	0	N	2.7	1.43	0.319	0.496209	N	0.701	0.154282	N	N
B9DFK5	Protein RETICULATA, chloroplastic OS=Arabidopsis thaliana (Mouse-ear cress) OX=3702 GN=RE PE=1 SV=1	0.08	-3.66	0.123	0.910095	N	0.796	0.0990869	N	16.04	4	0.093	1.03152	N	0.439	0.357535	N	N	0.31	-1.68	0.467	0.330683	N	1	0	N	4.53	2.18	0.347	0.459671	N	0.725	0.139662	N	N
Q9C667	Chaperonin 60 subunit beta 4, chloroplastic OS=Arabidopsis thaliana (Mouse-ear cress) OX=3702 GN=CPN60B4 PE=1 SV=1	0.08	-3.72	0.095	1.02228	N	0.788	0.103474	N	5.92	2.57	0.239	0.621602	N	0.623	0.205512	N	N	0.35	-1.49	0.488	0.31158	N	1	0	N	4.08	2.03	0.349	0.457175	N	0.725	0.139662	N	N
Q9XIJ0	Nucleic acid-binding, OB-fold-like protein OS=Arabidopsis thaliana (Mouse-ear cress) OX=3702 GN=TAIR:locus:2019918 PE=1 SV=1	0.08	-3.63	0.112	0.950782	N	0.788	0.103474	N	3.21	1.68	0.449	0.347754	N	0.784	0.105684	N	N	1	0	0.999	0.000434512	N	1	0	N	3.73	1.9	0.393	0.405607	N	0.751	0.12436	N	N
Q9S7T8	Serpin-ZX OS=Arabidopsis thaliana (Mouse-ear cress) OX=3702 GN=TAIR:locus:2015443 PE=1 SV=1	0.08	-3.59	0.029	1.5376	Y	0.765	0.116339	N	0.95	-0.07	0.965	0.0154727	N	1	0	N	N	0.75	-0.41	0.789	0.102923	N	1	0	N	2.39	1.25	0.416	0.380907	N	0.768	0.114639	N	N
Q8VZU2	Syntaxin-132 OS=Arabidopsis thaliana (Mouse-ear cress) OX=3702 GN=SYP132 PE=1 SV=1	0.08	-3.71	0.047	1.3279	Y	0.777	0.109579	N	10.26	3.36	0.07	1.1549	N	0.38	0.420216	N	N	0.99	-0.01	0.995	0.00217692	N	1	0	N	2.51	1.33	0.457	0.340084	N	0.788	0.103474	N	N
Q9LF97	CBS domain-containing protein CBSCBSPB3 OS=Arabidopsis thaliana (Mouse-ear cress) OX=3702 GN=CBSCBSPB3 PE=1 SV=1	0.08	-3.67	0.062	1.20761	N	0.785	0.10513	N	1.03	0.04	0.985	0.00656377	N	1	0	N	N	2.03	1.02	0.587	0.231362	N	1	0	N	0.42	-1.26	0.502	0.299296	N	0.805	0.0942041	N	N
O23212	Splicing factor U2af large subunit A OS=Arabidopsis thaliana (Mouse-ear cress) OX=3702 GN=U2AF65A PE=1 SV=2	0.08	-3.63	0.076	1.11919	N	0.788	0.103474	N	5.65	2.5	0.211	0.675718	N	0.59	0.229148	N	N	0.26	-1.93	0.33	0.481486	N	1	0	N	0.54	-0.88	0.652	0.185752	N	0.897	0.0472076	N	N
Q9SJD4	Long chain acyl-CoA synthetase 8 OS=Arabidopsis thaliana (Mouse-ear cress) OX=3702 GN=LACS8 PE=1 SV=1	0.09	-3.4	0.083	1.08092	N	0.788	0.103474	N	0.35	-1.53	0.42	0.376751	N	0.77	0.113509	N	N	0.75	-0.41	0.827	0.0824945	N	1	0	N	0.17	-2.53	0.19	0.721246	N	0.56	0.251812	N	N
F4JWP9	109 kDa U5 small nuclear ribonucleoprotein component GFL OS=Arabidopsis thaliana (Mouse-ear cress) OX=3702 GN=GFL PE=2 SV=1	0.09	-3.49	0.035	1.45593	Y	0.765	0.116339	N	0.59	-0.77	0.621	0.206908	N	0.88	0.0555173	N	N	0.37	-1.44	0.358	0.446117	N	1	0	N	3.81	1.93	0.222	0.653647	N	0.61	0.21467	N	N
Q8RWC3	Aminopeptidase (DUF3754) OS=Arabidopsis thaliana (Mouse-ear cress) OX=3702 GN=TAIR:locus:2090639 PE=1 SV=1	0.09	-3.43	0.033	1.48149	Y	0.765	0.116339	N	3.62	1.86	0.227	0.643974	N	0.612	0.213249	N	N	0.7	-0.52	0.73	0.136677	N	1	0	N	3.24	1.69	0.269	0.570248	N	0.655	0.183759	N	N
O23614	Carboxyl-terminal-processing peptidase 2, chloroplastic OS=Arabidopsis thaliana (Mouse-ear cress) OX=3702 GN=CTPA2 PE=1 SV=1	0.09	-3.53	0.039	1.40894	Y	0.769	0.114074	N	2.55	1.35	0.405	0.392545	N	0.761	0.118615	N	N	0.56	-0.85	0.6	0.221849	N	1	0	N	0.34	-1.57	0.335	0.474955	N	0.716	0.145087	N	N
P38420	DNA-directed RNA polymerase II subunit 2 OS=Arabidopsis thaliana (Mouse-ear cress) OX=3702 GN=NRPB2 PE=1 SV=2	0.09	-3.43	0.003	2.52288	Y	0.498	0.302771	N	0.95	-0.07	0.944	0.025028	N	0.998	0.000869459	N	N	0.38	-1.4	0.17	0.769551	N	1	0	N	0.81	-0.3	0.766	0.115771	N	0.954	0.0204516	N	N
Q9LQQ4	Histone H2B.1 OS=Arabidopsis thaliana (Mouse-ear cress) OX=3702 GN=TAIR:locus:2026494 PE=1 SV=3	0.09	-3.52	0.026	1.58503	Y	0.758	0.120331	N	1.95	0.96	0.515	0.288193	N	0.826	0.08302	N	N	2.05	1.04	0.485	0.314258	N	1	0	N	0.9	-0.15	0.921	0.0357404	N	0.999	0.000434512	N	N
P54121	Protein AIG2 A OS=Arabidopsis thaliana (Mouse-ear cress) OX=3702 GN=AIG2A PE=2 SV=1	0.09	-3.54	0.086	1.0655	N	0.788	0.103474	N	2.72	1.44	0.468	0.329754	N	0.801	0.0963675	N	N	0.17	-2.57	0.204	0.69037	N	1	0	N	1.06	0.09	0.965	0.0154727	N	1	0	N	N
Q9FH13	Putative 4-hydroxy-4-methyl-2-oxoglutarate aldolase 3 OS=Arabidopsis thaliana (Mouse-ear cress) OX=3702 GN=TAIR:locus:2156430 PE=1 SV=1	0.09	-3.45	0.014	1.85387	Y	0.718	0.143876	N	0.64	-0.64	0.621	0.206908	N	0.88	0.0555173	N	N	0.85	-0.24	0.853	0.069051	N	1	0	N	1	-0.01	0.996	0.00174066	N	1	0	N	N
Q39232	Sucrose transport protein SUC1 OS=Arabidopsis thaliana (Mouse-ear cress) OX=3702 GN=SUC1 PE=1 SV=1	0.09	-3.56	0.004	2.39794	Y	0.498	0.302771	N	1	0	1	0	N	1	0	N	N	0.43	-1.22	0.266	0.575118	N	1	0	N	1	0	1	0	N	1	0	N	N
Q9LD90	H/ACA ribonucleoprotein complex subunit 4 OS=Arabidopsis thaliana (Mouse-ear cress) OX=3702 GN=CBF5 PE=1 SV=1	0.1	-3.37	0.011	1.95861	Y	0.632	0.199283	N	5.57	2.48	0.051	1.29243	N	0.322	0.492144	N	N	0.25	-2.02	0.105	0.978811	N	1	0	N	9.42	3.24	0.014	1.85387	Y	0.15	0.823909	N	N
Q56ZN6	Pyrophosphate-energized membrane proton pump 2 OS=Arabidopsis thaliana (Mouse-ear cress) OX=3702 GN=AVPL1 PE=1 SV=2	0.1	-3.26	0.102	0.9914	N	0.788	0.103474	N	5.5	2.46	0.211	0.675718	N	0.59	0.229148	N	N	2.24	1.16	0.548	0.261219	N	1	0	N	28.27	4.82	0.02	1.69897	Y	0.185	0.732828	N	N
P93836	4-hydroxyphenylpyruvate dioxygenase OS=Arabidopsis thaliana (Mouse-ear cress) OX=3702 GN=HPD PE=1 SV=2	0.1	-3.31	0.06	1.22185	N	0.785	0.10513	N	11.87	3.57	0.044	1.35655	Y	0.296	0.528708	N	N	0.71	-0.5	0.765	0.116339	N	1	0	N	7.9	2.98	0.087	1.06048	N	0.393	0.405607	N	N
Q9LHQ4	DUF1995 domain-containing protein OS=Arabidopsis thaliana (Mouse-ear cress) OX=3702 GN=TAIR:locus:2083435 PE=1 SV=1	0.1	-3.39	0.043	1.36653	Y	0.769	0.114074	N	2.32	1.22	0.444	0.352617	N	0.783	0.106238	N	N	0.57	-0.8	0.612	0.213249	N	1	0	N	3.27	1.71	0.285	0.545155	N	0.67	0.173925	N	N
Q94EJ6	Probable methyltransferase PMT14 OS=Arabidopsis thaliana (Mouse-ear cress) OX=3702 GN=TAIR:locus:2141035 PE=2 SV=1	0.1	-3.25	0.032	1.49485	Y	0.765	0.116339	N	19.71	4.3	0.006	2.22185	Y	0.105	0.978811	N	N	1.01	0.01	0.995	0.00217692	N	1	0	N	2.4	1.26	0.378	0.422508	N	0.74	0.130768	N	N
A0A1P8BGI7	Phosphoglucosamine mutase family protein OS=Arabidopsis thaliana (Mouse-ear cress) OX=3702 GN=AT5G17530 PE=1 SV=1	0.1	-3.27	0.165	0.782516	N	0.806	0.093665	N	3.98	1.99	0.389	0.41005	N	0.751	0.12436	N	N	0.09	-3.44	0.145	0.838632	N	1	0	N	0.34	-1.55	0.502	0.299296	N	0.805	0.0942041	N	N
Q9C712	Methionyl-tRNA formyltransferase, mitochondrial OS=Arabidopsis thaliana (Mouse-ear cress) OX=3702 GN=pde194 PE=1 SV=1	0.1	-3.33	0.004	2.39794	Y	0.498	0.302771	N	9.72	3.28	0.004	2.39794	Y	0.082	1.08619	N	N	0.63	-0.67	0.512	0.29073	N	1	0	N	0.62	-0.68	0.504	0.297569	N	0.805	0.0942041	N	N
A0A1P8AZ49	Pyridoxamine 5-phosphate oxidase family protein OS=Arabidopsis thaliana (Mouse-ear cress) OX=3702 GN=AT2G04690 PE=1 SV=1	0.1	-3.38	0.02	1.69897	Y	0.719	0.143271	N	0.66	-0.6	0.656	0.183096	N	0.9	0.0457575	N	N	0.99	-0.01	0.996	0.00174066	N	1	0	N	0.64	-0.65	0.63	0.200659	N	0.885	0.0530567	N	N
Q9LMU0	Putative GDP-L-fucose synthase 2 OS=Arabidopsis thaliana (Mouse-ear cress) OX=3702 GN=GER2 PE=1 SV=1	0.1	-3.26	0.005	2.30103	Y	0.516	0.28735	N	1.23	0.3	0.767	0.115205	N	0.948	0.0231917	N	N	0.63	-0.67	0.515	0.288193	N	1	0	N	1.37	0.45	0.658	0.181774	N	0.9	0.0457575	N	N
Q9FNA9	Phospholipid:diacylglycerol acyltransferase 1 OS=Arabidopsis thaliana (Mouse-ear cress) OX=3702 GN=PDAT1 PE=2 SV=1	0.1	-3.33	0.073	1.13668	N	0.788	0.103474	N	3	1.59	0.377	0.423659	N	0.745	0.127844	N	N	0.36	-1.49	0.406	0.391474	N	1	0	N	1.5	0.58	0.743	0.129011	N	0.944	0.025028	N	N
F4JFN7	RNA-binding (RRM/RBD/RNP motifs) family protein OS=Arabidopsis thaliana (Mouse-ear cress) OX=3702 GN=TAIR:locus:2077392 PE=1 SV=1	0.1	-3.26	0.062	1.20761	N	0.785	0.10513	N	0.3	-1.74	0.302	0.519993	N	0.683	0.165579	N	N	4.56	2.19	0.198	0.703335	N	1	0	N	1.06	0.08	0.96	0.0177288	N	1	0	N	N
F4I082	Non-specific lipid transfer protein GPI-anchored 6 OS=Arabidopsis thaliana (Mouse-ear cress) OX=3702 GN=LTPG6 PE=2 SV=2	0.1	-3.38	0.076	1.11919	N	0.788	0.103474	N	11.24	3.49	0.068	1.16749	N	0.375	0.425969	N	N	0.4	-1.33	0.469	0.328827	N	1	0	N	0.98	-0.04	0.984	0.0070049	N	1	0	N	N
Q94A08	Probable galactinol--sucrose galactosyltransferase 2 OS=Arabidopsis thaliana (Mouse-ear cress) OX=3702 GN=RFS2 PE=2 SV=2	0.11	-3.19	0.071	1.14874	N	0.785	0.10513	N	0.01	-6.5	0.001	3	Y	0.03	1.52288	Y	Y	0.4	-1.31	0.442	0.354578	N	1	0	N	0	-7.79	0	-	Y	0.007	2.1549	Y	Y
Q9SJV5	Sec-independent protein translocase protein TATC, chloroplastic OS=Arabidopsis thaliana (Mouse-ear cress) OX=3702 GN=TATC PE=1 SV=2	0.11	-3.23	0.018	1.74473	Y	0.719	0.143271	N	60.81	5.93	0	-	Y	0.007	2.1549	Y	Y	0.7	-0.52	0.679	0.16813	N	1	0	N	23.66	4.56	0.002	2.69897	Y	0.038	1.42022	Y	Y
F4IA48	N-lysine methyltransferase OS=Arabidopsis thaliana (Mouse-ear cress) OX=3702 GN=TAIR:locus:2194764 PE=1 SV=1	0.11	-3.14	0.045	1.34679	Y	0.769	0.114074	N	6.17	2.63	0.089	1.05061	N	0.429	0.367543	N	N	1.46	0.55	0.711	0.14813	N	1	0	N	13.91	3.8	0.018	1.74473	Y	0.17	0.769551	N	N
Q9M651	RAN GTPase-activating protein 2 OS=Arabidopsis thaliana (Mouse-ear cress) OX=3702 GN=RANGAP2 PE=1 SV=2	0.11	-3.19	0.083	1.08092	N	0.788	0.103474	N	2.78	1.47	0.407	0.390406	N	0.762	0.118045	N	N	0.32	-1.65	0.356	0.44855	N	1	0	N	16.98	4.09	0.03	1.52288	Y	0.236	0.627088	N	N
Q9SN79	Hydrolase_4 domain-containing protein OS=Arabidopsis thaliana (Mouse-ear cress) OX=3702 GN=F1P2.140 PE=1 SV=1	0.11	-3.17	0.075	1.12494	N	0.788	0.103474	N	11.1	3.47	0.053	1.27572	N	0.33	0.481486	N	N	1.01	0.01	0.997	0.00130484	N	1	0	N	10.34	3.37	0.06	1.22185	N	0.328	0.484126	N	N
Q9FMT4	SWI/SNF complex component SNF12 homolog OS=Arabidopsis thaliana (Mouse-ear cress) OX=3702 GN=TAIR:locus:2174638 PE=1 SV=1	0.11	-3.13	0.023	1.63827	Y	0.719	0.143271	N	8.13	3.02	0.027	1.56864	Y	0.231	0.636388	N	N	0.7	-0.52	0.686	0.163676	N	1	0	N	5.11	2.35	0.077	1.11351	N	0.374	0.427128	N	N
Q9FNA1	Uncharacterized protein At5g13720 OS=Arabidopsis thaliana (Mouse-ear cress) OX=3702 GN=MSH12.19 PE=1 SV=1	0.11	-3.19	0.012	1.92082	Y	0.659	0.181115	N	3.44	1.78	0.136	0.866461	N	0.504	0.297569	N	N	0.05	-4.31	0.001	3	Y	0.828	0.0819697	N	3.04	1.6	0.177	0.752027	N	0.541	0.266803	N	N
Q6ID84	At2g46100 OS=Arabidopsis thaliana (Mouse-ear cress) OX=3702 GN=TAIR:locus:2062989 PE=1 SV=1	0.11	-3.24	0.069	1.16115	N	0.785	0.10513	N	3.65	1.87	0.28	0.552842	N	0.664	0.177832	N	N	0.75	-0.41	0.809	0.0920515	N	1	0	N	2.81	1.49	0.386	0.413413	N	0.746	0.127261	N	N
Q9LZ08	Protein MODIFIER OF SNC1 11 OS=Arabidopsis thaliana (Mouse-ear cress) OX=3702 GN=MOS11 PE=1 SV=1	0.11	-3.17	0.066	1.18046	N	0.785	0.10513	N	1.77	0.82	0.618	0.209012	N	0.879	0.0560111	N	N	0.26	-1.96	0.243	0.614394	N	1	0	N	2.21	1.14	0.489	0.310691	N	0.802	0.0958256	N	N
Q9FFT6	SUI1 domain-containing protein OS=Arabidopsis thaliana (Mouse-ear cress) OX=3702 GN=MBG8.21 PE=1 SV=1	0.11	-3.2	0.147	0.832683	N	0.801	0.0963675	N	1.62	0.7	0.744	0.128427	N	0.942	0.0259491	N	N	0.11	-3.2	0.147	0.832683	N	1	0	N	2.2	1.14	0.596	0.224754	N	0.865	0.0629839	N	N
Q9FM97	Pyruvate kinase OS=Arabidopsis thaliana (Mouse-ear cress) OX=3702 GN=MCD7.8 PE=1 SV=1	0.11	-3.13	0.004	2.39794	Y	0.498	0.302771	N	1.27	0.35	0.713	0.14691	N	0.933	0.0301184	N	N	0.88	-0.18	0.847	0.0721166	N	1	0	N	1.27	0.35	0.714	0.146302	N	0.928	0.032452	N	N
Q9LSX7	Peroxisome biogenesis protein 22 OS=Arabidopsis thaliana (Mouse-ear cress) OX=3702 GN=PEX22 PE=1 SV=1	0.11	-3.15	0.117	0.931814	N	0.79	0.102373	N	5.38	2.43	0.221	0.655608	N	0.605	0.218245	N	N	3.14	1.65	0.399	0.399027	N	1	0	N	1.61	0.69	0.724	0.140261	N	0.933	0.0301184	N	N
Q9SJ13	GDNF domain-containing protein OS=Arabidopsis thaliana (Mouse-ear cress) OX=3702 GN=TAIR:locus:2052454 PE=1 SV=1	0.11	-3.23	0.149	0.826814	N	0.805	0.0942041	N	1.02	0.03	0.991	0.00392635	N	1	0	N	N	0.86	-0.21	0.922	0.0352691	N	1	0	N	0.63	-0.67	0.757	0.120904	N	0.949	0.0227338	N	N
Q9SN73	Protein BUNDLE SHEATH DEFECTIVE 2, chloroplastic OS=Arabidopsis thaliana (Mouse-ear cress) OX=3702 GN=BSD2 PE=1 SV=1	0.11	-3.13	0.062	1.20761	N	0.785	0.10513	N	2.35	1.23	0.442	0.354578	N	0.783	0.106238	N	N	0.27	-1.91	0.239	0.621602	N	1	0	N	1.24	0.3	0.848	0.0716041	N	0.986	0.00612309	N	N
Q1JPL4	External alternative NAD(P)H-ubiquinone oxidoreductase B1, mitochondrial OS=Arabidopsis thaliana (Mouse-ear cress) OX=3702 GN=NDB1 PE=1 SV=1	0.11	-3.16	0.033	1.48149	Y	0.765	0.116339	N	1.13	0.18	0.897	0.0472076	N	0.991	0.00392635	N	N	1.13	0.18	0.896	0.047692	N	1	0	N	1.2	0.26	0.851	0.0700704	N	0.988	0.00524306	N	N
Q43314	Glutamate dehydrogenase 1 OS=Arabidopsis thaliana (Mouse-ear cress) OX=3702 GN=GDH1 PE=1 SV=1	0.11	-3.16	0.002	2.69897	Y	0.433	0.363512	N	1.51	0.6	0.499	0.301899	N	0.815	0.0888424	N	N	0.84	-0.26	0.771	0.112946	N	1	0	N	1.1	0.14	0.876	0.0574959	N	0.992	0.00348833	N	N
Q8GS60	7-hydroxymethyl chlorophyll a reductase, chloroplastic OS=Arabidopsis thaliana (Mouse-ear cress) OX=3702 GN=HCAR PE=1 SV=1	0.11	-3.15	0.014	1.85387	Y	0.718	0.143876	N	1.22	0.29	0.804	0.094744	N	0.959	0.0181814	N	N	0.98	-0.03	0.98	0.00877392	N	1	0	N	0.92	-0.12	0.919	0.0366845	N	0.999	0.000434512	N	N
P51422	60S ribosomal protein L35a-4 OS=Arabidopsis thaliana (Mouse-ear cress) OX=3702 GN=RPL35AD PE=3 SV=2	0.11	-3.14	0.183	0.737549	N	0.813	0.0899095	N	2.67	1.42	0.54	0.267606	N	0.837	0.0772745	N	N	0.22	-2.2	0.346	0.460924	N	1	0	N	1.08	0.11	0.961	0.0172766	N	1	0	N	N
Q8VZ95	Vesicle-associated protein 1-1 OS=Arabidopsis thaliana (Mouse-ear cress) OX=3702 GN=PVA11 PE=1 SV=1	0.11	-3.22	0.103	0.987163	N	0.788	0.103474	N	4.35	2.12	0.273	0.563837	N	0.66	0.180456	N	N	0.76	-0.39	0.837	0.0772745	N	1	0	N	0.96	-0.06	0.973	0.0118872	N	1	0	N	N
Q9M8L4	Glycerol kinase OS=Arabidopsis thaliana (Mouse-ear cress) OX=3702 GN=GLPK PE=1 SV=1	0.11	-3.24	0.171	0.767004	N	0.81	0.091515	N	1.03	0.05	0.984	0.0070049	N	1	0	N	N	0.28	-1.82	0.433	0.363512	N	1	0	N	0.98	-0.03	0.991	0.00392635	N	1	0	N	N
Q9LRN0	Protein kinase domain-containing protein OS=Arabidopsis thaliana (Mouse-ear cress) OX=3702 GN=TAIR:locus:2093711 PE=1 SV=1	0.11	-3.14	0.002	2.69897	Y	0.433	0.363512	N	1	0	1	0	N	1	0	N	N	1.36	0.44	0.61	0.21467	N	1	0	N	1	0	1	0	N	1	0	N	N
Q9S9W2	Short-chain dehydrogenase/reductase SDRA OS=Arabidopsis thaliana (Mouse-ear cress) OX=3702 GN=SDRA PE=1 SV=1	0.12	-3.09	0.082	1.08619	N	0.788	0.103474	N	0.92	-0.12	0.942	0.0259491	N	0.998	0.000869459	N	N	1.41	0.5	0.769	0.114074	N	1	0	N	0.07	-3.79	0.036	1.4437	Y	0.261	0.583359	N	N
Q8GXB1	UPF0548 protein At2g17695 OS=Arabidopsis thaliana (Mouse-ear cress) OX=3702 GN=TAIR:locus:1005716645 PE=2 SV=1	0.12	-3	0.176	0.754487	N	0.813	0.0899095	N	8.32	3.06	0.169	0.772113	N	0.539	0.268411	N	N	0.29	-1.77	0.417	0.379864	N	1	0	N	11.26	3.49	0.118	0.928118	N	0.454	0.342944	N	N
Q8VZT0	Putative H/ACA ribonucleoprotein complex subunit 1-like protein 1 OS=Arabidopsis thaliana (Mouse-ear cress) OX=3702 GN=TAIR:locus:2079349 PE=2 SV=1	0.12	-3.1	0.109	0.962574	N	0.788	0.103474	N	4.53	2.18	0.251	0.600326	N	0.637	0.195861	N	N	0.65	-0.63	0.736	0.133122	N	1	0	N	7.44	2.9	0.133	0.876148	N	0.472	0.326058	N	N
Q9SRE0	5-formyltetrahydrofolate cyclo-ligase-like protein COG0212 OS=Arabidopsis thaliana (Mouse-ear cress) OX=3702 GN=COG0212 PE=2 SV=1	0.12	-3.01	0.157	0.8041	N	0.806	0.093665	N	3.87	1.95	0.35	0.455932	N	0.722	0.141463	N	N	0.13	-2.98	0.16	0.79588	N	1	0	N	5.07	2.34	0.265	0.576754	N	0.652	0.185752	N	N
Q9M088	Glucan endo-1,3-beta-glucosidase 5 OS=Arabidopsis thaliana (Mouse-ear cress) OX=3702 GN=TAIR:locus:2126286 PE=2 SV=1	0.12	-3.04	0.097	1.01323	N	0.788	0.103474	N	4.13	2.05	0.255	0.59346	N	0.641	0.193142	N	N	0.65	-0.62	0.724	0.140261	N	1	0	N	3.74	1.9	0.288	0.540608	N	0.673	0.171985	N	N
Q9LHF1	Leucine-rich repeat extensin-like protein 4 OS=Arabidopsis thaliana (Mouse-ear cress) OX=3702 GN=LRX4 PE=1 SV=1	0.12	-3.04	0.128	0.89279	N	0.796	0.0990869	N	9.09	3.18	0.112	0.950782	N	0.47	0.327902	N	N	0.89	-0.16	0.932	0.0305841	N	1	0	N	3.27	1.71	0.382	0.417937	N	0.743	0.129011	N	N
O48723	Patatin-like protein 2 OS=Arabidopsis thaliana (Mouse-ear cress) OX=3702 GN=PLP2 PE=1 SV=1	0.12	-3.08	0.065	1.18709	N	0.785	0.10513	N	0.34	-1.56	0.334	0.476254	N	0.711	0.14813	N	N	0.07	-3.86	0.024	1.61979	Y	1	0	N	0.4	-1.33	0.406	0.391474	N	0.761	0.118615	N	N
C0LGN2	Probable leucine-rich repeat receptor-like serine/threonine-protein kinase At3g14840 OS=Arabidopsis thaliana (Mouse-ear cress) OX=3702 GN=LRR-RLK PE=1 SV=1	0.12	-3.12	0.023	1.63827	Y	0.719	0.143271	N	0.66	-0.6	0.639	0.194499	N	0.886	0.0525663	N	N	1.79	0.84	0.512	0.29073	N	1	0	N	0.55	-0.87	0.496	0.304518	N	0.803	0.0952845	N	N
Q9FY71	Protein EXORDIUM-like 4 OS=Arabidopsis thaliana (Mouse-ear cress) OX=3702 GN=EXL4 PE=2 SV=1	0.12	-3.1	0.031	1.50864	Y	0.765	0.116339	N	0.57	-0.81	0.549	0.260428	N	0.843	0.0741724	N	N	0.3	-1.73	0.208	0.681937	N	1	0	N	0.53	-0.92	0.497	0.303644	N	0.803	0.0952845	N	N
Q94FY7	Tocopherol cyclase, chloroplastic OS=Arabidopsis thaliana (Mouse-ear cress) OX=3702 GN=VTE1 PE=1 SV=1	0.12	-3.08	0.097	1.01323	N	0.788	0.103474	N	0.15	-2.7	0.143	0.844664	N	0.509	0.293282	N	N	0.33	-1.61	0.371	0.430626	N	1	0	N	0.46	-1.12	0.531	0.274905	N	0.827	0.0824945	N	N
Q9M386	LEA_2 domain-containing protein OS=Arabidopsis thaliana (Mouse-ear cress) OX=3702 GN=F24B22.160 PE=1 SV=1	0.12	-3.02	0.095	1.02228	N	0.788	0.103474	N	0.84	-0.25	0.885	0.0530567	N	0.989	0.00480371	N	N	1.8	0.85	0.626	0.203426	N	1	0	N	0.69	-0.54	0.756	0.121478	N	0.949	0.0227338	N	N
Q0WWE3	Cytochrome b-c1 complex subunit 6-1, mitochondrial OS=Arabidopsis thaliana (Mouse-ear cress) OX=3702 GN=QCR6-1 PE=1 SV=1	0.12	-3.01	0.06	1.22185	N	0.785	0.10513	N	1.32	0.4	0.794	0.100179	N	0.956	0.0195421	N	N	0.22	-2.2	0.161	0.793174	N	1	0	N	1.34	0.43	0.78	0.107905	N	0.959	0.0181814	N	N
Q9LK72	Lectin-like protein At3g16530 OS=Arabidopsis thaliana (Mouse-ear cress) OX=3702 GN=TAIR:locus:2088349 PE=1 SV=1	0.12	-3.09	0.194	0.712198	N	0.814	0.0893756	N	1.13	0.18	0.938	0.0277972	N	0.998	0.000869459	N	N	1.13	0.18	0.938	0.0277972	N	1	0	N	1.26	0.33	0.887	0.0520764	N	0.993	0.00305075	N	N
Q9LK23	Glucose-6-phosphate 1-dehydrogenase 5, cytoplasmic OS=Arabidopsis thaliana (Mouse-ear cress) OX=3702 GN=G6PD5 PE=1 SV=1	0.12	-3.09	0.069	1.16115	N	0.785	0.10513	N	0.27	-1.89	0.253	0.596879	N	0.639	0.194499	N	N	0.25	-2	0.227	0.643974	N	1	0	N	0.89	-0.16	0.92	0.0362122	N	0.999	0.000434512	N	N
Q9FJH6	ABC transporter F family member 1 OS=Arabidopsis thaliana (Mouse-ear cress) OX=3702 GN=ABCF1 PE=2 SV=1	0.12	-3.11	0.153	0.815309	N	0.805	0.0942041	N	3.31	1.73	0.418	0.378824	N	0.769	0.114074	N	N	0.13	-3	0.168	0.774691	N	1	0	N	0.99	-0.02	0.994	0.00261362	N	1	0	N	N
Q9FWR5	Gamma carbonic anhydrase 1, mitochondrial OS=Arabidopsis thaliana (Mouse-ear cress) OX=3702 GN=GAMMACA1 PE=1 SV=1	0.12	-3.08	0.114	0.943095	N	0.789	0.102923	N	0.8	-0.32	0.865	0.0629839	N	0.989	0.00480371	N	N	0.28	-1.83	0.337	0.47237	N	1	0	N	1	0.01	0.997	0.00130484	N	1	0	N	N
Q9LML6	Flavonol 3-O-glucosyltransferase UGT71C4 OS=Arabidopsis thaliana (Mouse-ear cress) OX=3702 GN=UGT71C4 PE=1 SV=2	0.13	-2.89	0.046	1.33724	Y	0.775	0.110698	N	4.17	2.06	0.143	0.844664	N	0.51	0.29243	N	N	1.38	0.46	0.735	0.133713	N	1	0	N	9.88	3.3	0.025	1.60206	Y	0.205	0.688246	N	N
Q8GYC7	PGR5-like protein 1B, chloroplastic OS=Arabidopsis thaliana (Mouse-ear cress) OX=3702 GN=PGRL1B PE=1 SV=1	0.13	-2.91	0.055	1.25964	N	0.785	0.10513	N	0.54	-0.9	0.533	0.273273	N	0.833	0.079355	N	N	1.63	0.7	0.627	0.202732	N	1	0	N	0.12	-3.06	0.045	1.34679	Y	0.287	0.542118	N	N
Q94K52	Polyketide_cyc domain-containing protein OS=Arabidopsis thaliana (Mouse-ear cress) OX=3702 GN=TAIR:locus:505006094 PE=1 SV=1	0.13	-2.91	0.118	0.928118	N	0.793	0.100727	N	0.06	-4.07	0.034	1.46852	Y	0.263	0.580044	N	N	6.82	2.77	0.136	0.866461	N	1	0	N	0.08	-3.61	0.057	1.24413	N	0.32	0.49485	N	N
F4I6B2	SIT4 phosphatase-associated family protein OS=Arabidopsis thaliana (Mouse-ear cress) OX=3702 GN=TAIR:locus:2028185 PE=1 SV=1	0.13	-2.98	0.177	0.752027	N	0.813	0.0899095	N	4.88	2.29	0.295	0.530178	N	0.678	0.16877	N	N	0.3	-1.74	0.421	0.375718	N	1	0	N	14.24	3.83	0.087	1.06048	N	0.394	0.404504	N	N
Q0WUI9	Probable alpha,alpha-trehalose-phosphate synthase [UDP-forming] 8 OS=Arabidopsis thaliana (Mouse-ear cress) OX=3702 GN=TPS8 PE=2 SV=1	0.13	-2.9	0.124	0.906578	N	0.796	0.0990869	N	3.97	1.99	0.282	0.549751	N	0.666	0.176526	N	N	1.51	0.6	0.742	0.129596	N	1	0	N	7.34	2.88	0.126	0.899629	N	0.462	0.335358	N	N
Q9ZVA1	EP1-like glycoprotein 1 OS=Arabidopsis thaliana (Mouse-ear cress) OX=3702 GN=TAIR:locus:2037563 PE=2 SV=1	0.13	-2.95	0.132	0.879426	N	0.796	0.0990869	N	6.95	2.8	0.152	0.818156	N	0.52	0.283997	N	N	1.04	0.06	0.976	0.0105502	N	1	0	N	7.86	2.97	0.129	0.88941	N	0.466	0.331614	N	N
Q8LF21	Dynamin-related protein 1C OS=Arabidopsis thaliana (Mouse-ear cress) OX=3702 GN=DRP1C PE=1 SV=2	0.13	-2.94	0.141	0.850781	N	0.798	0.0979971	N	10.22	3.35	0.096	1.01773	N	0.443	0.353596	N	N	0.05	-4.45	0.032	1.49485	Y	1	0	N	0.28	-1.86	0.343	0.464706	N	0.721	0.142065	N	N
Q93Z30	AT4g18950/F13C5_120 OS=Arabidopsis thaliana (Mouse-ear cress) OX=3702 GN=TAIR:locus:2117129 PE=1 SV=1	0.13	-2.98	0.11	0.958607	N	0.788	0.103474	N	26.81	4.74	0.015	1.82391	Y	0.175	0.756962	N	N	2.86	1.51	0.404	0.393619	N	1	0	N	2.93	1.55	0.393	0.405607	N	0.751	0.12436	N	N
F4IG73	BEACH domain-containing protein C2 OS=Arabidopsis thaliana (Mouse-ear cress) OX=3702 GN=BCHC2 PE=1 SV=1	0.13	-2.96	0.076	1.11919	N	0.788	0.103474	N	0.35	-1.52	0.345	0.462181	N	0.722	0.141463	N	N	0.99	-0.01	0.995	0.00217692	N	1	0	N	2.35	1.23	0.444	0.352617	N	0.781	0.107349	N	N
Q9ZU66	Putative spliceosome-associated protein OS=Arabidopsis thaliana (Mouse-ear cress) OX=3702 GN=emb2444 PE=1 SV=1	0.13	-2.96	0.096	1.01773	N	0.788	0.103474	N	2.24	1.16	0.497	0.303644	N	0.814	0.0893756	N	N	2.25	1.17	0.495	0.305395	N	1	0	N	0.41	-1.28	0.456	0.341035	N	0.787	0.104025	N	N
Q8GX78	Ascorbate transporter, chloroplastic OS=Arabidopsis thaliana (Mouse-ear cress) OX=3702 GN=PHT4	0.13	-2.99	0.088	1.05552	N	0.788	0.103474	N	1.18	0.24	0.887	0.0520764	N	0.989	0.00480371	N	N	0.13	-2.92	0.095	1.02228	N	1	0	N	2.35	1.23	0.466	0.331614	N	0.788	0.103474	N	N
Q4V3D9	Protein STRICTOSIDINE SYNTHASE-LIKE 10 OS=Arabidopsis thaliana (Mouse-ear cress) OX=3702 GN=SSL10 PE=2 SV=1	0.13	-2.99	0.136	0.866461	N	0.796	0.0990869	N	0.53	-0.93	0.634	0.197911	N	0.884	0.0535477	N	N	0.76	-0.4	0.836	0.0777937	N	1	0	N	2.21	1.14	0.558	0.253366	N	0.834	0.0788339	N	N
Q9C9M1	Protein-lysine N-methyltransferase At1g66680 OS=Arabidopsis thaliana (Mouse-ear cress) OX=3702 GN=AR401 PE=1 SV=1	0.13	-2.92	0.078	1.10791	N	0.788	0.103474	N	0.83	-0.26	0.87	0.0604807	N	0.989	0.00480371	N	N	0.64	-0.64	0.688	0.162412	N	1	0	N	1.83	0.87	0.583	0.234331	N	0.855	0.0680339	N	N
F4K6X0	DUF3148 family protein OS=Arabidopsis thaliana (Mouse-ear cress) OX=3702 GN=CRR42 PE=1 SV=2	0.13	-2.96	0.004	2.39794	Y	0.516	0.28735	N	1.13	0.17	0.852	0.0695604	N	0.984	0.0070049	N	N	0.94	-0.09	0.922	0.0352691	N	1	0	N	1.34	0.42	0.653	0.185087	N	0.897	0.0472076	N	N
O23342	Preprotein translocase subunit SECE1 OS=Arabidopsis thaliana (Mouse-ear cress) OX=3702 GN=SECE1 PE=1 SV=1	0.13	-2.93	0.133	0.876148	N	0.796	0.0990869	N	3.19	1.68	0.38	0.420216	N	0.747	0.126679	N	N	0.31	-1.71	0.372	0.429457	N	1	0	N	1.05	0.07	0.969	0.0136762	N	1	0	N	N
Q8LAD4	At5g57345 OS=Arabidopsis thaliana (Mouse-ear cress) OX=3702 GN=TAIR:locus:505006695 PE=1 SV=1	0.13	-2.91	0.048	1.31876	Y	0.777	0.109579	N	2.24	1.16	0.407	0.390406	N	0.762	0.118045	N	N	0.28	-1.83	0.198	0.703335	N	1	0	N	1.01	0.02	0.99	0.00436481	N	1	0	N	N
O64696	Uncharacterized protein At2g34510 OS=Arabidopsis thaliana (Mouse-ear cress) OX=3702 GN=TAIR:locus:2062321 PE=1 SV=1	0.14	-2.87	0.07	1.1549	N	0.785	0.10513	N	4.02	2.01	0.194	0.712198	N	0.57	0.244125	N	N	1.28	0.35	0.815	0.0888424	N	1	0	N	19.08	4.25	0.01	2	Y	0.13	0.886057	N	N
F4KHD8	Nuclear pore complex protein GP210 OS=Arabidopsis thaliana (Mouse-ear cress) OX=3702 GN=GB210 PE=1 SV=1	0.14	-2.86	0.083	1.08092	N	0.788	0.103474	N	24.01	4.59	0.009	2.04576	Y	0.125	0.90309	N	N	1.92	0.94	0.555	0.255707	N	1	0	N	7.76	2.96	0.074	1.13077	N	0.365	0.437707	N	N
O49636	Mitochondrial pyruvate carrier 4 OS=Arabidopsis thaliana (Mouse-ear cress) OX=3702 GN=MPC4 PE=3 SV=1	0.14	-2.8	0.116	0.935542	N	0.789	0.102923	N	0.36	-1.48	0.393	0.405607	N	0.751	0.12436	N	N	2.61	1.39	0.424	0.372634	N	1	0	N	0.11	-3.2	0.076	1.11919	N	0.367	0.435334	N	N
F4JU03	GST C-terminal domain-containing protein OS=Arabidopsis thaliana (Mouse-ear cress) OX=3702 GN=TAIR:locus:2134005 PE=1 SV=1	0.14	-2.87	0.092	1.03621	N	0.788	0.103474	N	0.27	-1.88	0.26	0.585027	N	0.647	0.189096	N	N	0.4	-1.33	0.421	0.375718	N	1	0	N	0.2	-2.31	0.169	0.772113	N	0.531	0.274905	N	N
Q9FH05	Serine carboxypeptidase-like 42 OS=Arabidopsis thaliana (Mouse-ear cress) OX=3702 GN=SCPL42 PE=2 SV=1	0.14	-2.82	0.168	0.774691	N	0.808	0.0925886	N	21.35	4.42	0.037	1.4318	Y	0.272	0.565431	N	N	0.34	-1.57	0.434	0.36251	N	1	0	N	4.14	2.05	0.311	0.50724	N	0.697	0.156767	N	N
Q5XF06	Mitochondrial import inner membrane translocase subunit TIM44-2 OS=Arabidopsis thaliana (Mouse-ear cress) OX=3702 GN=TIM44-2 PE=1 SV=1	0.14	-2.85	0.109	0.962574	N	0.788	0.103474	N	5.25	2.39	0.174	0.759451	N	0.549	0.260428	N	N	0.93	-0.11	0.948	0.0231917	N	1	0	N	2.74	1.45	0.402	0.395774	N	0.757	0.120904	N	N
Q8VYN6	ATP-dependent 6-phosphofructokinase 5, chloroplastic OS=Arabidopsis thaliana (Mouse-ear cress) OX=3702 GN=PFK5 PE=1 SV=1	0.14	-2.86	0.183	0.737549	N	0.813	0.0899095	N	0.1	-3.26	0.131	0.882729	N	0.498	0.302771	N	N	0.39	-1.37	0.514	0.289037	N	1	0	N	0.31	-1.67	0.429	0.367543	N	0.773	0.111821	N	N
O22100	Protein kinase domain-containing protein OS=Arabidopsis thaliana (Mouse-ear cress) OX=3702 GN=F16M2_110 PE=1 SV=1	0.14	-2.8	0.177	0.752027	N	0.813	0.0899095	N	2.14	1.1	0.588	0.230623	N	0.867	0.0619809	N	N	7.02	2.81	0.176	0.754487	N	1	0	N	2.9	1.54	0.451	0.345823	N	0.785	0.10513	N	N
Q9LIG6	NifU-like protein 4, mitochondrial OS=Arabidopsis thaliana (Mouse-ear cress) OX=3702 GN=NIFU4 PE=2 SV=1	0.14	-2.83	0.02	1.69897	Y	0.719	0.143271	N	0.33	-1.6	0.168	0.774691	N	0.538	0.269218	N	N	0.43	-1.22	0.289	0.539102	N	1	0	N	1.37	0.46	0.687	0.163043	N	0.916	0.0381045	N	N
O64732	UDP-glycosyltransferase 87A1 OS=Arabidopsis thaliana (Mouse-ear cress) OX=3702 GN=UGT87A1 PE=2 SV=1	0.14	-2.87	0.129	0.88941	N	0.796	0.0990869	N	0.51	-0.96	0.601	0.221126	N	0.874	0.0584886	N	N	0.97	-0.05	0.978	0.00966114	N	1	0	N	1.58	0.66	0.718	0.143876	N	0.929	0.0319843	N	N
P92974	Ubiquitin-activating enzyme E1 2 OS=Arabidopsis thaliana (Mouse-ear cress) OX=3702 GN=UBA2 PE=1 SV=1	0.14	-2.87	0.144	0.841638	N	0.801	0.0963675	N	1.01	0.02	0.992	0.00348833	N	1	0	N	N	0.36	-1.47	0.445	0.35164	N	1	0	N	1.58	0.66	0.729	0.137272	N	0.937	0.0282604	N	N
Q9FHG3	16S rRNA processing protein RimM family OS=Arabidopsis thaliana (Mouse-ear cress) OX=3702 GN=TAIR:locus:2151461 PE=1 SV=1	0.14	-2.83	0.095	1.02228	N	0.788	0.103474	N	4.82	2.27	0.174	0.759451	N	0.549	0.260428	N	N	0.34	-1.57	0.34	0.468521	N	1	0	N	0.7	-0.51	0.756	0.121478	N	0.949	0.0227338	N	N
P30302	Aquaporin PIP2-3 OS=Arabidopsis thaliana (Mouse-ear cress) OX=3702 GN=PIP2-3 PE=1 SV=1	0.14	-2.89	0.194	0.712198	N	0.814	0.0893756	N	4.31	2.11	0.338	0.471083	N	0.715	0.145694	N	N	0.11	-3.12	0.162	0.790485	N	1	0	N	0.69	-0.53	0.808	0.0925886	N	0.968	0.0141246	N	N
P40940	ADP-ribosylation factor 3 OS=Arabidopsis thaliana (Mouse-ear cress) OX=3702 GN=ARF3 PE=1 SV=2	0.14	-2.83	0.179	0.747147	N	0.813	0.0899095	N	0.88	-0.19	0.928	0.032452	N	0.996	0.00174066	N	N	0.34	-1.56	0.451	0.345823	N	1	0	N	0.71	-0.49	0.813	0.0899095	N	0.969	0.0136762	N	N
Q38942	Protein RAE1 OS=Arabidopsis thaliana (Mouse-ear cress) OX=3702 GN=RAE1 PE=1 SV=2	0.14	-2.88	0.023	1.63827	Y	0.719	0.143271	N	1.54	0.63	0.596	0.224754	N	0.871	0.0599818	N	N	0.41	-1.27	0.287	0.542118	N	1	0	N	0.88	-0.18	0.878	0.0565055	N	0.992	0.00348833	N	N
Q93ZM6	PKS_ER domain-containing protein OS=Arabidopsis thaliana (Mouse-ear cress) OX=3702 GN=MBK5.9 PE=1 SV=1	0.14	-2.88	0.13	0.886057	N	0.796	0.0990869	N	0.75	-0.42	0.819	0.0867161	N	0.967	0.0145735	N	N	1.06	0.08	0.965	0.0154727	N	1	0	N	0.85	-0.24	0.895	0.048177	N	0.994	0.00261362	N	N
Q9S829	NAD(P)H-quinone oxidoreductase subunit O, chloroplastic OS=Arabidopsis thaliana (Mouse-ear cress) OX=3702 GN=ndhO PE=2 SV=1	0.14	-2.79	0.192	0.716699	N	0.814	0.0893756	N	2.4	1.26	0.548	0.261219	N	0.841	0.075204	N	N	0.05	-4.33	0.05	1.30103	Y	1	0	N	0.95	-0.08	0.97	0.0132283	N	1	0	N	N
B9DGG8	Dormancy-associated protein 1 OS=Arabidopsis thaliana (Mouse-ear cress) OX=3702 GN=DRM1 PE=1 SV=1	0.15	-2.72	0.038	1.42022	Y	0.769	0.114074	N	112.68	6.82	0	-	Y	0.002	2.69897	Y	Y	0.4	-1.3	0.297	0.527244	N	1	0	N	156.08	7.29	0	-	Y	0.001	3	Y	Y
Q9M439	Branched-chain-amino-acid aminotransferase 2, chloroplastic OS=Arabidopsis thaliana (Mouse-ear cress) OX=3702 GN=BCAT2 PE=1 SV=1	0.15	-2.74	0.045	1.34679	Y	0.769	0.114074	N	86.69	6.44	0	-	Y	0.005	2.30103	Y	Y	0.4	-1.32	0.314	0.50307	N	1	0	N	44.47	5.47	0	-	Y	0.013	1.88606	Y	Y
Q8VY07	Clathrin interactor EPSIN 1 OS=Arabidopsis thaliana (Mouse-ear cress) OX=3702 GN=EPSIN1 PE=1 SV=1	0.15	-2.72	0.093	1.03152	N	0.788	0.103474	N	2.54	1.34	0.393	0.405607	N	0.751	0.12436	N	N	0.33	-1.61	0.308	0.511449	N	1	0	N	6.46	2.69	0.096	1.01773	N	0.415	0.381952	N	N
Q8VYR5	Pentatricopeptide repeat-containing protein At4g35850, mitochondrial OS=Arabidopsis thaliana (Mouse-ear cress) OX=3702 GN=TAIR:locus:2125379 PE=1 SV=1	0.15	-2.71	0.08	1.09691	N	0.788	0.103474	N	0.39	-1.37	0.361	0.442493	N	0.732	0.135489	N	N	0.4	-1.31	0.382	0.417937	N	1	0	N	0.19	-2.37	0.122	0.91364	N	0.459	0.338187	N	N
Q56Y85	Methionine aminopeptidase 2B OS=Arabidopsis thaliana (Mouse-ear cress) OX=3702 GN=MAP2B PE=2 SV=2	0.15	-2.77	0.147	0.832683	N	0.801	0.0963675	N	10	3.32	0.086	1.0655	N	0.425	0.371611	N	N	0.14	-2.82	0.141	0.850781	N	1	0	N	6.17	2.63	0.168	0.774691	N	0.531	0.274905	N	N
Q93ZK1	AT3g56060/F18O21_20 OS=Arabidopsis thaliana (Mouse-ear cress) OX=3702 GN=TAIR:locus:2078441 PE=1 SV=1	0.15	-2.78	0.001	3	Y	0.433	0.363512	N	0.44	-1.18	0.122	0.91364	N	0.484	0.315155	N	N	1.18	0.24	0.747	0.126679	N	1	0	N	0.49	-1.02	0.177	0.752027	N	0.541	0.266803	N	N
Q9ZNT1	NADH--cytochrome b5 reductase 1 OS=Arabidopsis thaliana (Mouse-ear cress) OX=3702 GN=CBR1 PE=1 SV=1	0.15	-2.73	0.023	1.63827	Y	0.719	0.143271	N	1.11	0.16	0.889	0.0510982	N	0.989	0.00480371	N	N	1.53	0.62	0.583	0.234331	N	1	0	N	0.51	-0.96	0.392	0.406714	N	0.751	0.12436	N	N
O23712	Proteasome subunit alpha type-1-B OS=Arabidopsis thaliana (Mouse-ear cress) OX=3702 GN=PAF2 PE=1 SV=2	0.15	-2.75	0.066	1.18046	N	0.785	0.10513	N	2.36	1.24	0.389	0.41005	N	0.751	0.12436	N	N	0.91	-0.13	0.927	0.0329203	N	1	0	N	2.32	1.21	0.399	0.399027	N	0.755	0.122053	N	N
Q38842	AT0ZI1 protein OS=Arabidopsis thaliana (Mouse-ear cress) OX=3702 GN=ATOZI1 PE=1 SV=1	0.15	-2.72	0.299	0.524329	N	0.896	0.047692	N	3.85	1.94	0.454	0.342944	N	0.791	0.101824	N	N	8.61	3.11	0.238	0.623423	N	1	0	N	0.25	-2.02	0.437	0.359519	N	0.779	0.108463	N	N
Q8L9R6	At1g68680 OS=Arabidopsis thaliana (Mouse-ear cress) OX=3702 GN=TAIR:locus:2026930 PE=1 SV=1	0.15	-2.77	0.173	0.761954	N	0.813	0.0899095	N	0.12	-3.08	0.132	0.879426	N	0.498	0.302771	N	N	0.4	-1.3	0.512	0.29073	N	1	0	N	0.36	-1.48	0.457	0.340084	N	0.788	0.103474	N	N
Q9FFB3	Vacuolar protein sorting-associated protein 24 homolog 1 OS=Arabidopsis thaliana (Mouse-ear cress) OX=3702 GN=VPS24-1 PE=1 SV=1	0.15	-2.7	0.082	1.08619	N	0.788	0.103474	N	1.08	0.11	0.942	0.0259491	N	0.998	0.000869459	N	N	0.5	-1.01	0.499	0.301899	N	1	0	N	0.49	-1.03	0.493	0.307153	N	0.802	0.0958256	N	N
P56804	30S ribosomal protein S14, chloroplastic OS=Arabidopsis thaliana (Mouse-ear cress) OX=3702 GN=rps14 PE=2 SV=2	0.15	-2.77	0.256	0.59176	N	0.865	0.0629839	N	5.47	2.45	0.313	0.504456	N	0.697	0.156767	N	N	0.09	-3.55	0.151	0.821023	N	1	0	N	3.14	1.65	0.494	0.306273	N	0.802	0.0958256	N	N
Q8RX72	Leucine aminopeptidase 3, chloroplastic OS=Arabidopsis thaliana (Mouse-ear cress) OX=3702 GN=LAP3 PE=2 SV=1	0.15	-2.77	0.109	0.962574	N	0.788	0.103474	N	0.18	-2.46	0.153	0.815309	N	0.522	0.282329	N	N	0.66	-0.59	0.724	0.140261	N	1	0	N	0.69	-0.53	0.752	0.123782	N	0.946	0.0241089	N	N
P42791	60S ribosomal protein L18-2 OS=Arabidopsis thaliana (Mouse-ear cress) OX=3702 GN=RPL18B PE=1 SV=2	0.15	-2.72	0.068	1.16749	N	0.785	0.10513	N	2.42	1.28	0.376	0.424812	N	0.744	0.128427	N	N	0.47	-1.08	0.45	0.346787	N	1	0	N	1.28	0.36	0.801	0.0963675	N	0.966	0.0150229	N	N
Q9M0Z3	K(+) efflux antiporter 3, chloroplastic OS=Arabidopsis thaliana (Mouse-ear cress) OX=3702 GN=KEA3 PE=1 SV=2	0.15	-2.73	0.015	1.82391	Y	0.718	0.143876	N	1.06	0.09	0.934	0.0296531	N	0.998	0.000869459	N	N	0.61	-0.7	0.501	0.300162	N	1	0	N	0.89	-0.16	0.874	0.0584886	N	0.992	0.00348833	N	N
Q9SFX3	Dolichyl-diphosphooligosaccharide--protein glycosyltransferase subunit 1A OS=Arabidopsis thaliana (Mouse-ear cress) OX=3702 GN=OST1A PE=2 SV=1	0.16	-2.65	0.025	1.60206	Y	0.749	0.125518	N	9.3	3.22	0.008	2.09691	Y	0.121	0.917215	N	N	1.08	0.12	0.916	0.0381045	N	1	0	N	5.79	2.53	0.031	1.50864	Y	0.239	0.621602	N	N
Q9ZVN2	Acyltransferase-like protein At1g54570, chloroplastic OS=Arabidopsis thaliana (Mouse-ear cress) OX=3702 GN=TAIR:locus:2199481 PE=1 SV=1	0.16	-2.6	0.14	0.853872	N	0.798	0.0979971	N	0.09	-3.4	0.059	1.22915	N	0.341	0.467246	N	N	1	0	0.998	0.000869459	N	1	0	N	0.11	-3.22	0.072	1.14267	N	0.36	0.443697	N	N
Q8W575	COP9 signalosome complex subunit 3 OS=Arabidopsis thaliana (Mouse-ear cress) OX=3702 GN=CSN3 PE=1 SV=2	0.16	-2.69	0.09	1.04576	N	0.788	0.103474	N	8.35	3.06	0.056	1.25181	N	0.337	0.47237	N	N	0.94	-0.1	0.949	0.0227338	N	1	0	N	4.23	2.08	0.181	0.742321	N	0.546	0.262807	N	N
A0A1P8B9R0	Transcription regulator NOT2/NOT3/NOT5 family protein OS=Arabidopsis thaliana (Mouse-ear cress) OX=3702 GN=MRG7.19 PE=1 SV=1	0.16	-2.66	0.183	0.737549	N	0.813	0.0899095	N	3.08	1.62	0.409	0.388277	N	0.763	0.117475	N	N	1.09	0.13	0.947	0.02365	N	1	0	N	6.36	2.67	0.182	0.739929	N	0.547	0.262013	N	N
Q9SFU0	Protein transport protein Sec24-like At3g07100 OS=Arabidopsis thaliana (Mouse-ear cress) OX=3702 GN=TAIR:locus:2098545 PE=2 SV=2	0.16	-2.62	0.223	0.651695	N	0.834	0.0788339	N	3.67	1.88	0.378	0.422508	N	0.745	0.127844	N	N	2.04	1.03	0.626	0.203426	N	1	0	N	6.11	2.61	0.224	0.649752	N	0.613	0.21254	N	N
Q39251	Actin-depolymerizing factor 2 OS=Arabidopsis thaliana (Mouse-ear cress) OX=3702 GN=ADF2 PE=1 SV=1	0.16	-2.64	0.176	0.754487	N	0.813	0.0899095	N	4.13	2.05	0.288	0.540608	N	0.669	0.174574	N	N	1.85	0.89	0.64	0.19382	N	1	0	N	4.5	2.17	0.261	0.583359	N	0.649	0.187755	N	N
Q9C6I6	Electron transfer flavoprotein subunit alpha, mitochondrial OS=Arabidopsis thaliana (Mouse-ear cress) OX=3702 GN=ETFA PE=1 SV=1	0.16	-2.63	0.151	0.821023	N	0.805	0.0942041	N	0.23	-2.13	0.241	0.617983	N	0.624	0.204815	N	N	1.27	0.34	0.847	0.0721166	N	1	0	N	0.26	-1.97	0.277	0.55752	N	0.662	0.179142	N	N
F4I8Q1	Myosin heavy chain, embryonic smooth protein OS=Arabidopsis thaliana (Mouse-ear cress) OX=3702 GN=YUP8H12.6 PE=1 SV=1	0.16	-2.63	0.114	0.943095	N	0.789	0.102923	N	6.01	2.59	0.119	0.924453	N	0.479	0.319664	N	N	0.89	-0.17	0.915	0.0385789	N	1	0	N	0.3	-1.73	0.289	0.539102	N	0.674	0.17134	N	N
Q9FG38	Sorting nexin 1 OS=Arabidopsis thaliana (Mouse-ear cress) OX=3702 GN=SNX1 PE=1 SV=1	0.16	-2.67	0.17	0.769551	N	0.808	0.0925886	N	0.87	-0.19	0.919	0.0366845	N	0.994	0.00261362	N	N	1.35	0.43	0.82	0.0861861	N	1	0	N	0.27	-1.89	0.326	0.486782	N	0.706	0.151195	N	N
Q9LTK1	SIS domain-containing protein OS=Arabidopsis thaliana (Mouse-ear cress) OX=3702 GN=TAIR:locus:2145136 PE=1 SV=1	0.16	-2.63	0.195	0.709965	N	0.814	0.0893756	N	1.24	0.31	0.876	0.0574959	N	0.989	0.00480371	N	N	0.26	-1.95	0.333	0.477556	N	1	0	N	3.79	1.92	0.339	0.4698	N	0.719	0.143271	N	N
Q93YS4	ABC transporter G family member 22 OS=Arabidopsis thaliana (Mouse-ear cress) OX=3702 GN=ABCG22 PE=1 SV=1	0.16	-2.67	0.143	0.844664	N	0.801	0.0963675	N	0.43	-1.23	0.491	0.308919	N	0.813	0.0899095	N	N	1	-0.01	0.997	0.00130484	N	1	0	N	0.32	-1.63	0.363	0.440093	N	0.734	0.134304	N	N
O78310	Superoxide dismutase [Cu-Zn] 2, chloroplastic OS=Arabidopsis thaliana (Mouse-ear cress) OX=3702 GN=CSD2 PE=1 SV=2	0.16	-2.69	0.104	0.982967	N	0.788	0.103474	N	0.41	-1.3	0.419	0.377786	N	0.77	0.113509	N	N	1.46	0.54	0.734	0.134304	N	1	0	N	0.44	-1.19	0.459	0.338187	N	0.788	0.103474	N	N
F4JF21	Protein PLASTID TRANSCRIPTIONALLY ACTIVE 10 OS=Arabidopsis thaliana (Mouse-ear cress) OX=3702 GN=PTAC10 PE=1 SV=1	0.16	-2.63	0.22	0.657577	N	0.833	0.079355	N	1.6	0.68	0.746	0.127261	N	0.943	0.0254883	N	N	0.29	-1.77	0.405	0.392545	N	1	0	N	2.29	1.2	0.571	0.243364	N	0.846	0.0726296	N	N
F4K4Y5	DEK_C domain-containing protein OS=Arabidopsis thaliana (Mouse-ear cress) OX=3702 GN=MDF20.10 PE=1 SV=1	0.16	-2.68	0.146	0.835647	N	0.801	0.0963675	N	6.17	2.62	0.154	0.812479	N	0.523	0.281498	N	N	0.2	-2.3	0.209	0.679854	N	1	0	N	1.9	0.93	0.606	0.217527	N	0.868	0.0614803	N	N
Q9FKM2	Mitochondrial outer membrane protein porin 4 OS=Arabidopsis thaliana (Mouse-ear cress) OX=3702 GN=VDAC4 PE=1 SV=1	0.16	-2.65	0.054	1.26761	N	0.785	0.10513	N	1.04	0.05	0.97	0.0132283	N	1	0	N	N	0.85	-0.23	0.859	0.0660068	N	1	0	N	1.57	0.65	0.621	0.206908	N	0.879	0.0560111	N	N
Q39222	Ras-related protein RABA1b OS=Arabidopsis thaliana (Mouse-ear cress) OX=3702 GN=RABA1B PE=1 SV=1	0.16	-2.62	0.178	0.74958	N	0.813	0.0899095	N	1.62	0.69	0.715	0.145694	N	0.934	0.0296531	N	N	2.35	1.23	0.518	0.28567	N	1	0	N	1.78	0.83	0.663	0.178486	N	0.902	0.0447935	N	N
P82805	Mitochondrial import receptor subunit TOM20-4 OS=Arabidopsis thaliana (Mouse-ear cress) OX=3702 GN=TOM20-4 PE=1 SV=1	0.16	-2.67	0.127	0.896196	N	0.796	0.0990869	N	0.85	-0.23	0.893	0.0491485	N	0.991	0.00392635	N	N	0.16	-2.66	0.128	0.89279	N	1	0	N	0.73	-0.45	0.79	0.102373	N	0.963	0.0163737	N	N
Q8L7T5	At1g07990/T6D22_5 OS=Arabidopsis thaliana (Mouse-ear cress) OX=3702 GN=TAIR:locus:2205185 PE=1 SV=1	0.16	-2.64	0.128	0.89279	N	0.796	0.0990869	N	0.75	-0.41	0.807	0.0931265	N	0.96	0.0177288	N	N	0.2	-2.32	0.176	0.754487	N	1	0	N	1.16	0.21	0.901	0.0452752	N	0.995	0.00217692	N	N
O23482	Oligopeptide transporter 3 OS=Arabidopsis thaliana (Mouse-ear cress) OX=3702 GN=OPT3 PE=2 SV=3	0.16	-2.66	0.158	0.801343	N	0.806	0.093665	N	2.77	1.47	0.427	0.369572	N	0.776	0.110138	N	N	1.1	0.14	0.938	0.0277972	N	1	0	N	1	0	0.999	0.000434512	N	1	0	N	N
P48001	Homeobox protein knotted-1-like 4 OS=Arabidopsis thaliana (Mouse-ear cress) OX=3702 GN=KNAT4 PE=1 SV=3	0.17	-2.57	0.042	1.37675	Y	0.769	0.114074	N	0.12	-3.09	0.017	1.76955	Y	0.182	0.739929	N	N	0.44	-1.18	0.328	0.484126	N	1	0	N	0.04	-4.52	0.001	3	Y	0.029	1.5376	Y	Y
F4HWC3	Calponin-like domain protein OS=Arabidopsis thaliana (Mouse-ear cress) OX=3702 GN=TAIR:locus:2037365 PE=1 SV=1	0.17	-2.59	0.071	1.14874	N	0.785	0.10513	N	2.36	1.24	0.369	0.432974	N	0.74	0.130768	N	N	1.06	0.08	0.951	0.0218195	N	1	0	N	8.73	3.13	0.032	1.49485	Y	0.242	0.616185	N	N
Q9ZUJ3	AT1G60000 protein OS=Arabidopsis thaliana (Mouse-ear cress) OX=3702 GN=TAIR:locus:2202740 PE=1 SV=1	0.17	-2.59	0.056	1.25181	N	0.785	0.10513	N	4.54	2.18	0.103	0.987163	N	0.459	0.338187	N	N	0.82	-0.28	0.827	0.0824945	N	1	0	N	7.58	2.92	0.033	1.48149	Y	0.247	0.607303	N	N
Q8L7U5	Serine/threonine-protein phosphatase BSL1 OS=Arabidopsis thaliana (Mouse-ear cress) OX=3702 GN=BSL1 PE=1 SV=2	0.17	-2.54	0.066	1.18046	N	0.785	0.10513	N	3.37	1.75	0.192	0.716699	N	0.57	0.244125	N	N	2.7	1.44	0.282	0.549751	N	1	0	N	6.54	2.71	0.051	1.29243	N	0.306	0.514279	N	N
Q9SVW8	Plant intracellular Ras-group-related LRR protein 4 OS=Arabidopsis thaliana (Mouse-ear cress) OX=3702 GN=PIRL4 PE=1 SV=1	0.17	-2.55	0.155	0.809668	N	0.806	0.093665	N	22.3	4.48	0.018	1.74473	Y	0.186	0.730487	N	N	1.09	0.13	0.94	0.0268721	N	1	0	N	10.76	3.43	0.062	1.20761	N	0.332	0.478862	N	N
Q9SKY5	At2g32150/F22D22.10 OS=Arabidopsis thaliana (Mouse-ear cress) OX=3702 GN=TAIR:locus:2045422 PE=1 SV=2	0.17	-2.57	0.104	0.982967	N	0.788	0.103474	N	19.95	4.32	0.01	2	Y	0.139	0.856985	N	N	0.17	-2.57	0.104	0.982967	N	1	0	N	6.68	2.74	0.085	1.07058	N	0.391	0.407823	N	N
Q949Y0	Ubiquitin carboxyl-terminal hydrolase 6 OS=Arabidopsis thaliana (Mouse-ear cress) OX=3702 GN=UBP6 PE=1 SV=1	0.17	-2.6	0.207	0.68403	N	0.817	0.0877779	N	6.84	2.77	0.179	0.747147	N	0.553	0.257275	N	N	0.57	-0.82	0.684	0.164944	N	1	0	N	10.37	3.37	0.106	0.974694	N	0.436	0.360514	N	N
Q9LYT2	Pentatricopeptide repeat-containing protein At3g59040 OS=Arabidopsis thaliana (Mouse-ear cress) OX=3702 GN=AT3G59040 PE=2 SV=2	0.17	-2.52	0.201	0.696804	N	0.814	0.0893756	N	1	0	1	0	N	1	0	N	N	0.35	-1.51	0.438	0.358526	N	1	0	N	7.42	2.89	0.145	0.838632	N	0.496	0.304518	N	N
Q9LHH3	FKBP-type peptidyl-prolyl cis-trans isomerase OS=Arabidopsis thaliana (Mouse-ear cress) OX=3702 GN=TAIR:locus:1009023300 PE=1 SV=1	0.17	-2.6	0.247	0.607303	N	0.852	0.0695604	N	0.93	-0.1	0.963	0.0163737	N	1	0	N	N	0.23	-2.13	0.34	0.468521	N	1	0	N	0.14	-2.8	0.213	0.67162	N	0.597	0.224026	N	N
Q8LD03	40S ribosomal protein S7-3 OS=Arabidopsis thaliana (Mouse-ear cress) OX=3702 GN=RPS7C PE=1 SV=2	0.17	-2.54	0.216	0.665546	N	0.826	0.08302	N	3.93	1.97	0.332	0.478862	N	0.711	0.14813	N	N	0.2	-2.35	0.252	0.598599	N	1	0	N	4.34	2.12	0.299	0.524329	N	0.685	0.164309	N	N
Q94K59	PNP_UDP_1 domain-containing protein OS=Arabidopsis thaliana (Mouse-ear cress) OX=3702 GN=TAIR:locus:2136012 PE=1 SV=1	0.17	-2.54	0.122	0.91364	N	0.796	0.0990869	N	0.43	-1.23	0.443	0.353596	N	0.783	0.106238	N	N	2.29	1.2	0.454	0.342944	N	1	0	N	0.37	-1.43	0.373	0.428291	N	0.74	0.130768	N	N
Q9FZD1	Pentatricopeptide repeat-containing protein At1g26460, mitochondrial OS=Arabidopsis thaliana (Mouse-ear cress) OX=3702 GN=TAIR:locus:2198005 PE=1 SV=1	0.17	-2.55	0.18	0.744727	N	0.813	0.0899095	N	1.04	0.05	0.978	0.00966114	N	1	0	N	N	3.78	1.92	0.307	0.512862	N	1	0	N	2.7	1.43	0.443	0.353596	N	0.781	0.107349	N	N
B9DFG5	PTI1-like tyrosine-protein kinase 3 OS=Arabidopsis thaliana (Mouse-ear cress) OX=3702 GN=PTI13 PE=1 SV=1	0.17	-2.58	0.031	1.50864	Y	0.765	0.116339	N	1.44	0.53	0.639	0.194499	N	0.886	0.0525663	N	N	1.04	0.06	0.959	0.0181814	N	1	0	N	1.62	0.7	0.537	0.270026	N	0.827	0.0824945	N	N
Q9SN96	AT3g46430/F18L15_150 OS=Arabidopsis thaliana (Mouse-ear cress) OX=3702 GN=F18L15.150 PE=1 SV=1	0.17	-2.58	0.043	1.36653	Y	0.769	0.114074	N	1.71	0.78	0.521	0.283162	N	0.826	0.08302	N	N	0.63	-0.67	0.577	0.238824	N	1	0	N	1.38	0.46	0.701	0.154282	N	0.92	0.0362122	N	N
O23053	Probable membrane metalloprotease ARASP2, chloroplastic OS=Arabidopsis thaliana (Mouse-ear cress) OX=3702 GN=ARASP2 PE=2 SV=1	0.17	-2.54	0.088	1.05552	N	0.788	0.103474	N	1.15	0.2	0.889	0.0510982	N	0.989	0.00480371	N	N	1.02	0.02	0.986	0.00612309	N	1	0	N	0.86	-0.21	0.88	0.0555173	N	0.992	0.00348833	N	N
P43333	U2 small nuclear ribonucleoprotein A OS=Arabidopsis thaliana (Mouse-ear cress) OX=3702 GN=TAIR:locus:2024316 PE=2 SV=2	0.17	-2.53	0.29	0.537602	N	0.889	0.0510982	N	1.15	0.21	0.93	0.0315171	N	0.997	0.00130484	N	N	0.62	-0.69	0.77	0.113509	N	1	0	N	1.24	0.31	0.896	0.047692	N	0.994	0.00261362	N	N
F4IBX5	TPR_REGION domain-containing protein OS=Arabidopsis thaliana (Mouse-ear cress) OX=3702 GN=TAIR:locus:504956194 PE=1 SV=1	0.17	-2.52	0.213	0.67162	N	0.824	0.0840728	N	14.4	3.85	0.064	1.19382	N	0.363	0.440093	N	N	0.13	-2.96	0.146	0.835647	N	1	0	N	0.91	-0.14	0.945	0.0245682	N	1	0	N	N
Q9ZQQ0	Serine carboxypeptidase-like 26 OS=Arabidopsis thaliana (Mouse-ear cress) OX=3702 GN=SCPL26 PE=2 SV=1	0.17	-2.56	0.24	0.619789	N	0.844	0.0736576	N	3.68	1.88	0.384	0.415669	N	0.748	0.126098	N	N	1.75	0.81	0.705	0.151811	N	1	0	N	1.07	0.1	0.964	0.015923	N	1	0	N	N
P28188	Ras-related protein RABD2a OS=Arabidopsis thaliana (Mouse-ear cress) OX=3702 GN=RABD2A PE=1 SV=3	0.18	-2.49	0.219	0.659556	N	0.831	0.080399	N	3.78	1.92	0.34	0.468521	N	0.717	0.144481	N	N	3.41	1.77	0.378	0.422508	N	1	0	N	9.93	3.31	0.107	0.970616	N	0.439	0.357535	N	N
Q9FXT6	Peroxisomal membrane protein PEX14 OS=Arabidopsis thaliana (Mouse-ear cress) OX=3702 GN=PEX14 PE=1 SV=2	0.18	-2.45	0.093	1.03152	N	0.788	0.103474	N	5.85	2.55	0.081	1.09151	N	0.412	0.385103	N	N	1.63	0.7	0.618	0.209012	N	1	0	N	4.36	2.12	0.142	0.847712	N	0.487	0.312471	N	N
Q9SIV6	Coiled-coil 90B-like protein (DUF1640) OS=Arabidopsis thaliana (Mouse-ear cress) OX=3702 GN=TAIR:locus:2042644 PE=1 SV=2	0.18	-2.46	0.066	1.18046	N	0.785	0.10513	N	0.97	-0.04	0.975	0.0109954	N	1	0	N	N	0.19	-2.39	0.074	1.13077	N	1	0	N	0.28	-1.86	0.157	0.8041	N	0.514	0.289037	N	N
Q8W4L0	Probable calcium-binding protein CML49 OS=Arabidopsis thaliana (Mouse-ear cress) OX=3702 GN=CML49 PE=2 SV=1	0.18	-2.46	0.078	1.10791	N	0.788	0.103474	N	0.69	-0.54	0.684	0.164944	N	0.917	0.0376307	N	N	2.64	1.4	0.3	0.522879	N	1	0	N	3.36	1.75	0.199	0.701147	N	0.574	0.241088	N	N
Q9FZ88	F3H9.20 protein OS=Arabidopsis thaliana (Mouse-ear cress) OX=3702 GN=TAIR:locus:2010499 PE=1 SV=1	0.18	-2.44	0.239	0.621602	N	0.843	0.0741724	N	1.47	0.55	0.785	0.10513	N	0.953	0.0209071	N	N	1.08	0.11	0.958	0.0186345	N	1	0	N	5.85	2.55	0.22	0.657577	N	0.605	0.218245	N	N
Q37145	Calcium-transporting ATPase 1 OS=Arabidopsis thaliana (Mouse-ear cress) OX=3702 GN=ACA1 PE=1 SV=3	0.18	-2.44	0.054	1.26761	N	0.785	0.10513	N	1.1	0.13	0.911	0.0404816	N	0.994	0.00261362	N	N	2.39	1.26	0.304	0.517126	N	1	0	N	0.38	-1.4	0.253	0.596879	N	0.642	0.192465	N	N
Q9FMM3	Protein ESSENTIAL FOR POTEXVIRUS ACCUMULATION 1 OS=Arabidopsis thaliana (Mouse-ear cress) OX=3702 GN=EXA1 PE=1 SV=1	0.18	-2.47	0.052	1.284	N	0.785	0.10513	N	0.66	-0.6	0.623	0.205512	N	0.88	0.0555173	N	N	0.15	-2.7	0.036	1.4437	Y	1	0	N	0.66	-0.6	0.623	0.205512	N	0.88	0.0555173	N	N
B7ZWR6	Outer envelope protein 61 OS=Arabidopsis thaliana (Mouse-ear cress) OX=3702 GN=OEP61 PE=1 SV=1	0.18	-2.49	0.208	0.681937	N	0.817	0.0877779	N	6.34	2.67	0.179	0.747147	N	0.553	0.257275	N	N	2.77	1.47	0.451	0.345823	N	1	0	N	1.74	0.8	0.681	0.166853	N	0.914	0.0390538	N	N
Q8LFJ5	Multifunctional methyltransferase subunit TRM112 homolog A OS=Arabidopsis thaliana (Mouse-ear cress) OX=3702 GN=TRM112A PE=1 SV=1	0.18	-2.51	0.192	0.716699	N	0.814	0.0893756	N	3.96	1.99	0.297	0.527244	N	0.679	0.16813	N	N	0.8	-0.32	0.865	0.0629839	N	1	0	N	1.56	0.64	0.732	0.135489	N	0.939	0.0273344	N	N
Q8VZG8	MDIS1-interacting receptor like kinase 2 OS=Arabidopsis thaliana (Mouse-ear cress) OX=3702 GN=MIK2 PE=1 SV=3	0.18	-2.45	0.05	1.30103	Y	0.778	0.10902	N	1.15	0.2	0.867	0.0619809	N	0.989	0.00480371	N	N	1.6	0.68	0.567	0.246417	N	1	0	N	1.15	0.2	0.863	0.0639892	N	0.99	0.00436481	N	N
O49607	Subtilisin-like protease SBT1.6 OS=Arabidopsis thaliana (Mouse-ear cress) OX=3702 GN=SBT1.6 PE=2 SV=1	0.18	-2.45	0.196	0.707744	N	0.814	0.0893756	N	1.93	0.95	0.609	0.215383	N	0.878	0.0565055	N	N	1.36	0.44	0.812	0.090444	N	1	0	N	0.98	-0.02	0.99	0.00436481	N	1	0	N	N
Q9SUC6	Berberine bridge enzyme-like 22 OS=Arabidopsis thaliana (Mouse-ear cress) OX=3702 GN=FAD-OXR PE=2 SV=1	0.19	-2.39	0.1	1	N	0.788	0.103474	N	0.15	-2.71	0.064	1.19382	N	0.361	0.442493	N	N	1.03	0.04	0.977	0.0101054	N	1	0	N	0.05	-4.26	0.006	2.22185	Y	0.096	1.01773	N	N
Q9SA23	Syntaxin-51 OS=Arabidopsis thaliana (Mouse-ear cress) OX=3702 GN=SYP51 PE=1 SV=1	0.19	-2.41	0.234	0.630784	N	0.841	0.075204	N	1.32	0.4	0.842	0.0746879	N	0.978	0.00966115	N	N	2.89	1.53	0.444	0.352617	N	1	0	N	0.11	-3.14	0.125	0.90309	N	0.462	0.335358	N	N
Q9FV50	Methionine aminopeptidase 1D, chloroplastic/mitochondrial OS=Arabidopsis thaliana (Mouse-ear cress) OX=3702 GN=MAP1D PE=1 SV=1	0.19	-2.4	0.154	0.812479	N	0.806	0.093665	N	5.78	2.53	0.135	0.869666	N	0.503	0.298432	N	N	0.19	-2.38	0.158	0.801343	N	1	0	N	5.24	2.39	0.157	0.8041	N	0.514	0.289037	N	N
Q8RWM2	Nicotinate phosphoribosyltransferase 1 OS=Arabidopsis thaliana (Mouse-ear cress) OX=3702 GN=NAPRT1 PE=2 SV=1	0.19	-2.41	0.042	1.37675	Y	0.769	0.114074	N	2.46	1.3	0.255	0.59346	N	0.641	0.193142	N	N	1.38	0.46	0.68	0.167491	N	1	0	N	2.88	1.52	0.183	0.737549	N	0.55	0.259637	N	N
Q9ZRT5	Glutathione S-transferase T1 OS=Arabidopsis thaliana (Mouse-ear cress) OX=3702 GN=GSTT1 PE=2 SV=1	0.19	-2.42	0.135	0.869666	N	0.796	0.0990869	N	4.32	2.11	0.189	0.723538	N	0.566	0.247184	N	N	0.41	-1.28	0.42	0.376751	N	1	0	N	4.32	2.11	0.189	0.723538	N	0.558	0.253366	N	N
Q9LMU2	Kunitz trypsin inhibitor 5 OS=Arabidopsis thaliana (Mouse-ear cress) OX=3702 GN=KTI5 PE=2 SV=1	0.19	-2.38	0.093	1.03152	N	0.788	0.103474	N	0.96	-0.07	0.962	0.0168249	N	1	0	N	N	1.5	0.59	0.667	0.175874	N	1	0	N	0.3	-1.72	0.217	0.66354	N	0.6	0.221849	N	N
Q42577	NADH dehydrogenase [ubiquinone] iron-sulfur protein 7, mitochondrial OS=Arabidopsis thaliana (Mouse-ear cress) OX=3702 GN=TAIR:locus:2181885 PE=1 SV=1	0.19	-2.36	0.077	1.11351	N	0.788	0.103474	N	3.03	1.6	0.22	0.657577	N	0.603	0.219683	N	N	1.18	0.23	0.855	0.0680339	N	1	0	N	2.82	1.5	0.249	0.603801	N	0.636	0.196543	N	N
Q9SGE0	UDP-D-apiose/UDP-D-xylose synthase 2 OS=Arabidopsis thaliana (Mouse-ear cress) OX=3702 GN=AXS2 PE=2 SV=1	0.19	-2.42	0.131	0.882729	N	0.796	0.0990869	N	1.87	0.9	0.563	0.249492	N	0.853	0.069051	N	N	0.69	-0.54	0.729	0.137272	N	1	0	N	3.43	1.78	0.26	0.585027	N	0.649	0.187755	N	N
Q9FYE4	Probable calcium-binding protein CML50 OS=Arabidopsis thaliana (Mouse-ear cress) OX=3702 GN=CML50 PE=2 SV=1	0.19	-2.43	0.103	0.987163	N	0.788	0.103474	N	2.5	1.32	0.363	0.440093	N	0.733	0.134896	N	N	0.2	-2.32	0.119	0.924453	N	1	0	N	2.71	1.44	0.324	0.489455	N	0.705	0.151811	N	N
Q38798	Calnexin homolog 2 OS=Arabidopsis thaliana (Mouse-ear cress) OX=3702 GN=AT5G07340 PE=2 SV=2	0.19	-2.39	0.267	0.573489	N	0.881	0.0550241	N	2.17	1.12	0.598	0.223299	N	0.873	0.0589858	N	N	0.57	-0.81	0.701	0.154282	N	1	0	N	4.19	2.07	0.335	0.474955	N	0.716	0.145087	N	N
Q9SVN5	Methionine--tRNA ligase, cytoplasmic OS=Arabidopsis thaliana (Mouse-ear cress) OX=3702 GN=TAIR:locus:2119515 PE=2 SV=1	0.19	-2.38	0.07	1.1549	N	0.785	0.10513	N	1.76	0.81	0.519	0.284833	N	0.826	0.08302	N	N	0.82	-0.29	0.815	0.0888424	N	1	0	N	2.21	1.14	0.368	0.434152	N	0.737	0.132533	N	N
Q8VZK2	Translation machinery-associated protein 22 OS=Arabidopsis thaliana (Mouse-ear cress) OX=3702 GN=TAIR:locus:2143079 PE=1 SV=1	0.19	-2.36	0.11	0.958607	N	0.788	0.103474	N	0.33	-1.58	0.275	0.560667	N	0.661	0.179799	N	N	0.08	-3.61	0.019	1.72125	Y	1	0	N	0.47	-1.09	0.447	0.349692	N	0.783	0.106238	N	N
Q9LYN2	Ferritin-3, chloroplastic OS=Arabidopsis thaliana (Mouse-ear cress) OX=3702 GN=FER3 PE=1 SV=1	0.19	-2.42	0.05	1.30103	Y	0.778	0.10902	N	2.14	1.1	0.354	0.450997	N	0.726	0.139063	N	N	1.43	0.51	0.661	0.179799	N	1	0	N	1.45	0.53	0.65	0.187087	N	0.897	0.0472076	N	N
P0CJ47	Actin-3 OS=Arabidopsis thaliana (Mouse-ear cress) OX=3702 GN=ACT3 PE=1 SV=1	0.19	-2.4	0.1	1	N	0.788	0.103474	N	3.17	1.67	0.245	0.610834	N	0.631	0.199971	N	N	0.74	-0.43	0.76	0.119186	N	1	0	N	0.87	-0.21	0.882	0.0545314	N	0.992	0.00348833	N	N
Q9LUX9	Probable NAD(P)H dehydrogenase (quinone) FQR1-like 3 OS=Arabidopsis thaliana (Mouse-ear cress) OX=3702 GN=TAIR:locus:2178868 PE=1 SV=1	0.19	-2.38	0.057	1.24413	N	0.785	0.10513	N	0.61	-0.72	0.544	0.264401	N	0.839	0.076238	N	N	0.46	-1.13	0.346	0.460924	N	1	0	N	1.1	0.14	0.905	0.0433514	N	0.995	0.00217692	N	N
Q84XU2	Serine/threonine-protein phosphatase 5 OS=Arabidopsis thaliana (Mouse-ear cress) OX=3702 GN=PAPP5 PE=1 SV=1	0.19	-2.4	0.031	1.50864	Y	0.765	0.116339	N	1	0	0.998	0.000869459	N	1	0	N	N	1.22	0.28	0.786	0.104577	N	1	0	N	1.06	0.08	0.935	0.0291884	N	1	0	N	N
Q9FKX3	Cell wall integrity/stress response component OS=Arabidopsis thaliana (Mouse-ear cress) OX=3702 GN=TAIR:locus:2156892 PE=1 SV=1	0.19	-2.42	0.044	1.35655	Y	0.769	0.114074	N	0.54	-0.89	0.439	0.357535	N	0.782	0.106793	N	N	0.7	-0.5	0.658	0.181774	N	1	0	N	0.99	-0.02	0.985	0.00656377	N	1	0	N	N
F4I3P9	UDP-N-acetylmuramoyl-L-alanyl-D-glutamate--2,6-diaminopimelate ligase MurE homolog, chloroplastic OS=Arabidopsis thaliana (Mouse-ear cress) OX=3702 GN=MURE PE=1 SV=1	0.2	-2.33	0.098	1.00877	N	0.788	0.103474	N	5.39	2.43	0.086	1.0655	N	0.425	0.371611	N	N	1.97	0.98	0.473	0.325139	N	1	0	N	14.83	3.89	0.009	2.04576	Y	0.123	0.910095	N	N
Q94K07	Nucleosome assembly protein 1	0.2	-2.35	0.232	0.634512	N	0.839	0.076238	N	23.75	4.57	0.027	1.56864	Y	0.231	0.636388	N	N	0.44	-1.19	0.54	0.267606	N	1	0	N	24.16	4.59	0.027	1.56864	Y	0.217	0.66354	N	N
O49686	Abscisic acid receptor PYR1 OS=Arabidopsis thaliana (Mouse-ear cress) OX=3702 GN=PYR1 PE=1 SV=1	0.2	-2.33	0.128	0.89279	N	0.796	0.0990869	N	5.3	2.41	0.117	0.931814	N	0.476	0.322393	N	N	1.03	0.04	0.977	0.0101054	N	1	0	N	3.01	1.59	0.291	0.536107	N	0.677	0.169411	N	N
Q93ZH0	LysM domain-containing GPI-anchored protein 1 OS=Arabidopsis thaliana (Mouse-ear cress) OX=3702 GN=LYM1 PE=1 SV=1	0.2	-2.34	0.322	0.492144	N	0.903	0.0443122	N	0.09	-3.55	0.139	0.856985	N	0.508	0.294136	N	N	0.18	-2.48	0.295	0.530178	N	1	0	N	0.31	-1.67	0.477	0.321482	N	0.795	0.0996329	N	N
Q8VZ19	60S ribosomal protein L30-2 OS=Arabidopsis thaliana (Mouse-ear cress) OX=3702 GN=RPL30B PE=3 SV=1	0.2	-2.29	0.18	0.744727	N	0.813	0.0899095	N	1.36	0.44	0.791	0.101824	N	0.955	0.0199966	N	N	0.07	-3.85	0.031	1.50864	Y	1	0	N	0.49	-1.02	0.543	0.2652	N	0.828	0.0819697	N	N
Q9LVM2	NAD(P)H-quinone oxidoreductase subunit N, chloroplastic OS=Arabidopsis thaliana (Mouse-ear cress) OX=3702 GN=ndhN PE=2 SV=1	0.2	-2.34	0.095	1.02228	N	0.788	0.103474	N	4.25	2.09	0.134	0.872895	N	0.501	0.300162	N	N	0.59	-0.75	0.578	0.238072	N	1	0	N	1.36	0.45	0.741	0.130182	N	0.944	0.025028	N	N
O04157	Ras-related protein RABG3b OS=Arabidopsis thaliana (Mouse-ear cress) OX=3702 GN=RABG3B PE=1 SV=1	0.2	-2.34	0.083	1.08092	N	0.788	0.103474	N	1.59	0.67	0.604	0.218963	N	0.876	0.0574959	N	N	0.16	-2.66	0.051	1.29243	N	1	0	N	1.14	0.19	0.885	0.0530567	N	0.993	0.00305075	N	N
Q9SSC1	MAPK kinase substrate protein At1g80180 OS=Arabidopsis thaliana (Mouse-ear cress) OX=3702 GN=TAIR:locus:2016264 PE=1 SV=1	0.21	-2.28	0.066	1.18046	N	0.785	0.10513	N	3.01	1.59	0.191	0.718967	N	0.567	0.246417	N	N	0.21	-2.28	0.066	1.18046	N	1	0	N	3.4	1.76	0.149	0.826814	N	0.503	0.298432	N	N
Q8H0V6	ABC transporter F family member 3 OS=Arabidopsis thaliana (Mouse-ear cress) OX=3702 GN=ABCF3 PE=1 SV=1	0.21	-2.28	0.036	1.4437	Y	0.765	0.116339	N	1.55	0.63	0.538	0.269218	N	0.837	0.0772745	N	N	0.56	-0.83	0.42	0.376751	N	1	0	N	2.38	1.25	0.23	0.638272	N	0.617	0.209715	N	N
Q9SN46	Leucine-rich repeat extensin-like protein 5 OS=Arabidopsis thaliana (Mouse-ear cress) OX=3702 GN=LRX5 PE=2 SV=2	0.21	-2.24	0.185	0.732828	N	0.814	0.0893756	N	3.54	1.82	0.277	0.55752	N	0.663	0.178486	N	N	2.18	1.13	0.497	0.303644	N	1	0	N	3.46	1.79	0.286	0.543634	N	0.671	0.173277	N	N
Q07098	Serine/threonine-protein phosphatase PP2A-2 catalytic subunit OS=Arabidopsis thaliana (Mouse-ear cress) OX=3702 GN=PP2A2 PE=1 SV=1	0.21	-2.26	0.165	0.782516	N	0.806	0.093665	N	1.37	0.45	0.774	0.111259	N	0.952	0.0213631	N	N	0.77	-0.37	0.816	0.0883098	N	1	0	N	0.37	-1.43	0.371	0.430626	N	0.738	0.131944	N	N
Q43348	Acid beta-fructofuranosidase 3, vacuolar OS=Arabidopsis thaliana (Mouse-ear cress) OX=3702 GN=BFRUCT3 PE=2 SV=1	0.21	-2.29	0.021	1.67778	Y	0.719	0.143271	N	0.42	-1.27	0.179	0.747147	N	0.553	0.257275	N	N	1.36	0.45	0.629	0.201349	N	1	0	N	0.61	-0.71	0.444	0.352617	N	0.781	0.107349	N	N
Q1ACB3	Homogentisate solanesyltransferase, chloroplastic OS=Arabidopsis thaliana (Mouse-ear cress) OX=3702 GN=HST PE=1 SV=1	0.21	-2.27	0.323	0.490797	N	0.903	0.0443122	N	11.37	3.51	0.133	0.876148	N	0.5	0.30103	N	N	0.7	-0.51	0.823	0.0846002	N	1	0	N	3.19	1.67	0.463	0.334419	N	0.788	0.103474	N	N
Q9LV69	DAO domain-containing protein OS=Arabidopsis thaliana (Mouse-ear cress) OX=3702 GN=MJE7.7 PE=1 SV=1	0.21	-2.28	0.151	0.821023	N	0.805	0.0942041	N	0.39	-1.37	0.381	0.419075	N	0.747	0.126679	N	N	0.46	-1.13	0.466	0.331614	N	1	0	N	0.47	-1.08	0.485	0.314258	N	0.798	0.0979971	N	N
Q9FF75	SUN domain-containing protein 1 OS=Arabidopsis thaliana (Mouse-ear cress) OX=3702 GN=SUN1 PE=1 SV=1	0.21	-2.25	0.091	1.04096	N	0.788	0.103474	N	1.54	0.62	0.627	0.202732	N	0.881	0.0550241	N	N	0.96	-0.06	0.961	0.0172766	N	1	0	N	1.52	0.6	0.636	0.196543	N	0.887	0.0520764	N	N
P42760	Glutathione S-transferase F6 OS=Arabidopsis thaliana (Mouse-ear cress) OX=3702 GN=GSTF6 PE=2 SV=2	0.21	-2.27	0.175	0.756962	N	0.813	0.0899095	N	0.55	-0.86	0.601	0.221126	N	0.874	0.0584886	N	N	0.22	-2.16	0.197	0.705534	N	1	0	N	0.64	-0.64	0.696	0.157391	N	0.92	0.0362122	N	N
Q9LHN3	AT3g18860/MCB22_3 OS=Arabidopsis thaliana (Mouse-ear cress) OX=3702 GN=TAIR:locus:2087921 PE=1 SV=1	0.21	-2.25	0.152	0.818156	N	0.805	0.0942041	N	0.21	-2.22	0.158	0.801343	N	0.527	0.278189	N	N	1.13	0.18	0.906	0.0428718	N	1	0	N	0.83	-0.27	0.858	0.0665127	N	0.99	0.00436481	N	N
O22822	UDP-glycosyltransferase 74F2 OS=Arabidopsis thaliana (Mouse-ear cress) OX=3702 GN=UGT74F2 PE=1 SV=1	0.22	-2.21	0.2	0.69897	N	0.814	0.0893756	N	0.1	-3.27	0.064	1.19382	N	0.361	0.442493	N	N	0.76	-0.4	0.812	0.090444	N	1	0	N	0.09	-3.53	0.047	1.3279	Y	0.296	0.528708	N	N
Q9ZU97	Protein VAC14 homolog OS=Arabidopsis thaliana (Mouse-ear cress) OX=3702 GN=VAC14 PE=1 SV=2	0.22	-2.18	0.234	0.630784	N	0.841	0.075204	N	0.15	-2.72	0.141	0.850781	N	0.508	0.294136	N	N	1.59	0.67	0.709	0.149354	N	1	0	N	0.14	-2.88	0.12	0.920819	N	0.456	0.341035	N	N
Q9FK35	Adenylate kinase 3 OS=Arabidopsis thaliana (Mouse-ear cress) OX=3702 GN=ADK2 PE=1 SV=1	0.22	-2.15	0.37	0.431798	N	0.917	0.0376307	N	15.87	3.99	0.106	0.974694	N	0.462	0.335358	N	N	4.49	2.17	0.367	0.435334	N	1	0	N	4.04	2.01	0.401	0.396856	N	0.756	0.121478	N	N
Q8L7Z3	Anamorsin homolog OS=Arabidopsis thaliana (Mouse-ear cress) OX=3702 GN=TAIR:locus:2146178 PE=1 SV=1	0.22	-2.2	0.217	0.66354	N	0.827	0.0824945	N	3.7	1.89	0.286	0.543634	N	0.667	0.175874	N	N	2.26	1.17	0.503	0.298432	N	1	0	N	0.37	-1.42	0.418	0.378824	N	0.768	0.114639	N	N
O22914	Calvin cycle protein CP12-1, chloroplastic OS=Arabidopsis thaliana (Mouse-ear cress) OX=3702 GN=CP12-1 PE=1 SV=1	0.22	-2.18	0.333	0.477556	N	0.903	0.0443122	N	8.24	3.04	0.181	0.742321	N	0.555	0.255707	N	N	0.19	-2.37	0.293	0.533132	N	1	0	N	1.76	0.81	0.715	0.145694	N	0.928	0.032452	N	N
Q304B9	Neutral ceramidase 2 OS=Arabidopsis thaliana (Mouse-ear cress) OX=3702 GN=NCER2 PE=3 SV=1	0.22	-2.18	0.257	0.590067	N	0.867	0.0619809	N	4.29	2.1	0.273	0.563837	N	0.66	0.180456	N	N	0.28	-1.82	0.34	0.468521	N	1	0	N	0.77	-0.37	0.843	0.0741724	N	0.983	0.00744648	N	N
O81299	AB hydrolase-1 domain-containing protein OS=Arabidopsis thaliana (Mouse-ear cress) OX=3702 GN=TAIR:locus:2133234 PE=1 SV=1	0.22	-2.16	0.214	0.669586	N	0.824	0.0840728	N	0.26	-1.97	0.255	0.59346	N	0.641	0.193142	N	N	0.29	-1.81	0.294	0.531653	N	1	0	N	0.85	-0.23	0.894	0.0486625	N	0.994	0.00261362	N	N
Q9LS48	protein SLOW GREEN 1, chloroplastic OS=Arabidopsis thaliana (Mouse-ear cress) OX=3702 GN=SG1 PE=1 SV=1	0.22	-2.17	0.065	1.18709	N	0.785	0.10513	N	0.87	-0.2	0.858	0.0665127	N	0.985	0.00656377	N	N	0.99	-0.01	0.99	0.00436481	N	1	0	N	0.96	-0.07	0.954	0.0204516	N	1	0	N	N
Q94A32	Protein FATTY ACID EXPORT 2, chloroplastic OS=Arabidopsis thaliana (Mouse-ear cress) OX=3702 GN=FAX2 PE=2 SV=1	0.22	-2.19	0.105	0.978811	N	0.788	0.103474	N	0.94	-0.1	0.942	0.0259491	N	0.998	0.000869459	N	N	1.02	0.02	0.986	0.00612309	N	1	0	N	0.96	-0.06	0.963	0.0163737	N	1	0	N	N
Q9LIR6	Beta-amylase 1, chloroplastic OS=Arabidopsis thaliana (Mouse-ear cress) OX=3702 GN=BAM1 PE=1 SV=1	0.23	-2.12	0.162	0.790485	N	0.806	0.093665	N	0.16	-2.63	0.087	1.06048	N	0.427	0.369572	N	N	0.28	-1.86	0.218	0.661544	N	1	0	N	0.01	-6.78	0	-	Y	0.007	2.1549	Y	Y
Q9FFV8	At5g38640 OS=Arabidopsis thaliana (Mouse-ear cress) OX=3702 GN=MBB18.19 PE=1 SV=1	0.23	-2.09	0.167	0.777284	N	0.806	0.093665	N	2.39	1.26	0.398	0.400117	N	0.754	0.122629	N	N	1.77	0.82	0.579	0.237321	N	1	0	N	19.46	4.28	0.009	2.04576	Y	0.116	0.935542	N	N
Q9SV71	Cytochrome b561 and DOMON domain-containing protein At4g12980 OS=Arabidopsis thaliana (Mouse-ear cress) OX=3702 GN=TAIR:locus:2123271 PE=2 SV=1	0.23	-2.15	0.034	1.46852	Y	0.765	0.116339	N	1.68	0.75	0.433	0.363512	N	0.778	0.10902	N	N	1.15	0.2	0.833	0.079355	N	1	0	N	1.38	0.46	0.628	0.20204	N	0.884	0.0535477	N	N
Q8GRX2	Eukaryotic translation initiation factor 3 subunit J OS=Arabidopsis thaliana (Mouse-ear cress) OX=3702 GN=TAIR:locus:2832875 PE=1 SV=1	0.23	-2.13	0.035	1.45593	Y	0.765	0.116339	N	1.27	0.34	0.717	0.144481	N	0.934	0.0296531	N	N	0.6	-0.74	0.441	0.355561	N	1	0	N	0.79	-0.34	0.724	0.140261	N	0.933	0.0301184	N	N
O65570	Villin-4 OS=Arabidopsis thaliana (Mouse-ear cress) OX=3702 GN=VLN4 PE=1 SV=1	0.23	-2.13	0.159	0.798603	N	0.806	0.093665	N	1.62	0.69	0.638	0.195179	N	0.886	0.0525663	N	N	0.19	-2.37	0.119	0.924453	N	1	0	N	0.73	-0.46	0.754	0.122629	N	0.948	0.0231917	N	N
Q96528	Catalase-1 OS=Arabidopsis thaliana (Mouse-ear cress) OX=3702 GN=CAT1 PE=1 SV=3	0.23	-2.09	0.088	1.05552	N	0.788	0.103474	N	1.33	0.41	0.726	0.139063	N	0.937	0.0282604	N	N	0.88	-0.18	0.881	0.0550241	N	1	0	N	0.9	-0.16	0.895	0.048177	N	0.994	0.00261362	N	N
Q9LP77	Probable inactive receptor kinase At1g48480 OS=Arabidopsis thaliana (Mouse-ear cress) OX=3702 GN=RKL1 PE=1 SV=1	0.24	-2.07	0.083	1.08092	N	0.788	0.103474	N	4.17	2.06	0.084	1.07572	N	0.421	0.375718	N	N	1.12	0.16	0.89	0.05061	N	1	0	N	5.15	2.37	0.05	1.30103	Y	0.304	0.517126	N	N
Q9SVI9	CRM domain-containing protein OS=Arabidopsis thaliana (Mouse-ear cress) OX=3702 GN=CFM4 PE=1 SV=1	0.24	-2.04	0.156	0.806875	N	0.806	0.093665	N	5.29	2.4	0.099	1.00436	N	0.453	0.343902	N	N	0.72	-0.47	0.739	0.131356	N	1	0	N	4.48	2.16	0.134	0.872895	N	0.474	0.324222	N	N
Q9SZX9	60S ribosomal protein L9-2 OS=Arabidopsis thaliana (Mouse-ear cress) OX=3702 GN=RPL9D PE=2 SV=1	0.24	-2.04	0.4	0.39794	N	0.921	0.0357404	N	3.4	1.77	0.466	0.331614	N	0.801	0.0963675	N	N	0.24	-2.06	0.396	0.402305	N	1	0	N	4.59	2.2	0.367	0.435334	N	0.737	0.132533	N	N
F4JKW0	Thioredoxin family protein OS=Arabidopsis thaliana (Mouse-ear cress) OX=3702 GN=TAIR:locus:2140533 PE=1 SV=1	0.24	-2.08	0.393	0.405607	N	0.919	0.0366845	N	2.94	1.56	0.521	0.283162	N	0.826	0.08302	N	N	1.76	0.81	0.737	0.132533	N	1	0	N	3.36	1.75	0.472	0.326058	N	0.792	0.101275	N	N
Q9LXC6	PB1 domain-containing protein OS=Arabidopsis thaliana (Mouse-ear cress) OX=3702 GN=TAIR:locus:2144721 PE=1 SV=1	0.24	-2.04	0.29	0.537602	N	0.889	0.0510982	N	0.09	-3.5	0.077	1.11351	N	0.401	0.396856	N	N	0.3	-1.73	0.367	0.435334	N	1	0	N	0.52	-0.96	0.615	0.211125	N	0.874	0.0584886	N	N
Q8L8T2	Glutaredoxin-C1 OS=Arabidopsis thaliana (Mouse-ear cress) OX=3702 GN=GRXC1 PE=2 SV=2	0.24	-2.07	0.161	0.793174	N	0.806	0.093665	N	0.44	-1.19	0.409	0.388277	N	0.763	0.117475	N	N	1.05	0.07	0.96	0.0177288	N	1	0	N	1.61	0.68	0.634	0.197911	N	0.886	0.0525663	N	N
Q93VA8	Alba domain-containing protein OS=Arabidopsis thaliana (Mouse-ear cress) OX=3702 GN=TAIR:locus:2204400 PE=1 SV=1	0.24	-2.03	0.078	1.10791	N	0.788	0.103474	N	0.39	-1.37	0.224	0.649752	N	0.609	0.215383	N	N	0.95	-0.07	0.951	0.0218195	N	1	0	N	0.7	-0.52	0.636	0.196543	N	0.887	0.0520764	N	N
Q9M879	Stearoyl-[acyl-carrier-protein] 9-desaturase 5, chloroplastic OS=Arabidopsis thaliana (Mouse-ear cress) OX=3702 GN=S-ACP-DES5 PE=1 SV=1	0.24	-2.07	0.158	0.801343	N	0.806	0.093665	N	10.82	3.44	0.025	1.60206	Y	0.222	0.653647	N	N	0.88	-0.19	0.895	0.048177	N	1	0	N	1.36	0.44	0.757	0.120904	N	0.949	0.0227338	N	N
Q9ZSA2	Calcium-dependent protein kinase 21 OS=Arabidopsis thaliana (Mouse-ear cress) OX=3702 GN=CPK21 PE=1 SV=1	0.24	-2.08	0.067	1.17393	N	0.785	0.10513	N	0.81	-0.3	0.785	0.10513	N	0.953	0.0209071	N	N	0.95	-0.07	0.95	0.0222764	N	1	0	N	0.89	-0.16	0.879	0.0560111	N	0.992	0.00348833	N	N
Q9XIP8	Protein CDI OS=Arabidopsis thaliana (Mouse-ear cress) OX=3702 GN=CDI PE=2 SV=1	0.24	-2.05	0.055	1.25964	N	0.785	0.10513	N	1.02	0.02	0.982	0.00788851	N	1	0	N	N	1	0	0.998	0.000869459	N	1	0	N	1.1	0.14	0.89	0.05061	N	0.994	0.00261362	N	N
O49513	Ras-related protein RABA1e OS=Arabidopsis thaliana (Mouse-ear cress) OX=3702 GN=RABA1E PE=2 SV=1	0.24	-2.05	0.322	0.492144	N	0.903	0.0443122	N	3.39	1.76	0.393	0.405607	N	0.751	0.12436	N	N	0.93	-0.11	0.957	0.0190881	N	1	0	N	1	0	0.999	0.000434512	N	1	0	N	N
O04551	DUF1338 domain-containing protein OS=Arabidopsis thaliana (Mouse-ear cress) OX=3702 GN=TAIR:locus:2205749 PE=1 SV=1	0.25	-2.02	0.067	1.17393	N	0.785	0.10513	N	0	-7.69	0	-	Y	0	-	Y	Y	0.38	-1.39	0.197	0.705534	N	1	0	N	0.01	-6.42	0	-	Y	0.001	3	Y	Y
Q9SZR1	Calcium-transporting ATPase 10, plasma membrane-type OS=Arabidopsis thaliana (Mouse-ear cress) OX=3702 GN=ACA10 PE=1 SV=2	0.25	-1.99	0.125	0.90309	N	0.796	0.0990869	N	0.4	-1.33	0.295	0.530178	N	0.678	0.16877	N	N	0.25	-1.99	0.125	0.90309	N	1	0	N	5.54	2.47	0.061	1.21467	N	0.332	0.478862	N	N
F4J8C6	Inositol hexakisphosphate and diphosphoinositol-pentakisphosphate kinase VIP1 OS=Arabidopsis thaliana (Mouse-ear cress) OX=3702 GN=VIP1 PE=1 SV=1	0.25	-2	0.229	0.640165	N	0.838	0.076756	N	4.21	2.07	0.214	0.669586	N	0.593	0.226945	N	N	0.8	-0.32	0.847	0.0721166	N	1	0	N	8.99	3.17	0.065	1.18709	N	0.34	0.468521	N	N
Q9LDA7	Probable protein phosphatase 2C 39 OS=Arabidopsis thaliana (Mouse-ear cress) OX=3702 GN=TAIR:locus:2087095 PE=2 SV=1	0.25	-1.99	0.24	0.619789	N	0.843	0.0741724	N	0.52	-0.95	0.57	0.244125	N	0.857	0.0670192	N	N	0.24	-2.03	0.231	0.636388	N	1	0	N	0.22	-2.2	0.196	0.707744	N	0.57	0.244125	N	N
Q43292	60S ribosomal protein L37-2 OS=Arabidopsis thaliana (Mouse-ear cress) OX=3702 GN=RPL37B PE=3 SV=2	0.25	-1.99	0.382	0.417937	N	0.919	0.0366845	N	0.66	-0.59	0.794	0.100179	N	0.956	0.0195421	N	N	0.79	-0.33	0.883	0.0540393	N	1	0	N	3.81	1.93	0.397	0.401209	N	0.754	0.122629	N	N
A7WM73	Beta-hexosaminidase 1 OS=Arabidopsis thaliana (Mouse-ear cress) OX=3702 GN=HEXO1 PE=1 SV=1	0.25	-2.02	0.293	0.533132	N	0.892	0.0496351	N	4.42	2.14	0.265	0.576754	N	0.654	0.184422	N	N	1.07	0.1	0.957	0.0190881	N	1	0	N	2.78	1.47	0.439	0.357535	N	0.78	0.107905	N	N
Q6NLQ6	Calcium-dependent protein kinase 32 OS=Arabidopsis thaliana (Mouse-ear cress) OX=3702 GN=CPK32 PE=1 SV=1	0.25	-1.99	0.277	0.55752	N	0.886	0.0525663	N	0.38	-1.38	0.447	0.349692	N	0.784	0.105684	N	N	0.09	-3.49	0.065	1.18709	N	1	0	N	2.61	1.39	0.446	0.350665	N	0.783	0.106238	N	N
Q9C8G9	ABC transporter C family member 1 OS=Arabidopsis thaliana (Mouse-ear cress) OX=3702 GN=ABCC1 PE=1 SV=1	0.25	-2	0.34	0.468521	N	0.903	0.0443122	N	0.8	-0.32	0.875	0.0579919	N	0.989	0.00480371	N	N	0.75	-0.41	0.844	0.0736576	N	1	0	N	0.34	-1.55	0.456	0.341035	N	0.787	0.104025	N	N
Q9SJM0	Callose synthase 10 OS=Arabidopsis thaliana (Mouse-ear cress) OX=3702 GN=CALS10 PE=2 SV=5	0.25	-2.02	0.027	1.56864	Y	0.765	0.116339	N	1.11	0.15	0.864	0.0634863	N	0.989	0.00480371	N	N	0.88	-0.19	0.824	0.0840728	N	1	0	N	1.31	0.39	0.646	0.189767	N	0.894	0.0486625	N	N
F4IHY7	Protein PLASTID TRANSCRIPTIONALLY ACTIVE 12, chloroplastic OS=Arabidopsis thaliana (Mouse-ear cress) OX=3702 GN=PTAC12 PE=1 SV=1	0.25	-2	0.323	0.490797	N	0.903	0.0443122	N	1.65	0.72	0.718	0.143876	N	0.934	0.0296531	N	N	0.9	-0.15	0.94	0.0268721	N	1	0	N	1.27	0.35	0.861	0.0649968	N	0.99	0.00436481	N	N
Q9FNM0	PP28 domain-containing protein OS=Arabidopsis thaliana (Mouse-ear cress) OX=3702 GN=MCL19.6 PE=1 SV=1	0.25	-1.99	0.156	0.806875	N	0.806	0.093665	N	1.29	0.37	0.785	0.10513	N	0.953	0.0209071	N	N	0.08	-3.61	0.015	1.82391	Y	1	0	N	1.07	0.1	0.941	0.0264104	N	1	0	N	N
Q84TF0	Aldo-keto reductase family 4 member C10 OS=Arabidopsis thaliana (Mouse-ear cress) OX=3702 GN=AKR4C10 PE=1 SV=1	0.25	-1.98	0.471	0.326979	N	0.939	0.0273344	N	3.23	1.69	0.539	0.268411	N	0.837	0.0772745	N	N	1.66	0.73	0.79	0.102373	N	1	0	N	1.05	0.07	0.979	0.00921731	N	1	0	N	N
Q9LYL4	Potassium transporter OS=Arabidopsis thaliana (Mouse-ear cress) OX=3702 GN=F18O21_250 PE=1 SV=1	0.26	-1.92	0.247	0.607303	N	0.852	0.0695604	N	2.49	1.32	0.422	0.374688	N	0.772	0.112383	N	N	1.1	0.14	0.931	0.0310503	N	1	0	N	15.56	3.96	0.024	1.61979	Y	0.201	0.696804	N	N
Q8W463	50S ribosomal protein L19-1, chloroplastic OS=Arabidopsis thaliana (Mouse-ear cress) OX=3702 GN=TAIR:locus:2129186 PE=2 SV=1	0.26	-1.92	0.292	0.534617	N	0.891	0.0501223	N	3.21	1.68	0.354	0.450997	N	0.726	0.139063	N	N	0.11	-3.12	0.094	1.02687	N	1	0	N	7.31	2.87	0.122	0.91364	N	0.459	0.338187	N	N
F4JTN1	SSD domain-containing protein OS=Arabidopsis thaliana (Mouse-ear cress) OX=3702 GN=TAIR:locus:2121748 PE=1 SV=1	0.26	-1.96	0.181	0.742321	N	0.813	0.0899095	N	1.97	0.98	0.496	0.304518	N	0.814	0.0893756	N	N	0.42	-1.24	0.39	0.408935	N	1	0	N	0.48	-1.07	0.458	0.339135	N	0.788	0.103474	N	N
F4HXV6	Nuclear pore complex protein NUP155 OS=Arabidopsis thaliana (Mouse-ear cress) OX=3702 GN=NUP155 PE=1 SV=1	0.26	-1.97	0.407	0.390406	N	0.921	0.0357404	N	1.89	0.92	0.696	0.157391	N	0.925	0.0338583	N	N	0.74	-0.44	0.852	0.0695604	N	1	0	N	0.3	-1.74	0.461	0.336299	N	0.788	0.103474	N	N
Q9LYT7	3-isopropylmalate dehydratase small subunit 3 OS=Arabidopsis thaliana (Mouse-ear cress) OX=3702 GN=SSU3 PE=1 SV=1	0.26	-1.95	0.216	0.665546	N	0.826	0.08302	N	4.35	2.12	0.179	0.747147	N	0.553	0.257275	N	N	0.92	-0.11	0.941	0.0264104	N	1	0	N	1.51	0.6	0.699	0.155523	N	0.92	0.0362122	N	N
O80477	Methylesterase 3 OS=Arabidopsis thaliana (Mouse-ear cress) OX=3702 GN=MES3 PE=2 SV=1	0.26	-1.92	0.151	0.821023	N	0.805	0.0942041	N	2.37	1.25	0.344	0.463442	N	0.721	0.142065	N	N	0.65	-0.63	0.631	0.199971	N	1	0	N	0.75	-0.42	0.75	0.124939	N	0.946	0.0241089	N	N
Q9LPU8	Indole glucosinolate O-methyltransferase 4 OS=Arabidopsis thaliana (Mouse-ear cress) OX=3702 GN=IGMT4 PE=1 SV=1	0.26	-1.95	0.444	0.352617	N	0.93	0.0315171	N	4.04	2.01	0.43	0.366532	N	0.777	0.109579	N	N	0.22	-2.18	0.394	0.404504	N	1	0	N	1.37	0.46	0.857	0.0670192	N	0.99	0.00436481	N	N
Q8L5Y9	Pantothenate kinase 2 OS=Arabidopsis thaliana (Mouse-ear cress) OX=3702 GN=PANK2 PE=1 SV=2	0.26	-1.96	0.049	1.3098	Y	0.777	0.109579	N	0.96	-0.05	0.956	0.0195421	N	1	0	N	N	1.52	0.6	0.524	0.280669	N	1	0	N	1.11	0.16	0.869	0.0609802	N	0.992	0.00348833	N	N
Q570C8	3-ketoacyl-CoA thiolase 5, peroxisomal OS=Arabidopsis thaliana (Mouse-ear cress) OX=3702 GN=KAT5 PE=1 SV=2	0.26	-1.96	0.129	0.88941	N	0.796	0.0990869	N	1.09	0.13	0.917	0.0376307	N	0.994	0.00261362	N	N	1.09	0.12	0.921	0.0357404	N	1	0	N	1.08	0.12	0.926	0.033389	N	1	0	N	N
Q9M903	Protein TRIGALACTOSYLDIACYLGLYCEROL 4, chloroplastic OS=Arabidopsis thaliana (Mouse-ear cress) OX=3702 GN=TGD4 PE=1 SV=1	0.26	-1.95	0.337	0.47237	N	0.903	0.0443122	N	3.13	1.64	0.415	0.381952	N	0.767	0.115205	N	N	0.76	-0.4	0.842	0.0746879	N	1	0	N	0.93	-0.11	0.958	0.0186345	N	1	0	N	N
Q9LF33	UDP-glucose 6-dehydrogenase 3 OS=Arabidopsis thaliana (Mouse-ear cress) OX=3702 GN=UGD3 PE=1 SV=1	0.27	-1.88	0.093	1.03152	N	0.788	0.103474	N	53.74	5.75	0	-	Y	0.003	2.52288	Y	Y	1.25	0.32	0.769	0.114074	N	1	0	N	59.7	5.9	0	-	Y	0.002	2.69897	Y	Y
Q93ZN4	AB hydrolase-1 domain-containing protein OS=Arabidopsis thaliana (Mouse-ear cress) OX=3702 GN=TAIR:locus:2135843 PE=1 SV=1	0.27	-1.89	0.268	0.571865	N	0.881	0.0550241	N	27	4.75	0.01	2	Y	0.139	0.856985	N	N	1.59	0.67	0.692	0.159894	N	1	0	N	28.54	4.84	0.009	2.04576	Y	0.121	0.917215	N	N
P59226	Histone H3.2 OS=Arabidopsis thaliana (Mouse-ear cress) OX=3702 GN=HTR9 PE=1 SV=2	0.27	-1.86	0.256	0.59176	N	0.865	0.0629839	N	0.19	-2.4	0.149	0.826814	N	0.515	0.288193	N	N	4.05	2.02	0.221	0.655608	N	1	0	N	0.15	-2.76	0.1	1	N	0.422	0.374688	N	N
P92935	ADP,ATP carrier protein 2, chloroplastic OS=Arabidopsis thaliana (Mouse-ear cress) OX=3702 GN=AATP2 PE=1 SV=2	0.27	-1.88	0.266	0.575118	N	0.881	0.0550241	N	9.07	3.18	0.068	1.16749	N	0.374	0.427128	N	N	0.6	-0.73	0.659	0.181115	N	1	0	N	5.87	2.55	0.136	0.866461	N	0.478	0.320572	N	N
Q9FM67	Protein TIC 20-v, chloroplastic OS=Arabidopsis thaliana (Mouse-ear cress) OX=3702 GN=TIC20-V PE=2 SV=1	0.27	-1.9	0.37	0.431798	N	0.917	0.0376307	N	52.72	5.72	0.013	1.88606	Y	0.156	0.806875	N	N	3.8	1.93	0.364	0.438899	N	1	0	N	9.18	3.2	0.14	0.853872	N	0.484	0.315155	N	N
Q9M385	50S ribosomal protein L17, chloroplastic OS=Arabidopsis thaliana (Mouse-ear cress) OX=3702 GN=RPL17 PE=2 SV=1	0.27	-1.89	0.327	0.485452	N	0.903	0.0443122	N	1.02	0.03	0.988	0.00524305	N	1	0	N	N	0.44	-1.18	0.537	0.270026	N	1	0	N	0.14	-2.87	0.142	0.847712	N	0.487	0.312471	N	N
A0A2P2CLE9	Proton_antipo_M domain-containing protein OS=Arabidopsis thaliana (Mouse-ear cress) OX=3702 GN=nad2 PE=3 SV=2	0.27	-1.9	0.179	0.747147	N	0.813	0.0899095	N	1.04	0.05	0.971	0.0127808	N	1	0	N	N	0.97	-0.04	0.977	0.0101054	N	1	0	N	0.3	-1.75	0.214	0.669586	N	0.598	0.223299	N	N
Q8GUI4	Uncharacterized GPI-anchored protein At1g61900 OS=Arabidopsis thaliana (Mouse-ear cress) OX=3702 GN=TAIR:locus:2036788 PE=2 SV=1	0.27	-1.9	0.232	0.634512	N	0.839	0.076238	N	0.8	-0.33	0.835	0.0783135	N	0.974	0.011441	N	N	0.61	-0.71	0.649	0.187755	N	1	0	N	3.04	1.61	0.311	0.50724	N	0.697	0.156767	N	N
Q9LTR8	VOC domain-containing protein OS=Arabidopsis thaliana (Mouse-ear cress) OX=3702 GN=MHM17.18 PE=1 SV=1	0.27	-1.9	0.077	1.11351	N	0.788	0.103474	N	2.02	1.01	0.331	0.480172	N	0.71	0.148742	N	N	0.8	-0.32	0.754	0.122629	N	1	0	N	2.01	1	0.336	0.473661	N	0.716	0.145087	N	N
Q9SJL9	Probable xyloglucan endotransglucosylase/hydrolase protein 32 OS=Arabidopsis thaliana (Mouse-ear cress) OX=3702 GN=XTH32 PE=2 SV=1	0.27	-1.88	0.179	0.747147	N	0.813	0.0899095	N	2.57	1.36	0.325	0.488117	N	0.704	0.152427	N	N	1.33	0.41	0.765	0.116339	N	1	0	N	2.01	1.01	0.464	0.333482	N	0.788	0.103474	N	N
Q9SVM9	Protein ECERIFERUM 26 OS=Arabidopsis thaliana (Mouse-ear cress) OX=3702 GN=CER26 PE=2 SV=1	0.27	-1.89	0.173	0.761954	N	0.813	0.0899095	N	3.96	1.98	0.154	0.812479	N	0.523	0.281498	N	N	1	0	0.999	0.000434512	N	1	0	N	1.94	0.96	0.482	0.316953	N	0.797	0.0985417	N	N
Q8LA13	DEAD-box ATP-dependent RNA helicase 11 OS=Arabidopsis thaliana (Mouse-ear cress) OX=3702 GN=RH11 PE=1 SV=1	0.27	-1.89	0.086	1.0655	N	0.788	0.103474	N	0.8	-0.32	0.762	0.118045	N	0.946	0.0241089	N	N	1.06	0.09	0.935	0.0291884	N	1	0	N	0.78	-0.35	0.741	0.130182	N	0.944	0.025028	N	N
Q38857	Xyloglucan endotransglucosylase/hydrolase protein 22 OS=Arabidopsis thaliana (Mouse-ear cress) OX=3702 GN=XTH22 PE=1 SV=1	0.27	-1.9	0.267	0.573489	N	0.881	0.0550241	N	0.55	-0.86	0.609	0.215383	N	0.878	0.0565055	N	N	0.45	-1.16	0.493	0.307153	N	1	0	N	1.17	0.22	0.895	0.048177	N	0.994	0.00261362	N	N
Q94BR1	MA3 DOMAIN-CONTAINING TRANSLATION REGULATORY FACTOR 1 OS=Arabidopsis thaliana (Mouse-ear cress) OX=3702 GN=MRF1 PE=1 SV=1	0.27	-1.87	0.065	1.18709	N	0.785	0.10513	N	0.92	-0.11	0.905	0.0433514	N	0.993	0.00305075	N	N	0.85	-0.24	0.806	0.093665	N	1	0	N	0.92	-0.12	0.903	0.0443122	N	0.995	0.00217692	N	N
Q9FVC8	4-hydroxy-tetrahydrodipicolinate synthase 2, chloroplastic OS=Arabidopsis thaliana (Mouse-ear cress) OX=3702 GN=DHDPS2 PE=1 SV=2	0.28	-1.82	0.101	0.995679	N	0.788	0.103474	N	2.03	1.02	0.345	0.462181	N	0.721	0.142065	N	N	1.11	0.15	0.887	0.0520764	N	1	0	N	2.56	1.36	0.215	0.667562	N	0.599	0.222573	N	N
Q9SEH3	Ras-related protein RABD2c OS=Arabidopsis thaliana (Mouse-ear cress) OX=3702 GN=RABD2C PE=1 SV=1	0.28	-1.85	0.481	0.317855	N	0.946	0.0241089	N	9.33	3.22	0.227	0.643974	N	0.612	0.213249	N	N	1.1	0.14	0.958	0.0186345	N	1	0	N	5.16	2.37	0.371	0.430626	N	0.738	0.131944	N	N
Q8GZ29	Indole-3-acetic acid-amido synthetase GH3.15 OS=Arabidopsis thaliana (Mouse-ear cress) OX=3702 GN=GH3.15 PE=1 SV=1	0.28	-1.84	0.442	0.354578	N	0.93	0.0315171	N	3.3	1.72	0.47	0.327902	N	0.802	0.0958256	N	N	0.3	-1.74	0.466	0.331614	N	1	0	N	3.02	1.6	0.503	0.298432	N	0.805	0.0942041	N	N
A0JQ00	At5g02740 OS=Arabidopsis thaliana (Mouse-ear cress) OX=3702 GN=TAIR:locus:2151226 PE=1 SV=1	0.28	-1.84	0.288	0.540608	N	0.889	0.0510982	N	0.6	-0.74	0.663	0.178486	N	0.904	0.0438316	N	N	0.39	-1.34	0.435	0.361511	N	1	0	N	1.68	0.75	0.661	0.179799	N	0.901	0.0452752	N	N
Q9LSY9	UDP-glycosyltransferase 71B1 OS=Arabidopsis thaliana (Mouse-ear cress) OX=3702 GN=UGT71B1 PE=2 SV=1	0.28	-1.84	0.107	0.970616	N	0.788	0.103474	N	1.06	0.08	0.941	0.0264104	N	0.998	0.000869459	N	N	1.01	0.01	0.99	0.00436481	N	1	0	N	0.81	-0.31	0.781	0.107349	N	0.959	0.0181814	N	N
Q9S756	Ferritin-4, chloroplastic OS=Arabidopsis thaliana (Mouse-ear cress) OX=3702 GN=FER4 PE=2 SV=1	0.28	-1.83	0.341	0.467246	N	0.903	0.0443122	N	5.48	2.45	0.206	0.686133	N	0.583	0.234331	N	N	0.03	-4.89	0.017	1.76955	Y	1	0	N	1.28	0.35	0.852	0.0695604	N	0.988	0.00524306	N	N
Q9FN42	ATP-dependent Clp protease proteolytic subunit 2, mitochondrial OS=Arabidopsis thaliana (Mouse-ear cress) OX=3702 GN=CLPP2 PE=1 SV=1	0.28	-1.84	0.208	0.681937	N	0.817	0.0877779	N	0.72	-0.48	0.737	0.132533	N	0.94	0.0268721	N	N	0.24	-2.04	0.164	0.785156	N	1	0	N	0.84	-0.25	0.86	0.0655015	N	0.99	0.00436481	N	N
Q9M8Y5	GDSL esterase/lipase LTL1 OS=Arabidopsis thaliana (Mouse-ear cress) OX=3702 GN=LTL1 PE=2 SV=1	0.28	-1.84	0.294	0.531653	N	0.893	0.0491485	N	5.31	2.41	0.174	0.759451	N	0.549	0.260428	N	N	3.13	1.65	0.347	0.459671	N	1	0	N	1.14	0.19	0.913	0.0395292	N	0.996	0.00174066	N	N
Q9FM19	Hypersensitive-induced response protein 1 OS=Arabidopsis thaliana (Mouse-ear cress) OX=3702 GN=HIR1 PE=1 SV=1	0.28	-1.82	0.196	0.707744	N	0.814	0.0893756	N	0.28	-1.86	0.186	0.730487	N	0.561	0.251037	N	N	0.92	-0.12	0.929	0.0319843	N	1	0	N	0.92	-0.12	0.933	0.0301184	N	1	0	N	N
F4J3N2	Probable inactive ATP-dependent zinc metalloprotease FTSHI 5, chloroplastic OS=Arabidopsis thaliana (Mouse-ear cress) OX=3702 GN=FTSHI5 PE=2 SV=1	0.28	-1.86	0.078	1.10791	N	0.788	0.103474	N	1.25	0.33	0.747	0.126679	N	0.943	0.0254883	N	N	0.51	-0.96	0.347	0.459671	N	1	0	N	0.95	-0.08	0.938	0.0277972	N	1	0	N	N
Q9XEE2	Annexin D2 OS=Arabidopsis thaliana (Mouse-ear cress) OX=3702 GN=ANN2 PE=1 SV=1	0.28	-1.84	0.121	0.917215	N	0.796	0.0990869	N	0.89	-0.16	0.888	0.051587	N	0.989	0.00480371	N	N	0.96	-0.05	0.963	0.0163737	N	1	0	N	1.03	0.04	0.973	0.0118872	N	1	0	N	N
Q9SGW5	Glutaredoxin domain-containing protein OS=Arabidopsis thaliana (Mouse-ear cress) OX=3702 GN=TAIR:locus:2019479 PE=1 SV=1	0.29	-1.77	0.306	0.514279	N	0.896	0.047692	N	22.41	4.49	0.015	1.82391	Y	0.175	0.756962	N	N	0.33	-1.59	0.355	0.449772	N	1	0	N	25.39	4.67	0.012	1.92082	Y	0.143	0.844664	N	N
Q9SCY2	Peptidyl-prolyl cis-trans isomerase FKBP13, chloroplastic OS=Arabidopsis thaliana (Mouse-ear cress) OX=3702 GN=FKBP13 PE=1 SV=2	0.29	-1.77	0.212	0.673664	N	0.823	0.0846002	N	0.49	-1.04	0.455	0.341989	N	0.791	0.101824	N	N	0.94	-0.09	0.947	0.02365	N	1	0	N	0.09	-3.55	0.018	1.74473	Y	0.17	0.769551	N	N
Q9FZ76	60S ribosomal protein L6-1 OS=Arabidopsis thaliana (Mouse-ear cress) OX=3702 GN=RPL6A PE=2 SV=1	0.29	-1.8	0.02	1.69897	Y	0.719	0.143271	N	2.36	1.24	0.096	1.01773	N	0.444	0.352617	N	N	0.62	-0.68	0.347	0.459671	N	1	0	N	2.27	1.18	0.111	0.954677	N	0.443	0.353596	N	N
Q8LCP6	Endoglucanase 10 OS=Arabidopsis thaliana (Mouse-ear cress) OX=3702 GN=TAIR:locus:2005599 PE=2 SV=2	0.29	-1.78	0.136	0.866461	N	0.796	0.0990869	N	2.49	1.32	0.263	0.580044	N	0.653	0.185087	N	N	0.84	-0.26	0.824	0.0840728	N	1	0	N	2.39	1.25	0.285	0.545155	N	0.67	0.173925	N	N
Q8LFQ6	Glutaredoxin-C4 OS=Arabidopsis thaliana (Mouse-ear cress) OX=3702 GN=GRXC4 PE=2 SV=2	0.29	-1.81	0.398	0.400117	N	0.92	0.0362122	N	0.3	-1.74	0.414	0.383	N	0.766	0.115771	N	N	0.37	-1.42	0.506	0.295849	N	1	0	N	0.29	-1.78	0.405	0.392545	N	0.759	0.119758	N	N
Q9SDM9	Nitrile-specifier protein 1 OS=Arabidopsis thaliana (Mouse-ear cress) OX=3702 GN=NSP1 PE=1 SV=2	0.29	-1.76	0.393	0.405607	N	0.919	0.0366845	N	0.14	-2.81	0.179	0.747147	N	0.553	0.257275	N	N	0.37	-1.44	0.482	0.316953	N	1	0	N	0.31	-1.67	0.418	0.378824	N	0.768	0.114639	N	N
Q9M1Q9	ABC transporter B family member 21 OS=Arabidopsis thaliana (Mouse-ear cress) OX=3702 GN=ABCB21 PE=1 SV=2	0.29	-1.8	0.088	1.05552	N	0.788	0.103474	N	0.53	-0.9	0.378	0.422508	N	0.745	0.127844	N	N	0.93	-0.11	0.915	0.0385789	N	1	0	N	0.76	-0.39	0.698	0.156145	N	0.92	0.0362122	N	N
O03983	Probable desiccation-related protein LEA14 OS=Arabidopsis thaliana (Mouse-ear cress) OX=3702 GN=LEA14 PE=1 SV=1	0.29	-1.78	0.217	0.66354	N	0.827	0.0824945	N	1.29	0.37	0.796	0.0990869	N	0.956	0.0195421	N	N	3.92	1.97	0.174	0.759451	N	1	0	N	1.43	0.52	0.714	0.146302	N	0.928	0.032452	N	N
Q9ZWC4	At1g04040/F21M11_2 OS=Arabidopsis thaliana (Mouse-ear cress) OX=3702 GN=F21M11.2 PE=1 SV=1	0.29	-1.8	0.189	0.723538	N	0.814	0.0893756	N	2.36	1.24	0.358	0.446117	N	0.73	0.136677	N	N	0.41	-1.27	0.345	0.462181	N	1	0	N	1.13	0.17	0.896	0.047692	N	0.994	0.00261362	N	N
Q9SNB5	DCL protein (DUF3223) OS=Arabidopsis thaliana (Mouse-ear cress) OX=3702 GN=F12A12.150 PE=1 SV=1	0.29	-1.8	0.38	0.420216	N	0.919	0.0366845	N	11.8	3.56	0.092	1.03621	N	0.435	0.361511	N	N	0.24	-2.03	0.323	0.490797	N	1	0	N	1.11	0.15	0.94	0.0268721	N	1	0	N	N
P46689	Gibberellin-regulated protein 1 OS=Arabidopsis thaliana (Mouse-ear cress) OX=3702 GN=GASA1 PE=2 SV=2	0.3	-1.71	0.286	0.543634	N	0.888	0.051587	N	0.32	-1.63	0.31	0.508638	N	0.693	0.159267	N	N	0.17	-2.56	0.118	0.928118	N	1	0	N	0.16	-2.68	0.103	0.987163	N	0.429	0.367543	N	N
Q9FE18	Peptidyl-prolyl cis-trans isomerase OS=Arabidopsis thaliana (Mouse-ear cress) OX=3702 GN=T1K7.8 PE=1 SV=1	0.3	-1.75	0.345	0.462181	N	0.904	0.0438316	N	0.69	-0.54	0.769	0.114074	N	0.948	0.0231917	N	N	2.81	1.49	0.419	0.377786	N	1	0	N	0.13	-2.95	0.12	0.920819	N	0.456	0.341035	N	N
O04309	Jacalin-related lectin 35 OS=Arabidopsis thaliana (Mouse-ear cress) OX=3702 GN=JAL35 PE=1 SV=1	0.3	-1.76	0.165	0.782516	N	0.806	0.093665	N	0.5	-0.99	0.426	0.37059	N	0.776	0.110138	N	N	1.2	0.26	0.835	0.0783135	N	1	0	N	0.27	-1.9	0.135	0.869666	N	0.474	0.324222	N	N
Q8S9K8	Methylesterase 10 OS=Arabidopsis thaliana (Mouse-ear cress) OX=3702 GN=MES10 PE=2 SV=1	0.3	-1.73	0.348	0.458421	N	0.904	0.0438316	N	0.78	-0.35	0.847	0.0721166	N	0.981	0.00833099	N	N	1.02	0.02	0.99	0.00436481	N	1	0	N	3.62	1.86	0.315	0.501689	N	0.699	0.155523	N	N
Q8RW90	Fumarylacetoacetase OS=Arabidopsis thaliana (Mouse-ear cress) OX=3702 GN=FAH PE=1 SV=1	0.3	-1.76	0.223	0.651695	N	0.834	0.0788339	N	0.41	-1.29	0.368	0.434152	N	0.739	0.131356	N	N	0.22	-2.22	0.13	0.886057	N	1	0	N	0.44	-1.17	0.412	0.385103	N	0.764	0.116907	N	N
Q9SKZ0	VOC domain-containing protein OS=Arabidopsis thaliana (Mouse-ear cress) OX=3702 GN=TAIR:locus:2045482 PE=1 SV=2	0.3	-1.75	0.438	0.358526	N	0.93	0.0315171	N	0.23	-2.12	0.35	0.455932	N	0.722	0.141463	N	N	2.77	1.47	0.514	0.289037	N	1	0	N	0.32	-1.66	0.463	0.334419	N	0.788	0.103474	N	N
Q9FN91	Exocyst subunit Exo70 family protein OS=Arabidopsis thaliana (Mouse-ear cress) OX=3702 GN=EXO70H7 PE=1 SV=1	0.3	-1.72	0.449	0.347754	N	0.931	0.0310503	N	1.95	0.96	0.671	0.173277	N	0.908	0.0419142	N	N	0.27	-1.9	0.404	0.393619	N	1	0	N	0.33	-1.62	0.475	0.323306	N	0.795	0.0996329	N	N
Q8RXQ4	WD_REPEATS_REGION domain-containing protein OS=Arabidopsis thaliana (Mouse-ear cress) OX=3702 GN=TAIR:locus:2012971 PE=1 SV=1	0.3	-1.75	0.451	0.345823	N	0.932	0.0305841	N	2.8	1.49	0.521	0.283162	N	0.826	0.08302	N	N	1.32	0.41	0.86	0.0655015	N	1	0	N	2.9	1.54	0.507	0.294992	N	0.806	0.093665	N	N
Q9FK68	Ras-related protein RABA1c OS=Arabidopsis thaliana (Mouse-ear cress) OX=3702 GN=RABA1C PE=1 SV=1	0.3	-1.72	0.109	0.962574	N	0.788	0.103474	N	1.41	0.5	0.631	0.199971	N	0.883	0.0540393	N	N	1	0.01	0.996	0.00174066	N	1	0	N	1.52	0.6	0.565	0.247952	N	0.841	0.075204	N	N
Q0WVA1	Lycopene beta/epsilon cyclase protein OS=Arabidopsis thaliana (Mouse-ear cress) OX=3702 GN=TAIR:locus:2046422 PE=1 SV=1	0.3	-1.71	0.285	0.545155	N	0.888	0.051587	N	4.18	2.06	0.201	0.696804	N	0.579	0.237321	N	N	0.31	-1.69	0.291	0.536107	N	1	0	N	1.25	0.32	0.838	0.076756	N	0.982	0.00788851	N	N
F4IWK4	Sucrase/ferredoxin-like family protein OS=Arabidopsis thaliana (Mouse-ear cress) OX=3702 GN=TAIR:locus:2091433 PE=1 SV=1	0.3	-1.72	0.151	0.821023	N	0.805	0.0942041	N	0.78	-0.36	0.754	0.122629	N	0.944	0.025028	N	N	1.04	0.05	0.964	0.015923	N	1	0	N	0.95	-0.08	0.948	0.0231917	N	1	0	N	N
F4HWD5	J domain-containing protein OS=Arabidopsis thaliana (Mouse-ear cress) OX=3702 GN=TAIR:locus:2199622 PE=1 SV=1	0.3	-1.72	0.327	0.485452	N	0.903	0.0443122	N	0.36	-1.47	0.401	0.396856	N	0.759	0.119758	N	N	5.61	2.49	0.162	0.790485	N	1	0	N	0.95	-0.07	0.966	0.0150229	N	1	0	N	N
Q84JF5	Protein PLASTID TRANSCRIPTIONALLY ACTIVE 14 OS=Arabidopsis thaliana (Mouse-ear cress) OX=3702 GN=PTAC14 PE=1 SV=1	0.31	-1.67	0.256	0.59176	N	0.865	0.0629839	N	21.07	4.4	0.006	2.22185	Y	0.105	0.978811	N	N	1	0	0.998	0.000869459	N	1	0	N	10.6	3.41	0.028	1.55284	Y	0.223	0.651695	N	N
Q9FXI5	Protein IQ-DOMAIN 32 OS=Arabidopsis thaliana (Mouse-ear cress) OX=3702 GN=IQD32 PE=1 SV=3	0.31	-1.67	0.247	0.607303	N	0.852	0.0695604	N	9.16	3.19	0.035	1.45593	Y	0.266	0.575118	N	N	0.96	-0.06	0.965	0.0154727	N	1	0	N	9.58	3.26	0.031	1.50864	Y	0.239	0.621602	N	N
Q94K85	Cathepsin B-like protease 3 OS=Arabidopsis thaliana (Mouse-ear cress) OX=3702 GN=CATHB3 PE=1 SV=1	0.31	-1.67	0.213	0.67162	N	0.824	0.0840728	N	0.42	-1.25	0.346	0.460924	N	0.722	0.141463	N	N	0.24	-2.09	0.124	0.906578	N	1	0	N	0.13	-2.94	0.035	1.45593	Y	0.257	0.590067	N	N
Q7Y1W1	Protein TIC 56, chloroplastic OS=Arabidopsis thaliana (Mouse-ear cress) OX=3702 GN=TIC56 PE=1 SV=1	0.31	-1.69	0.353	0.452225	N	0.905	0.0433514	N	85.61	6.42	0.002	2.69897	Y	0.048	1.31876	Y	Y	1.06	0.08	0.965	0.0154727	N	1	0	N	7.78	2.96	0.113	0.946922	N	0.446	0.350665	N	N
Q9SVC2	Syntaxin-122 OS=Arabidopsis thaliana (Mouse-ear cress) OX=3702 GN=SYP122 PE=1 SV=1	0.31	-1.67	0.354	0.450997	N	0.905	0.0433514	N	0.54	-0.9	0.615	0.211125	N	0.879	0.0560111	N	N	0.73	-0.44	0.803	0.0952845	N	1	0	N	0.2	-2.35	0.199	0.701147	N	0.574	0.241088	N	N
Q0WRJ7	Peptidyl-prolyl cis-trans isomerase FKBP20-2, chloroplastic OS=Arabidopsis thaliana (Mouse-ear cress) OX=3702 GN=FKBP20-2 PE=1 SV=1	0.31	-1.7	0.392	0.406714	N	0.919	0.0366845	N	0.28	-1.82	0.362	0.441291	N	0.732	0.135489	N	N	0.45	-1.17	0.555	0.255707	N	1	0	N	0.2	-2.35	0.242	0.616185	N	0.631	0.199971	N	N
O23193	CBS domain-containing protein CBSX1, chloroplastic OS=Arabidopsis thaliana (Mouse-ear cress) OX=3702 GN=CBSX1 PE=1 SV=2	0.31	-1.7	0.269	0.570248	N	0.883	0.0540393	N	4.01	2	0.195	0.709965	N	0.57	0.244125	N	N	0.83	-0.26	0.862	0.0644927	N	1	0	N	3.26	1.7	0.267	0.573489	N	0.653	0.185087	N	N
Q9FPT1	Ubiquitin carboxyl-terminal hydrolase 12 OS=Arabidopsis thaliana (Mouse-ear cress) OX=3702 GN=UBP12 PE=1 SV=2	0.31	-1.69	0.31	0.508638	N	0.903	0.0443122	N	6.4	2.68	0.116	0.935542	N	0.476	0.322393	N	N	3.68	1.88	0.262	0.581699	N	1	0	N	3.46	1.79	0.284	0.546682	N	0.669	0.174574	N	N
O22164	Expressed protein OS=Arabidopsis thaliana (Mouse-ear cress) OX=3702 GN=TAIR:locus:2054972 PE=1 SV=2	0.31	-1.68	0.266	0.575118	N	0.881	0.0550241	N	1	0	1	0	N	1	0	N	N	11.64	3.54	0.026	1.58503	Y	1	0	N	2.5	1.32	0.378	0.422508	N	0.74	0.130768	N	N
Q8VWF6	Protein STRICTOSIDINE SYNTHASE-LIKE 3 OS=Arabidopsis thaliana (Mouse-ear cress) OX=3702 GN=SSL3 PE=2 SV=1	0.31	-1.68	0.375	0.425969	N	0.919	0.0366845	N	2.29	1.2	0.526	0.279014	N	0.828	0.0819697	N	N	3.35	1.75	0.358	0.446117	N	1	0	N	2.59	1.37	0.469	0.328827	N	0.788	0.103474	N	N
F4KHG6	Carboxyl-terminal-processing peptidase 1, chloroplastic OS=Arabidopsis thaliana (Mouse-ear cress) OX=3702 GN=CTPA1 PE=1 SV=1	0.31	-1.68	0.363	0.440093	N	0.912	0.0400052	N	2.17	1.12	0.543	0.2652	N	0.839	0.076238	N	N	0.47	-1.09	0.552	0.258061	N	1	0	N	2.15	1.1	0.549	0.260428	N	0.829	0.0814455	N	N
Q93ZY3	Dolichyl-diphosphooligosaccharide--protein glycosyltransferase subunit STT3A OS=Arabidopsis thaliana (Mouse-ear cress) OX=3702 GN=STT3A PE=2 SV=1	0.31	-1.69	0.322	0.492144	N	0.903	0.0443122	N	4.12	2.04	0.234	0.630784	N	0.621	0.206908	N	N	0.76	-0.39	0.816	0.0883098	N	1	0	N	1.63	0.71	0.676	0.170053	N	0.911	0.0404816	N	N
Q9M330	Probable proteasome inhibitor OS=Arabidopsis thaliana (Mouse-ear cress) OX=3702 GN=TAIR:locus:2084510 PE=1 SV=1	0.31	-1.7	0.279	0.554396	N	0.886	0.0525663	N	0.78	-0.35	0.821	0.0856568	N	0.968	0.0141246	N	N	2.6	1.38	0.378	0.422508	N	1	0	N	1.31	0.39	0.799	0.0974532	N	0.966	0.0150229	N	N
O24616	Proteasome subunit alpha type-7-B OS=Arabidopsis thaliana (Mouse-ear cress) OX=3702 GN=PAD2 PE=1 SV=2	0.31	-1.68	0.214	0.669586	N	0.824	0.0840728	N	0.1	-3.3	0.021	1.67778	Y	0.201	0.696804	N	N	0.75	-0.41	0.754	0.122629	N	1	0	N	1.05	0.07	0.959	0.0181814	N	1	0	N	N
Q9C9L4	Heme oxygenase 3, chloroplastic OS=Arabidopsis thaliana (Mouse-ear cress) OX=3702 GN=HO3 PE=1 SV=1	0.32	-1.65	0.465	0.332547	N	0.937	0.0282604	N	0.22	-2.2	0.334	0.476254	N	0.711	0.14813	N	N	0.92	-0.11	0.96	0.0177288	N	1	0	N	0.11	-3.13	0.175	0.756962	N	0.537	0.270026	N	N
Q944S1	DEAD-box ATP-dependent RNA helicase 22 OS=Arabidopsis thaliana (Mouse-ear cress) OX=3702 GN=RH22 PE=2 SV=1	0.32	-1.66	0.273	0.563837	N	0.885	0.0530567	N	10.36	3.37	0.034	1.46852	Y	0.264	0.578396	N	N	1.17	0.23	0.877	0.0570004	N	1	0	N	4.06	2.02	0.186	0.730487	N	0.555	0.255707	N	N
Q944B0	Peptidyl-prolyl cis-trans isomerase FKBP16-1, chloroplastic OS=Arabidopsis thaliana (Mouse-ear cress) OX=3702 GN=FKBP16-1 PE=2 SV=1	0.32	-1.65	0.247	0.607303	N	0.852	0.0695604	N	0.83	-0.26	0.851	0.0700704	N	0.984	0.0070049	N	N	0.95	-0.08	0.955	0.0199966	N	1	0	N	0.29	-1.76	0.216	0.665546	N	0.6	0.221849	N	N
Q8H1G6	PTI1-like tyrosine-protein kinase 1 OS=Arabidopsis thaliana (Mouse-ear cress) OX=3702 GN=PTI11 PE=1 SV=1	0.32	-1.65	0.184	0.735182	N	0.814	0.0893756	N	2.52	1.33	0.279	0.554396	N	0.664	0.177832	N	N	0.64	-0.65	0.593	0.226945	N	1	0	N	2.86	1.52	0.22	0.657577	N	0.606	0.217527	N	N
F4JEG0	Uncharacterized protein OS=Arabidopsis thaliana (Mouse-ear cress) OX=3702 GN=TAIR:locus:2079701 PE=1 SV=1	0.32	-1.67	0.273	0.563837	N	0.885	0.0530567	N	1.32	0.4	0.79	0.102373	N	0.955	0.0199966	N	N	1.17	0.22	0.882	0.0545314	N	1	0	N	0.32	-1.65	0.278	0.555955	N	0.662	0.179142	N	N
Q9C9P4	3-oxoacyl-[acyl-carrier-protein] synthase II, chloroplastic OS=Arabidopsis thaliana (Mouse-ear cress) OX=3702 GN=KAS2 PE=1 SV=1	0.32	-1.64	0.408	0.38934	N	0.921	0.0357404	N	0.21	-2.27	0.255	0.59346	N	0.641	0.193142	N	N	0.97	-0.04	0.982	0.00788851	N	1	0	N	0.27	-1.9	0.338	0.471083	N	0.718	0.143876	N	N
Q8LDI5	Thioredoxin-like protein CXXS1 OS=Arabidopsis thaliana (Mouse-ear cress) OX=3702 GN=CXXS1 PE=2 SV=2	0.32	-1.63	0.237	0.625252	N	0.843	0.0741724	N	36.19	5.18	0.001	3	Y	0.031	1.50864	Y	Y	0.71	-0.5	0.715	0.145694	N	1	0	N	0.43	-1.22	0.374	0.427128	N	0.74	0.130768	N	N
O22607	WD-40 repeat-containing protein MSI4 OS=Arabidopsis thaliana (Mouse-ear cress) OX=3702 GN=MSI4 PE=1 SV=3	0.32	-1.65	0.238	0.623423	N	0.843	0.0741724	N	5.15	2.37	0.097	1.01323	N	0.445	0.35164	N	N	0.58	-0.79	0.566	0.247184	N	1	0	N	1.97	0.98	0.479	0.319664	N	0.795	0.0996329	N	N
F4I354	Double-stranded DNA-binding family protein OS=Arabidopsis thaliana (Mouse-ear cress) OX=3702 GN=TAIR:locus:2019377 PE=1 SV=2	0.32	-1.62	0.483	0.316053	N	0.946	0.0241089	N	0.29	-1.77	0.445	0.35164	N	0.783	0.106238	N	N	1.05	0.08	0.973	0.0118872	N	1	0	N	0.32	-1.63	0.482	0.316953	N	0.797	0.0985417	N	N
Q29Q26	Ankyrin repeat domain-containing protein 2B OS=Arabidopsis thaliana (Mouse-ear cress) OX=3702 GN=AKR2B PE=1 SV=1	0.32	-1.65	0.329	0.482804	N	0.903	0.0443122	N	1.07	0.09	0.956	0.0195421	N	1	0	N	N	1.11	0.15	0.931	0.0310503	N	1	0	N	0.49	-1.04	0.536	0.270835	N	0.827	0.0824945	N	N
Q84WV8	Nicotinate phosphoribosyltransferase 2 OS=Arabidopsis thaliana (Mouse-ear cress) OX=3702 GN=NAPRT2 PE=2 SV=1	0.32	-1.62	0.133	0.876148	N	0.796	0.0990869	N	1.99	0.99	0.348	0.458421	N	0.722	0.141463	N	N	1.3	0.38	0.72	0.142668	N	1	0	N	1.57	0.65	0.537	0.270026	N	0.827	0.0824945	N	N
P49967	Signal recognition particle 54 kDa protein 3 OS=Arabidopsis thaliana (Mouse-ear cress) OX=3702 GN=SRP-54C PE=2 SV=2	0.32	-1.64	0.11	0.958607	N	0.788	0.103474	N	0.97	-0.05	0.959	0.0181814	N	1	0	N	N	1.23	0.3	0.759	0.119758	N	1	0	N	1.51	0.6	0.548	0.261219	N	0.829	0.0814455	N	N
Q8W498	Importin N-terminal domain-containing protein OS=Arabidopsis thaliana (Mouse-ear cress) OX=3702 GN=TAIR:locus:2137717 PE=1 SV=1	0.32	-1.63	0.322	0.492144	N	0.903	0.0443122	N	10.75	3.43	0.046	1.33724	Y	0.303	0.518557	N	N	0.4	-1.3	0.424	0.372634	N	1	0	N	1.93	0.95	0.561	0.251037	N	0.837	0.0772745	N	N
O04420	Uricase OS=Arabidopsis thaliana (Mouse-ear cress) OX=3702 GN=TAIR:locus:2057727 PE=1 SV=2	0.32	-1.63	0.406	0.391474	N	0.921	0.0357404	N	0.47	-1.09	0.575	0.240332	N	0.86	0.0655015	N	N	2.79	1.48	0.449	0.347754	N	1	0	N	0.48	-1.06	0.586	0.232102	N	0.858	0.0665127	N	N
Q8W496	Protochlorophyllide-dependent translocon component 52, chloroplastic OS=Arabidopsis thaliana (Mouse-ear cress) OX=3702 GN=PTC52 PE=2 SV=1	0.32	-1.63	0.339	0.4698	N	0.903	0.0443122	N	1.9	0.93	0.583	0.234331	N	0.865	0.0629839	N	N	0.39	-1.37	0.418	0.378824	N	1	0	N	1.34	0.42	0.801	0.0963675	N	0.966	0.0150229	N	N
Q9LXA8	Probable beta-D-xylosidase 6 OS=Arabidopsis thaliana (Mouse-ear cress) OX=3702 GN=BXL6 PE=2 SV=1	0.32	-1.65	0.18	0.744727	N	0.813	0.0899095	N	0.42	-1.25	0.307	0.512862	N	0.69	0.161151	N	N	1.15	0.21	0.864	0.0634863	N	1	0	N	1.18	0.24	0.839	0.076238	N	0.982	0.00788851	N	N
O04922	Probable glutathione peroxidase 2 OS=Arabidopsis thaliana (Mouse-ear cress) OX=3702 GN=GPX2 PE=1 SV=1	0.32	-1.64	0.389	0.41005	N	0.919	0.0366845	N	2.95	1.56	0.411	0.386158	N	0.763	0.117475	N	N	1.44	0.53	0.781	0.107349	N	1	0	N	0.88	-0.19	0.92	0.0362122	N	0.999	0.000434512	N	N
Q9SS37	Reticulon-like protein B8 OS=Arabidopsis thaliana (Mouse-ear cress) OX=3702 GN=RTNLB8 PE=2 SV=1	0.32	-1.65	0.24	0.619789	N	0.843	0.0741724	N	0.48	-1.05	0.45	0.346787	N	0.785	0.10513	N	N	1.74	0.8	0.564	0.248721	N	1	0	N	0.93	-0.11	0.937	0.0282604	N	1	0	N	N
Q9FL69	ADP-ribosylation factor GTPase-activating protein AGD5 OS=Arabidopsis thaliana (Mouse-ear cress) OX=3702 GN=AGD5 PE=1 SV=1	0.32	-1.65	0.371	0.430626	N	0.917	0.0376307	N	0.64	-0.64	0.728	0.137869	N	0.937	0.0282604	N	N	0.29	-1.79	0.333	0.477556	N	1	0	N	0.96	-0.06	0.975	0.0109954	N	1	0	N	N
Q94CD8	Glucan endo-1,3-beta-glucosidase 4 OS=Arabidopsis thaliana (Mouse-ear cress) OX=3702 GN=TAIR:locus:2092855 PE=2 SV=1	0.32	-1.62	0.357	0.447332	N	0.906	0.0428718	N	0.92	-0.12	0.944	0.025028	N	0.998	0.000869459	N	N	0.86	-0.21	0.903	0.0443122	N	1	0	N	1.04	0.05	0.977	0.0101054	N	1	0	N	N
Q9FG36	Thioredoxin-like 3-1, chloroplastic OS=Arabidopsis thaliana (Mouse-ear cress) OX=3702 GN=WCRKC1 PE=2 SV=3	0.32	-1.66	0.273	0.563837	N	0.885	0.0530567	N	8.09	3.02	0.055	1.25964	N	0.335	0.474955	N	N	1.03	0.04	0.977	0.0101054	N	1	0	N	1	0	1	0	N	1	0	N	N
O23157	AT4g37300/C7A10_60 OS=Arabidopsis thaliana (Mouse-ear cress) OX=3702 GN=C7A10.60 PE=1 SV=1	0.33	-1.59	0.357	0.447332	N	0.906	0.0428718	N	7.85	2.97	0.094	1.02687	N	0.441	0.355561	N	N	0.84	-0.26	0.88	0.0555173	N	1	0	N	18.2	4.19	0.023	1.63827	Y	0.196	0.707744	N	N
Q9FI13	Probable ribose-5-phosphate isomerase 4, chloroplastic OS=Arabidopsis thaliana (Mouse-ear cress) OX=3702 GN=RPI4 PE=2 SV=1	0.33	-1.61	0.434	0.36251	N	0.93	0.0315171	N	10.22	3.35	0.113	0.946922	N	0.47	0.327902	N	N	0.1	-3.28	0.12	0.920819	N	1	0	N	30.84	4.95	0.024	1.61979	Y	0.202	0.694649	N	N
Q9XES1	Calcium-transporting ATPase 4, endoplasmic reticulum-type OS=Arabidopsis thaliana (Mouse-ear cress) OX=3702 GN=ECA4 PE=2 SV=2	0.33	-1.6	0.206	0.686133	N	0.817	0.0877779	N	0.71	-0.48	0.696	0.157391	N	0.925	0.0338583	N	N	1.54	0.62	0.618	0.209012	N	1	0	N	0.2	-2.35	0.07	1.1549	N	0.358	0.446117	N	N
Q08733	Aquaporin PIP1-3 OS=Arabidopsis thaliana (Mouse-ear cress) OX=3702 GN=PIP1-3 PE=1 SV=1	0.33	-1.6	0.028	1.55284	Y	0.765	0.116339	N	0.98	-0.03	0.964	0.015923	N	1	0	N	N	0.61	-0.71	0.302	0.519993	N	1	0	N	1.84	0.88	0.207	0.68403	N	0.586	0.232102	N	N
Q9FJ81	Protein COFACTOR ASSEMBLY OF COMPLEX C SUBUNIT B CCB2, chloroplastic OS=Arabidopsis thaliana (Mouse-ear cress) OX=3702 GN=CCB2 PE=1 SV=1	0.33	-1.58	0.337	0.47237	N	0.903	0.0443122	N	4.85	2.28	0.173	0.761954	N	0.548	0.261219	N	N	3.29	1.72	0.299	0.524329	N	1	0	N	3.2	1.68	0.31	0.508638	N	0.697	0.156767	N	N
O04379	Protein argonaute 1 OS=Arabidopsis thaliana (Mouse-ear cress) OX=3702 GN=AGO1 PE=1 SV=1	0.33	-1.62	0.371	0.430626	N	0.917	0.0376307	N	1.33	0.42	0.816	0.0883098	N	0.966	0.0150229	N	N	0.72	-0.47	0.794	0.100179	N	1	0	N	3.57	1.84	0.311	0.50724	N	0.697	0.156767	N	N
O82357	3-methyl-2-oxobutanoate hydroxymethyltransferase 1, mitochondrial OS=Arabidopsis thaliana (Mouse-ear cress) OX=3702 GN=KPHMT1 PE=1 SV=1	0.33	-1.6	0.592	0.227678	N	0.958	0.0186345	N	31.57	4.98	0.106	0.974694	N	0.462	0.335358	N	N	11.99	3.58	0.236	0.627088	N	1	0	N	0.18	-2.47	0.41	0.387216	N	0.763	0.117475	N	N
F4J8D3	Protein TPLATE OS=Arabidopsis thaliana (Mouse-ear cress) OX=3702 GN=TPLATE PE=1 SV=1	0.33	-1.59	0.292	0.534617	N	0.891	0.0501223	N	0.85	-0.23	0.876	0.0574959	N	0.989	0.00480371	N	N	1.03	0.04	0.977	0.0101054	N	1	0	N	0.47	-1.09	0.465	0.332547	N	0.788	0.103474	N	N
Q9LPD7	T12C22.21 protein OS=Arabidopsis thaliana (Mouse-ear cress) OX=3702 GN=TAIR:locus:2028235 PE=1 SV=1	0.33	-1.6	0.149	0.826814	N	0.805	0.0942041	N	1.19	0.24	0.82	0.0861861	N	0.968	0.0141246	N	N	1.07	0.1	0.925	0.0338583	N	1	0	N	1.29	0.37	0.731	0.136083	N	0.939	0.0273344	N	N
Q94A97	Ubiquitin-conjugating enzyme E2 35 OS=Arabidopsis thaliana (Mouse-ear cress) OX=3702 GN=UBC35 PE=1 SV=1	0.33	-1.61	0.322	0.492144	N	0.903	0.0443122	N	0.29	-1.78	0.275	0.560667	N	0.661	0.179799	N	N	1.2	0.26	0.871	0.0599818	N	1	0	N	0.73	-0.45	0.781	0.107349	N	0.959	0.0181814	N	N
O22715	AP-1 complex subunit mu-2 OS=Arabidopsis thaliana (Mouse-ear cress) OX=3702 GN=AP1M2 PE=1 SV=1	0.33	-1.61	0.413	0.38405	N	0.923	0.0347983	N	2.9	1.54	0.434	0.36251	N	0.778	0.10902	N	N	1.26	0.34	0.862	0.0644927	N	1	0	N	1.44	0.53	0.786	0.104577	N	0.961	0.0172766	N	N
O22707	Probable aldo-keto reductase 3 OS=Arabidopsis thaliana (Mouse-ear cress) OX=3702 GN=TAIR:locus:2036611 PE=3 SV=1	0.33	-1.58	0.447	0.349692	N	0.93	0.0315171	N	0.63	-0.66	0.749	0.125518	N	0.943	0.0254883	N	N	0.97	-0.05	0.982	0.00788851	N	1	0	N	1.3	0.38	0.854	0.0685421	N	0.988	0.00524306	N	N
Q9LHE5	Mitochondrial import receptor subunit TOM40-1 OS=Arabidopsis thaliana (Mouse-ear cress) OX=3702 GN=TOM40-1 PE=1 SV=3	0.33	-1.59	0.238	0.623423	N	0.843	0.0741724	N	1.55	0.63	0.633	0.198596	N	0.884	0.0535477	N	N	1.25	0.32	0.809	0.0920515	N	1	0	N	1.18	0.24	0.855	0.0680339	N	0.989	0.00480371	N	N
Q9FVR9	Amino_oxidase domain-containing protein OS=Arabidopsis thaliana (Mouse-ear cress) OX=3702 GN=TAIR:locus:2009395 PE=1 SV=1	0.33	-1.61	0.567	0.246417	N	0.951	0.0218195	N	7.73	2.95	0.299	0.524329	N	0.68	0.167491	N	N	1.42	0.5	0.858	0.0665127	N	1	0	N	1.35	0.43	0.877	0.0570004	N	0.992	0.00348833	N	N
Q8VZP7	Mitochondrial substrate carrier family protein OS=Arabidopsis thaliana (Mouse-ear cress) OX=3702 GN=SAMTL PE=1 SV=1	0.33	-1.62	0.379	0.421361	N	0.919	0.0366845	N	7.98	3	0.113	0.946922	N	0.47	0.327902	N	N	0.15	-2.7	0.15	0.823909	N	1	0	N	1.1	0.13	0.942	0.0259491	N	1	0	N	N
Q9M7Z1	Lipoamide acyltransferase component of branched-chain alpha-keto acid dehydrogenase complex, mitochondrial OS=Arabidopsis thaliana (Mouse-ear cress) OX=3702 GN=BCE2 PE=1 SV=1	0.33	-1.62	0.2	0.69897	N	0.814	0.0893756	N	1.14	0.19	0.876	0.0574959	N	0.989	0.00480371	N	N	0.26	-1.93	0.13	0.886057	N	1	0	N	0.95	-0.07	0.952	0.0213631	N	1	0	N	N
Q9SZP8	Eukaryotic translation initiation factor 4B3 OS=Arabidopsis thaliana (Mouse-ear cress) OX=3702 GN=EIF4B3 PE=1 SV=1	0.33	-1.62	0.345	0.462181	N	0.904	0.0438316	N	2.32	1.21	0.478	0.320572	N	0.81	0.091515	N	N	0.7	-0.52	0.761	0.118615	N	1	0	N	1	0	1	0	N	1	0	N	N
F4IBH5	Leucine zipper-EF-hand-containing transmembrane protein 1 OS=Arabidopsis thaliana (Mouse-ear cress) OX=3702 GN=LETM2 PE=1 SV=1	0.34	-1.56	0.173	0.761954	N	0.813	0.0899095	N	1.23	0.3	0.791	0.101824	N	0.955	0.0199966	N	N	0.9	-0.15	0.895	0.048177	N	1	0	N	2.65	1.41	0.217	0.66354	N	0.6	0.221849	N	N
Q9S7I3	Non-specific lipid-transfer protein 2 OS=Arabidopsis thaliana (Mouse-ear cress) OX=3702 GN=LTP2 PE=3 SV=1	0.34	-1.54	0.228	0.642065	N	0.838	0.076756	N	1.27	0.35	0.781	0.107349	N	0.953	0.0209071	N	N	4.15	2.05	0.114	0.943095	N	1	0	N	0.38	-1.41	0.269	0.570248	N	0.655	0.183759	N	N
Q9XFM6	Membrane steroid-binding protein 1 OS=Arabidopsis thaliana (Mouse-ear cress) OX=3702 GN=MSBP1 PE=1 SV=2	0.34	-1.55	0.441	0.355561	N	0.93	0.0315171	N	0.24	-2.04	0.314	0.50307	N	0.698	0.156145	N	N	0.36	-1.49	0.46	0.337242	N	1	0	N	0.24	-2.06	0.308	0.511449	N	0.697	0.156767	N	N
Q94AC8	N-acetyltransferase domain-containing protein OS=Arabidopsis thaliana (Mouse-ear cress) OX=3702 GN=TAIR:locus:2132967 PE=1 SV=1	0.34	-1.56	0.355	0.449772	N	0.905	0.0433514	N	31.72	4.99	0.007	2.1549	Y	0.111	0.954677	N	N	3.03	1.6	0.342	0.465974	N	1	0	N	2.76	1.46	0.383	0.416801	N	0.744	0.128427	N	N
Q9M390	Protein NRT1/ PTR FAMILY 8.1 OS=Arabidopsis thaliana (Mouse-ear cress) OX=3702 GN=NPF8.1 PE=1 SV=1	0.34	-1.55	0.459	0.338187	N	0.936	0.0287242	N	0.44	-1.19	0.569	0.244888	N	0.856	0.0675262	N	N	0.05	-4.39	0.046	1.33724	Y	1	0	N	0.32	-1.64	0.432	0.364516	N	0.775	0.110698	N	N
Q9C952	Cleavage and polyadenylation specificity factor subunit 3-I OS=Arabidopsis thaliana (Mouse-ear cress) OX=3702 GN=CPSF73-I PE=1 SV=1	0.34	-1.57	0.43	0.366532	N	0.929	0.0319843	N	8.65	3.11	0.127	0.896196	N	0.492	0.308035	N	N	0.83	-0.27	0.892	0.0496351	N	1	0	N	2.16	1.11	0.576	0.239578	N	0.85	0.0705811	N	N
Q9M0D1	Xyloglucan endotransglucosylase/hydrolase protein 19 OS=Arabidopsis thaliana (Mouse-ear cress) OX=3702 GN=XTH19 PE=1 SV=1	0.34	-1.57	0.477	0.321482	N	0.944	0.025028	N	3.38	1.76	0.426	0.37059	N	0.776	0.110138	N	N	0.67	-0.58	0.791	0.101824	N	1	0	N	0.55	-0.85	0.698	0.156145	N	0.92	0.0362122	N	N
Q9MAC8	Starch synthase 2, chloroplastic/amyloplastic OS=Arabidopsis thaliana (Mouse-ear cress) OX=3702 GN=SS2 PE=1 SV=1	0.34	-1.55	0.246	0.609065	N	0.852	0.0695604	N	4.59	2.2	0.107	0.970616	N	0.462	0.335358	N	N	1.35	0.43	0.742	0.129596	N	1	0	N	1.22	0.29	0.827	0.0824945	N	0.977	0.0101054	N	N
Q8S8Q6	Tetraspanin-8 OS=Arabidopsis thaliana (Mouse-ear cress) OX=3702 GN=TET8 PE=2 SV=1	0.34	-1.54	0.491	0.308919	N	0.947	0.02365	N	3.65	1.87	0.405	0.392545	N	0.761	0.118615	N	N	0.86	-0.21	0.925	0.0338583	N	1	0	N	1.31	0.39	0.861	0.0649968	N	0.99	0.00436481	N	N
Q38853	Rhodanese-like domain-containing protein 15, chloroplastic OS=Arabidopsis thaliana (Mouse-ear cress) OX=3702 GN=STR15 PE=2 SV=1	0.34	-1.55	0.226	0.645892	N	0.837	0.0772745	N	2.41	1.27	0.319	0.496209	N	0.7	0.154902	N	N	0.72	-0.46	0.712	0.14752	N	1	0	N	1.11	0.15	0.906	0.0428718	N	0.995	0.00217692	N	N
Q9FJF1	Putative GTP-binding protein ara-3 OS=Arabidopsis thaliana (Mouse-ear cress) OX=3702 GN=MMN10.12 PE=1 SV=1	0.34	-1.56	0.112	0.950782	N	0.788	0.103474	N	0.85	-0.23	0.808	0.0925886	N	0.961	0.0172766	N	N	1.23	0.3	0.756	0.121478	N	1	0	N	1.03	0.05	0.961	0.0172766	N	1	0	N	N
Q9LK57	Pentatricopeptide repeat-containing protein At3g13160, mitochondrial OS=Arabidopsis thaliana (Mouse-ear cress) OX=3702 GN=TAIR:locus:2090034 PE=1 SV=1	0.35	-1.52	0.285	0.545155	N	0.888	0.051587	N	7.15	2.84	0.054	1.26761	N	0.333	0.477556	N	N	0.41	-1.27	0.368	0.434152	N	1	0	N	10.5	3.39	0.024	1.61979	Y	0.202	0.694649	N	N
P92948	Cell division cycle 5-like protein OS=Arabidopsis thaliana (Mouse-ear cress) OX=3702 GN=CDC5 PE=1 SV=2	0.35	-1.5	0.224	0.649752	N	0.834	0.0788339	N	1	0	1	0	N	1	0	N	N	5.36	2.42	0.057	1.24413	N	1	0	N	6.22	2.64	0.04	1.39794	Y	0.274	0.562249	N	N
O04090	Ferredoxin-1, chloroplastic OS=Arabidopsis thaliana (Mouse-ear cress) OX=3702 GN=FD1 PE=1 SV=1	0.35	-1.51	0.181	0.742321	N	0.813	0.0899095	N	2.3	1.2	0.28	0.552842	N	0.664	0.177832	N	N	0.61	-0.72	0.511	0.291579	N	1	0	N	4.67	2.22	0.054	1.26761	N	0.316	0.500313	N	N
Q9M2U2	Very-long-chain enoyl-CoA reductase OS=Arabidopsis thaliana (Mouse-ear cress) OX=3702 GN=ECR PE=1 SV=1	0.35	-1.53	0.322	0.492144	N	0.903	0.0443122	N	5.55	2.47	0.117	0.931814	N	0.476	0.322393	N	N	0.51	-0.98	0.521	0.283162	N	1	0	N	7.99	3	0.061	1.21467	N	0.332	0.478862	N	N
Q9FYC2	Pheophorbide a oxygenase, chloroplastic OS=Arabidopsis thaliana (Mouse-ear cress) OX=3702 GN=PAO PE=1 SV=1	0.35	-1.52	0.277	0.55752	N	0.886	0.0525663	N	0.09	-3.43	0.021	1.67778	Y	0.204	0.69037	N	N	1.19	0.26	0.853	0.069051	N	1	0	N	0.18	-2.49	0.083	1.08092	N	0.388	0.411168	N	N
P45432	COP9 signalosome complex subunit 1 OS=Arabidopsis thaliana (Mouse-ear cress) OX=3702 GN=CSN1 PE=1 SV=2	0.35	-1.5	0.385	0.414539	N	0.919	0.0366845	N	2.41	1.27	0.463	0.334419	N	0.797	0.0985417	N	N	1.15	0.2	0.908	0.0419142	N	1	0	N	3.34	1.74	0.318	0.497573	N	0.701	0.154282	N	N
Q8L5Z4	Endoribonuclease YBEY, chloroplastic OS=Arabidopsis thaliana (Mouse-ear cress) OX=3702 GN=YBEY PE=1 SV=1	0.35	-1.5	0.215	0.667562	N	0.825	0.0835461	N	3.13	1.65	0.176	0.754487	N	0.552	0.258061	N	N	0.86	-0.22	0.851	0.0700704	N	1	0	N	2.18	1.13	0.348	0.458421	N	0.725	0.139662	N	N
Q8GUP3	Transcriptional regulator OS=Arabidopsis thaliana (Mouse-ear cress) OX=3702 GN=TAIR:locus:2116787 PE=1 SV=1	0.35	-1.53	0.449	0.347754	N	0.931	0.0310503	N	0.52	-0.95	0.636	0.196543	N	0.885	0.0530567	N	N	0.25	-2.02	0.321	0.493495	N	1	0	N	2.3	1.2	0.551	0.258848	N	0.83	0.0809219	N	N
O23406	UDP-glycosyltransferase 75D1 OS=Arabidopsis thaliana (Mouse-ear cress) OX=3702 GN=UGT75D1 PE=2 SV=2	0.35	-1.53	0.135	0.869666	N	0.796	0.0990869	N	0.59	-0.76	0.448	0.348722	N	0.784	0.105684	N	N	1.02	0.03	0.974	0.011441	N	1	0	N	0.74	-0.43	0.668	0.175224	N	0.905	0.0433514	N	N
Q9LZG7	Glutathione S-transferase U27 OS=Arabidopsis thaliana (Mouse-ear cress) OX=3702 GN=GSTU27 PE=2 SV=1	0.35	-1.52	0.228	0.642065	N	0.838	0.076756	N	1.16	0.21	0.866	0.0624821	N	0.989	0.00480371	N	N	0.49	-1.04	0.404	0.393619	N	1	0	N	1.31	0.39	0.75	0.124939	N	0.946	0.0241089	N	N
Q9SVG4	Berberine bridge enzyme-like 19 OS=Arabidopsis thaliana (Mouse-ear cress) OX=3702 GN=TAIR:locus:2121539 PE=1 SV=2	0.35	-1.52	0.146	0.835647	N	0.801	0.0963675	N	0.66	-0.61	0.553	0.257275	N	0.846	0.0726296	N	N	1.23	0.29	0.773	0.111821	N	1	0	N	0.8	-0.32	0.757	0.120904	N	0.949	0.0227338	N	N
Q9SSE7	Arogenate dehydratase/prephenate dehydratase 2, chloroplastic OS=Arabidopsis thaliana (Mouse-ear cress) OX=3702 GN=ADT2 PE=1 SV=1	0.35	-1.52	0.221	0.655608	N	0.833	0.079355	N	3.87	1.95	0.119	0.924453	N	0.479	0.319664	N	N	0.34	-1.55	0.211	0.675718	N	1	0	N	1.27	0.35	0.775	0.110698	N	0.958	0.0186345	N	N
Q9C5I1	UDP-sugar pyrophosphorylase OS=Arabidopsis thaliana (Mouse-ear cress) OX=3702 GN=USP PE=1 SV=1	0.35	-1.52	0.479	0.319664	N	0.944	0.025028	N	1.55	0.63	0.767	0.115205	N	0.948	0.0231917	N	N	1.17	0.23	0.916	0.0381045	N	1	0	N	1.44	0.52	0.807	0.0931265	N	0.968	0.0141246	N	N
Q5QIT3	Serine/threonine protein phosphatase 2A regulatory subunit Bbeta OS=Arabidopsis thaliana (Mouse-ear cress) OX=3702 GN=BBETA PE=1 SV=1	0.35	-1.5	0.566	0.247184	N	0.951	0.0218195	N	37.6	5.23	0.056	1.25181	N	0.337	0.47237	N	N	0.14	-2.82	0.286	0.543634	N	1	0	N	1.07	0.1	0.969	0.0136762	N	1	0	N	N
Q9FG71	ER membrane protein complex subunit 8/9 homolog OS=Arabidopsis thaliana (Mouse-ear cress) OX=3702 GN=EMB2731 PE=2 SV=1	0.35	-1.53	0.189	0.723538	N	0.814	0.0893756	N	4.83	2.27	0.057	1.24413	N	0.338	0.471083	N	N	4.56	2.19	0.066	1.18046	N	1	0	N	1.02	0.03	0.979	0.00921731	N	1	0	N	N
Q9FLM1	Glycerophosphodiester phosphodiesterase GDPD2 OS=Arabidopsis thaliana (Mouse-ear cress) OX=3702 GN=GDPD2 PE=2 SV=1	0.36	-1.47	0.279	0.554396	N	0.886	0.0525663	N	18.12	4.18	0.005	2.30103	Y	0.092	1.03621	N	N	0.66	-0.61	0.649	0.187755	N	1	0	N	13.59	3.76	0.01	2	Y	0.128	0.89279	N	N
F4IVY6	Elp3 domain-containing protein OS=Arabidopsis thaliana (Mouse-ear cress) OX=3702 GN=TAIR:locus:2043225 PE=1 SV=1	0.36	-1.46	0.309	0.510042	N	0.902	0.0447935	N	12.51	3.65	0.018	1.74473	Y	0.185	0.732828	N	N	1.19	0.25	0.861	0.0649968	N	1	0	N	14.47	3.86	0.013	1.88606	Y	0.144	0.841638	N	N
F4J0P2	WD_REPEATS_REGION domain-containing protein OS=Arabidopsis thaliana (Mouse-ear cress) OX=3702 GN=TAIR:locus:2098765 PE=1 SV=1	0.36	-1.49	0.274	0.562249	N	0.886	0.0525663	N	2.79	1.48	0.279	0.554396	N	0.663	0.178486	N	N	1.12	0.16	0.903	0.0443122	N	1	0	N	2.44	1.29	0.343	0.464706	N	0.721	0.142065	N	N
Q93WF1	Probable pectate lyase 20 OS=Arabidopsis thaliana (Mouse-ear cress) OX=3702 GN=TAIR:locus:2154384 PE=2 SV=1	0.36	-1.46	0.439	0.357535	N	0.93	0.0315171	N	3.29	1.72	0.363	0.440093	N	0.733	0.134896	N	N	0.41	-1.28	0.498	0.302771	N	1	0	N	3.32	1.73	0.36	0.443697	N	0.733	0.134896	N	N
Q9S7U9	Mitogen-activated protein kinase kinase 2 OS=Arabidopsis thaliana (Mouse-ear cress) OX=3702 GN=MKK2 PE=1 SV=2	0.36	-1.49	0.536	0.270835	N	0.949	0.0227338	N	9.04	3.18	0.195	0.709965	N	0.57	0.244125	N	N	0.31	-1.71	0.478	0.320572	N	1	0	N	3.41	1.77	0.462	0.335358	N	0.788	0.103474	N	N
Q8RUC6	Ubiquitin-NEDD8-like protein RUB2 OS=Arabidopsis thaliana (Mouse-ear cress) OX=3702 GN=RUB2 PE=1 SV=3	0.36	-1.48	0.542	0.266001	N	0.949	0.0227338	N	0.79	-0.34	0.889	0.0510982	N	0.989	0.00480371	N	N	1.08	0.11	0.964	0.015923	N	1	0	N	2.69	1.43	0.557	0.254145	N	0.834	0.0788339	N	N
Q9FKP4	Kinesin-like protein KIN-14B OS=Arabidopsis thaliana (Mouse-ear cress) OX=3702 GN=KIN14B PE=1 SV=1	0.36	-1.47	0.268	0.571865	N	0.881	0.0550241	N	0.85	-0.23	0.86	0.0655015	N	0.986	0.00612309	N	N	1.83	0.87	0.507	0.294992	N	1	0	N	1.46	0.54	0.677	0.169411	N	0.911	0.0404816	N	N
Q9M9H4	Protein PIGMENT DEFECTIVE 338, chloroplastic OS=Arabidopsis thaliana (Mouse-ear cress) OX=3702 GN=PDE338 PE=1 SV=1	0.36	-1.47	0.317	0.498941	N	0.903	0.0443122	N	4.26	2.09	0.16	0.79588	N	0.527	0.278189	N	N	0.77	-0.39	0.79	0.102373	N	1	0	N	1.45	0.53	0.712	0.14752	N	0.927	0.0329203	N	N
P40941	ADP,ATP carrier protein 2, mitochondrial OS=Arabidopsis thaliana (Mouse-ear cress) OX=3702 GN=AAC2 PE=1 SV=2	0.36	-1.46	0.121	0.917215	N	0.796	0.0990869	N	1.9	0.92	0.317	0.498941	N	0.7	0.154902	N	N	0.3	-1.74	0.069	1.16115	N	1	0	N	1.16	0.21	0.819	0.0867161	N	0.973	0.0118872	N	N
Q8H0Y1	Outer envelope pore protein 24B, chloroplastic OS=Arabidopsis thaliana (Mouse-ear cress) OX=3702 GN=OEP24B PE=2 SV=1	0.36	-1.46	0.223	0.651695	N	0.834	0.0788339	N	1.69	0.76	0.52	0.283997	N	0.826	0.08302	N	N	1	0	1	0	N	1	0	N	1.17	0.22	0.849	0.0710923	N	0.986	0.00612309	N	N
Q9ZSK3	Actin-depolymerizing factor 4 OS=Arabidopsis thaliana (Mouse-ear cress) OX=3702 GN=ADF4 PE=1 SV=2	0.36	-1.47	0.525	0.279841	N	0.949	0.0227338	N	0.67	-0.59	0.799	0.0974532	N	0.957	0.0190881	N	N	0.26	-1.95	0.401	0.396856	N	1	0	N	1.33	0.41	0.857	0.0670192	N	0.99	0.00436481	N	N
Q5EAH9	At3g55760 OS=Arabidopsis thaliana (Mouse-ear cress) OX=3702 GN=TAIR:locus:2079001 PE=1 SV=1	0.36	-1.49	0.385	0.414539	N	0.919	0.0366845	N	2.07	1.05	0.54	0.267606	N	0.837	0.0772745	N	N	0.41	-1.29	0.451	0.345823	N	1	0	N	0.89	-0.17	0.919	0.0366845	N	0.999	0.000434512	N	N
Q940Y9	Putative ion channel POLLUX-like 2 OS=Arabidopsis thaliana (Mouse-ear cress) OX=3702 GN=TAIR:locus:505006671 PE=2 SV=1	0.36	-1.49	0.542	0.266001	N	0.949	0.0227338	N	4.86	2.28	0.354	0.450997	N	0.726	0.139063	N	N	1.11	0.16	0.949	0.0227338	N	1	0	N	1.14	0.19	0.938	0.0277972	N	1	0	N	N
P17597	Acetolactate synthase, chloroplastic OS=Arabidopsis thaliana (Mouse-ear cress) OX=3702 GN=ALS PE=1 SV=1	0.37	-1.43	0.297	0.527244	N	0.894	0.0486625	N	4.86	2.28	0.104	0.982967	N	0.461	0.336299	N	N	1.23	0.29	0.827	0.0824945	N	1	0	N	105.65	6.72	0	-	Y	0.004	2.39794	Y	Y
Q94EH2	Chloroplastic import inner membrane translocase subunit TIM22-2 OS=Arabidopsis thaliana (Mouse-ear cress) OX=3702 GN=TIM22-2 PE=1 SV=1	0.37	-1.45	0.452	0.344862	N	0.932	0.0305841	N	10.47	3.39	0.089	1.05061	N	0.429	0.367543	N	N	3.18	1.67	0.389	0.41005	N	1	0	N	28.7	4.84	0.019	1.72125	Y	0.181	0.742321	N	N
Q8L7K0	60S ribosomal protein L18a-1 OS=Arabidopsis thaliana (Mouse-ear cress) OX=3702 GN=RPL18AA PE=2 SV=1	0.37	-1.44	0.375	0.425969	N	0.919	0.0366845	N	9.42	3.24	0.056	1.25181	N	0.337	0.47237	N	N	0.98	-0.03	0.985	0.00656377	N	1	0	N	3.44	1.78	0.275	0.560667	N	0.662	0.179142	N	N
Q8RWI4	Lysine-tRNA ligase OS=Arabidopsis thaliana (Mouse-ear cress) OX=3702 GN=TAIR:locus:2102162 PE=1 SV=1	0.37	-1.44	0.377	0.423659	N	0.919	0.0366845	N	0.27	-1.91	0.243	0.614394	N	0.628	0.20204	N	N	0.82	-0.29	0.858	0.0665127	N	1	0	N	0.31	-1.7	0.299	0.524329	N	0.685	0.164309	N	N
Q8VZ34	ANK_REP_REGION domain-containing protein OS=Arabidopsis thaliana (Mouse-ear cress) OX=3702 GN=TAIR:locus:2057746 PE=1 SV=1	0.37	-1.44	0.427	0.369572	N	0.928	0.032452	N	0.98	-0.02	0.99	0.00436481	N	1	0	N	N	0.38	-1.38	0.448	0.348722	N	1	0	N	3.05	1.61	0.377	0.423659	N	0.74	0.130768	N	N
O65202	Peroxisomal acyl-coenzyme A oxidase 1 OS=Arabidopsis thaliana (Mouse-ear cress) OX=3702 GN=ACX1 PE=1 SV=1	0.37	-1.42	0.243	0.614394	N	0.851	0.0700704	N	0.96	-0.07	0.957	0.0190881	N	1	0	N	N	0.94	-0.1	0.936	0.0287242	N	1	0	N	0.92	-0.13	0.915	0.0385789	N	0.997	0.00130484	N	N
Q8W4C8	ADP-ribosylation factor-like protein 8c OS=Arabidopsis thaliana (Mouse-ear cress) OX=3702 GN=ARL8C PE=2 SV=1	0.37	-1.45	0.514	0.289037	N	0.949	0.0227338	N	2.34	1.23	0.58	0.236572	N	0.864	0.0634863	N	N	2.09	1.06	0.631	0.199971	N	1	0	N	0.91	-0.14	0.95	0.0222764	N	1	0	N	N
Q8VZ49	Alcohol dehydrogenase-like 4 OS=Arabidopsis thaliana (Mouse-ear cress) OX=3702 GN=AT1G64710 PE=2 SV=1	0.38	-1.39	0.3	0.522879	N	0.896	0.047692	N	0.61	-0.72	0.59	0.229148	N	0.868	0.0614803	N	N	2.39	1.26	0.348	0.458421	N	1	0	N	0.11	-3.25	0.023	1.63827	Y	0.195	0.709965	N	N
Q8RWZ3	Probable acyl-CoA dehydrogenase IBR3 OS=Arabidopsis thaliana (Mouse-ear cress) OX=3702 GN=IBR3 PE=1 SV=1	0.38	-1.38	0.418	0.378824	N	0.926	0.033389	N	0.07	-3.9	0.031	1.50864	Y	0.253	0.596879	N	N	0.38	-1.38	0.418	0.378824	N	1	0	N	0.06	-4.06	0.026	1.58503	Y	0.214	0.669586	N	N
Q8H183	Beta-ureidopropionase OS=Arabidopsis thaliana (Mouse-ear cress) OX=3702 GN=PYD3 PE=1 SV=1	0.38	-1.4	0.323	0.490797	N	0.903	0.0443122	N	0.46	-1.11	0.433	0.363512	N	0.778	0.10902	N	N	0.98	-0.04	0.98	0.00877392	N	1	0	N	0.15	-2.72	0.064	1.19382	N	0.34	0.468521	N	N
Q9LFU1	Asparagine synthetase [glutamine-hydrolyzing] 3 OS=Arabidopsis thaliana (Mouse-ear cress) OX=3702 GN=ASN3 PE=2 SV=1	0.38	-1.41	0.463	0.334419	N	0.937	0.0282604	N	6.35	2.67	0.172	0.764472	N	0.547	0.262013	N	N	0.39	-1.35	0.481	0.317855	N	1	0	N	7.89	2.98	0.129	0.88941	N	0.466	0.331614	N	N
Q8L7A9	AP-4 complex subunit epsilon OS=Arabidopsis thaliana (Mouse-ear cress) OX=3702 GN=TAIR:locus:2028586 PE=1 SV=1	0.38	-1.41	0.428	0.368556	N	0.928	0.032452	N	6.22	2.64	0.146	0.835647	N	0.513	0.289883	N	N	0.71	-0.49	0.783	0.106238	N	1	0	N	5.22	2.38	0.187	0.728158	N	0.555	0.255707	N	N
Q9M2V1	Protein NCA1 OS=Arabidopsis thaliana (Mouse-ear cress) OX=3702 GN=NCA1 PE=1 SV=1	0.38	-1.41	0.441	0.355561	N	0.93	0.0315171	N	0.29	-1.79	0.328	0.484126	N	0.708	0.149967	N	N	0.55	-0.87	0.63	0.200659	N	1	0	N	0.24	-2.08	0.259	0.5867	N	0.647	0.189096	N	N
Q9SUA1	DEK_C domain-containing protein OS=Arabidopsis thaliana (Mouse-ear cress) OX=3702 GN=DEK3 PE=1 SV=1	0.38	-1.39	0.136	0.866461	N	0.796	0.0990869	N	1.41	0.5	0.581	0.235824	N	0.865	0.0629839	N	N	1.02	0.03	0.975	0.0109954	N	1	0	N	0.51	-0.97	0.288	0.540608	N	0.673	0.171985	N	N
Q9CAR7	Hypersensitive-induced response protein 2 OS=Arabidopsis thaliana (Mouse-ear cress) OX=3702 GN=HIR2 PE=1 SV=1	0.38	-1.39	0.231	0.636388	N	0.839	0.076238	N	0.83	-0.27	0.814	0.0893756	N	0.965	0.0154727	N	N	1.03	0.04	0.975	0.0109954	N	1	0	N	1.97	0.98	0.396	0.402305	N	0.754	0.122629	N	N
F4JQ90	FGGY family of carbohydrate kinase OS=Arabidopsis thaliana (Mouse-ear cress) OX=3702 GN=TAIR:locus:2118761 PE=1 SV=1	0.38	-1.39	0.035	1.45593	Y	0.765	0.116339	N	1.34	0.43	0.493	0.307153	N	0.813	0.0899095	N	N	0.76	-0.4	0.522	0.282329	N	1	0	N	1.4	0.49	0.435	0.361511	N	0.777	0.109579	N	N
Q9LVH6	Aldose 1-epimerase OS=Arabidopsis thaliana (Mouse-ear cress) OX=3702 GN=TAIR:locus:2088555 PE=1 SV=1	0.38	-1.41	0.215	0.667562	N	0.825	0.0835461	N	0.82	-0.29	0.798	0.0979971	N	0.957	0.0190881	N	N	1.62	0.69	0.535	0.271646	N	1	0	N	0.55	-0.87	0.437	0.359519	N	0.778	0.10902	N	N
Q9SAZ5	Histidine-containing phosphotransfer protein 3 OS=Arabidopsis thaliana (Mouse-ear cress) OX=3702 GN=AHP3 PE=1 SV=2	0.38	-1.41	0.433	0.363512	N	0.93	0.0315171	N	0.37	-1.43	0.426	0.37059	N	0.776	0.110138	N	N	2.62	1.39	0.44	0.356547	N	1	0	N	2.61	1.38	0.442	0.354578	N	0.781	0.107349	N	N
O82659	Probable calcium-binding protein CML20 OS=Arabidopsis thaliana (Mouse-ear cress) OX=3702 GN=CML20 PE=1 SV=1	0.38	-1.4	0.302	0.519993	N	0.896	0.047692	N	1.01	0.02	0.989	0.00480371	N	1	0	N	N	0.29	-1.79	0.189	0.723538	N	1	0	N	1.72	0.79	0.557	0.254145	N	0.834	0.0788339	N	N
P93032	Isocitrate dehydrogenase [NAD] regulatory subunit 2, mitochondrial OS=Arabidopsis thaliana (Mouse-ear cress) OX=3702 GN=IDH2 PE=1 SV=2	0.38	-1.39	0.366	0.436519	N	0.915	0.0385789	N	0.17	-2.54	0.109	0.962574	N	0.463	0.334419	N	N	0.47	-1.1	0.476	0.322393	N	1	0	N	0.59	-0.77	0.616	0.210419	N	0.874	0.0584886	N	N
Q8L5A7	Cytosolic sulfotransferase 15 OS=Arabidopsis thaliana (Mouse-ear cress) OX=3702 GN=SOT15 PE=1 SV=1	0.38	-1.39	0.439	0.357535	N	0.93	0.0315171	N	0.42	-1.27	0.478	0.320572	N	0.81	0.091515	N	N	2.97	1.57	0.382	0.417937	N	1	0	N	0.64	-0.65	0.715	0.145694	N	0.928	0.032452	N	N
Q9FV53	Peptide deformylase 1A, chloroplastic/mitochondrial OS=Arabidopsis thaliana (Mouse-ear cress) OX=3702 GN=PDF1A PE=1 SV=3	0.38	-1.38	0.438	0.358526	N	0.93	0.0315171	N	0.79	-0.35	0.844	0.0736576	N	0.979	0.00921731	N	N	1.13	0.18	0.92	0.0362122	N	1	0	N	0.8	-0.33	0.853	0.069051	N	0.988	0.00524306	N	N
Q9SUM3	NADPH--cytochrome P450 reductase 2 OS=Arabidopsis thaliana (Mouse-ear cress) OX=3702 GN=ATR2 PE=1 SV=1	0.38	-1.38	0.253	0.596879	N	0.862	0.0644927	N	1	0	1	0	N	1	0	N	N	0.35	-1.5	0.214	0.669586	N	1	0	N	1	0	1	0	N	1	0	N	N
Q9C550	2-isopropylmalate synthase 2, chloroplastic OS=Arabidopsis thaliana (Mouse-ear cress) OX=3702 GN=IPMS2 PE=1 SV=1	0.39	-1.35	0.166	0.779892	N	0.806	0.093665	N	5.42	2.44	0.018	1.74473	Y	0.185	0.732828	N	N	1.11	0.15	0.875	0.0579919	N	1	0	N	6.94	2.8	0.008	2.09691	Y	0.108	0.966576	N	N
Q9FLT9	Chloroplastic import inner membrane translocase subunit HP30-2 OS=Arabidopsis thaliana (Mouse-ear cress) OX=3702 GN=HP30-2 PE=1 SV=1	0.39	-1.36	0.372	0.429457	N	0.918	0.0371573	N	2.84	1.5	0.326	0.486782	N	0.705	0.151811	N	N	1.07	0.09	0.952	0.0213631	N	1	0	N	16.01	4	0.015	1.82391	Y	0.155	0.809668	N	N
O64843	Polyadenylate-binding protein-interacting protein 7 OS=Arabidopsis thaliana (Mouse-ear cress) OX=3702 GN=CID7 PE=1 SV=1	0.39	-1.36	0.381	0.419075	N	0.919	0.0366845	N	2.33	1.22	0.432	0.364516	N	0.778	0.10902	N	N	0.51	-0.96	0.534	0.272459	N	1	0	N	8.14	3.02	0.061	1.21467	N	0.332	0.478862	N	N
Q9LMM0	Glycerol-3-phosphate 2-O-acyltransferase 4 OS=Arabidopsis thaliana (Mouse-ear cress) OX=3702 GN=GPAT4 PE=1 SV=1	0.39	-1.36	0.333	0.477556	N	0.903	0.0443122	N	7.43	2.89	0.049	1.3098	Y	0.315	0.501689	N	N	0.39	-1.35	0.336	0.473661	N	1	0	N	2.9	1.54	0.277	0.55752	N	0.662	0.179142	N	N
O80456	Acyl-CoA OS=Arabidopsis thaliana (Mouse-ear cress) OX=3702 GN=TAIR:locus:2046847 PE=1 SV=1	0.39	-1.35	0.385	0.414539	N	0.919	0.0366845	N	1.98	0.99	0.524	0.280669	N	0.827	0.0824945	N	N	0.56	-0.84	0.586	0.232102	N	1	0	N	2.81	1.49	0.34	0.468521	N	0.72	0.142668	N	N
Q8W034	Heterogeneous nuclear ribonucleoprotein 1 OS=Arabidopsis thaliana (Mouse-ear cress) OX=3702 GN=RNP1 PE=1 SV=1	0.39	-1.37	0.515	0.288193	N	0.949	0.0227338	N	2.11	1.08	0.607	0.216811	N	0.878	0.0565055	N	N	1.02	0.03	0.99	0.00436481	N	1	0	N	2.44	1.29	0.539	0.268411	N	0.827	0.0824945	N	N
Q9FIX1	AIG2-like protein B OS=Arabidopsis thaliana (Mouse-ear cress) OX=3702 GN=AIG2LB PE=1 SV=1	0.39	-1.37	0.345	0.462181	N	0.904	0.0438316	N	0.75	-0.42	0.77	0.113509	N	0.948	0.0231917	N	N	0.3	-1.73	0.239	0.621602	N	1	0	N	0.59	-0.75	0.601	0.221126	N	0.866	0.0624821	N	N
Q9FXD4	Signal recognition particle subunit SRP72 OS=Arabidopsis thaliana (Mouse-ear cress) OX=3702 GN=TAIR:locus:2008610 PE=1 SV=1	0.39	-1.35	0.336	0.473661	N	0.903	0.0443122	N	3.41	1.77	0.211	0.675718	N	0.59	0.229148	N	N	1.18	0.23	0.866	0.0624821	N	1	0	N	1.64	0.71	0.61	0.21467	N	0.871	0.0599818	N	N
P0DKL6	Spliceosome-associated protein 130 B OS=Arabidopsis thaliana (Mouse-ear cress) OX=3702 GN=SAP130B PE=2 SV=1	0.39	-1.36	0.196	0.707744	N	0.814	0.0893756	N	0.44	-1.18	0.258	0.58838	N	0.644	0.191114	N	N	0.85	-0.23	0.824	0.0840728	N	1	0	N	0.74	-0.43	0.677	0.169411	N	0.911	0.0404816	N	N
Q9SMQ6	Ras-related protein RABA4b OS=Arabidopsis thaliana (Mouse-ear cress) OX=3702 GN=RABA4B PE=1 SV=1	0.39	-1.37	0.153	0.815309	N	0.805	0.0942041	N	1.11	0.15	0.87	0.0604807	N	0.989	0.00480371	N	N	1.15	0.2	0.826	0.08302	N	1	0	N	1.21	0.27	0.77	0.113509	N	0.956	0.0195421	N	N
Q84K16	AP-1 complex subunit gamma-1 OS=Arabidopsis thaliana (Mouse-ear cress) OX=3702 GN=GAMMA-ADR PE=1 SV=1	0.39	-1.37	0.278	0.555955	N	0.886	0.0525663	N	0.11	-3.25	0.016	1.79588	Y	0.179	0.747147	N	N	1.22	0.29	0.815	0.0888424	N	1	0	N	1	0	0.999	0.000434512	N	1	0	N	N
O64765	UDP-N-acetylglucosamine diphosphorylase 2 OS=Arabidopsis thaliana (Mouse-ear cress) OX=3702 GN=GLCNAC1PUT2 PE=1 SV=1	0.39	-1.36	0.342	0.465974	N	0.904	0.0438316	N	7.41	2.89	0.052	1.284	N	0.328	0.484126	N	N	5.46	2.45	0.095	1.02228	N	1	0	N	1	0	1	0	N	1	0	N	N
C0LGG8	Probable LRR receptor-like serine/threonine-protein kinase At1g53430 OS=Arabidopsis thaliana (Mouse-ear cress) OX=3702 GN=AT1G53430 PE=1 SV=1	0.4	-1.32	0.289	0.539102	N	0.889	0.0510982	N	9.45	3.24	0.015	1.82391	Y	0.172	0.764472	N	N	1.83	0.87	0.477	0.321482	N	1	0	N	9.58	3.26	0.014	1.85387	Y	0.151	0.821023	N	N
Q9XIF8	Glutathione S-transferase U16 OS=Arabidopsis thaliana (Mouse-ear cress) OX=3702 GN=GSTU16 PE=2 SV=1	0.4	-1.31	0.437	0.359519	N	0.93	0.0315171	N	0.09	-3.41	0.053	1.27572	N	0.328	0.484126	N	N	2.8	1.48	0.378	0.422508	N	1	0	N	0.06	-4.15	0.021	1.67778	Y	0.187	0.728158	N	N
Q9LMI0	Probable alpha,alpha-trehalose-phosphate synthase [UDP-forming] 7 OS=Arabidopsis thaliana (Mouse-ear cress) OX=3702 GN=TPS7 PE=1 SV=1	0.4	-1.31	0.272	0.565431	N	0.885	0.0530567	N	0.96	-0.06	0.956	0.0195421	N	1	0	N	N	0.45	-1.16	0.326	0.486782	N	1	0	N	0.19	-2.4	0.052	1.284	N	0.31	0.508638	N	N
F4JNE2	PH domain-containing protein OS=Arabidopsis thaliana (Mouse-ear cress) OX=3702 GN=TAIR:locus:2130594 PE=1 SV=1	0.4	-1.34	0.423	0.37366	N	0.928	0.032452	N	2.66	1.41	0.399	0.399027	N	0.754	0.122629	N	N	0.52	-0.94	0.572	0.242604	N	1	0	N	5.34	2.42	0.156	0.806875	N	0.514	0.289037	N	N
Q8LBZ7	Succinate dehydrogenase [ubiquinone] iron-sulfur subunit 1, mitochondrial OS=Arabidopsis thaliana (Mouse-ear cress) OX=3702 GN=SDH2-1 PE=1 SV=2	0.4	-1.34	0.498	0.302771	N	0.947	0.02365	N	0.54	-0.89	0.65	0.187087	N	0.894	0.0486625	N	N	0.35	-1.51	0.446	0.350665	N	1	0	N	0.19	-2.39	0.232	0.634512	N	0.622	0.20621	N	N
O64883	Beta-glucosidase 26, peroxisomal OS=Arabidopsis thaliana (Mouse-ear cress) OX=3702 GN=BGLU26 PE=1 SV=1	0.4	-1.32	0.557	0.254145	N	0.951	0.0218195	N	0.27	-1.89	0.405	0.392545	N	0.761	0.118615	N	N	0.04	-4.64	0.05	1.30103	Y	1	0	N	0.24	-2.04	0.37	0.431798	N	0.738	0.131944	N	N
Q1EBV7	Sodium/pyruvate cotransporter BASS2, chloroplastic OS=Arabidopsis thaliana (Mouse-ear cress) OX=3702 GN=BASS2 PE=1 SV=1	0.4	-1.32	0.31	0.508638	N	0.902	0.0447935	N	1.55	0.63	0.623	0.205512	N	0.88	0.0555173	N	N	1.86	0.89	0.489	0.310691	N	1	0	N	1.57	0.65	0.613	0.21254	N	0.872	0.0594835	N	N
Q8H118	Probable methyltransferase PMT1 OS=Arabidopsis thaliana (Mouse-ear cress) OX=3702 GN=TAIR:locus:2090935 PE=2 SV=2	0.4	-1.33	0.454	0.342944	N	0.932	0.0305841	N	0.54	-0.88	0.621	0.206908	N	0.88	0.0555173	N	N	1.1	0.13	0.939	0.0273344	N	1	0	N	1.11	0.15	0.931	0.0310503	N	1	0	N	N
Q9LPL6	TOM1-like protein 3 OS=Arabidopsis thaliana (Mouse-ear cress) OX=3702 GN=TOL3 PE=1 SV=1	0.4	-1.34	0.403	0.394695	N	0.921	0.0357404	N	2.35	1.23	0.441	0.355561	N	0.783	0.106238	N	N	2.28	1.19	0.455	0.341989	N	1	0	N	0.92	-0.12	0.939	0.0273344	N	1	0	N	N
F4J5I0	SIT4 phosphatase-associated family protein OS=Arabidopsis thaliana (Mouse-ear cress) OX=3702 GN=TAIR:locus:2096880 PE=1 SV=1	0.4	-1.32	0.343	0.464706	N	0.904	0.0438316	N	1.96	0.97	0.483	0.316053	N	0.811	0.0909791	N	N	0.39	-1.37	0.325	0.488117	N	1	0	N	1.03	0.05	0.972	0.0123337	N	1	0	N	N
B9DFI7	Probable methyltransferase PMT2 OS=Arabidopsis thaliana (Mouse-ear cress) OX=3702 GN=TAIR:locus:2202805 PE=2 SV=2	0.4	-1.32	0.292	0.534617	N	0.891	0.0501223	N	1	0	1	0	N	1	0	N	N	5.21	2.38	0.066	1.18046	N	1	0	N	1	0	1	0	N	1	0	N	N
Q9STG6	Deoxyuridine 5-triphosphate nucleotidohydrolase OS=Arabidopsis thaliana (Mouse-ear cress) OX=3702 GN=DUT PE=1 SV=1	0.4	-1.32	0.187	0.728158	N	0.814	0.0893756	N	27.89	4.8	0	-	Y	0.005	2.30103	Y	Y	1.19	0.25	0.802	0.0958256	N	1	0	N	1	0	1	0	N	1	0	N	N
Q9CA40	Nudix hydrolase 1 OS=Arabidopsis thaliana (Mouse-ear cress) OX=3702 GN=NUDT1 PE=1 SV=1	0.4	-1.34	0.309	0.510042	N	0.902	0.0447935	N	16.46	4.04	0.005	2.30103	Y	0.094	1.02687	N	N	0.85	-0.24	0.852	0.0695604	N	1	0	N	1	0	1	0	N	1	0	N	N
Q9LE80	DUF3700 domain-containing protein OS=Arabidopsis thaliana (Mouse-ear cress) OX=3702 GN=MJK13.11 PE=1 SV=1	0.41	-1.3	0.397	0.401209	N	0.919	0.0366845	N	40.28	5.33	0.002	2.69897	Y	0.052	1.284	N	N	0.3	-1.73	0.265	0.576754	N	1	0	N	72.56	6.18	0.001	3	Y	0.019	1.72125	Y	Y
Q9LYU8	Aspartokinase 1, chloroplastic OS=Arabidopsis thaliana (Mouse-ear cress) OX=3702 GN=AK1 PE=1 SV=1	0.41	-1.27	0.41	0.387216	N	0.922	0.0352691	N	16.76	4.07	0.015	1.82391	Y	0.169	0.772113	N	N	1.79	0.84	0.585	0.232844	N	1	0	N	31.38	4.97	0.004	2.39794	Y	0.068	1.16749	N	N
P57691	60S acidic ribosomal protein P0-3 OS=Arabidopsis thaliana (Mouse-ear cress) OX=3702 GN=RPP0C PE=1 SV=1	0.41	-1.3	0.2	0.69897	N	0.814	0.0893756	N	3.18	1.67	0.106	0.974694	N	0.462	0.335358	N	N	0.72	-0.46	0.642	0.192465	N	1	0	N	3.85	1.95	0.063	1.20066	N	0.334	0.476254	N	N
P14713	Phytochrome B OS=Arabidopsis thaliana (Mouse-ear cress) OX=3702 GN=PHYB PE=1 SV=1	0.41	-1.3	0.508	0.294136	N	0.949	0.0227338	N	1.1	0.14	0.943	0.0254883	N	0.998	0.000869459	N	N	3.12	1.64	0.403	0.394695	N	1	0	N	0.08	-3.69	0.07	1.1549	N	0.358	0.446117	N	N
Q9C7V7	NAB domain-containing protein OS=Arabidopsis thaliana (Mouse-ear cress) OX=3702 GN=TAIR:locus:2014240 PE=1 SV=1	0.41	-1.28	0.473	0.325139	N	0.941	0.0264104	N	0.34	-1.57	0.38	0.420216	N	0.747	0.126679	N	N	2.94	1.55	0.385	0.414539	N	1	0	N	0.29	-1.78	0.321	0.493495	N	0.701	0.154282	N	N
Q9SJF3	mRNA-decapping enzyme-like protein OS=Arabidopsis thaliana (Mouse-ear cress) OX=3702 GN=TAIR:locus:2201821 PE=1 SV=2	0.41	-1.3	0.349	0.457175	N	0.904	0.0438316	N	3.2	1.68	0.23	0.638272	N	0.614	0.211832	N	N	0.85	-0.23	0.869	0.0609802	N	1	0	N	2.58	1.37	0.325	0.488117	N	0.705	0.151811	N	N
P93008	DEAD-box ATP-dependent RNA helicase 21 OS=Arabidopsis thaliana (Mouse-ear cress) OX=3702 GN=RH21 PE=2 SV=1	0.41	-1.29	0.491	0.308919	N	0.947	0.02365	N	7.71	2.95	0.126	0.899629	N	0.491	0.308919	N	N	0.96	-0.06	0.973	0.0118872	N	1	0	N	2.99	1.58	0.401	0.396856	N	0.756	0.121478	N	N
Q94AG6	S-adenosylmethionine carrier 1, chloroplastic/mitochondrial OS=Arabidopsis thaliana (Mouse-ear cress) OX=3702 GN=SAMC1 PE=1 SV=1	0.41	-1.29	0.134	0.872895	N	0.796	0.0990869	N	1.46	0.55	0.515	0.288193	N	0.826	0.08302	N	N	0.86	-0.22	0.795	0.0996329	N	1	0	N	1.59	0.66	0.429	0.367543	N	0.773	0.111821	N	N
Q9FMN4	Thioredoxin-like protein Clot OS=Arabidopsis thaliana (Mouse-ear cress) OX=3702 GN=TAIR:locus:2160021 PE=2 SV=1	0.41	-1.29	0.488	0.31158	N	0.947	0.02365	N	0.74	-0.44	0.812	0.090444	N	0.964	0.015923	N	N	0.13	-2.94	0.123	0.910095	N	1	0	N	2.34	1.22	0.509	0.293282	N	0.81	0.091515	N	N
Q6AWU6	Probable thiol methyltransferase 2 OS=Arabidopsis thaliana (Mouse-ear cress) OX=3702 GN=HOL3 PE=1 SV=1	0.41	-1.27	0.38	0.420216	N	0.919	0.0366845	N	0.45	-1.14	0.43	0.366532	N	0.777	0.109579	N	N	3.77	1.91	0.193	0.714443	N	1	0	N	1.64	0.72	0.618	0.209012	N	0.876	0.0574959	N	N
Q9ASQ2	Transcription factor MAMYB OS=Arabidopsis thaliana (Mouse-ear cress) OX=3702 GN=MAMYB PE=1 SV=1	0.41	-1.29	0.281	0.551294	N	0.886	0.0525663	N	0.7	-0.52	0.659	0.181115	N	0.903	0.0443122	N	N	4.77	2.25	0.068	1.16749	N	1	0	N	1.36	0.44	0.707	0.150581	N	0.923	0.0347983	N	N
Q84P21	4-coumarate--CoA ligase-like 5 OS=Arabidopsis thaliana (Mouse-ear cress) OX=3702 GN=4CLL5 PE=1 SV=2	0.41	-1.28	0.178	0.74958	N	0.813	0.0899095	N	0.81	-0.31	0.739	0.131356	N	0.94	0.0268721	N	N	1.15	0.2	0.827	0.0824945	N	1	0	N	0.88	-0.19	0.836	0.0777937	N	0.981	0.00833099	N	N
Q93ZC9	Glucuronokinase 1 OS=Arabidopsis thaliana (Mouse-ear cress) OX=3702 GN=GLCAK1 PE=1 SV=1	0.41	-1.3	0.545	0.263603	N	0.949	0.0227338	N	0.74	-0.43	0.839	0.076238	N	0.977	0.0101054	N	N	3.93	1.98	0.361	0.442493	N	1	0	N	0.78	-0.36	0.866	0.0624821	N	0.99	0.00436481	N	N
Q8L5Z7	Sorting nexin 2A OS=Arabidopsis thaliana (Mouse-ear cress) OX=3702 GN=SNX2A PE=1 SV=1	0.42	-1.24	0.382	0.417937	N	0.919	0.0366845	N	56.44	5.82	0.001	3	Y	0.018	1.74473	Y	Y	2.51	1.33	0.35	0.455932	N	1	0	N	27.25	4.77	0.003	2.52288	Y	0.055	1.25964	N	N
Q9SE96	GEM-like protein 1 OS=Arabidopsis thaliana (Mouse-ear cress) OX=3702 GN=FIP1 PE=1 SV=1	0.42	-1.25	0.482	0.316953	N	0.946	0.0241089	N	0.48	-1.06	0.553	0.257275	N	0.846	0.0726296	N	N	2.29	1.19	0.503	0.298432	N	1	0	N	0.02	-5.44	0.006	2.22185	Y	0.094	1.02687	N	N
O04153	Calreticulin-3 OS=Arabidopsis thaliana (Mouse-ear cress) OX=3702 GN=CRT3 PE=1 SV=2	0.42	-1.26	0.491	0.308919	N	0.947	0.02365	N	0.78	-0.36	0.842	0.0746879	N	0.978	0.00966115	N	N	0.36	-1.46	0.426	0.37059	N	1	0	N	7.47	2.9	0.123	0.910095	N	0.461	0.336299	N	N
P14712	Phytochrome A OS=Arabidopsis thaliana (Mouse-ear cress) OX=3702 GN=PHYA PE=1 SV=2	0.42	-1.24	0.347	0.459671	N	0.904	0.0438316	N	4.55	2.18	0.107	0.970616	N	0.462	0.335358	N	N	0.42	-1.24	0.347	0.459671	N	1	0	N	4.09	2.03	0.132	0.879426	N	0.471	0.326979	N	N
P93009	Protein CutA, chloroplastic OS=Arabidopsis thaliana (Mouse-ear cress) OX=3702 GN=CUTA PE=1 SV=1	0.42	-1.24	0.522	0.282329	N	0.949	0.0227338	N	0.26	-1.94	0.32	0.49485	N	0.7	0.154902	N	N	0.42	-1.26	0.515	0.288193	N	1	0	N	0.13	-2.92	0.141	0.850781	N	0.487	0.312471	N	N
Q8GYA4	Cysteine-rich receptor-like protein kinase 10 OS=Arabidopsis thaliana (Mouse-ear cress) OX=3702 GN=CRK10 PE=1 SV=3	0.42	-1.25	0.354	0.450997	N	0.905	0.0433514	N	0.84	-0.25	0.849	0.0710923	N	0.983	0.00744648	N	N	0.71	-0.5	0.707	0.150581	N	1	0	N	0.3	-1.76	0.196	0.707744	N	0.57	0.244125	N	N
Q9FH82	Pectin acetylesterase 11 OS=Arabidopsis thaliana (Mouse-ear cress) OX=3702 GN=PAE11 PE=2 SV=1	0.42	-1.24	0.547	0.262013	N	0.949	0.0227338	N	1.25	0.32	0.876	0.0574959	N	0.989	0.00480371	N	N	1.01	0.01	0.997	0.00130484	N	1	0	N	0.18	-2.46	0.237	0.625252	N	0.627	0.202732	N	N
Q8W4K6	Arf-GAP domain-containing protein OS=Arabidopsis thaliana (Mouse-ear cress) OX=3702 GN=NIG PE=1 SV=1	0.42	-1.24	0.406	0.391474	N	0.921	0.0357404	N	2.89	1.53	0.308	0.511449	N	0.69	0.161151	N	N	0.97	-0.04	0.977	0.0101054	N	1	0	N	3.09	1.63	0.279	0.554396	N	0.663	0.178486	N	N
Q9LSI9	Inactive LRR receptor-like serine/threonine-protein kinase BIR2 OS=Arabidopsis thaliana (Mouse-ear cress) OX=3702 GN=BIR2 PE=1 SV=1	0.42	-1.24	0.519	0.284833	N	0.949	0.0227338	N	1	0	0.999	0.000434512	N	1	0	N	N	1.82	0.86	0.653	0.185087	N	1	0	N	2.96	1.56	0.42	0.376751	N	0.769	0.114074	N	N
Q9C8D3	GFO_IDH_MocA domain-containing protein OS=Arabidopsis thaliana (Mouse-ear cress) OX=3702 GN=TAIR:locus:2013805 PE=1 SV=1	0.42	-1.24	0.499	0.301899	N	0.947	0.02365	N	1.64	0.71	0.696	0.157391	N	0.925	0.0338583	N	N	0.61	-0.72	0.692	0.159894	N	1	0	N	0.49	-1.02	0.577	0.238824	N	0.85	0.0705811	N	N
Q4V3D1	H15 domain-containing protein OS=Arabidopsis thaliana (Mouse-ear cress) OX=3702 GN=HON5 PE=1 SV=1	0.42	-1.25	0.17	0.769551	N	0.808	0.0925886	N	0.6	-0.74	0.41	0.387216	N	0.763	0.117475	N	N	0.95	-0.07	0.938	0.0277972	N	1	0	N	0.79	-0.35	0.697	0.156767	N	0.92	0.0362122	N	N
Q9SGU9	Methionine gamma-lyase OS=Arabidopsis thaliana (Mouse-ear cress) OX=3702 GN=MGL PE=1 SV=1	0.42	-1.26	0.113	0.946922	N	0.788	0.103474	N	1.9	0.92	0.238	0.623423	N	0.623	0.205512	N	N	0.42	-1.26	0.113	0.946922	N	1	0	N	0.84	-0.25	0.741	0.130182	N	0.944	0.025028	N	N
O82499	Translation initiation factor IF-1, chloroplastic OS=Arabidopsis thaliana (Mouse-ear cress) OX=3702 GN=TAIR:locus:2831681 PE=2 SV=2	0.42	-1.27	0.25	0.60206	N	0.854	0.0685421	N	1.38	0.46	0.668	0.175224	N	0.906	0.0428718	N	N	0.2	-2.32	0.043	1.36653	Y	1	0	N	1.26	0.33	0.759	0.119758	N	0.949	0.0227338	N	N
Q8L5U0	COP9 signalosome complex subunit 4 OS=Arabidopsis thaliana (Mouse-ear cress) OX=3702 GN=CSN4 PE=1 SV=2	0.42	-1.25	0.201	0.696804	N	0.814	0.0893756	N	1.46	0.54	0.572	0.242604	N	0.857	0.0670192	N	N	1.35	0.43	0.651	0.186419	N	1	0	N	1.17	0.22	0.817	0.0877779	N	0.972	0.0123337	N	N
F4JAF4	2,3-bisphosphoglycerate-independent phosphoglycerate mutase OS=Arabidopsis thaliana (Mouse-ear cress) OX=3702 GN=TAIR:locus:2084071 PE=1 SV=1	0.42	-1.24	0.36	0.443697	N	0.909	0.0414361	N	1.02	0.03	0.981	0.00833099	N	1	0	N	N	0.34	-1.54	0.26	0.585027	N	1	0	N	0.93	-0.11	0.934	0.0296531	N	1	0	N	N
F4JHH5	Exocyst complex component SEC15B OS=Arabidopsis thaliana (Mouse-ear cress) OX=3702 GN=SEC15B PE=1 SV=1	0.42	-1.24	0.547	0.262013	N	0.95	0.0222764	N	0.34	-1.54	0.458	0.339135	N	0.793	0.100727	N	N	1.13	0.18	0.93	0.0315171	N	1	0	N	0.89	-0.17	0.935	0.0291884	N	1	0	N	N
Q9SUP5	Pectin lyase-like superfamily protein OS=Arabidopsis thaliana (Mouse-ear cress) OX=3702 GN=F9D16.290 PE=1 SV=1	0.42	-1.24	0.491	0.308919	N	0.947	0.02365	N	24.51	4.62	0.018	1.74473	Y	0.185	0.732828	N	N	0.41	-1.28	0.478	0.320572	N	1	0	N	1.08	0.12	0.948	0.0231917	N	1	0	N	N
Q9XEA1	Protein OSCA1 OS=Arabidopsis thaliana (Mouse-ear cress) OX=3702 GN=OSCA1 PE=1 SV=1	0.43	-1.23	0.472	0.326058	N	0.94	0.0268721	N	4.62	2.21	0.204	0.69037	N	0.581	0.235824	N	N	0.79	-0.35	0.838	0.076756	N	1	0	N	16.22	4.02	0.027	1.56864	Y	0.221	0.655608	N	N
Q9SW43	PLCXc domain-containing protein OS=Arabidopsis thaliana (Mouse-ear cress) OX=3702 GN=T11I11.160 PE=1 SV=1	0.43	-1.23	0.268	0.571865	N	0.881	0.0550241	N	0.8	-0.33	0.764	0.116907	N	0.946	0.0241089	N	N	0.36	-1.48	0.187	0.728158	N	1	0	N	2.55	1.35	0.227	0.643974	N	0.613	0.21254	N	N
Q9SZB3	Epimerase domain-containing protein OS=Arabidopsis thaliana (Mouse-ear cress) OX=3702 GN=FLDH PE=1 SV=1	0.43	-1.21	0.525	0.279841	N	0.949	0.0227338	N	0.19	-2.37	0.22	0.657577	N	0.603	0.219683	N	N	0.46	-1.14	0.551	0.258848	N	1	0	N	0.21	-2.28	0.238	0.623423	N	0.627	0.202732	N	N
Q01474	GTP-binding protein SAR1B OS=Arabidopsis thaliana (Mouse-ear cress) OX=3702 GN=SAR1B PE=1 SV=1	0.43	-1.23	0.138	0.860121	N	0.796	0.0990869	N	1.48	0.56	0.484	0.315155	N	0.813	0.0899095	N	N	0.67	-0.59	0.469	0.328827	N	1	0	N	1.87	0.91	0.267	0.573489	N	0.653	0.185087	N	N
Q9S9P6	Flavonol-3-O-rhamnosyltransferase OS=Arabidopsis thaliana (Mouse-ear cress) OX=3702 GN=UGT78D1 PE=1 SV=1	0.43	-1.22	0.51	0.29243	N	0.949	0.0227338	N	0.34	-1.54	0.409	0.388277	N	0.763	0.117475	N	N	0.16	-2.66	0.161	0.793174	N	1	0	N	0.28	-1.82	0.33	0.481486	N	0.711	0.14813	N	N
Q9SJ31	Expressed protein OS=Arabidopsis thaliana (Mouse-ear cress) OX=3702 GN=TAIR:locus:2051264 PE=1 SV=1	0.43	-1.23	0.328	0.484126	N	0.903	0.0443122	N	1.11	0.15	0.904	0.0438316	N	0.993	0.00305075	N	N	0.76	-0.4	0.75	0.124939	N	1	0	N	0.45	-1.14	0.362	0.441291	N	0.734	0.134304	N	N
A0A1I9LP52	ATP synthase E chain OS=Arabidopsis thaliana (Mouse-ear cress) OX=3702 GN=AT3G01130 PE=1 SV=1	0.43	-1.23	0.514	0.289037	N	0.949	0.0227338	N	7	2.81	0.145	0.838632	N	0.51	0.29243	N	N	4.11	2.04	0.283	0.548214	N	1	0	N	2.86	1.51	0.422	0.374688	N	0.77	0.113509	N	N
Q9FGY9	Peptide-N(4)-(N-acetyl-beta-glucosaminyl)asparagine amidase OS=Arabidopsis thaliana (Mouse-ear cress) OX=3702 GN=PNG1 PE=2 SV=1	0.43	-1.21	0.499	0.301899	N	0.947	0.02365	N	1.02	0.03	0.986	0.00612309	N	1	0	N	N	1.82	0.86	0.629	0.201349	N	1	0	N	0.4	-1.32	0.464	0.333482	N	0.788	0.103474	N	N
F4IEK8	PII, uridylyltransferase (DUF2921) OS=Arabidopsis thaliana (Mouse-ear cress) OX=3702 GN=TAIR:locus:2011566 PE=1 SV=1	0.43	-1.21	0.38	0.420216	N	0.919	0.0366845	N	1.21	0.27	0.841	0.075204	N	0.977	0.0101054	N	N	5.11	2.35	0.096	1.01773	N	1	0	N	0.53	-0.91	0.504	0.297569	N	0.805	0.0942041	N	N
Q05728	Phosphoribosylformylglycinamidine cyclo-ligase, chloroplastic OS=Arabidopsis thaliana (Mouse-ear cress) OX=3702 GN=PUR5 PE=1 SV=2	0.43	-1.23	0.045	1.34679	Y	0.769	0.114074	N	0.77	-0.39	0.507	0.294992	N	0.822	0.0851282	N	N	0.83	-0.27	0.646	0.189767	N	1	0	N	0.84	-0.25	0.661	0.179799	N	0.901	0.0452752	N	N
Q9ZVS4	Peptidase A1 domain-containing protein OS=Arabidopsis thaliana (Mouse-ear cress) OX=3702 GN=TAIR:locus:2014475 PE=1 SV=1	0.43	-1.23	0.426	0.37059	N	0.928	0.032452	N	1.33	0.41	0.789	0.102923	N	0.955	0.0199966	N	N	1.22	0.29	0.852	0.0695604	N	1	0	N	1.15	0.21	0.893	0.0491485	N	0.994	0.00261362	N	N
Q38890	Endoglucanase 25 OS=Arabidopsis thaliana (Mouse-ear cress) OX=3702 GN=KOR PE=1 SV=1	0.43	-1.23	0.331	0.480172	N	0.903	0.0443122	N	1	0	1	0	N	1	0	N	N	5.84	2.55	0.053	1.27572	N	1	0	N	1	0	1	0	N	1	0	N	N
Q9MBA1	Chlorophyllide a oxygenase, chloroplastic OS=Arabidopsis thaliana (Mouse-ear cress) OX=3702 GN=CAO PE=1 SV=1	0.44	-1.17	0.617	0.209715	N	0.969	0.0136762	N	2.99	1.58	0.5	0.30103	N	0.815	0.0888424	N	N	0.21	-2.22	0.348	0.458421	N	1	0	N	9.63	3.27	0.173	0.761954	N	0.533	0.273273	N	N
Q9FY61	Trafficking protein particle complex II-specific subunit 120 homolog OS=Arabidopsis thaliana (Mouse-ear cress) OX=3702 GN=TRS120 PE=1 SV=1	0.44	-1.19	0.506	0.295849	N	0.949	0.0227338	N	1.51	0.6	0.736	0.133122	N	0.94	0.0268721	N	N	1.11	0.15	0.933	0.0301184	N	1	0	N	0.37	-1.43	0.425	0.371611	N	0.772	0.112383	N	N
P56786	Protein Ycf2 OS=Arabidopsis thaliana (Mouse-ear cress) OX=3702 GN=ycf2-B PE=3 SV=1	0.44	-1.17	0.421	0.375718	N	0.928	0.032452	N	0.34	-1.55	0.291	0.536107	N	0.674	0.17134	N	N	1.1	0.14	0.921	0.0357404	N	1	0	N	0.59	-0.77	0.595	0.225483	N	0.864	0.0634863	N	N
Q0WL80	UDP-glucose:glycoprotein glucosyltransferase OS=Arabidopsis thaliana (Mouse-ear cress) OX=3702 GN=UGGT PE=1 SV=1	0.44	-1.2	0.52	0.283997	N	0.949	0.0227338	N	1.63	0.71	0.704	0.152427	N	0.929	0.0319843	N	N	0.36	-1.47	0.433	0.363512	N	1	0	N	0.71	-0.5	0.786	0.104577	N	0.961	0.0172766	N	N
Q9LPG6	Trifunctional UDP-glucose 4,6-dehydratase/UDP-4-keto-6-deoxy-D-glucose 3,5-epimerase/UDP-4-keto-L-rhamnose-reductase RHM2 OS=Arabidopsis thaliana (Mouse-ear cress) OX=3702 GN=RHM2 PE=1 SV=1	0.44	-1.19	0.489	0.310691	N	0.947	0.02365	N	0.84	-0.26	0.881	0.0550241	N	0.989	0.00480371	N	N	0.66	-0.59	0.73	0.136677	N	1	0	N	0.78	-0.37	0.83	0.0809219	N	0.978	0.00966115	N	N
Q93YU5	Exocyst complex component SEC8 OS=Arabidopsis thaliana (Mouse-ear cress) OX=3702 GN=SEC8 PE=1 SV=1	0.44	-1.19	0.213	0.67162	N	0.824	0.0840728	N	1.28	0.36	0.704	0.152427	N	0.929	0.0319843	N	N	1.89	0.92	0.333	0.477556	N	1	0	N	0.89	-0.17	0.855	0.0680339	N	0.989	0.00480371	N	N
Q9FKI0	Fimbrin-5 OS=Arabidopsis thaliana (Mouse-ear cress) OX=3702 GN=FIM5 PE=1 SV=1	0.45	-1.16	0.408	0.38934	N	0.921	0.0357404	N	15.2	3.93	0.011	1.95861	Y	0.139	0.856985	N	N	0.47	-1.08	0.443	0.353596	N	1	0	N	16.42	4.04	0.009	2.04576	Y	0.119	0.924453	N	N
O23140	AP-2 complex subunit mu OS=Arabidopsis thaliana (Mouse-ear cress) OX=3702 GN=AP2M PE=1 SV=1	0.45	-1.16	0.574	0.241088	N	0.952	0.0213631	N	0.4	-1.31	0.527	0.278189	N	0.828	0.0819697	N	N	0.42	-1.24	0.549	0.260428	N	1	0	N	0.06	-4.01	0.063	1.20066	N	0.337	0.47237	N	N
Q9XGX9	Mitochondrial import inner membrane translocase subunit TIM9 OS=Arabidopsis thaliana (Mouse-ear cress) OX=3702 GN=TIM9 PE=1 SV=2	0.45	-1.16	0.588	0.230623	N	0.956	0.0195421	N	2.47	1.3	0.545	0.263603	N	0.84	0.0757207	N	N	1.71	0.78	0.717	0.144481	N	1	0	N	13.61	3.77	0.092	1.03621	N	0.406	0.391474	N	N
Q9FX45	Organelle RRM domain-containing protein 6, chloroplastic OS=Arabidopsis thaliana (Mouse-ear cress) OX=3702 GN=ORRM6 PE=1 SV=1	0.45	-1.14	0.512	0.29073	N	0.949	0.0227338	N	7.78	2.96	0.1	1	N	0.456	0.341035	N	N	0.4	-1.33	0.446	0.350665	N	1	0	N	2.59	1.37	0.432	0.364516	N	0.775	0.110698	N	N
Q8L9S7	RAB6-interacting golgin OS=Arabidopsis thaliana (Mouse-ear cress) OX=3702 GN=TAIR:locus:2085231 PE=1 SV=1	0.45	-1.17	0.463	0.334419	N	0.937	0.0282604	N	0.34	-1.56	0.33	0.481486	N	0.709	0.149354	N	N	0.34	-1.54	0.336	0.473661	N	1	0	N	2.25	1.17	0.462	0.335358	N	0.788	0.103474	N	N
Q9SKQ0	Peptidyl-prolyl cis-trans isomerase CYP19-2 OS=Arabidopsis thaliana (Mouse-ear cress) OX=3702 GN=CYP19-2 PE=2 SV=1	0.45	-1.15	0.544	0.264401	N	0.949	0.0227338	N	0.12	-3.03	0.119	0.924453	N	0.479	0.319664	N	N	0.49	-1.04	0.581	0.235824	N	1	0	N	0.38	-1.38	0.465	0.332547	N	0.788	0.103474	N	N
Q9SZ63	Nudix hydrolase 14, chloroplastic OS=Arabidopsis thaliana (Mouse-ear cress) OX=3702 GN=NUDT14 PE=1 SV=2	0.45	-1.14	0.431	0.365523	N	0.93	0.0315171	N	0.51	-0.98	0.497	0.303644	N	0.814	0.0893756	N	N	1.07	0.1	0.943	0.0254883	N	1	0	N	0.52	-0.93	0.516	0.28735	N	0.815	0.0888424	N	N
Q9FF81	Vacuolar protein sorting-associated protein 36 OS=Arabidopsis thaliana (Mouse-ear cress) OX=3702 GN=VPS36 PE=1 SV=1	0.45	-1.16	0.439	0.357535	N	0.93	0.0315171	N	0.96	-0.06	0.968	0.0141246	N	1	0	N	N	6.13	2.62	0.09	1.04576	N	1	0	N	1.07	0.09	0.951	0.0218195	N	1	0	N	N
Q9CA90	Glyoxylate/hydroxypyruvate reductase A HPR2 OS=Arabidopsis thaliana (Mouse-ear cress) OX=3702 GN=HPR2 PE=1 SV=1	0.45	-1.15	0.016	1.79588	Y	0.718	0.143876	N	0.82	-0.29	0.514	0.289037	N	0.826	0.08302	N	N	0.78	-0.35	0.427	0.369572	N	1	0	N	0.99	-0.01	0.974	0.011441	N	1	0	N	N
A0A1I9LRT3	AA_kinase domain-containing protein OS=Arabidopsis thaliana (Mouse-ear cress) OX=3702 GN=AT3G18680 PE=1 SV=1	0.46	-1.13	0.497	0.303644	N	0.947	0.02365	N	1	0	1	0	N	1	0	N	N	0.97	-0.04	0.98	0.00877392	N	1	0	N	22.91	4.52	0.013	1.88606	Y	0.144	0.841638	N	N
Q8GXU8	1-acyl-sn-glycerol-3-phosphate acyltransferase LPAT1, chloroplastic OS=Arabidopsis thaliana (Mouse-ear cress) OX=3702 GN=LPAT1 PE=1 SV=1	0.46	-1.11	0.537	0.270026	N	0.949	0.0227338	N	0.36	-1.49	0.409	0.388277	N	0.763	0.117475	N	N	0.54	-0.9	0.617	0.209715	N	1	0	N	0.14	-2.85	0.123	0.910095	N	0.461	0.336299	N	N
Q6ICX4	Polypyrimidine tract-binding protein homolog 3 OS=Arabidopsis thaliana (Mouse-ear cress) OX=3702 GN=TAIR:locus:2018630 PE=2 SV=1	0.46	-1.13	0.585	0.232844	N	0.955	0.0199966	N	7.04	2.82	0.184	0.735182	N	0.56	0.251812	N	N	0.13	-2.9	0.172	0.764472	N	1	0	N	9.47	3.24	0.129	0.88941	N	0.466	0.331614	N	N
Q9ZRE2	Ras-related protein RABD1 OS=Arabidopsis thaliana (Mouse-ear cress) OX=3702 GN=RABD1 PE=1 SV=1	0.46	-1.11	0.485	0.314258	N	0.947	0.02365	N	8.42	3.07	0.065	1.18709	N	0.364	0.438899	N	N	0.33	-1.6	0.319	0.496209	N	1	0	N	4.6	2.2	0.176	0.754487	N	0.539	0.268411	N	N
Q944S8	At4g21108/At4g21108 OS=Arabidopsis thaliana (Mouse-ear cress) OX=3702 GN=TAIR:locus:505006502 PE=1 SV=1	0.46	-1.1	0.484	0.315155	N	0.947	0.02365	N	0.38	-1.4	0.377	0.423659	N	0.745	0.127844	N	N	2.4	1.26	0.426	0.37059	N	1	0	N	0.31	-1.68	0.291	0.536107	N	0.677	0.169411	N	N
Q9ZUU2	Thioredoxin-like protein AAED1, chloroplastic OS=Arabidopsis thaliana (Mouse-ear cress) OX=3702 GN=TAIR:locus:2049801 PE=1 SV=2	0.46	-1.12	0.523	0.281498	N	0.949	0.0227338	N	1.16	0.21	0.902	0.0447935	N	0.993	0.00305075	N	N	5.24	2.39	0.18	0.744727	N	1	0	N	3.6	1.85	0.295	0.530178	N	0.681	0.166853	N	N
Q9LFF1	Pentatricopeptide repeat-containing protein At3g53700, chloroplastic OS=Arabidopsis thaliana (Mouse-ear cress) OX=3702 GN=MEE40 PE=2 SV=1	0.46	-1.11	0.457	0.340084	N	0.935	0.0291884	N	1	0	1	0	N	1	0	N	N	6.13	2.62	0.09	1.04576	N	1	0	N	2.18	1.13	0.451	0.345823	N	0.785	0.10513	N	N
Q39242	Thioredoxin reductase 2 OS=Arabidopsis thaliana (Mouse-ear cress) OX=3702 GN=NTR2 PE=2 SV=2	0.46	-1.12	0.008	2.09691	Y	0.565	0.247952	N	1.39	0.48	0.214	0.669586	N	0.593	0.226945	N	N	0.95	-0.07	0.843	0.0741724	N	1	0	N	0.84	-0.25	0.516	0.28735	N	0.815	0.0888424	N	N
Q8GSJ6	Protein disulfide-isomerase LQY1, chloroplastic OS=Arabidopsis thaliana (Mouse-ear cress) OX=3702 GN=LQY1 PE=1 SV=1	0.46	-1.12	0.51	0.29243	N	0.949	0.0227338	N	1	0	0.999	0.000434512	N	1	0	N	N	0.17	-2.58	0.138	0.860121	N	1	0	N	0.48	-1.05	0.536	0.270835	N	0.827	0.0824945	N	N
Q9C9D0	Cytosolic sulfotransferase 16 OS=Arabidopsis thaliana (Mouse-ear cress) OX=3702 GN=SOT16 PE=1 SV=1	0.46	-1.11	0.6	0.221849	N	0.962	0.0168249	N	2.11	1.08	0.612	0.213249	N	0.878	0.0565055	N	N	0.24	-2.03	0.342	0.465974	N	1	0	N	0.69	-0.54	0.799	0.0974532	N	0.966	0.0150229	N	N
Q9SR92	Rhodanese-like domain-containing protein 10 OS=Arabidopsis thaliana (Mouse-ear cress) OX=3702 GN=STR10 PE=2 SV=1	0.46	-1.11	0.032	1.49485	Y	0.765	0.116339	N	1.13	0.18	0.717	0.144481	N	0.934	0.0296531	N	N	0.78	-0.36	0.458	0.339135	N	1	0	N	0.92	-0.12	0.8	0.09691	N	0.966	0.0150229	N	N
Q9LDK9	Beta-adaptin-like protein A OS=Arabidopsis thaliana (Mouse-ear cress) OX=3702 GN=BETAA-AD PE=1 SV=1	0.46	-1.11	0.607	0.216811	N	0.963	0.0163737	N	1.06	0.08	0.97	0.0132283	N	1	0	N	N	0.29	-1.78	0.41	0.387216	N	1	0	N	1.25	0.32	0.882	0.0545314	N	0.992	0.00348833	N	N
Q9SID0	Probable fructokinase-1 OS=Arabidopsis thaliana (Mouse-ear cress) OX=3702 GN=TAIR:locus:2061320 PE=2 SV=1	0.47	-1.09	0.325	0.488117	N	0.903	0.0443122	N	0.09	-3.49	0.005	2.30103	Y	0.089	1.05061	N	N	1.22	0.29	0.79	0.102373	N	1	0	N	0.3	-1.75	0.123	0.910095	N	0.461	0.336299	N	N
F4HTY0	SNARE-like superfamily protein OS=Arabidopsis thaliana (Mouse-ear cress) OX=3702 GN=TAIR:locus:2198983 PE=1 SV=1	0.47	-1.08	0.404	0.393619	N	0.921	0.0357404	N	1	0	1	0	N	1	0	N	N	0.98	-0.03	0.981	0.00833099	N	1	0	N	3.88	1.96	0.139	0.856985	N	0.484	0.315155	N	N
Q9LZT4	Expansin-like A1 OS=Arabidopsis thaliana (Mouse-ear cress) OX=3702 GN=EXLA1 PE=2 SV=1	0.47	-1.08	0.648	0.188425	N	0.982	0.00788851	N	3.06	1.61	0.495	0.305395	N	0.814	0.0893756	N	N	0.12	-3.1	0.198	0.703335	N	1	0	N	8.78	3.13	0.194	0.712198	N	0.567	0.246417	N	N
Q9SAD7	Eukaryotic translation initiation factor 4B2 OS=Arabidopsis thaliana (Mouse-ear cress) OX=3702 GN=EIF4B2 PE=1 SV=1	0.47	-1.09	0.534	0.272459	N	0.949	0.0227338	N	2.46	1.3	0.46	0.337242	N	0.794	0.100179	N	N	0.53	-0.91	0.605	0.218245	N	1	0	N	2.51	1.33	0.449	0.347754	N	0.785	0.10513	N	N
Q9SCV8	Beta-galactosidase 4 OS=Arabidopsis thaliana (Mouse-ear cress) OX=3702 GN=BGAL4 PE=1 SV=1	0.47	-1.09	0.421	0.375718	N	0.928	0.032452	N	1.86	0.9	0.507	0.294992	N	0.822	0.0851282	N	N	2.07	1.05	0.437	0.359519	N	1	0	N	1.87	0.9	0.503	0.298432	N	0.805	0.0942041	N	N
Q9LV09	Protein BOBBER 1 OS=Arabidopsis thaliana (Mouse-ear cress) OX=3702 GN=BOB1 PE=1 SV=1	0.47	-1.1	0.58	0.236572	N	0.953	0.0209071	N	2.08	1.06	0.594	0.226214	N	0.871	0.0599818	N	N	1.15	0.2	0.919	0.0366845	N	1	0	N	2.47	1.31	0.512	0.29073	N	0.812	0.090444	N	N
Q9LT75	Phosphatidylinositol 3,4,5-trisphosphate 3-phosphatase and protein-tyrosine-phosphatase PTEN2A OS=Arabidopsis thaliana (Mouse-ear cress) OX=3702 GN=PTEN2A PE=1 SV=1	0.47	-1.1	0.563	0.249492	N	0.951	0.0218195	N	6.26	2.65	0.173	0.761954	N	0.548	0.261219	N	N	0.26	-1.94	0.311	0.50724	N	1	0	N	2.29	1.2	0.529	0.276544	N	0.826	0.08302	N	N
Q8LEU3	Chlorophyll(ide) b reductase NOL, chloroplastic OS=Arabidopsis thaliana (Mouse-ear cress) OX=3702 GN=NOL PE=1 SV=1	0.47	-1.08	0.584	0.233587	N	0.955	0.0199966	N	5.05	2.34	0.243	0.614394	N	0.626	0.203426	N	N	1.44	0.53	0.789	0.102923	N	1	0	N	2.13	1.09	0.578	0.238072	N	0.852	0.0695604	N	N
Q38884	Eukaryotic translation initiation factor 3 subunit I OS=Arabidopsis thaliana (Mouse-ear cress) OX=3702 GN=TIF3I1 PE=2 SV=2	0.47	-1.08	0.051	1.29243	N	0.779	0.108463	N	0.88	-0.18	0.73	0.136677	N	0.938	0.0277972	N	N	0.98	-0.03	0.958	0.0186345	N	1	0	N	1.17	0.23	0.66	0.180456	N	0.9	0.0457575	N	N
Q9LZE0	Transmembrane protein OS=Arabidopsis thaliana (Mouse-ear cress) OX=3702 GN=TAIR:locus:2831864 PE=1 SV=1	0.48	-1.05	0.426	0.37059	N	0.928	0.032452	N	0.16	-2.6	0.058	1.23657	N	0.339	0.4698	N	N	1.02	0.03	0.981	0.00833099	N	1	0	N	0.1	-3.37	0.017	1.76955	Y	0.169	0.772113	N	N
Q6NQG3	At1g16790 OS=Arabidopsis thaliana (Mouse-ear cress) OX=3702 GN=TAIR:locus:2015611 PE=1 SV=1	0.48	-1.07	0.514	0.289037	N	0.949	0.0227338	N	1.02	0.02	0.989	0.00480371	N	1	0	N	N	1.1	0.14	0.932	0.0305841	N	1	0	N	0.13	-2.89	0.088	1.05552	N	0.396	0.402305	N	N
P24100	Cyclin-dependent kinase A-1 OS=Arabidopsis thaliana (Mouse-ear cress) OX=3702 GN=CDKA-1 PE=1 SV=1	0.48	-1.06	0.608	0.216096	N	0.963	0.0163737	N	0.44	-1.18	0.566	0.247184	N	0.855	0.0680339	N	N	1.49	0.57	0.781	0.107349	N	1	0	N	0.09	-3.55	0.097	1.01323	N	0.415	0.381952	N	N
Q9SMS0	NAD(P)H-quinone oxidoreductase subunit T, chloroplastic OS=Arabidopsis thaliana (Mouse-ear cress) OX=3702 GN=ndhT PE=1 SV=1	0.48	-1.07	0.54	0.267606	N	0.949	0.0227338	N	0.52	-0.95	0.586	0.232102	N	0.867	0.0619809	N	N	0.64	-0.65	0.708	0.149967	N	1	0	N	0.15	-2.77	0.122	0.91364	N	0.459	0.338187	N	N
Q94AU2	25.3 kDa vesicle transport protein OS=Arabidopsis thaliana (Mouse-ear cress) OX=3702 GN=SEC22 PE=2 SV=1	0.48	-1.05	0.518	0.28567	N	0.949	0.0227338	N	1.18	0.24	0.884	0.0535477	N	0.989	0.00480371	N	N	1.55	0.63	0.697	0.156767	N	1	0	N	3.56	1.83	0.267	0.573489	N	0.653	0.185087	N	N
F4IDS7	Vacuolar sorting protein 18 OS=Arabidopsis thaliana (Mouse-ear cress) OX=3702 GN=VPS18 PE=1 SV=1	0.48	-1.06	0.542	0.266001	N	0.949	0.0227338	N	2.74	1.46	0.402	0.395774	N	0.759	0.119758	N	N	0.43	-1.2	0.487	0.312471	N	1	0	N	2.42	1.28	0.461	0.336299	N	0.788	0.103474	N	N
P56820	Eukaryotic translation initiation factor 3 subunit D OS=Arabidopsis thaliana (Mouse-ear cress) OX=3702 GN=TIF3D1 PE=1 SV=1	0.48	-1.06	0.609	0.215383	N	0.963	0.0163737	N	0.25	-2.02	0.335	0.474955	N	0.711	0.14813	N	N	3.99	2	0.34	0.468521	N	1	0	N	2.37	1.25	0.549	0.260428	N	0.829	0.0814455	N	N
O48721	Uroporphyrinogen-III synthase, chloroplastic OS=Arabidopsis thaliana (Mouse-ear cress) OX=3702 GN=UROS PE=2 SV=2	0.48	-1.07	0.534	0.272459	N	0.949	0.0227338	N	4.15	2.05	0.24	0.619789	N	0.623	0.205512	N	N	1.15	0.21	0.904	0.0438316	N	1	0	N	1.74	0.8	0.643	0.191789	N	0.892	0.0496351	N	N
Q94JY3	DLH domain-containing protein OS=Arabidopsis thaliana (Mouse-ear cress) OX=3702 GN=MDB19.5 PE=1 SV=1	0.48	-1.06	0.511	0.291579	N	0.949	0.0227338	N	0.3	-1.74	0.283	0.548214	N	0.666	0.176526	N	N	0.42	-1.27	0.432	0.364516	N	1	0	N	0.75	-0.41	0.795	0.0996329	N	0.966	0.0150229	N	N
F4I9J7	RNA-binding protein Y14 OS=Arabidopsis thaliana (Mouse-ear cress) OX=3702 GN=Y14 PE=1 SV=1	0.48	-1.07	0.36	0.443697	N	0.909	0.0414361	N	0.31	-1.68	0.159	0.798603	N	0.527	0.278189	N	N	0.78	-0.35	0.763	0.117475	N	1	0	N	1.19	0.25	0.831	0.080399	N	0.978	0.00966115	N	N
Q9ZT82	Callose synthase 12 OS=Arabidopsis thaliana (Mouse-ear cress) OX=3702 GN=CALS12 PE=2 SV=1	0.48	-1.05	0.675	0.170696	N	0.993	0.00305075	N	0.19	-2.36	0.35	0.455932	N	0.722	0.141463	N	N	1.12	0.16	0.948	0.0231917	N	1	0	N	1.41	0.49	0.844	0.0736576	N	0.983	0.00744648	N	N
P48578	Serine/threonine-protein phosphatase PP2A-4 catalytic subunit OS=Arabidopsis thaliana (Mouse-ear cress) OX=3702 GN=PP2A4 PE=1 SV=1	0.48	-1.07	0.344	0.463442	N	0.904	0.0438316	N	0.93	-0.1	0.926	0.033389	N	0.996	0.00174066	N	N	0.2	-2.33	0.048	1.31876	Y	1	0	N	0.94	-0.08	0.94	0.0268721	N	1	0	N	N
Q43387	Peroxidase 71 OS=Arabidopsis thaliana (Mouse-ear cress) OX=3702 GN=PER71 PE=1 SV=1	0.49	-1.03	0.442	0.354578	N	0.93	0.0315171	N	0.35	-1.52	0.26	0.585027	N	0.647	0.189096	N	N	0.49	-1.03	0.442	0.354578	N	1	0	N	0.06	-4.02	0.006	2.22185	Y	0.098	1.00877	N	N
O23404	Pyruvate, phosphate dikinase 1, chloroplastic OS=Arabidopsis thaliana (Mouse-ear cress) OX=3702 GN=PPDK PE=1 SV=2	0.49	-1.03	0.012	1.92082	Y	0.659	0.181115	N	0.59	-0.75	0.056	1.25181	N	0.337	0.47237	N	N	0.36	-1.46	0.001	3	Y	0.828	0.0819697	N	0.5	-1	0.014	1.85387	Y	0.151	0.821023	N	N
A0A1I9LQC2	Transmembrane protein OS=Arabidopsis thaliana (Mouse-ear cress) OX=3702 GN=AT3G28720 PE=1 SV=1	0.49	-1.03	0.629	0.201349	N	0.976	0.0105502	N	36.33	5.18	0.024	1.61979	Y	0.218	0.661544	N	N	0.99	-0.01	0.996	0.00174066	N	1	0	N	32.53	5.02	0.028	1.55284	Y	0.222	0.653647	N	N
Q9SD73	Beta-glucosidase OS=Arabidopsis thaliana (Mouse-ear cress) OX=3702 GN=F13I12.50 PE=1 SV=1	0.49	-1.03	0.536	0.270835	N	0.949	0.0227338	N	3.98	1.99	0.238	0.623423	N	0.623	0.205512	N	N	2.19	1.13	0.498	0.302771	N	1	0	N	4.77	2.25	0.184	0.735182	N	0.551	0.258848	N	N
Q570B4	3-ketoacyl-CoA synthase 10 OS=Arabidopsis thaliana (Mouse-ear cress) OX=3702 GN=FDH PE=1 SV=2	0.49	-1.03	0.465	0.332547	N	0.937	0.0282604	N	16.85	4.07	0.009	2.04576	Y	0.125	0.90309	N	N	0.97	-0.04	0.979	0.00921731	N	1	0	N	2.74	1.46	0.306	0.514279	N	0.695	0.158015	N	N
Q6NLQ7	Monofunctional riboflavin biosynthesis protein RIBA 2, chloroplastic OS=Arabidopsis thaliana (Mouse-ear cress) OX=3702 GN=RIBA2 PE=1 SV=1	0.49	-1.04	0.575	0.240332	N	0.952	0.0213631	N	1.32	0.4	0.828	0.0819697	N	0.973	0.0118872	N	N	0.83	-0.27	0.883	0.0540393	N	1	0	N	1.69	0.76	0.682	0.166216	N	0.914	0.0390538	N	N
Q9LE82	RAN GTPase-activating protein 1 OS=Arabidopsis thaliana (Mouse-ear cress) OX=3702 GN=RANGAP1 PE=1 SV=1	0.49	-1.03	0.562	0.250264	N	0.951	0.0218195	N	0.28	-1.81	0.311	0.50724	N	0.693	0.159267	N	N	0.83	-0.27	0.88	0.0555173	N	1	0	N	0.73	-0.45	0.798	0.0979971	N	0.966	0.0150229	N	N
Q9SH87	Chaperone protein dnaJ-like protein OS=Arabidopsis thaliana (Mouse-ear cress) OX=3702 GN=TAIR:locus:2065696 PE=1 SV=1	0.49	-1.04	0.537	0.270026	N	0.949	0.0227338	N	0.87	-0.21	0.901	0.0452752	N	0.992	0.00348833	N	N	2.88	1.52	0.367	0.435334	N	1	0	N	0.84	-0.24	0.884	0.0535477	N	0.993	0.00305075	N	N
O04904	Dihydroorotase, mitochondrial OS=Arabidopsis thaliana (Mouse-ear cress) OX=3702 GN=PYR4 PE=1 SV=1	0.49	-1.03	0.141	0.850781	N	0.798	0.0979971	N	2.01	1.01	0.149	0.826814	N	0.515	0.288193	N	N	0.62	-0.68	0.323	0.490797	N	1	0	N	0.94	-0.09	0.891	0.0501223	N	0.994	0.00261362	N	N
F4IPY2	Cysteine--tRNA ligase, chloroplastic/mitochondrial OS=Arabidopsis thaliana (Mouse-ear cress) OX=3702 GN=SYCO PE=2 SV=1	0.49	-1.02	0.024	1.61979	Y	0.719	0.143271	N	1.17	0.22	0.594	0.226214	N	0.871	0.0599818	N	N	0.72	-0.47	0.274	0.562249	N	1	0	N	0.97	-0.05	0.913	0.0395292	N	0.996	0.00174066	N	N
Q42580	Peroxidase 21 OS=Arabidopsis thaliana (Mouse-ear cress) OX=3702 GN=PER21 PE=1 SV=1	0.5	-0.99	0.115	0.939302	N	0.789	0.102923	N	0.16	-2.65	0	-	Y	0.012	1.92082	Y	Y	0.5	-0.99	0.115	0.939302	N	1	0	N	0.08	-3.69	0	-	Y	0.001	3	Y	Y
F4JIN3	DnaJ protein ERDJ2B OS=Arabidopsis thaliana (Mouse-ear cress) OX=3702 GN=ERDJ2B PE=1 SV=1	0.5	-1	0.573	0.241845	N	0.952	0.0213631	N	4.89	2.29	0.205	0.688246	N	0.583	0.234331	N	N	2.65	1.4	0.431	0.365523	N	1	0	N	44.48	5.48	0.006	2.22185	Y	0.09	1.04576	N	N
F4K4E3	Sm-like protein LSM4 OS=Arabidopsis thaliana (Mouse-ear cress) OX=3702 GN=LSM4 PE=1 SV=1	0.5	-1	0.456	0.341035	N	0.935	0.0291884	N	6.57	2.71	0.054	1.26761	N	0.333	0.477556	N	N	0.39	-1.34	0.321	0.493495	N	1	0	N	2.99	1.58	0.245	0.610834	N	0.633	0.198596	N	N
P24636	Tubulin beta-4 chain OS=Arabidopsis thaliana (Mouse-ear cress) OX=3702 GN=TUBB4 PE=2 SV=2	0.5	-1	0.067	1.17393	N	0.785	0.10513	N	0.89	-0.17	0.75	0.124939	N	0.943	0.0254883	N	N	1.24	0.31	0.55	0.259637	N	1	0	N	0.71	-0.49	0.353	0.452225	N	0.729	0.137272	N	N
Q08466	Casein kinase II subunit alpha-2 OS=Arabidopsis thaliana (Mouse-ear cress) OX=3702 GN=CKA2 PE=1 SV=3	0.5	-1	0.643	0.191789	N	0.981	0.00833099	N	6.75	2.76	0.212	0.673664	N	0.591	0.228413	N	N	2.34	1.22	0.572	0.242604	N	1	0	N	3.52	1.82	0.405	0.392545	N	0.759	0.119758	N	N
F4IVJ8	ARM repeat superfamily protein OS=Arabidopsis thaliana (Mouse-ear cress) OX=3702 GN=TAIR:locus:2039483 PE=1 SV=1	0.5	-0.99	0.482	0.316953	N	0.946	0.0241089	N	0.26	-1.92	0.179	0.747147	N	0.553	0.257275	N	N	2.51	1.33	0.347	0.459671	N	1	0	N	1.23	0.3	0.828	0.0819697	N	0.977	0.0101054	N	N
Q9LNP3	LEA_2 domain-containing protein OS=Arabidopsis thaliana (Mouse-ear cress) OX=3702 GN=TAIR:locus:2007968 PE=1 SV=1	0.5	-0.99	0.65	0.187087	N	0.983	0.00744648	N	0.89	-0.17	0.937	0.0282604	N	0.998	0.000869459	N	N	0.55	-0.86	0.694	0.158641	N	1	0	N	1.18	0.24	0.911	0.0404816	N	0.995	0.00217692	N	N
O49377	Vesicle-associated membrane protein 711 OS=Arabidopsis thaliana (Mouse-ear cress) OX=3702 GN=VAMP711 PE=1 SV=2	0.51	-0.97	0.468	0.329754	N	0.937	0.0282604	N	0.91	-0.14	0.916	0.0381045	N	0.994	0.00261362	N	N	0.77	-0.38	0.776	0.110138	N	1	0	N	0.08	-3.61	0.013	1.88606	Y	0.145	0.838632	N	N
Q9SZB9	Peroxidase 47 OS=Arabidopsis thaliana (Mouse-ear cress) OX=3702 GN=PER47 PE=2 SV=2	0.51	-0.98	0.577	0.238824	N	0.952	0.0213631	N	0.57	-0.81	0.646	0.189767	N	0.891	0.0501223	N	N	2	1	0.569	0.244888	N	1	0	N	0.08	-3.6	0.052	1.284	N	0.308	0.511449	N	N
P16972	Ferredoxin-2, chloroplastic OS=Arabidopsis thaliana (Mouse-ear cress) OX=3702 GN=FD2 PE=1 SV=1	0.51	-0.97	0.065	1.18709	N	0.785	0.10513	N	1.32	0.4	0.43	0.366532	N	0.778	0.10902	N	N	0.73	-0.46	0.362	0.441291	N	1	0	N	2	1	0.058	1.23657	N	0.323	0.490797	N	N
Q9STG9	Amidophosphoribosyltransferase 2, chloroplastic OS=Arabidopsis thaliana (Mouse-ear cress) OX=3702 GN=ASE2 PE=1 SV=1	0.51	-0.97	0.038	1.42022	Y	0.769	0.114074	N	0.78	-0.37	0.41	0.387216	N	0.763	0.117475	N	N	0.51	-0.98	0.037	1.4318	Y	1	0	N	0.79	-0.34	0.449	0.347754	N	0.784	0.105684	N	N
Q9LFB2	Auxin transporter-like protein 1 OS=Arabidopsis thaliana (Mouse-ear cress) OX=3702 GN=LAX1 PE=2 SV=1	0.51	-0.96	0.607	0.216811	N	0.963	0.0163737	N	6.22	2.64	0.167	0.777284	N	0.535	0.271646	N	N	1.25	0.33	0.86	0.0655015	N	1	0	N	2.33	1.22	0.512	0.29073	N	0.812	0.090444	N	N
Q8VYZ8	Pentatricopeptide repeat (PPR) superfamily protein OS=Arabidopsis thaliana (Mouse-ear cress) OX=3702 GN=TAIR:locus:2014220 PE=1 SV=1	0.51	-0.96	0.459	0.338187	N	0.936	0.0287242	N	0.93	-0.1	0.938	0.0277972	N	0.998	0.000869459	N	N	0.19	-2.39	0.077	1.11351	N	1	0	N	1.72	0.78	0.547	0.262013	N	0.829	0.0814455	N	N
Q9LXU4	Proline-tRNA ligase (DUF1680) OS=Arabidopsis thaliana (Mouse-ear cress) OX=3702 GN=TAIR:locus:2182280 PE=1 SV=1	0.51	-0.97	0.198	0.703335	N	0.814	0.0893756	N	0.7	-0.52	0.487	0.312471	N	0.813	0.0899095	N	N	0.73	-0.45	0.541	0.266803	N	1	0	N	0.74	-0.44	0.55	0.259637	N	0.83	0.0809219	N	N
Q9ZSK1	Tocopherol O-methyltransferase, chloroplastic OS=Arabidopsis thaliana (Mouse-ear cress) OX=3702 GN=VTE4 PE=1 SV=2	0.51	-0.96	0.281	0.551294	N	0.886	0.0525663	N	0.35	-1.5	0.1	1	N	0.456	0.341035	N	N	0.64	-0.64	0.467	0.330683	N	1	0	N	0.81	-0.31	0.728	0.137869	N	0.937	0.0282604	N	N
F4KG14	Guanylate-binding family protein OS=Arabidopsis thaliana (Mouse-ear cress) OX=3702 GN=MCL19.12 PE=1 SV=1	0.51	-0.97	0.549	0.260428	N	0.95	0.0222764	N	0.29	-1.78	0.277	0.55752	N	0.663	0.178486	N	N	1.46	0.54	0.736	0.133122	N	1	0	N	0.68	-0.56	0.731	0.136083	N	0.938	0.0277972	N	N
Q9C909	Glycine-rich RNA-binding protein 5, mitochondrial OS=Arabidopsis thaliana (Mouse-ear cress) OX=3702 GN=RBG5 PE=1 SV=1	0.51	-0.97	0.62	0.207608	N	0.972	0.0123337	N	0.92	-0.12	0.951	0.0218195	N	1	0	N	N	1.72	0.78	0.689	0.161781	N	1	0	N	0.64	-0.64	0.742	0.129596	N	0.944	0.025028	N	N
F4J6A8	DnaJ and Myb-like DNA-binding domain-containing protein OS=Arabidopsis thaliana (Mouse-ear cress) OX=3702 GN=TAIR:locus:2080712 PE=1 SV=1	0.51	-0.98	0.517	0.286509	N	0.949	0.0227338	N	0.47	-1.08	0.479	0.319664	N	0.81	0.091515	N	N	0.44	-1.17	0.441	0.355561	N	1	0	N	1.2	0.26	0.862	0.0644927	N	0.99	0.00436481	N	N
Q9LVY0	Peptide chain release factor PrfB1, chloroplastic OS=Arabidopsis thaliana (Mouse-ear cress) OX=3702 GN=PRFB1 PE=2 SV=1	0.52	-0.95	0.38	0.420216	N	0.919	0.0366845	N	29.68	4.89	0	-	Y	0.009	2.04576	Y	Y	0.62	-0.7	0.516	0.28735	N	1	0	N	13.64	3.77	0.002	2.69897	Y	0.046	1.33724	Y	Y
Q9LME4	Probable protein phosphatase 2C 9 OS=Arabidopsis thaliana (Mouse-ear cress) OX=3702 GN=AT1G22280 PE=1 SV=1	0.52	-0.95	0.532	0.274088	N	0.949	0.0227338	N	1.79	0.84	0.581	0.235824	N	0.865	0.0629839	N	N	0.86	-0.22	0.885	0.0530567	N	1	0	N	6.77	2.76	0.081	1.09151	N	0.383	0.416801	N	N
Q9FFF3	Conserved oligomeric Golgi complex subunit 1 OS=Arabidopsis thaliana (Mouse-ear cress) OX=3702 GN=COG1 PE=1 SV=1	0.52	-0.93	0.604	0.218963	N	0.963	0.0163737	N	3.82	1.94	0.287	0.542118	N	0.669	0.174574	N	N	2.97	1.57	0.385	0.414539	N	1	0	N	4.48	2.16	0.236	0.627088	N	0.627	0.202732	N	N
O82261	Protease Do-like 2, chloroplastic OS=Arabidopsis thaliana (Mouse-ear cress) OX=3702 GN=DEGP2 PE=1 SV=2	0.52	-0.94	0.133	0.876148	N	0.796	0.0990869	N	0.87	-0.21	0.733	0.134896	N	0.939	0.0273344	N	N	0.72	-0.48	0.432	0.364516	N	1	0	N	0.75	-0.42	0.486	0.313364	N	0.799	0.0974532	N	N
Q8S8F8	GLABRA2 expression modulator OS=Arabidopsis thaliana (Mouse-ear cress) OX=3702 GN=GEM PE=1 SV=1	0.52	-0.94	0.577	0.238824	N	0.952	0.0213631	N	0.41	-1.28	0.448	0.348722	N	0.784	0.105684	N	N	2.25	1.17	0.485	0.314258	N	1	0	N	2.19	1.13	0.501	0.300162	N	0.805	0.0942041	N	N
Q42044	AAI domain-containing protein OS=Arabidopsis thaliana (Mouse-ear cress) OX=3702 GN=TAIR:locus:2050901 PE=1 SV=2	0.52	-0.94	0.294	0.531653	N	0.893	0.0491485	N	0.97	-0.04	0.959	0.0181814	N	1	0	N	N	0.86	-0.22	0.805	0.0942041	N	1	0	N	1.51	0.59	0.503	0.298432	N	0.805	0.0942041	N	N
Q8RWT8	Serine--tRNA ligase, chloroplastic/mitochondrial OS=Arabidopsis thaliana (Mouse-ear cress) OX=3702 GN=OVA7 PE=2 SV=1	0.52	-0.95	0.042	1.37675	Y	0.769	0.114074	N	1.41	0.49	0.271	0.567031	N	0.658	0.181774	N	N	0.82	-0.29	0.511	0.291579	N	1	0	N	1.12	0.16	0.718	0.143876	N	0.929	0.0319843	N	N
Q6NL24	Probable enoyl-CoA hydratase 1, peroxisomal OS=Arabidopsis thaliana (Mouse-ear cress) OX=3702 GN=ECHIA PE=1 SV=1	0.52	-0.94	0.576	0.239578	N	0.952	0.0213631	N	0.19	-2.39	0.163	0.787812	N	0.532	0.274088	N	N	1.09	0.12	0.943	0.0254883	N	1	0	N	1.37	0.46	0.784	0.105684	N	0.96	0.0177288	N	N
Q9LTB0	Exocyst complex component EXO84B OS=Arabidopsis thaliana (Mouse-ear cress) OX=3702 GN=EXO84B PE=1 SV=1	0.52	-0.94	0.541	0.266803	N	0.949	0.0227338	N	3.05	1.61	0.299	0.524329	N	0.68	0.167491	N	N	0.77	-0.38	0.803	0.0952845	N	1	0	N	1.2	0.26	0.863	0.0639892	N	0.99	0.00436481	N	N
Q42512	Protein COLD-REGULATED 15A, chloroplastic OS=Arabidopsis thaliana (Mouse-ear cress) OX=3702 GN=COR15A PE=1 SV=1	0.52	-0.94	0.076	1.11919	N	0.788	0.103474	N	0.44	-1.18	0.029	1.5376	Y	0.238	0.623423	N	N	0.65	-0.63	0.222	0.653647	N	1	0	N	1.01	0.01	0.979	0.00921731	N	1	0	N	N
Q9LZS3	1,4-alpha-glucan-branching enzyme 2-2, chloroplastic/amyloplastic OS=Arabidopsis thaliana (Mouse-ear cress) OX=3702 GN=SBE2.2 PE=1 SV=1	0.53	-0.91	0.101	0.995679	N	0.788	0.103474	N	4.37	2.13	0.001	3	Y	0.023	1.63827	Y	Y	0.95	-0.07	0.9	0.0457575	N	1	0	N	4.23	2.08	0.001	3	Y	0.025	1.60206	Y	Y
O80852	Glutathione S-transferase F9 OS=Arabidopsis thaliana (Mouse-ear cress) OX=3702 GN=GSTF9 PE=1 SV=1	0.53	-0.93	0.033	1.48149	Y	0.765	0.116339	N	0.71	-0.5	0.234	0.630784	N	0.621	0.206908	N	N	0.97	-0.05	0.903	0.0443122	N	1	0	N	0.6	-0.74	0.083	1.08092	N	0.388	0.411168	N	N
Q9SKC1	UDP-glycosyltransferase 74C1 OS=Arabidopsis thaliana (Mouse-ear cress) OX=3702 GN=UGT74C1 PE=2 SV=1	0.53	-0.92	0.535	0.271646	N	0.949	0.0227338	N	1.61	0.69	0.641	0.193142	N	0.887	0.0520764	N	N	0.63	-0.66	0.653	0.185087	N	1	0	N	0.16	-2.64	0.085	1.07058	N	0.391	0.407823	N	N
Q9FG67	Methylthioalkylmalate synthase 1, chloroplastic OS=Arabidopsis thaliana (Mouse-ear cress) OX=3702 GN=MAM1 PE=1 SV=1	0.53	-0.92	0.564	0.248721	N	0.951	0.0218195	N	1	0	1	0	N	1	0	N	N	0.1	-3.27	0.051	1.29243	N	1	0	N	2.65	1.4	0.381	0.419075	N	0.743	0.129011	N	N
Q9XIA7	Mitochondrial import receptor subunit TOM6 homolog OS=Arabidopsis thaliana (Mouse-ear cress) OX=3702 GN=TOM6 PE=1 SV=1	0.53	-0.92	0.464	0.333482	N	0.937	0.0282604	N	1.17	0.22	0.859	0.0660068	N	0.986	0.00612309	N	N	1.4	0.48	0.698	0.156145	N	1	0	N	0.51	-0.97	0.441	0.355561	N	0.781	0.107349	N	N
F4HRT5	Protein CROWDED NUCLEI 1 OS=Arabidopsis thaliana (Mouse-ear cress) OX=3702 GN=CRWN1 PE=1 SV=1	0.53	-0.91	0.196	0.707744	N	0.814	0.0893756	N	2.42	1.28	0.077	1.11351	N	0.401	0.396856	N	N	0.72	-0.47	0.499	0.301899	N	1	0	N	0.72	-0.48	0.492	0.308035	N	0.802	0.0958256	N	N
O23676	Protein mago nashi homolog OS=Arabidopsis thaliana (Mouse-ear cress) OX=3702 GN=MAGO PE=1 SV=1	0.53	-0.92	0.493	0.307153	N	0.947	0.02365	N	4.65	2.22	0.108	0.966576	N	0.462	0.335358	N	N	0.88	-0.18	0.89	0.05061	N	1	0	N	1.48	0.57	0.669	0.174574	N	0.905	0.0433514	N	N
Q8S4Y1	Acetyl-CoA acetyltransferase, cytosolic 1 OS=Arabidopsis thaliana (Mouse-ear cress) OX=3702 GN=AAT1 PE=1 SV=1	0.53	-0.91	0.001	3	Y	0.433	0.363512	N	1	-0.01	0.977	0.0101054	N	1	0	N	N	1.22	0.28	0.255	0.59346	N	1	0	N	0.97	-0.04	0.879	0.0560111	N	0.992	0.00348833	N	N
Q7X659	Vacuolar protein sorting-associated protein 35A OS=Arabidopsis thaliana (Mouse-ear cress) OX=3702 GN=VPS35A PE=1 SV=1	0.53	-0.93	0.231	0.636388	N	0.839	0.076238	N	0.83	-0.27	0.718	0.143876	N	0.935	0.0291884	N	N	1.18	0.24	0.756	0.121478	N	1	0	N	0.95	-0.07	0.929	0.0319843	N	1	0	N	N
Q39101	Ferritin-1, chloroplastic OS=Arabidopsis thaliana (Mouse-ear cress) OX=3702 GN=FER1 PE=1 SV=1	0.53	-0.92	0.403	0.394695	N	0.921	0.0357404	N	0.54	-0.89	0.422	0.374688	N	0.772	0.112383	N	N	1.16	0.22	0.842	0.0746879	N	1	0	N	0.94	-0.08	0.938	0.0277972	N	1	0	N	N
Q8VWF1	SH3 domain-containing protein 2 OS=Arabidopsis thaliana (Mouse-ear cress) OX=3702 GN=SH3P2 PE=1 SV=1	0.53	-0.92	0.536	0.270835	N	0.949	0.0227338	N	1.07	0.1	0.949	0.0227338	N	1	0	N	N	1.54	0.62	0.676	0.170053	N	1	0	N	0.97	-0.04	0.976	0.0105502	N	1	0	N	N
Q9SHS2	Glucose-inhibited division family A protein OS=Arabidopsis thaliana (Mouse-ear cress) OX=3702 GN=TAIR:locus:2060326 PE=1 SV=1	0.53	-0.9	0.262	0.581699	N	0.876	0.0574959	N	1	0	1	0	N	1	0	N	N	4.88	2.29	0.009	2.04576	Y	1	0	N	1	0	1	0	N	1	0	N	N
Q8L5Y6	Cullin-associated NEDD8-dissociated protein 1 OS=Arabidopsis thaliana (Mouse-ear cress) OX=3702 GN=CAND1 PE=1 SV=1	0.54	-0.89	0.023	1.63827	Y	0.719	0.143271	N	1.29	0.37	0.314	0.50307	N	0.698	0.156145	N	N	0.9	-0.15	0.681	0.166853	N	1	0	N	1.74	0.8	0.037	1.4318	Y	0.265	0.576754	N	N
P26568	Histone H1.1 OS=Arabidopsis thaliana (Mouse-ear cress) OX=3702 GN=TAIR:locus:2033118 PE=1 SV=1	0.54	-0.89	0.542	0.266001	N	0.949	0.0227338	N	0.38	-1.41	0.337	0.47237	N	0.714	0.146302	N	N	1.1	0.14	0.924	0.034328	N	1	0	N	0.11	-3.13	0.042	1.37675	Y	0.277	0.55752	N	N
Q9SUI7	Photosystem I reaction center subunit VI-1, chloroplastic OS=Arabidopsis thaliana (Mouse-ear cress) OX=3702 GN=PSAH1 PE=2 SV=1	0.54	-0.88	0.675	0.170696	N	0.993	0.00305075	N	0.97	-0.04	0.983	0.00744648	N	1	0	N	N	1.43	0.51	0.806	0.093665	N	1	0	N	3.33	1.73	0.411	0.386158	N	0.764	0.116907	N	N
O23034	Ubiquitin-like modifier-activating enzyme 5 OS=Arabidopsis thaliana (Mouse-ear cress) OX=3702 GN=TAIR:locus:2207185 PE=3 SV=2	0.54	-0.88	0.547	0.262013	N	0.949	0.0227338	N	4.35	2.12	0.154	0.812479	N	0.524	0.280669	N	N	1.51	0.59	0.683	0.165579	N	1	0	N	2.1	1.07	0.463	0.334419	N	0.788	0.103474	N	N
Q9LF79	Calcium-transporting ATPase 8, plasma membrane-type OS=Arabidopsis thaliana (Mouse-ear cress) OX=3702 GN=ACA8 PE=1 SV=1	0.54	-0.88	0.036	1.4437	Y	0.765	0.116339	N	0.74	-0.43	0.282	0.549751	N	0.665	0.177178	N	N	1.14	0.18	0.643	0.191789	N	1	0	N	0.85	-0.23	0.562	0.250264	N	0.838	0.076756	N	N
Q8LFL5	At1g49975 OS=Arabidopsis thaliana (Mouse-ear cress) OX=3702 GN=TAIR:locus:505006176 PE=1 SV=1	0.54	-0.89	0.299	0.524329	N	0.896	0.047692	N	2.03	1.02	0.236	0.627088	N	0.623	0.205512	N	N	0.88	-0.18	0.828	0.0819697	N	1	0	N	1.39	0.48	0.573	0.241845	N	0.848	0.0716041	N	N
Q93XX2	Protein SIEVE ELEMENT OCCLUSION A OS=Arabidopsis thaliana (Mouse-ear cress) OX=3702 GN=SEOA PE=1 SV=1	0.54	-0.9	0.566	0.247184	N	0.951	0.0218195	N	1.12	0.16	0.92	0.0362122	N	0.994	0.00261362	N	N	2.64	1.4	0.376	0.424812	N	1	0	N	0.88	-0.19	0.903	0.0443122	N	0.995	0.00217692	N	N
Q56Z59	Patellin-3 OS=Arabidopsis thaliana (Mouse-ear cress) OX=3702 GN=PATL3 PE=1 SV=2	0.54	-0.89	0.079	1.10237	N	0.788	0.103474	N	0.9	-0.15	0.763	0.117475	N	0.946	0.0241089	N	N	0.48	-1.05	0.041	1.38722	Y	1	0	N	0.96	-0.06	0.905	0.0433514	N	0.995	0.00217692	N	N
Q9FIJ5	AT5g47860/MCA23_20 OS=Arabidopsis thaliana (Mouse-ear cress) OX=3702 GN=MCA23.20 PE=1 SV=1	0.55	-0.86	0.544	0.264401	N	0.949	0.0227338	N	0.03	-5.26	0.001	3	Y	0.035	1.45593	Y	Y	1.44	0.53	0.707	0.150581	N	1	0	N	0.01	-6.82	0	-	Y	0.005	2.30103	Y	Y
P56788	Photosystem I assembly protein Ycf4 OS=Arabidopsis thaliana (Mouse-ear cress) OX=3702 GN=ycf4 PE=3 SV=1	0.55	-0.86	0.391	0.407823	N	0.919	0.0366845	N	4.1	2.04	0.053	1.27572	N	0.329	0.482804	N	N	0.49	-1.04	0.304	0.517126	N	1	0	N	3.8	1.92	0.066	1.18046	N	0.343	0.464706	N	N
Q9FFD2	Probable UDP-arabinopyranose mutase 5 OS=Arabidopsis thaliana (Mouse-ear cress) OX=3702 GN=RGP5 PE=1 SV=1	0.55	-0.86	0.57	0.244125	N	0.951	0.0218195	N	7.08	2.82	0.074	1.13077	N	0.392	0.406714	N	N	1.43	0.51	0.734	0.134304	N	1	0	N	5.29	2.4	0.123	0.910095	N	0.461	0.336299	N	N
Q9XEA0	Leucine--tRNA ligase, chloroplastic/mitochondrial OS=Arabidopsis thaliana (Mouse-ear cress) OX=3702 GN=EMB2369 PE=2 SV=1	0.55	-0.86	0.063	1.20066	N	0.785	0.10513	N	1.65	0.73	0.11	0.958607	N	0.465	0.332547	N	N	1.03	0.04	0.926	0.033389	N	1	0	N	1.45	0.54	0.229	0.640165	N	0.617	0.209715	N	N
Q56XE2	DUF150 domain-containing protein OS=Arabidopsis thaliana (Mouse-ear cress) OX=3702 GN=TAIR:locus:1005716723 PE=1 SV=1	0.55	-0.87	0.716	0.145087	N	1	0	N	2.8	1.49	0.535	0.271646	N	0.835	0.0783135	N	N	0.51	-0.98	0.68	0.167491	N	1	0	N	3.14	1.65	0.491	0.308919	N	0.802	0.0958256	N	N
Q9FGK5	Ras-related protein RABA5a OS=Arabidopsis thaliana (Mouse-ear cress) OX=3702 GN=RABA5A PE=1 SV=1	0.55	-0.86	0.692	0.159894	N	1	0	N	2.28	1.19	0.584	0.233587	N	0.865	0.0629839	N	N	6.31	2.66	0.228	0.642065	N	1	0	N	2.46	1.3	0.55	0.259637	N	0.83	0.0809219	N	N
F4IKM1	Tropinone reductase homolog At2g29340 OS=Arabidopsis thaliana (Mouse-ear cress) OX=3702 GN=TAIR:locus:2042982 PE=2 SV=1	0.55	-0.86	0.007	2.1549	Y	0.565	0.247952	N	0.89	-0.17	0.564	0.248721	N	0.853	0.069051	N	N	0.8	-0.32	0.276	0.559091	N	1	0	N	1.11	0.16	0.59	0.229148	N	0.86	0.0655015	N	N
Q42600	Cytochrome P450 84A1 OS=Arabidopsis thaliana (Mouse-ear cress) OX=3702 GN=CYP84A1 PE=1 SV=1	0.55	-0.87	0.614	0.211832	N	0.967	0.0145735	N	0.13	-2.92	0.1	1	N	0.456	0.341035	N	N	0.87	-0.2	0.908	0.0419142	N	1	0	N	0.53	-0.91	0.595	0.225483	N	0.864	0.0634863	N	N
Q8LAD0	Probable pyridoxal 5-phosphate synthase subunit PDX2 OS=Arabidopsis thaliana (Mouse-ear cress) OX=3702 GN=PDX2 PE=1 SV=1	0.56	-0.84	0.451	0.345823	N	0.932	0.0305841	N	10.4	3.38	0.006	2.22185	Y	0.104	0.982967	N	N	0.82	-0.29	0.794	0.100179	N	1	0	N	10.51	3.39	0.006	2.22185	Y	0.095	1.02228	N	N
F4I893	Protein ILITYHIA OS=Arabidopsis thaliana (Mouse-ear cress) OX=3702 GN=ILA PE=1 SV=1	0.56	-0.84	0.036	1.4437	Y	0.765	0.116339	N	1.16	0.21	0.583	0.234331	N	0.865	0.0629839	N	N	1.04	0.05	0.887	0.0520764	N	1	0	N	1.44	0.52	0.177	0.752027	N	0.54	0.267606	N	N
Q9SYB5	Probable dolichyl-diphosphooligosaccharide--protein glycosyltransferase subunit 3B OS=Arabidopsis thaliana (Mouse-ear cress) OX=3702 GN=OST3B PE=2 SV=1	0.56	-0.83	0.634	0.197911	N	0.979	0.00921731	N	0.7	-0.51	0.77	0.113509	N	0.948	0.0231917	N	N	0.16	-2.61	0.147	0.832683	N	1	0	N	0.34	-1.57	0.375	0.425969	N	0.74	0.130768	N	N
P32068	Anthranilate synthase alpha subunit 1, chloroplastic OS=Arabidopsis thaliana (Mouse-ear cress) OX=3702 GN=ASA1 PE=1 SV=1	0.56	-0.83	0.682	0.166216	N	0.997	0.00130484	N	6.63	2.73	0.189	0.723538	N	0.566	0.247184	N	N	0.48	-1.07	0.6	0.221849	N	1	0	N	2.87	1.52	0.456	0.341035	N	0.787	0.104025	N	N
Q9SZE4	Vacuolar protein sorting-associated protein 32 homolog 2 OS=Arabidopsis thaliana (Mouse-ear cress) OX=3702 GN=VPS32.2 PE=1 SV=1	0.56	-0.83	0.426	0.37059	N	0.928	0.032452	N	0.79	-0.34	0.743	0.129011	N	0.942	0.0259491	N	N	0.34	-1.57	0.14	0.853872	N	1	0	N	0.59	-0.76	0.468	0.329754	N	0.788	0.103474	N	N
Q9ASS2	Protein FREE1 OS=Arabidopsis thaliana (Mouse-ear cress) OX=3702 GN=FREE1 PE=1 SV=1	0.56	-0.84	0.58	0.236572	N	0.953	0.0209071	N	1.53	0.61	0.688	0.162412	N	0.921	0.0357404	N	N	3	1.59	0.304	0.517126	N	1	0	N	1.35	0.43	0.777	0.109579	N	0.958	0.0186345	N	N
O48832	Protein EARLY-RESPONSIVE TO DEHYDRATION 7, chloroplastic OS=Arabidopsis thaliana (Mouse-ear cress) OX=3702 GN=ERD7 PE=1 SV=1	0.56	-0.84	0.529	0.276544	N	0.949	0.0227338	N	0.21	-2.27	0.102	0.9914	N	0.457	0.340084	N	N	1.01	0.02	0.989	0.00480371	N	1	0	N	1.12	0.17	0.9	0.0457575	N	0.995	0.00217692	N	N
Q9LK29	Cytochrome c1 1, heme protein, mitochondrial OS=Arabidopsis thaliana (Mouse-ear cress) OX=3702 GN=CYC1-1 PE=1 SV=1	0.57	-0.82	0.116	0.935542	N	0.789	0.102923	N	0.57	-0.8	0.123	0.910095	N	0.484	0.315155	N	N	1.23	0.3	0.555	0.255707	N	1	0	N	0.38	-1.4	0.011	1.95861	Y	0.135	0.869666	N	N
Q9SG80	Alpha-L-arabinofuranosidase 1 OS=Arabidopsis thaliana (Mouse-ear cress) OX=3702 GN=ASD1 PE=1 SV=1	0.57	-0.82	0.219	0.659556	N	0.831	0.080399	N	0.63	-0.66	0.317	0.498941	N	0.7	0.154902	N	N	1.15	0.2	0.763	0.117475	N	1	0	N	0.53	-0.93	0.165	0.782516	N	0.527	0.278189	N	N
Q9LK96	PKS_ER domain-containing protein OS=Arabidopsis thaliana (Mouse-ear cress) OX=3702 GN=TAIR:locus:2086335 PE=1 SV=1	0.57	-0.82	0.467	0.330683	N	0.937	0.0282604	N	0.96	-0.05	0.961	0.0172766	N	1	0	N	N	0.74	-0.43	0.697	0.156767	N	1	0	N	0.36	-1.46	0.201	0.696804	N	0.574	0.241088	N	N
O80925	ADP-ribosylation factor GTPase-activating protein AGD7 OS=Arabidopsis thaliana (Mouse-ear cress) OX=3702 GN=AGD7 PE=1 SV=1	0.57	-0.81	0.641	0.193142	N	0.981	0.00833099	N	5.11	2.35	0.185	0.732828	N	0.56	0.251812	N	N	1.09	0.12	0.943	0.0254883	N	1	0	N	3.42	1.77	0.312	0.505845	N	0.697	0.156767	N	N
Q8LBN7	Costars family protein At4g33640 OS=Arabidopsis thaliana (Mouse-ear cress) OX=3702 GN=TAIR:locus:2134183 PE=1 SV=1	0.57	-0.8	0.159	0.798603	N	0.806	0.093665	N	1.39	0.47	0.397	0.401209	N	0.754	0.122629	N	N	1.15	0.2	0.719	0.143271	N	1	0	N	1.37	0.45	0.418	0.378824	N	0.768	0.114639	N	N
O22784	Plasmodesmata-located protein 3 OS=Arabidopsis thaliana (Mouse-ear cress) OX=3702 GN=PDLP3 PE=1 SV=2	0.57	-0.82	0.641	0.193142	N	0.981	0.00833099	N	1.25	0.32	0.855	0.0680339	N	0.984	0.0070049	N	N	1.86	0.89	0.61	0.21467	N	1	0	N	2.32	1.21	0.489	0.310691	N	0.802	0.0958256	N	N
Q9LF21	Eukaryotic translation initiation factor 3 subunit M OS=Arabidopsis thaliana (Mouse-ear cress) OX=3702 GN=TAIR:locus:2180917 PE=1 SV=1	0.57	-0.8	0.592	0.227678	N	0.958	0.0186345	N	1.76	0.81	0.585	0.232844	N	0.867	0.0619809	N	N	1.25	0.32	0.83	0.0809219	N	1	0	N	2.04	1.03	0.493	0.307153	N	0.802	0.0958256	N	N
P49205	40S ribosomal protein S17-1 OS=Arabidopsis thaliana (Mouse-ear cress) OX=3702 GN=RPS17A PE=2 SV=3	0.57	-0.82	0.434	0.36251	N	0.93	0.0315171	N	1.22	0.29	0.782	0.106793	N	0.953	0.0209071	N	N	0.33	-1.6	0.135	0.869666	N	1	0	N	1.34	0.42	0.684	0.164944	N	0.914	0.0390538	N	N
F4J5S1	Clustered mitochondria protein OS=Arabidopsis thaliana (Mouse-ear cress) OX=3702 GN=FMT PE=2 SV=1	0.57	-0.82	0.118	0.928118	N	0.791	0.101824	N	1.91	0.93	0.077	1.11351	N	0.401	0.396856	N	N	1.04	0.06	0.901	0.0452752	N	1	0	N	1.08	0.11	0.835	0.0783135	N	0.981	0.00833099	N	N
Q9FGN0	Conserved oligomeric Golgi complex subunit 7 OS=Arabidopsis thaliana (Mouse-ear cress) OX=3702 GN=COG7 PE=1 SV=1	0.57	-0.81	0.65	0.187087	N	0.983	0.00744648	N	2.36	1.24	0.49	0.309804	N	0.813	0.0899095	N	N	9.13	3.19	0.086	1.0655	N	1	0	N	0.83	-0.27	0.88	0.0555173	N	0.992	0.00348833	N	N
Q66GQ3	Protein disulfide isomerase-like 1-6 OS=Arabidopsis thaliana (Mouse-ear cress) OX=3702 GN=PDIL1-6 PE=2 SV=1	0.58	-0.79	0.643	0.191789	N	0.981	0.00833099	N	1.6	0.68	0.692	0.159894	N	0.923	0.0347983	N	N	3.51	1.81	0.295	0.530178	N	1	0	N	3.62	1.85	0.284	0.546682	N	0.669	0.174574	N	N
Q9FK88	Alkaline/neutral invertase E, chloroplastic OS=Arabidopsis thaliana (Mouse-ear cress) OX=3702 GN=INVE PE=1 SV=1	0.58	-0.79	0.48	0.318759	N	0.944	0.025028	N	1.47	0.55	0.619	0.208309	N	0.879	0.0560111	N	N	0.4	-1.33	0.238	0.623423	N	1	0	N	1.45	0.53	0.631	0.199971	N	0.885	0.0530567	N	N
Q9FLT0	Ribonuclease TUDOR 2 OS=Arabidopsis thaliana (Mouse-ear cress) OX=3702 GN=TSN2 PE=1 SV=1	0.58	-0.78	0.12	0.920819	N	0.796	0.0990869	N	0.72	-0.47	0.337	0.47237	N	0.714	0.146302	N	N	0.93	-0.11	0.826	0.08302	N	1	0	N	1.03	0.04	0.934	0.0296531	N	1	0	N	N
Q9M0V3	DNA damage-binding protein 1a OS=Arabidopsis thaliana (Mouse-ear cress) OX=3702 GN=DDB1A PE=1 SV=1	0.58	-0.78	0.061	1.21467	N	0.785	0.10513	N	0.94	-0.09	0.818	0.0872467	N	0.967	0.0145735	N	N	0.99	-0.02	0.964	0.015923	N	1	0	N	0.98	-0.03	0.947	0.02365	N	1	0	N	N
Q9SJH9	Expressed protein OS=Arabidopsis thaliana (Mouse-ear cress) OX=3702 GN=TAIR:locus:2052403 PE=1 SV=2	0.59	-0.75	0.562	0.250264	N	0.951	0.0218195	N	10.22	3.35	0.017	1.76955	Y	0.18	0.744727	N	N	0.32	-1.64	0.214	0.669586	N	1	0	N	13.42	3.75	0.009	2.04576	Y	0.116	0.935542	N	N
Q38833	Chlorophyll synthase, chloroplastic OS=Arabidopsis thaliana (Mouse-ear cress) OX=3702 GN=CHLG PE=2 SV=1	0.59	-0.76	0.386	0.413413	N	0.919	0.0366845	N	3.22	1.69	0.063	1.20066	N	0.361	0.442493	N	N	0.38	-1.4	0.116	0.935542	N	1	0	N	2.67	1.42	0.113	0.946922	N	0.446	0.350665	N	N
Q9FGM0	ATP-dependent zinc metalloprotease FTSH 11, chloroplastic/mitochondrial OS=Arabidopsis thaliana (Mouse-ear cress) OX=3702 GN=FTSH11 PE=1 SV=1	0.59	-0.76	0.663	0.178486	N	0.988	0.00524306	N	0.86	-0.21	0.904	0.0438316	N	0.993	0.00305075	N	N	0.99	-0.02	0.992	0.00348833	N	1	0	N	0.33	-1.59	0.366	0.436519	N	0.737	0.132533	N	N
Q8GXR5	Phosphopantothenate--cysteine ligase 1 OS=Arabidopsis thaliana (Mouse-ear cress) OX=3702 GN=PPCS1 PE=2 SV=1	0.59	-0.76	0.558	0.253366	N	0.951	0.0218195	N	1.92	0.94	0.468	0.329754	N	0.801	0.0963675	N	N	1.27	0.34	0.791	0.101824	N	1	0	N	1.26	0.33	0.798	0.0979971	N	0.966	0.0150229	N	N
Q9FNN1	Pyruvate kinase OS=Arabidopsis thaliana (Mouse-ear cress) OX=3702 GN=MAH20.13 PE=1 SV=1	0.59	-0.76	0.763	0.117475	N	1	0	N	0.81	-0.31	0.901	0.0452752	N	0.993	0.00305075	N	N	0.28	-1.82	0.471	0.326979	N	1	0	N	1.09	0.12	0.961	0.0172766	N	1	0	N	N
Q9SGA6	40S ribosomal protein S19-1 OS=Arabidopsis thaliana (Mouse-ear cress) OX=3702 GN=RPS19A PE=2 SV=1	0.6	-0.74	0.069	1.16115	N	0.785	0.10513	N	1.23	0.3	0.442	0.354578	N	0.783	0.106238	N	N	0.71	-0.5	0.204	0.69037	N	1	0	N	1.93	0.95	0.023	1.63827	Y	0.197	0.705534	N	N
Q9SL42	Peptidyl-prolyl cis-trans isomerase Pin1 OS=Arabidopsis thaliana (Mouse-ear cress) OX=3702 GN=PIN1 PE=1 SV=1	0.6	-0.74	0.764	0.116907	N	1	0	N	15.59	3.96	0.118	0.928118	N	0.479	0.319664	N	N	1.58	0.66	0.787	0.104025	N	1	0	N	23.7	4.57	0.075	1.12494	N	0.367	0.435334	N	N
P56763	DNA-directed RNA polymerase subunit beta OS=Arabidopsis thaliana (Mouse-ear cress) OX=3702 GN=rpoC1 PE=3 SV=1	0.6	-0.73	0.471	0.326979	N	0.939	0.0273344	N	6.27	2.65	0.016	1.79588	Y	0.178	0.74958	N	N	1.25	0.33	0.747	0.126679	N	1	0	N	3.27	1.71	0.103	0.987163	N	0.429	0.367543	N	N
Q94CC6	Prolyl carboxypeptidase like protein OS=Arabidopsis thaliana (Mouse-ear cress) OX=3702 GN=TAIR:locus:505006564 PE=1 SV=1	0.6	-0.73	0.102	0.9914	N	0.788	0.103474	N	0.68	-0.56	0.207	0.68403	N	0.585	0.232844	N	N	0.79	-0.35	0.423	0.37366	N	1	0	N	0.72	-0.48	0.271	0.567031	N	0.657	0.182435	N	N
Q94AQ8	Photosynthetic NDH subunit of subcomplex B 2, chloroplastic OS=Arabidopsis thaliana (Mouse-ear cress) OX=3702 GN=PNSB2 PE=2 SV=1	0.6	-0.73	0.005	2.30103	Y	0.516	0.28735	N	0.98	-0.03	0.892	0.0496351	N	0.99	0.00436481	N	N	0.95	-0.07	0.759	0.119758	N	1	0	N	0.85	-0.23	0.341	0.467246	N	0.72	0.142668	N	N
Q8H124	Uncharacterized protein At2g34460, chloroplastic OS=Arabidopsis thaliana (Mouse-ear cress) OX=3702 GN=TAIR:locus:2040854 PE=1 SV=1	0.6	-0.74	0.012	1.92082	Y	0.659	0.181115	N	0.84	-0.25	0.365	0.437707	N	0.735	0.133713	N	N	0.71	-0.49	0.081	1.09151	N	1	0	N	1.12	0.17	0.535	0.271646	N	0.827	0.0824945	N	N
P94078	Alpha-mannosidase At3g26720 OS=Arabidopsis thaliana (Mouse-ear cress) OX=3702 GN=TAIR:locus:2090817 PE=1 SV=1	0.6	-0.75	0.154	0.812479	N	0.806	0.093665	N	1.02	0.03	0.951	0.0218195	N	1	0	N	N	0.93	-0.1	0.846	0.0726296	N	1	0	N	1.2	0.27	0.602	0.220404	N	0.866	0.0624821	N	N
F4HPK3	tRNA_edit domain-containing protein OS=Arabidopsis thaliana (Mouse-ear cress) OX=3702 GN=TAIR:locus:2826697 PE=1 SV=1	0.6	-0.74	0.479	0.319664	N	0.944	0.025028	N	2.25	1.17	0.269	0.570248	N	0.657	0.182435	N	N	0.69	-0.53	0.612	0.213249	N	1	0	N	1.22	0.29	0.784	0.105684	N	0.96	0.0177288	N	N
P0CZ23	Acyl-coenzyme A oxidase 3, peroxisomal OS=Arabidopsis thaliana (Mouse-ear cress) OX=3702 GN=ACX3 PE=1 SV=1	0.6	-0.73	0.057	1.24413	N	0.785	0.10513	N	1.49	0.57	0.128	0.89279	N	0.493	0.307153	N	N	1.11	0.15	0.679	0.16813	N	1	0	N	0.97	-0.04	0.904	0.0438316	N	0.995	0.00217692	N	N
Q9C554	Expansin-A1 OS=Arabidopsis thaliana (Mouse-ear cress) OX=3702 GN=EXPA1 PE=2 SV=1	0.6	-0.73	0.732	0.135489	N	1	0	N	0.12	-3.08	0.161	0.793174	N	0.529	0.276544	N	N	0.1	-3.39	0.125	0.90309	N	1	0	N	0.85	-0.23	0.916	0.0381045	N	0.997	0.00130484	N	N
Q9XIN6	DUF1279 domain-containing protein OS=Arabidopsis thaliana (Mouse-ear cress) OX=3702 GN=TAIR:locus:2039610 PE=1 SV=1	0.6	-0.75	0.622	0.20621	N	0.973	0.0118872	N	3.05	1.61	0.295	0.530178	N	0.678	0.16877	N	N	1.09	0.13	0.933	0.0301184	N	1	0	N	1.03	0.04	0.977	0.0101054	N	1	0	N	N
Q38911	Xyloglucan endotransglucosylase/hydrolase protein 15 OS=Arabidopsis thaliana (Mouse-ear cress) OX=3702 GN=XTH15 PE=1 SV=1	0.61	-0.72	0.43	0.366532	N	0.929	0.0319843	N	0.7	-0.51	0.576	0.239578	N	0.861	0.0649968	N	N	0.15	-2.69	0.007	2.1549	Y	1	0	N	0.3	-1.72	0.07	1.1549	N	0.358	0.446117	N	N
Q944A7	Serine/threonine-protein kinase BSK1 OS=Arabidopsis thaliana (Mouse-ear cress) OX=3702 GN=BSK1 PE=1 SV=1	0.61	-0.7	0.05	1.30103	Y	0.778	0.10902	N	0.83	-0.26	0.444	0.352617	N	0.783	0.106238	N	N	0.83	-0.28	0.421	0.375718	N	1	0	N	0.65	-0.62	0.083	1.08092	N	0.388	0.411168	N	N
Q9LFW1	UDP-arabinopyranose mutase 2 OS=Arabidopsis thaliana (Mouse-ear cress) OX=3702 GN=RGP2 PE=1 SV=1	0.61	-0.71	0.163	0.787812	N	0.806	0.093665	N	1.16	0.21	0.664	0.177832	N	0.904	0.0438316	N	N	1.25	0.32	0.516	0.28735	N	1	0	N	0.69	-0.53	0.292	0.534617	N	0.678	0.16877	N	N
Q9SRS3	YlmG homolog protein 1-1, chloroplastic OS=Arabidopsis thaliana (Mouse-ear cress) OX=3702 GN=YLMG1-1 PE=2 SV=1	0.61	-0.72	0.132	0.879426	N	0.796	0.0990869	N	1.13	0.18	0.696	0.157391	N	0.925	0.0338583	N	N	0.97	-0.05	0.914	0.0390538	N	1	0	N	1.37	0.46	0.334	0.476254	N	0.715	0.145694	N	N
F4HYC8	DLH domain-containing protein OS=Arabidopsis thaliana (Mouse-ear cress) OX=3702 GN=TAIR:locus:2008658 PE=1 SV=1	0.61	-0.71	0.568	0.245652	N	0.951	0.0218195	N	1.36	0.45	0.718	0.143876	N	0.934	0.0296531	N	N	1.01	0.01	0.995	0.00217692	N	1	0	N	0.46	-1.12	0.372	0.429457	N	0.739	0.131356	N	N
Q94AD1	Putative DNA-binding protein At1g48610 OS=Arabidopsis thaliana (Mouse-ear cress) OX=3702 GN=TAIR:locus:2198050 PE=1 SV=1	0.61	-0.72	0.17	0.769551	N	0.808	0.0925886	N	0.46	-1.13	0.038	1.42022	Y	0.272	0.565431	N	N	0.61	-0.7	0.178	0.74958	N	1	0	N	0.73	-0.46	0.376	0.424812	N	0.74	0.130768	N	N
Q9SEI2	26S proteasome regulatory subunit 6A homolog A OS=Arabidopsis thaliana (Mouse-ear cress) OX=3702 GN=RPT5A PE=1 SV=1	0.61	-0.71	0.125	0.90309	N	0.796	0.0990869	N	1.68	0.75	0.107	0.970616	N	0.462	0.335358	N	N	1.29	0.37	0.411	0.386158	N	1	0	N	1.32	0.4	0.378	0.422508	N	0.74	0.130768	N	N
Q5XEV6	At4g24090 OS=Arabidopsis thaliana (Mouse-ear cress) OX=3702 GN=TAIR:locus:2135011 PE=1 SV=1	0.61	-0.7	0.593	0.226945	N	0.958	0.0186345	N	1.41	0.5	0.704	0.152427	N	0.929	0.0319843	N	N	3.42	1.78	0.187	0.728158	N	1	0	N	2.07	1.05	0.428	0.368556	N	0.773	0.111821	N	N
Q9FIQ0	Probable ADP-ribosylation factor GTPase-activating protein AGD9 OS=Arabidopsis thaliana (Mouse-ear cress) OX=3702 GN=AGD9 PE=1 SV=1	0.61	-0.72	0.097	1.01323	N	0.788	0.103474	N	1.18	0.24	0.566	0.247184	N	0.855	0.0680339	N	N	0.79	-0.34	0.419	0.377786	N	1	0	N	1.26	0.34	0.428	0.368556	N	0.773	0.111821	N	N
Q8GTR4	Pullulanase 1, chloroplastic OS=Arabidopsis thaliana (Mouse-ear cress) OX=3702 GN=PU1 PE=1 SV=2	0.61	-0.71	0.189	0.723538	N	0.814	0.0893756	N	1.2	0.26	0.627	0.202732	N	0.881	0.0550241	N	N	1.01	0.01	0.981	0.00833099	N	1	0	N	0.78	-0.36	0.503	0.298432	N	0.805	0.0942041	N	N
P43287	Aquaporin PIP2-2 OS=Arabidopsis thaliana (Mouse-ear cress) OX=3702 GN=PIP2-2 PE=1 SV=2	0.61	-0.71	0.084	1.07572	N	0.788	0.103474	N	0.83	-0.28	0.487	0.312471	N	0.813	0.0899095	N	N	0.82	-0.29	0.466	0.331614	N	1	0	N	0.86	-0.21	0.598	0.223299	N	0.865	0.0629839	N	N
Q39108	Heterodimeric geranylgeranyl pyrophosphate synthase small subunit, chloroplastic OS=Arabidopsis thaliana (Mouse-ear cress) OX=3702 GN=GGR PE=1 SV=2	0.61	-0.71	0.146	0.835647	N	0.801	0.0963675	N	1.09	0.13	0.785	0.10513	N	0.953	0.0209071	N	N	0.89	-0.16	0.729	0.137272	N	1	0	N	1.12	0.16	0.741	0.130182	N	0.944	0.025028	N	N
F4HY32	Calcium-binding EF hand family protein OS=Arabidopsis thaliana (Mouse-ear cress) OX=3702 GN=TAIR:locus:2036937 PE=1 SV=1	0.61	-0.71	0.629	0.201349	N	0.976	0.0105502	N	0.22	-2.22	0.142	0.847712	N	0.509	0.293282	N	N	0.61	-0.71	0.629	0.201349	N	1	0	N	0.79	-0.35	0.813	0.0899095	N	0.969	0.0136762	N	N
P04778	Chlorophyll a-b binding protein 1, chloroplastic OS=Arabidopsis thaliana (Mouse-ear cress) OX=3702 GN=LHCB1.3 PE=1 SV=1	0.61	-0.72	0.138	0.860121	N	0.796	0.0990869	N	1.36	0.45	0.347	0.459671	N	0.722	0.141463	N	N	0.64	-0.65	0.176	0.754487	N	1	0	N	0.93	-0.1	0.825	0.0835461	N	0.976	0.0105502	N	N
Q96500	Light-regulated protein 1, chloroplastic OS=Arabidopsis thaliana (Mouse-ear cress) OX=3702 GN=LIR1 PE=1 SV=1	0.61	-0.72	0.584	0.233587	N	0.955	0.0199966	N	0.09	-3.44	0.016	1.79588	Y	0.18	0.744727	N	N	0.72	-0.48	0.718	0.143876	N	1	0	N	0.92	-0.12	0.926	0.033389	N	1	0	N	N
Q8W455	Expressed protein OS=Arabidopsis thaliana (Mouse-ear cress) OX=3702 GN=TAIR:locus:505006301 PE=1 SV=1	0.62	-0.69	0.693	0.159267	N	1	0	N	2.97	1.57	0.371	0.430626	N	0.74	0.130768	N	N	2.79	1.48	0.4	0.39794	N	1	0	N	18.96	4.25	0.023	1.63827	Y	0.198	0.703335	N	N
Q9LZJ5	ABC transporter C family member 14 OS=Arabidopsis thaliana (Mouse-ear cress) OX=3702 GN=ABCC14 PE=1 SV=1	0.62	-0.7	0.574	0.241088	N	0.952	0.0213631	N	7.87	2.98	0.025	1.60206	Y	0.224	0.649752	N	N	0.38	-1.38	0.272	0.565431	N	1	0	N	7.65	2.93	0.027	1.56864	Y	0.219	0.659556	N	N
Q66GJ1	At4g12320 OS=Arabidopsis thaliana (Mouse-ear cress) OX=3702 GN=CYP706A6 PE=1 SV=1	0.62	-0.7	0.442	0.354578	N	0.93	0.0315171	N	1.06	0.09	0.923	0.0347983	N	0.996	0.00174066	N	N	1.02	0.03	0.969	0.0136762	N	1	0	N	0.27	-1.92	0.045	1.34679	Y	0.29	0.537602	N	N
O65423	PKS_ER domain-containing protein OS=Arabidopsis thaliana (Mouse-ear cress) OX=3702 GN=F18E5.200 PE=1 SV=1	0.62	-0.68	0.069	1.16115	N	0.785	0.10513	N	0.57	-0.8	0.036	1.4437	Y	0.269	0.570248	N	N	0.97	-0.05	0.891	0.0501223	N	1	0	N	0.6	-0.75	0.048	1.31876	Y	0.299	0.524329	N	N
Q949Y5	Probable zinc metalloprotease EGY1, chloroplastic OS=Arabidopsis thaliana (Mouse-ear cress) OX=3702 GN=EGY1 PE=2 SV=1	0.62	-0.7	0.23	0.638272	N	0.838	0.076756	N	0.93	-0.11	0.845	0.0731433	N	0.98	0.00877392	N	N	0.57	-0.82	0.159	0.798603	N	1	0	N	1.5	0.58	0.311	0.50724	N	0.697	0.156767	N	N
Q0WN54	Molecular chaperone Hsp40/DnaJ family protein OS=Arabidopsis thaliana (Mouse-ear cress) OX=3702 GN=DJA7 PE=1 SV=1	0.62	-0.69	0.177	0.752027	N	0.813	0.0899095	N	1.13	0.17	0.729	0.137272	N	0.938	0.0277972	N	N	0.8	-0.33	0.509	0.293282	N	1	0	N	0.77	-0.37	0.458	0.339135	N	0.788	0.103474	N	N
Q9C500	WPP domain-containing protein 2 OS=Arabidopsis thaliana (Mouse-ear cress) OX=3702 GN=WPP2 PE=1 SV=1	0.62	-0.69	0.136	0.866461	N	0.796	0.0990869	N	0.41	-1.27	0.01	2	Y	0.139	0.856985	N	N	1	0.01	0.989	0.00480371	N	1	0	N	0.96	-0.06	0.887	0.0520764	N	0.993	0.00305075	N	N
Q9M0F9	ATP-dependent 6-phosphofructokinase 1 OS=Arabidopsis thaliana (Mouse-ear cress) OX=3702 GN=PFK1 PE=1 SV=1	0.63	-0.66	0.674	0.17134	N	0.993	0.00305075	N	1.33	0.41	0.794	0.100179	N	0.956	0.0195421	N	N	0.72	-0.47	0.763	0.117475	N	1	0	N	7.41	2.89	0.079	1.10237	N	0.377	0.423659	N	N
Q8RYE9	Haloacid dehalogenase-like hydrolase domain-containing protein At2g33255 OS=Arabidopsis thaliana (Mouse-ear cress) OX=3702 GN=TAIR:locus:505006285 PE=1 SV=1	0.63	-0.67	0.56	0.251812	N	0.951	0.0218195	N	3.42	1.78	0.132	0.879426	N	0.498	0.302771	N	N	0.73	-0.46	0.686	0.163676	N	1	0	N	3.22	1.69	0.151	0.821023	N	0.506	0.295849	N	N
Q39048	Protein ECERIFERUM 2 OS=Arabidopsis thaliana (Mouse-ear cress) OX=3702 GN=CER2 PE=1 SV=1	0.63	-0.68	0.683	0.165579	N	0.997	0.00130484	N	4.28	2.1	0.214	0.669586	N	0.593	0.226945	N	N	2.93	1.55	0.353	0.452225	N	1	0	N	3.77	1.92	0.255	0.59346	N	0.645	0.19044	N	N
F4HU51	Cyclic nucleotide-binding domain-containing protein OS=Arabidopsis thaliana (Mouse-ear cress) OX=3702 GN=TAIR:locus:2198205 PE=1 SV=1	0.63	-0.67	0.367	0.435334	N	0.915	0.0385789	N	0.53	-0.93	0.214	0.669586	N	0.593	0.226945	N	N	0.32	-1.65	0.035	1.45593	Y	1	0	N	0.61	-0.71	0.336	0.473661	N	0.716	0.145087	N	N
P92985	Ran-binding protein 1 homolog c OS=Arabidopsis thaliana (Mouse-ear cress) OX=3702 GN=RANBP1C PE=2 SV=1	0.63	-0.66	0.683	0.165579	N	0.997	0.00130484	N	0.87	-0.21	0.898	0.0467237	N	0.991	0.00392635	N	N	0.4	-1.33	0.415	0.381952	N	1	0	N	2.84	1.51	0.359	0.444906	N	0.732	0.135489	N	N
Q94C59	Patellin-4 OS=Arabidopsis thaliana (Mouse-ear cress) OX=3702 GN=PATL4 PE=1 SV=2	0.63	-0.67	0.004	2.39794	Y	0.516	0.28735	N	1.09	0.13	0.543	0.2652	N	0.839	0.076238	N	N	0.77	-0.37	0.089	1.05061	N	1	0	N	1.06	0.08	0.693	0.159267	N	0.919	0.0366845	N	N
Q9LS25	Pentatricopeptide repeat-containing protein At5g46580, chloroplastic OS=Arabidopsis thaliana (Mouse-ear cress) OX=3702 GN=TAIR:locus:2142320 PE=2 SV=1	0.64	-0.64	0.578	0.238072	N	0.952	0.0213631	N	6.27	2.65	0.03	1.52288	Y	0.247	0.607303	N	N	0.65	-0.63	0.584	0.233587	N	1	0	N	36.71	5.2	0	-	Y	0.008	2.09691	Y	Y
Q9FM01	UDP-glucose 6-dehydrogenase 4 OS=Arabidopsis thaliana (Mouse-ear cress) OX=3702 GN=UGD4 PE=1 SV=1	0.64	-0.64	0.639	0.194499	N	0.981	0.00833099	N	10.11	3.34	0.023	1.63827	Y	0.213	0.67162	N	N	5.65	2.5	0.079	1.10237	N	1	0	N	25.72	4.69	0.003	2.52288	Y	0.051	1.29243	N	N
P29514	Tubulin beta-6 chain OS=Arabidopsis thaliana (Mouse-ear cress) OX=3702 GN=TUBB6 PE=2 SV=1	0.64	-0.65	0.182	0.739929	N	0.813	0.0899095	N	2.02	1.02	0.044	1.35655	Y	0.299	0.524329	N	N	1.1	0.14	0.767	0.115205	N	1	0	N	2.71	1.44	0.007	2.1549	Y	0.098	1.00877	N	N
O65220	Peptidyl-prolyl cis-trans isomerase CYP28, chloroplastic OS=Arabidopsis thaliana (Mouse-ear cress) OX=3702 GN=CYP28 PE=1 SV=1	0.64	-0.64	0.274	0.562249	N	0.885	0.0530567	N	0.7	-0.52	0.372	0.429457	N	0.742	0.129596	N	N	0.51	-0.97	0.105	0.978811	N	1	0	N	0.64	-0.64	0.277	0.55752	N	0.662	0.179142	N	N
Q9FPH2	AT5g02160 OS=Arabidopsis thaliana (Mouse-ear cress) OX=3702 GN=TAIR:locus:2185128 PE=1 SV=1	0.64	-0.65	0.116	0.935542	N	0.789	0.102923	N	1.15	0.2	0.611	0.213959	N	0.878	0.0565055	N	N	0.73	-0.45	0.273	0.563837	N	1	0	N	1.31	0.39	0.336	0.473661	N	0.716	0.145087	N	N
Q42599	NADH dehydrogenase [ubiquinone] iron-sulfur protein 8-A, mitochondrial OS=Arabidopsis thaliana (Mouse-ear cress) OX=3702 GN=TAIR:locus:2207285 PE=1 SV=1	0.64	-0.63	0.629	0.201349	N	0.976	0.0105502	N	1.52	0.6	0.646	0.189767	N	0.891	0.0501223	N	N	0.65	-0.63	0.63	0.200659	N	1	0	N	0.46	-1.13	0.393	0.405607	N	0.751	0.12436	N	N
Q9SJH7	Citrate synthase 3, peroxisomal OS=Arabidopsis thaliana (Mouse-ear cress) OX=3702 GN=CSY3 PE=2 SV=1	0.64	-0.65	0.629	0.201349	N	0.976	0.0105502	N	0.82	-0.28	0.832	0.0798767	N	0.974	0.011441	N	N	11.41	3.51	0.016	1.79588	Y	1	0	N	0.47	-1.08	0.422	0.374688	N	0.77	0.113509	N	N
Q9LFM4	FAD_binding_3 domain-containing protein OS=Arabidopsis thaliana (Mouse-ear cress) OX=3702 GN=TAIR:locus:2147982 PE=1 SV=1	0.64	-0.64	0.297	0.527244	N	0.894	0.0486625	N	1.36	0.44	0.463	0.334419	N	0.797	0.0985417	N	N	0.78	-0.36	0.551	0.258848	N	1	0	N	0.76	-0.4	0.505	0.296709	N	0.805	0.0942041	N	N
Q94BZ0	Sacchrp_dh_NADP domain-containing protein OS=Arabidopsis thaliana (Mouse-ear cress) OX=3702 GN=TAIR:locus:2008041 PE=1 SV=1	0.64	-0.64	0.756	0.121478	N	1	0	N	4.48	2.16	0.296	0.528708	N	0.678	0.16877	N	N	0.71	-0.5	0.807	0.0931265	N	1	0	N	2.57	1.36	0.507	0.294992	N	0.806	0.093665	N	N
Q9T024	J domain-containing protein OS=Arabidopsis thaliana (Mouse-ear cress) OX=3702 GN=TAIR:locus:2136378 PE=1 SV=1	0.64	-0.64	0.09	1.04576	N	0.788	0.103474	N	0.88	-0.18	0.621	0.206908	N	0.88	0.0555173	N	N	1.05	0.07	0.844	0.0736576	N	1	0	N	1.17	0.23	0.538	0.269218	N	0.827	0.0824945	N	N
Q9M1X8	tRNA-binding domain-containing protein OS=Arabidopsis thaliana (Mouse-ear cress) OX=3702 GN=F24G16.250 PE=1 SV=1	0.64	-0.64	0.59	0.229148	N	0.957	0.0190881	N	2.07	1.05	0.378	0.422508	N	0.746	0.127261	N	N	0.31	-1.67	0.168	0.774691	N	1	0	N	1.28	0.36	0.761	0.118615	N	0.95	0.0222764	N	N
Q8W0Y8	Photosystem II reaction center PSB28 protein, chloroplastic OS=Arabidopsis thaliana (Mouse-ear cress) OX=3702 GN=PSB28 PE=2 SV=1	0.64	-0.65	0.235	0.628932	N	0.842	0.0746879	N	0.76	-0.39	0.469	0.328827	N	0.801	0.0963675	N	N	0.75	-0.41	0.449	0.347754	N	1	0	N	0.91	-0.14	0.797	0.0985417	N	0.966	0.0150229	N	N
Q9FND9	Probable galactinol--sucrose galactosyltransferase 5 OS=Arabidopsis thaliana (Mouse-ear cress) OX=3702 GN=RFS5 PE=1 SV=1	0.64	-0.63	0.108	0.966576	N	0.788	0.103474	N	1.14	0.19	0.611	0.213959	N	0.878	0.0565055	N	N	0.85	-0.23	0.549	0.260428	N	1	0	N	0.97	-0.05	0.896	0.047692	N	0.994	0.00261362	N	N
Q8RXF8	Mitochondrial Rho GTPase 1 OS=Arabidopsis thaliana (Mouse-ear cress) OX=3702 GN=MIRO1 PE=1 SV=1	0.64	-0.63	0.145	0.838632	N	0.801	0.0963675	N	0.59	-0.75	0.089	1.05061	N	0.429	0.367543	N	N	0.93	-0.11	0.799	0.0974532	N	1	0	N	1.01	0.01	0.975	0.0109954	N	1	0	N	N
Q9SMV6	Protein EXPORTIN 1A OS=Arabidopsis thaliana (Mouse-ear cress) OX=3702 GN=XPO1 PE=1 SV=1	0.65	-0.62	0.141	0.850781	N	0.798	0.0979971	N	0.65	-0.62	0.139	0.856985	N	0.508	0.294136	N	N	1.04	0.05	0.901	0.0452752	N	1	0	N	0.61	-0.71	0.095	1.02228	N	0.413	0.38405	N	N
Q8LGI2	Probable mitochondrial saccharopine dehydrogenase-like oxidoreductase At5g39410 OS=Arabidopsis thaliana (Mouse-ear cress) OX=3702 GN=TAIR:locus:2175723 PE=1 SV=2	0.65	-0.61	0.054	1.26761	N	0.785	0.10513	N	0.8	-0.32	0.304	0.517126	N	0.686	0.163676	N	N	1.15	0.2	0.52	0.283997	N	1	0	N	0.72	-0.48	0.125	0.90309	N	0.462	0.335358	N	N
Q8LGG8	Universal stress protein A-like protein OS=Arabidopsis thaliana (Mouse-ear cress) OX=3702 GN=TAIR:locus:2084153 PE=1 SV=2	0.65	-0.63	0.754	0.122629	N	1	0	N	0.84	-0.25	0.899	0.0462403	N	0.991	0.00392635	N	N	1.43	0.51	0.797	0.0985417	N	1	0	N	0.27	-1.88	0.352	0.453457	N	0.728	0.137869	N	N
P62090	Photosystem I iron-sulfur center OS=Arabidopsis thaliana (Mouse-ear cress) OX=3702 GN=psaC PE=3 SV=2	0.65	-0.62	0.106	0.974694	N	0.788	0.103474	N	0.82	-0.28	0.456	0.341035	N	0.792	0.101275	N	N	0.61	-0.72	0.064	1.19382	N	1	0	N	1.23	0.3	0.417	0.379864	N	0.768	0.114639	N	N
Q9FT97	Alpha-galactosidase 1 OS=Arabidopsis thaliana (Mouse-ear cress) OX=3702 GN=AGAL1 PE=2 SV=1	0.65	-0.62	0.702	0.153663	N	1	0	N	1.02	0.03	0.987	0.00568285	N	1	0	N	N	0.79	-0.34	0.835	0.0783135	N	1	0	N	0.49	-1.03	0.525	0.279841	N	0.823	0.0846002	N	N
Q9LVM1	ABC transporter B family member 25, mitochondrial OS=Arabidopsis thaliana (Mouse-ear cress) OX=3702 GN=ABCB25 PE=1 SV=1	0.65	-0.62	0.563	0.249492	N	0.951	0.0218195	N	2.87	1.52	0.164	0.785156	N	0.533	0.273273	N	N	1.48	0.56	0.599	0.222573	N	1	0	N	0.92	-0.12	0.909	0.0414361	N	0.995	0.00217692	N	N
Q84VQ3	CBL-interacting serine/threonine-protein kinase 26 OS=Arabidopsis thaliana (Mouse-ear cress) OX=3702 GN=CIPK26 PE=1 SV=2	0.65	-0.62	0.63	0.200659	N	0.976	0.0105502	N	0.37	-1.43	0.271	0.567031	N	0.658	0.181774	N	N	0.26	-1.96	0.137	0.863279	N	1	0	N	1.08	0.11	0.931	0.0310503	N	1	0	N	N
O64688	Pyruvate dehydrogenase E1 component subunit beta-3, chloroplastic OS=Arabidopsis thaliana (Mouse-ear cress) OX=3702 GN=E1-BETA-2 PE=1 SV=1	0.66	-0.59	0.143	0.844664	N	0.8	0.09691	N	1.66	0.73	0.075	1.12494	N	0.395	0.403403	N	N	0.7	-0.51	0.201	0.696804	N	1	0	N	2.62	1.39	0.002	2.69897	Y	0.044	1.35655	Y	Y
Q9C7F7	Non-specific lipid transfer protein GPI-anchored 1 OS=Arabidopsis thaliana (Mouse-ear cress) OX=3702 GN=LTPG1 PE=2 SV=1	0.66	-0.6	0.61	0.21467	N	0.964	0.015923	N	0.72	-0.48	0.682	0.166216	N	0.916	0.0381045	N	N	0.66	-0.6	0.605	0.218245	N	1	0	N	0.18	-2.47	0.045	1.34679	Y	0.29	0.537602	N	N
Q9LE22	Probable calcium-binding protein CML27 OS=Arabidopsis thaliana (Mouse-ear cress) OX=3702 GN=CML27 PE=1 SV=1	0.66	-0.6	0.126	0.899629	N	0.796	0.0990869	N	1.4	0.48	0.214	0.669586	N	0.593	0.226945	N	N	0.86	-0.22	0.569	0.244888	N	1	0	N	1.64	0.72	0.071	1.14874	N	0.359	0.444906	N	N
Q9SR15	Tryptophan--tRNA ligase, cytoplasmic OS=Arabidopsis thaliana (Mouse-ear cress) OX=3702 GN=TAIR:locus:2084993 PE=2 SV=1	0.66	-0.59	0.134	0.872895	N	0.796	0.0990869	N	2.04	1.03	0.014	1.85387	Y	0.166	0.779892	N	N	0.66	-0.61	0.124	0.906578	N	1	0	N	1.58	0.66	0.099	1.00436	N	0.421	0.375718	N	N
Q94AJ9	S1 motif domain-containing protein OS=Arabidopsis thaliana (Mouse-ear cress) OX=3702 GN=TAIR:locus:2010336 PE=1 SV=1	0.66	-0.6	0.584	0.233587	N	0.955	0.0199966	N	6.15	2.62	0.025	1.60206	Y	0.224	0.649752	N	N	0.86	-0.22	0.842	0.0746879	N	1	0	N	3.09	1.63	0.146	0.835647	N	0.498	0.302771	N	N
Q9ZUI6	AP-1 complex subunit gamma-2 OS=Arabidopsis thaliana (Mouse-ear cress) OX=3702 GN=AT1G60070 PE=1 SV=2	0.66	-0.6	0.068	1.16749	N	0.785	0.10513	N	1.28	0.35	0.269	0.570248	N	0.657	0.182435	N	N	0.9	-0.15	0.633	0.198596	N	1	0	N	1.36	0.44	0.169	0.772113	N	0.531	0.274905	N	N
Q9ZS97	UPF0051 protein ABCI8, chloroplastic OS=Arabidopsis thaliana (Mouse-ear cress) OX=3702 GN=ABCI8 PE=2 SV=1	0.66	-0.6	0.582	0.235077	N	0.954	0.0204516	N	1.88	0.91	0.404	0.393619	N	0.761	0.118615	N	N	0.87	-0.2	0.853	0.069051	N	1	0	N	0.41	-1.27	0.248	0.605548	N	0.636	0.196543	N	N
Q9CAT7	Nascent polypeptide-associated complex subunit beta OS=Arabidopsis thaliana (Mouse-ear cress) OX=3702 GN=TAIR:locus:2197239 PE=2 SV=1	0.66	-0.6	0.211	0.675718	N	0.823	0.0846002	N	1.46	0.55	0.253	0.596879	N	0.639	0.194499	N	N	1.21	0.27	0.561	0.251037	N	1	0	N	1.37	0.45	0.341	0.467246	N	0.72	0.142668	N	N
Q9FJ41	GDSL esterase/lipase At5g45950 OS=Arabidopsis thaliana (Mouse-ear cress) OX=3702 GN=TAIR:locus:2152425 PE=2 SV=1	0.66	-0.59	0.745	0.127844	N	1	0	N	0.98	-0.03	0.987	0.00568285	N	1	0	N	N	1.88	0.91	0.617	0.209715	N	1	0	N	2.8	1.49	0.417	0.379864	N	0.768	0.114639	N	N
Q9FME2	Nuclear transport factor 2 OS=Arabidopsis thaliana (Mouse-ear cress) OX=3702 GN=NTF2 PE=1 SV=1	0.66	-0.59	0.477	0.321482	N	0.944	0.025028	N	0.65	-0.63	0.448	0.348722	N	0.784	0.105684	N	N	1	0	0.999	0.000434512	N	1	0	N	0.65	-0.63	0.448	0.348722	N	0.784	0.105684	N	N
Q940V1	AT4g39960/T5J17_130 OS=Arabidopsis thaliana (Mouse-ear cress) OX=3702 GN=DJA5 PE=1 SV=1	0.66	-0.6	0.118	0.928118	N	0.792	0.101275	N	1.55	0.63	0.103	0.987163	N	0.459	0.338187	N	N	0.98	-0.02	0.947	0.02365	N	1	0	N	1.21	0.28	0.46	0.337242	N	0.788	0.103474	N	N
P38605	Cycloartenol synthase OS=Arabidopsis thaliana (Mouse-ear cress) OX=3702 GN=CAS1 PE=1 SV=2	0.66	-0.59	0.731	0.136083	N	1	0	N	1.27	0.35	0.84	0.0757207	N	0.977	0.0101054	N	N	2.35	1.23	0.477	0.321482	N	1	0	N	0.43	-1.2	0.486	0.313364	N	0.799	0.0974532	N	N
A0A1P8AY88	Signal recognition particle receptor subunit beta OS=Arabidopsis thaliana (Mouse-ear cress) OX=3702 GN=MSF3.15 PE=1 SV=1	0.66	-0.61	0.72	0.142668	N	1	0	N	0.5	-1.01	0.554	0.25649	N	0.846	0.0726296	N	N	0.81	-0.31	0.854	0.0685421	N	1	0	N	2.25	1.17	0.493	0.307153	N	0.802	0.0958256	N	N
Q9S7E9	Glutamate--glyoxylate aminotransferase 2 OS=Arabidopsis thaliana (Mouse-ear cress) OX=3702 GN=GGAT2 PE=1 SV=1	0.66	-0.61	0.658	0.181774	N	0.985	0.00656377	N	0.23	-2.1	0.139	0.856985	N	0.508	0.294136	N	N	1.06	0.08	0.954	0.0204516	N	1	0	N	0.62	-0.7	0.612	0.213249	N	0.872	0.0594835	N	N
O22993	Probable inactive ATP-dependent zinc metalloprotease FTSHI 1, chloroplastic OS=Arabidopsis thaliana (Mouse-ear cress) OX=3702 GN=FTSHI1 PE=1 SV=1	0.66	-0.59	0.057	1.24413	N	0.785	0.10513	N	1.13	0.18	0.54	0.267606	N	0.837	0.0772745	N	N	1.21	0.27	0.368	0.434152	N	1	0	N	1.08	0.11	0.711	0.14813	N	0.926	0.033389	N	N
F4KBJ3	AB hydrolase-1 domain-containing protein OS=Arabidopsis thaliana (Mouse-ear cress) OX=3702 GN=MBB18.5 PE=1 SV=1	0.66	-0.6	0.344	0.463442	N	0.904	0.0438316	N	0.52	-0.93	0.15	0.823909	N	0.517	0.286509	N	N	0.73	-0.45	0.475	0.323306	N	1	0	N	1.13	0.17	0.786	0.104577	N	0.961	0.0172766	N	N
P42762	Chaperone protein ClpD, chloroplastic OS=Arabidopsis thaliana (Mouse-ear cress) OX=3702 GN=CLPD PE=1 SV=1	0.67	-0.57	0.124	0.906578	N	0.796	0.0990869	N	0.24	-2.05	0	-	Y	0.001	3	Y	Y	0.66	-0.59	0.113	0.946922	N	1	0	N	0.13	-2.97	0	-	Y	0	-	Y	Y
Q96254	Guanosine nucleotide diphosphate dissociation inhibitor 1 OS=Arabidopsis thaliana (Mouse-ear cress) OX=3702 GN=GDI1 PE=1 SV=1	0.67	-0.57	0.206	0.686133	N	0.817	0.0877779	N	2.19	1.13	0.019	1.72125	Y	0.189	0.723538	N	N	0.63	-0.68	0.139	0.856985	N	1	0	N	2.55	1.35	0.006	2.22185	Y	0.097	1.01323	N	N
P16181	40S ribosomal protein S11-1 OS=Arabidopsis thaliana (Mouse-ear cress) OX=3702 GN=RPS11A PE=2 SV=1	0.67	-0.59	0.378	0.422508	N	0.919	0.0366845	N	2.98	1.58	0.026	1.58503	Y	0.228	0.642065	N	N	0.97	-0.05	0.942	0.0259491	N	1	0	N	3.25	1.7	0.018	1.74473	Y	0.17	0.769551	N	N
F4KE63	Valine--tRNA ligase, chloroplastic/mitochondrial 2 OS=Arabidopsis thaliana (Mouse-ear cress) OX=3702 GN=EMB2247 PE=3 SV=1	0.67	-0.57	0.223	0.651695	N	0.834	0.0788339	N	1.47	0.55	0.237	0.625252	N	0.623	0.205512	N	N	0.92	-0.12	0.792	0.101275	N	1	0	N	1.95	0.96	0.047	1.3279	Y	0.296	0.528708	N	N
O80719	Probable receptor-like protein kinase At2g47060 OS=Arabidopsis thaliana (Mouse-ear cress) OX=3702 GN=TAIR:locus:2041339 PE=1 SV=1	0.67	-0.57	0.677	0.169411	N	0.993	0.00305075	N	2.87	1.52	0.276	0.559091	N	0.662	0.179142	N	N	2.35	1.23	0.373	0.428291	N	1	0	N	0.27	-1.89	0.178	0.74958	N	0.541	0.266803	N	N
Q9FIJ7	Adenylate kinase 2, chloroplastic OS=Arabidopsis thaliana (Mouse-ear cress) OX=3702 GN=TAIR:locus:2160942 PE=1 SV=1	0.67	-0.58	0.071	1.14874	N	0.785	0.10513	N	1.17	0.23	0.459	0.338187	N	0.794	0.100179	N	N	0.78	-0.36	0.246	0.609065	N	1	0	N	1.3	0.37	0.232	0.634512	N	0.622	0.20621	N	N
Q9M8L6	CobW C-terminal domain-containing protein OS=Arabidopsis thaliana (Mouse-ear cress) OX=3702 GN=PTAC17 PE=1 SV=1	0.67	-0.57	0.123	0.910095	N	0.796	0.0990869	N	1.61	0.68	0.067	1.17393	N	0.374	0.427128	N	N	0.75	-0.41	0.261	0.583359	N	1	0	N	1.35	0.43	0.234	0.630784	N	0.625	0.20412	N	N
Q680A5	Ribose-phosphate pyrophosphokinase 4 OS=Arabidopsis thaliana (Mouse-ear cress) OX=3702 GN=PRS4 PE=1 SV=2	0.67	-0.59	0.166	0.779892	N	0.806	0.093665	N	0.68	-0.55	0.194	0.712198	N	0.57	0.244125	N	N	1.06	0.09	0.834	0.0788339	N	1	0	N	0.77	-0.38	0.357	0.447332	N	0.732	0.135489	N	N
Q94BV4	DEAD-box ATP-dependent RNA helicase 6 OS=Arabidopsis thaliana (Mouse-ear cress) OX=3702 GN=RH6 PE=2 SV=2	0.67	-0.57	0.059	1.22915	N	0.785	0.10513	N	1.42	0.51	0.088	1.05552	N	0.427	0.369572	N	N	0.93	-0.11	0.704	0.152427	N	1	0	N	1.16	0.22	0.446	0.350665	N	0.783	0.106238	N	N
Q9LTW8	CTP synthase OS=Arabidopsis thaliana (Mouse-ear cress) OX=3702 GN=T2E22.2 PE=1 SV=1	0.67	-0.58	0.446	0.350665	N	0.93	0.0315171	N	1.08	0.11	0.884	0.0535477	N	0.989	0.00480371	N	N	0.2	-2.32	0.006	2.22185	Y	1	0	N	1.38	0.47	0.54	0.267606	N	0.827	0.0824945	N	N
F4IXW2	Brefeldin A-inhibited guanine nucleotide-exchange protein 5 OS=Arabidopsis thaliana (Mouse-ear cress) OX=3702 GN=BIG5 PE=1 SV=2	0.67	-0.58	0.092	1.03621	N	0.788	0.103474	N	1.18	0.24	0.475	0.323306	N	0.808	0.0925886	N	N	1.13	0.18	0.589	0.229885	N	1	0	N	1.11	0.15	0.659	0.181115	N	0.9	0.0457575	N	N
F4J4K6	TBCC domain-containing protein 1 OS=Arabidopsis thaliana (Mouse-ear cress) OX=3702 GN=TAIR:locus:2095753 PE=1 SV=1	0.67	-0.57	0.295	0.530178	N	0.893	0.0491485	N	1.06	0.09	0.867	0.0619809	N	0.989	0.00480371	N	N	0.91	-0.14	0.791	0.101824	N	1	0	N	1.16	0.21	0.691	0.160522	N	0.919	0.0366845	N	N
Q38834	Disease resistance RPP13-like protein 4 OS=Arabidopsis thaliana (Mouse-ear cress) OX=3702 GN=RPP13L4 PE=1 SV=2	0.67	-0.57	0.714	0.146302	N	1	0	N	2.93	1.55	0.326	0.486782	N	0.705	0.151811	N	N	1.73	0.79	0.612	0.213249	N	1	0	N	1.21	0.28	0.857	0.0670192	N	0.99	0.00436481	N	N
Q8RWG1	Protein ACTIVITY OF BC1 COMPLEX KINASE 1, chloroplastic OS=Arabidopsis thaliana (Mouse-ear cress) OX=3702 GN=ABC1K1 PE=1 SV=1	0.67	-0.59	0.671	0.173277	N	0.991	0.00392635	N	1.44	0.52	0.705	0.151811	N	0.929	0.0319843	N	N	0.2	-2.29	0.109	0.962574	N	1	0	N	0.87	-0.2	0.883	0.0540393	N	0.993	0.00305075	N	N
Q8GWE0	Pentatricopeptide repeat-containing protein At4g16390, chloroplastic OS=Arabidopsis thaliana (Mouse-ear cress) OX=3702 GN=P67 PE=1 SV=3	0.68	-0.55	0.07	1.1549	N	0.785	0.10513	N	2.68	1.42	0	-	Y	0.005	2.30103	Y	Y	0.75	-0.42	0.161	0.793174	N	1	0	N	2.94	1.55	0	-	Y	0.002	2.69897	Y	Y
Q94BZ7	DNA gyrase subunit B, mitochondrial OS=Arabidopsis thaliana (Mouse-ear cress) OX=3702 GN=GYRBM PE=2 SV=1	0.68	-0.55	0.569	0.244888	N	0.951	0.0218195	N	8.15	3.03	0.005	2.30103	Y	0.092	1.03621	N	N	1.18	0.24	0.806	0.093665	N	1	0	N	11.23	3.49	0.002	2.69897	Y	0.039	1.40894	Y	Y
O23095	60S acidic ribosomal protein P1-2 OS=Arabidopsis thaliana (Mouse-ear cress) OX=3702 GN=RPP1B PE=1 SV=2	0.68	-0.55	0.649	0.187755	N	0.982	0.00788851	N	4.56	2.19	0.084	1.07572	N	0.42	0.376751	N	N	1.19	0.26	0.833	0.079355	N	1	0	N	4.7	2.23	0.078	1.10791	N	0.375	0.425969	N	N
Q9FLN4	50S ribosomal protein L27, chloroplastic OS=Arabidopsis thaliana (Mouse-ear cress) OX=3702 GN=RPL27 PE=2 SV=1	0.68	-0.56	0.293	0.533132	N	0.892	0.0496351	N	1.37	0.46	0.393	0.405607	N	0.751	0.12436	N	N	0.62	-0.69	0.202	0.694649	N	1	0	N	0.55	-0.87	0.11	0.958607	N	0.442	0.354578	N	N
Q8L706	Synaptotagmin-5 OS=Arabidopsis thaliana (Mouse-ear cress) OX=3702 GN=SYT5 PE=2 SV=1	0.68	-0.55	0.722	0.141463	N	1	0	N	2	1	0.523	0.281498	N	0.827	0.0824945	N	N	0.19	-2.39	0.137	0.863279	N	1	0	N	5.46	2.45	0.128	0.89279	N	0.465	0.332547	N	N
P57752	Acyl-CoA-binding domain-containing protein 6 OS=Arabidopsis thaliana (Mouse-ear cress) OX=3702 GN=ACBP6 PE=1 SV=1	0.68	-0.56	0.018	1.74473	Y	0.719	0.143271	N	1.08	0.1	0.635	0.197226	N	0.884	0.0535477	N	N	0.82	-0.29	0.193	0.714443	N	1	0	N	1.21	0.27	0.227	0.643974	N	0.613	0.21254	N	N
A0A1P8B9B9	Glyco_transf_5 domain-containing protein OS=Arabidopsis thaliana (Mouse-ear cress) OX=3702 GN=AT5G65685 PE=1 SV=1	0.68	-0.55	0.649	0.187755	N	0.982	0.00788851	N	2.05	1.03	0.398	0.400117	N	0.754	0.122629	N	N	0.38	-1.41	0.253	0.596879	N	1	0	N	2.74	1.45	0.239	0.621602	N	0.627	0.202732	N	N
Q9FFG3	Outer membrane OMP85 family protein OS=Arabidopsis thaliana (Mouse-ear cress) OX=3702 GN=MOP10.6 PE=1 SV=1	0.68	-0.56	0.734	0.134304	N	1	0	N	0.6	-0.75	0.652	0.185752	N	0.897	0.0472076	N	N	2.52	1.33	0.425	0.371611	N	1	0	N	2.87	1.52	0.362	0.441291	N	0.734	0.134304	N	N
P31168	Dehydrin COR47 OS=Arabidopsis thaliana (Mouse-ear cress) OX=3702 GN=COR47 PE=1 SV=2	0.68	-0.55	0.412	0.385103	N	0.922	0.0352691	N	0.46	-1.13	0.103	0.987163	N	0.458	0.339135	N	N	0.51	-0.98	0.152	0.818156	N	1	0	N	1.29	0.37	0.582	0.235077	N	0.855	0.0680339	N	N
Q9FHX5	Glucan endo-1,3-beta-glucosidase 10 OS=Arabidopsis thaliana (Mouse-ear cress) OX=3702 GN=TAIR:locus:2165705 PE=2 SV=1	0.68	-0.57	0.727	0.138466	N	1	0	N	0.42	-1.25	0.445	0.35164	N	0.783	0.106238	N	N	0.18	-2.44	0.145	0.838632	N	1	0	N	1.8	0.85	0.603	0.219683	N	0.867	0.0619809	N	N
Q9SIL6	Prohibitin-6, mitochondrial OS=Arabidopsis thaliana (Mouse-ear cress) OX=3702 GN=PHB6 PE=1 SV=1	0.68	-0.56	0.777	0.109579	N	1	0	N	3.3	1.72	0.392	0.406714	N	0.751	0.12436	N	N	2.37	1.25	0.533	0.273273	N	1	0	N	0.56	-0.84	0.674	0.17134	N	0.91	0.0409586	N	N
P48348	14-3-3-like protein GF14 kappa OS=Arabidopsis thaliana (Mouse-ear cress) OX=3702 GN=GRF8 PE=1 SV=2	0.68	-0.56	0.302	0.519993	N	0.896	0.047692	N	0.86	-0.23	0.673	0.171985	N	0.91	0.0409586	N	N	0.75	-0.42	0.436	0.360514	N	1	0	N	1.16	0.21	0.696	0.157391	N	0.92	0.0362122	N	N
P42763	Dehydrin ERD14 OS=Arabidopsis thaliana (Mouse-ear cress) OX=3702 GN=ERD14 PE=1 SV=1	0.68	-0.56	0.125	0.90309	N	0.796	0.0990869	N	0.86	-0.22	0.524	0.280669	N	0.827	0.0824945	N	N	0.72	-0.48	0.18	0.744727	N	1	0	N	1.1	0.14	0.697	0.156767	N	0.92	0.0362122	N	N
Q39002	ADP,ATP carrier protein 1, chloroplastic OS=Arabidopsis thaliana (Mouse-ear cress) OX=3702 GN=AATP1 PE=1 SV=2	0.68	-0.57	0.642	0.192465	N	0.981	0.00833099	N	0.41	-1.28	0.3	0.522879	N	0.68	0.167491	N	N	0.69	-0.53	0.664	0.177832	N	1	0	N	1.12	0.17	0.889	0.0510982	N	0.994	0.00261362	N	N
Q9LSP5	Usp domain-containing protein OS=Arabidopsis thaliana (Mouse-ear cress) OX=3702 GN=TAIR:locus:2086102 PE=1 SV=1	0.68	-0.56	0.032	1.49485	Y	0.765	0.116339	N	0.88	-0.18	0.46	0.337242	N	0.794	0.100179	N	N	0.94	-0.09	0.711	0.14813	N	1	0	N	1.01	0.02	0.937	0.0282604	N	1	0	N	N
Q9ZSD4	Syntaxin-121 OS=Arabidopsis thaliana (Mouse-ear cress) OX=3702 GN=SYP121 PE=1 SV=1	0.68	-0.56	0.664	0.177832	N	0.989	0.00480371	N	0.37	-1.45	0.268	0.571865	N	0.656	0.183096	N	N	1.03	0.05	0.969	0.0136762	N	1	0	N	0.94	-0.09	0.944	0.025028	N	1	0	N	N
Q9FN03	Ultraviolet-B receptor UVR8 OS=Arabidopsis thaliana (Mouse-ear cress) OX=3702 GN=UVR8 PE=1 SV=1	0.69	-0.53	0.319	0.496209	N	0.903	0.0443122	N	0.48	-1.05	0.056	1.25181	N	0.337	0.47237	N	N	0.65	-0.62	0.238	0.623423	N	1	0	N	0.44	-1.17	0.034	1.46852	Y	0.252	0.598599	N	N
Q9FHY8	Protein HLB1 OS=Arabidopsis thaliana (Mouse-ear cress) OX=3702 GN=HLB1 PE=1 SV=1	0.69	-0.53	0.636	0.196543	N	0.98	0.00877392	N	0.57	-0.81	0.469	0.328827	N	0.801	0.0963675	N	N	0.58	-0.8	0.475	0.323306	N	1	0	N	2.46	1.3	0.25	0.60206	N	0.638	0.195179	N	N
P56795	50S ribosomal protein L22, chloroplastic OS=Arabidopsis thaliana (Mouse-ear cress) OX=3702 GN=rpl22 PE=3 SV=1	0.69	-0.54	0.115	0.939302	N	0.789	0.102923	N	1.1	0.14	0.68	0.167491	N	0.915	0.0385789	N	N	0.95	-0.08	0.816	0.0883098	N	1	0	N	1.25	0.32	0.335	0.474955	N	0.716	0.145087	N	N
Q9SU88	Methyltransf_11 domain-containing protein OS=Arabidopsis thaliana (Mouse-ear cress) OX=3702 GN=TAIR:locus:2134333 PE=1 SV=1	0.69	-0.54	0.389	0.41005	N	0.919	0.0366845	N	2.5	1.32	0.042	1.37675	Y	0.291	0.536107	N	N	0.62	-0.68	0.275	0.560667	N	1	0	N	1.49	0.58	0.354	0.450997	N	0.729	0.137272	N	N
O04450	T-complex protein 1 subunit epsilon OS=Arabidopsis thaliana (Mouse-ear cress) OX=3702 GN=CCT5 PE=1 SV=1	0.69	-0.54	0.239	0.621602	N	0.843	0.0741724	N	1.54	0.62	0.175	0.756962	N	0.55	0.259637	N	N	1.04	0.05	0.91	0.0409586	N	1	0	N	1.32	0.4	0.374	0.427128	N	0.74	0.130768	N	N
Q93W03	Lipoyl-binding domain-containing protein OS=Arabidopsis thaliana (Mouse-ear cress) OX=3702 GN=TAIR:locus:2078401 PE=1 SV=1	0.69	-0.53	0.111	0.954677	N	0.788	0.103474	N	1.15	0.2	0.527	0.278189	N	0.828	0.0819697	N	N	0.97	-0.04	0.891	0.0501223	N	1	0	N	1.18	0.24	0.45	0.346787	N	0.785	0.10513	N	N
Q9FID2	Acyltransferase-like protein OS=Arabidopsis thaliana (Mouse-ear cress) OX=3702 GN=MXF12.90 PE=1 SV=1	0.69	-0.54	0.328	0.484126	N	0.903	0.0443122	N	0.64	-0.65	0.248	0.605548	N	0.633	0.198596	N	N	0.46	-1.11	0.055	1.25964	N	1	0	N	0.79	-0.35	0.53	0.275724	N	0.826	0.08302	N	N
Q93YV7	Probable methyltransferase PMT3 OS=Arabidopsis thaliana (Mouse-ear cress) OX=3702 GN=TAIR:locus:2129660 PE=2 SV=1	0.69	-0.53	0.759	0.119758	N	1	0	N	2.8	1.49	0.389	0.41005	N	0.751	0.12436	N	N	1.01	0.02	0.992	0.00348833	N	1	0	N	0.47	-1.08	0.531	0.274905	N	0.827	0.0824945	N	N
Q9LJI5	V-type proton ATPase subunit d1 OS=Arabidopsis thaliana (Mouse-ear cress) OX=3702 GN=VHA-d1 PE=1 SV=1	0.69	-0.53	0.041	1.38722	Y	0.769	0.114074	N	0.83	-0.28	0.267	0.573489	N	0.655	0.183759	N	N	1.01	0.01	0.975	0.0109954	N	1	0	N	1.07	0.1	0.685	0.164309	N	0.914	0.0390538	N	N
Q8VZ74	GTPase ERA-like, chloroplastic OS=Arabidopsis thaliana (Mouse-ear cress) OX=3702 GN=TAIR:locus:2154915 PE=2 SV=1	0.69	-0.54	0.416	0.380907	N	0.926	0.033389	N	3.4	1.77	0.013	1.88606	Y	0.16	0.79588	N	N	0.99	-0.01	0.988	0.00524305	N	1	0	N	1.09	0.13	0.842	0.0746879	N	0.983	0.00744648	N	N
Q8GXR9	Alternative NAD(P)H-ubiquinone oxidoreductase C1, chloroplastic/mitochondrial OS=Arabidopsis thaliana (Mouse-ear cress) OX=3702 GN=NDC1 PE=1 SV=2	0.69	-0.54	0.211	0.675718	N	0.823	0.0846002	N	1.13	0.18	0.669	0.174574	N	0.906	0.0428718	N	N	0.85	-0.24	0.58	0.236572	N	1	0	N	0.97	-0.04	0.917	0.0376307	N	0.997	0.00130484	N	N
Q9LUT0	Receptor-like cytoplasmic kinase 1 OS=Arabidopsis thaliana (Mouse-ear cress) OX=3702 GN=CARK1 PE=1 SV=1	0.69	-0.53	0.812	0.090444	N	1	0	N	0.94	-0.09	0.969	0.0136762	N	1	0	N	N	2.52	1.33	0.552	0.258061	N	1	0	N	0.91	-0.14	0.951	0.0218195	N	1	0	N	N
Q9SF45	Amino_oxidase domain-containing protein OS=Arabidopsis thaliana (Mouse-ear cress) OX=3702 GN=F11F8_15 PE=1 SV=1	0.69	-0.53	0.046	1.33724	Y	0.777	0.109579	N	1.2	0.26	0.303	0.518557	N	0.685	0.164309	N	N	0.96	-0.06	0.811	0.0909791	N	1	0	N	1.01	0.01	0.956	0.0195421	N	1	0	N	N
Q6NKS4	Light-harvesting complex-like protein 3 isotype 2, chloroplastic OS=Arabidopsis thaliana (Mouse-ear cress) OX=3702 GN=LIL3.2 PE=1 SV=1	0.7	-0.5	0.336	0.473661	N	0.903	0.0443122	N	1.3	0.38	0.466	0.331614	N	0.801	0.0963675	N	N	1.12	0.16	0.76	0.119186	N	1	0	N	2.29	1.2	0.031	1.50864	Y	0.238	0.623423	N	N
Q41951	Aquaporin TIP2-1 OS=Arabidopsis thaliana (Mouse-ear cress) OX=3702 GN=TIP2-1 PE=1 SV=2	0.7	-0.52	0.07	1.1549	N	0.785	0.10513	N	1.26	0.34	0.231	0.636388	N	0.617	0.209715	N	N	0.76	-0.39	0.166	0.779892	N	1	0	N	1.44	0.53	0.068	1.16749	N	0.354	0.450997	N	N
Q76FS5	Solanesyl diphosphate synthase 2, chloroplastic OS=Arabidopsis thaliana (Mouse-ear cress) OX=3702 GN=SPS2 PE=1 SV=1	0.7	-0.51	0.358	0.446117	N	0.906	0.0428718	N	2.52	1.33	0.024	1.61979	Y	0.221	0.655608	N	N	0.92	-0.11	0.836	0.0777937	N	1	0	N	1.86	0.89	0.118	0.928118	N	0.453	0.343902	N	N
F4I2A0	Prolyl oligopeptidase family protein OS=Arabidopsis thaliana (Mouse-ear cress) OX=3702 GN=TAIR:locus:2199814 PE=1 SV=1	0.7	-0.5	0.786	0.104577	N	1	0	N	0.23	-2.12	0.263	0.580044	N	0.653	0.185087	N	N	3.17	1.67	0.375	0.425969	N	1	0	N	0.24	-2.04	0.279	0.554396	N	0.663	0.178486	N	N
Q9FGT8	Temperature-induced lipocalin-1 OS=Arabidopsis thaliana (Mouse-ear cress) OX=3702 GN=TIL PE=1 SV=1	0.7	-0.52	0.726	0.139063	N	1	0	N	3.32	1.73	0.249	0.603801	N	0.635	0.197226	N	N	1.43	0.51	0.727	0.138466	N	1	0	N	2.52	1.33	0.37	0.431798	N	0.738	0.131944	N	N
Q9FKI4	N-terminal acetyltransferase A complex catalytic subunit NAA10 OS=Arabidopsis thaliana (Mouse-ear cress) OX=3702 GN=NAA10 PE=1 SV=1	0.7	-0.51	0.779	0.108463	N	1	0	N	1.05	0.07	0.97	0.0132283	N	1	0	N	N	0.25	-2.02	0.276	0.559091	N	1	0	N	2.72	1.44	0.434	0.36251	N	0.776	0.110138	N	N
Q9SVD1	Peptidase A1 domain-containing protein OS=Arabidopsis thaliana (Mouse-ear cress) OX=3702 GN=F22O6_120 PE=1 SV=1	0.7	-0.52	0.004	2.39794	Y	0.516	0.28735	N	0.96	-0.06	0.697	0.156767	N	0.925	0.0338583	N	N	0.93	-0.11	0.505	0.296709	N	1	0	N	1.09	0.13	0.444	0.352617	N	0.781	0.107349	N	N
P56756	NAD(P)H-quinone oxidoreductase subunit K, chloroplastic OS=Arabidopsis thaliana (Mouse-ear cress) OX=3702 GN=ndhK PE=3 SV=1	0.7	-0.51	0.093	1.03152	N	0.788	0.103474	N	0.99	-0.02	0.942	0.0259491	N	0.998	0.000869459	N	N	0.84	-0.25	0.39	0.408935	N	1	0	N	1.04	0.05	0.851	0.0700704	N	0.988	0.00524306	N	N
O48528	Outer envelope pore protein 16-3, chloroplastic/mitochondrial OS=Arabidopsis thaliana (Mouse-ear cress) OX=3702 GN=OEP163 PE=1 SV=1	0.7	-0.52	0.641	0.193142	N	0.981	0.00833099	N	0.12	-3.01	0.014	1.85387	Y	0.163	0.787812	N	N	0.59	-0.76	0.498	0.302771	N	1	0	N	0.91	-0.13	0.908	0.0419142	N	0.995	0.00217692	N	N
Q9MA15	Protein ACTIVITY OF BC1 COMPLEX KINASE 3, chloroplastic OS=Arabidopsis thaliana (Mouse-ear cress) OX=3702 GN=ABC1K3 PE=1 SV=1	0.71	-0.5	0.073	1.13668	N	0.788	0.103474	N	0.75	-0.41	0.132	0.879426	N	0.498	0.302771	N	N	1.08	0.11	0.668	0.175224	N	1	0	N	0.58	-0.79	0.007	2.1549	Y	0.1	1	N	N
F4K455	Ribonucloprotein OS=Arabidopsis thaliana (Mouse-ear cress) OX=3702 GN=TAIR:locus:2149269 PE=3 SV=1	0.71	-0.49	0.562	0.250264	N	0.951	0.0218195	N	3.47	1.8	0.043	1.36653	Y	0.292	0.534617	N	N	1.05	0.06	0.938	0.0277972	N	1	0	N	4.64	2.21	0.015	1.82391	Y	0.155	0.809668	N	N
Q9ZT91	Elongation factor Tu, mitochondrial OS=Arabidopsis thaliana (Mouse-ear cress) OX=3702 GN=TUFA PE=1 SV=1	0.71	-0.49	0.078	1.10791	N	0.788	0.103474	N	1.08	0.11	0.673	0.171985	N	0.91	0.0409586	N	N	1.06	0.08	0.766	0.115771	N	1	0	N	0.99	-0.02	0.95	0.0222764	N	1	0	N	N
Q9SS87	Protein SIEVE ELEMENT OCCLUSION B OS=Arabidopsis thaliana (Mouse-ear cress) OX=3702 GN=SEOB PE=1 SV=1	0.71	-0.5	0.108	0.966576	N	0.788	0.103474	N	0.93	-0.11	0.715	0.145694	N	0.934	0.0296531	N	N	0.89	-0.17	0.562	0.250264	N	1	0	N	0.99	-0.02	0.956	0.0195421	N	1	0	N	N
P24806	Xyloglucan endotransglucosylase/hydrolase protein 24 OS=Arabidopsis thaliana (Mouse-ear cress) OX=3702 GN=XTH24 PE=1 SV=2	0.72	-0.48	0.334	0.476254	N	0.903	0.0443122	N	0.3	-1.73	0.002	2.69897	Y	0.048	1.31876	Y	Y	0.53	-0.92	0.07	1.1549	N	1	0	N	0.12	-3.01	0	-	Y	0.001	3	Y	Y
F4I3M3	Serine/threonine-protein kinase BSK7 OS=Arabidopsis thaliana (Mouse-ear cress) OX=3702 GN=BSK7 PE=3 SV=1	0.72	-0.48	0.832	0.0798767	N	1	0	N	3.43	1.78	0.436	0.360514	N	0.779	0.108463	N	N	0.81	-0.3	0.893	0.0491485	N	1	0	N	128.99	7.01	0.006	2.22185	Y	0.09	1.04576	N	N
Q9LQK7	Protein ABCI7, chloroplastic OS=Arabidopsis thaliana (Mouse-ear cress) OX=3702 GN=ABCI7 PE=1 SV=1	0.72	-0.47	0.036	1.4437	Y	0.765	0.116339	N	1.43	0.52	0.023	1.63827	Y	0.213	0.67162	N	N	0.89	-0.17	0.434	0.36251	N	1	0	N	1.49	0.57	0.013	1.88606	Y	0.144	0.841638	N	N
F4IFC5	Threonine--tRNA ligase, chloroplastic/mitochondrial 2 OS=Arabidopsis thaliana (Mouse-ear cress) OX=3702 GN=EMB2761 PE=2 SV=1	0.72	-0.47	0.094	1.02687	N	0.788	0.103474	N	1.56	0.64	0.028	1.55284	Y	0.232	0.634512	N	N	1.14	0.19	0.484	0.315155	N	1	0	N	1.51	0.59	0.04	1.39794	Y	0.274	0.562249	N	N
Q94AH9	rRNA 2-O-methyltransferase fibrillarin 2 OS=Arabidopsis thaliana (Mouse-ear cress) OX=3702 GN=FIB2 PE=1 SV=2	0.72	-0.47	0.643	0.191789	N	0.981	0.00833099	N	2.97	1.57	0.131	0.882729	N	0.498	0.302771	N	N	0.64	-0.64	0.528	0.277366	N	1	0	N	4.34	2.12	0.047	1.3279	Y	0.295	0.530178	N	N
Q9LZ83	AT5G04420 protein OS=Arabidopsis thaliana (Mouse-ear cress) OX=3702 GN=T32M21_20 PE=1 SV=1	0.72	-0.47	0.427	0.369572	N	0.928	0.032452	N	1.19	0.26	0.66	0.180456	N	0.903	0.0443122	N	N	0.89	-0.16	0.78	0.107905	N	1	0	N	0.58	-0.79	0.186	0.730487	N	0.554	0.25649	N	N
Q9SJ12	Probable ATP synthase 24 kDa subunit, mitochondrial OS=Arabidopsis thaliana (Mouse-ear cress) OX=3702 GN=TAIR:locus:2052464 PE=1 SV=1	0.72	-0.47	0.182	0.739929	N	0.813	0.0899095	N	0.92	-0.11	0.744	0.128427	N	0.942	0.0259491	N	N	0.91	-0.14	0.688	0.162412	N	1	0	N	0.73	-0.46	0.191	0.718967	N	0.561	0.251037	N	N
Q8LCA1	Protein CURVATURE THYLAKOID 1B, chloroplastic OS=Arabidopsis thaliana (Mouse-ear cress) OX=3702 GN=CURT1B PE=1 SV=2	0.72	-0.48	0.046	1.33724	Y	0.775	0.110698	N	1.05	0.07	0.76	0.119186	N	0.945	0.0245682	N	N	0.82	-0.28	0.224	0.649752	N	1	0	N	1.23	0.3	0.2	0.69897	N	0.574	0.241088	N	N
Q9FYF8	At1g67350 OS=Arabidopsis thaliana (Mouse-ear cress) OX=3702 GN=TAIR:locus:2019589 PE=1 SV=1	0.72	-0.47	0.801	0.0963675	N	1	0	N	0.51	-0.96	0.605	0.218245	N	0.877	0.0570004	N	N	2.94	1.56	0.404	0.393619	N	1	0	N	0.25	-2.03	0.281	0.551294	N	0.665	0.177178	N	N
O04482	Ubiquitin carboxyl-terminal hydrolase 2 OS=Arabidopsis thaliana (Mouse-ear cress) OX=3702 GN=UCH2 PE=1 SV=1	0.72	-0.47	0.791	0.101824	N	1	0	N	0.99	-0.01	0.996	0.00174066	N	1	0	N	N	2.91	1.54	0.387	0.412289	N	1	0	N	0.36	-1.47	0.409	0.388277	N	0.763	0.117475	N	N
Q9C8F1	Probable eukaryotic translation initiation factor 5-1 OS=Arabidopsis thaliana (Mouse-ear cress) OX=3702 GN=TAIR:locus:2196376 PE=2 SV=1	0.72	-0.47	0.3	0.522879	N	0.896	0.047692	N	1.24	0.31	0.493	0.307153	N	0.813	0.0899095	N	N	0.77	-0.38	0.408	0.38934	N	1	0	N	1.14	0.18	0.683	0.165579	N	0.914	0.0390538	N	N
P49078	Asparagine synthetase [glutamine-hydrolyzing] 1 OS=Arabidopsis thaliana (Mouse-ear cress) OX=3702 GN=ASN1 PE=2 SV=2	0.72	-0.48	0.106	0.974694	N	0.788	0.103474	N	1.29	0.37	0.201	0.696804	N	0.578	0.238072	N	N	0.88	-0.18	0.531	0.274905	N	1	0	N	0.95	-0.07	0.809	0.0920515	N	0.968	0.0141246	N	N
Q42262	40S ribosomal protein S3a-2 OS=Arabidopsis thaliana (Mouse-ear cress) OX=3702 GN=RPS3AB PE=2 SV=3	0.72	-0.48	0.073	1.13668	N	0.788	0.103474	N	1.09	0.12	0.637	0.195861	N	0.885	0.0530567	N	N	1.05	0.08	0.768	0.114639	N	1	0	N	0.98	-0.03	0.894	0.0486625	N	0.994	0.00261362	N	N
P49690	60S ribosomal protein L23 OS=Arabidopsis thaliana (Mouse-ear cress) OX=3702 GN=RPL23A PE=2 SV=3	0.72	-0.48	0.045	1.34679	Y	0.769	0.114074	N	1.03	0.04	0.846	0.0726296	N	0.98	0.00877392	N	N	0.92	-0.12	0.599	0.222573	N	1	0	N	0.99	-0.01	0.948	0.0231917	N	1	0	N	N
O49562	Pyruvate, phosphate dikinase regulatory protein 1, chloroplastic OS=Arabidopsis thaliana (Mouse-ear cress) OX=3702 GN=RP1 PE=1 SV=1	0.73	-0.45	0.164	0.785156	N	0.806	0.093665	N	4.99	2.32	0	-	Y	0	-	Y	Y	0.66	-0.6	0.069	1.16115	N	1	0	N	6.11	2.61	0	-	Y	0	-	Y	Y
P34802	Heterodimeric geranylgeranyl pyrophosphate synthase large subunit 1, chloroplastic OS=Arabidopsis thaliana (Mouse-ear cress) OX=3702 GN=GGPPS1 PE=1 SV=2	0.73	-0.45	0.398	0.400117	N	0.92	0.0362122	N	6.6	2.72	0	-	Y	0.004	2.39794	Y	Y	0.66	-0.6	0.266	0.575118	N	1	0	N	7.46	2.9	0	-	Y	0.002	2.69897	Y	Y
O22265	Signal recognition particle 43 kDa protein, chloroplastic OS=Arabidopsis thaliana (Mouse-ear cress) OX=3702 GN=CAO PE=1 SV=2	0.73	-0.45	0.393	0.405607	N	0.919	0.0366845	N	1.96	0.97	0.075	1.12494	N	0.395	0.403403	N	N	0.68	-0.55	0.294	0.531653	N	1	0	N	3.54	1.83	0.002	2.69897	Y	0.047	1.3279	Y	Y
Q06588	1-aminocyclopropane-1-carboxylate oxidase 4 OS=Arabidopsis thaliana (Mouse-ear cress) OX=3702 GN=ACO4 PE=1 SV=2	0.73	-0.45	0.03	1.52288	Y	0.765	0.116339	N	1.18	0.24	0.215	0.667562	N	0.593	0.226945	N	N	0.74	-0.44	0.032	1.49485	Y	1	0	N	1.66	0.73	0.001	3	Y	0.028	1.55284	Y	N
Q9LVI9	Dihydropyrimidine dehydrogenase (NADP(+)), chloroplastic OS=Arabidopsis thaliana (Mouse-ear cress) OX=3702 GN=PYD1 PE=1 SV=1	0.73	-0.46	0.735	0.133713	N	1	0	N	0.01	-6.16	0	-	Y	0.01	2	Y	Y	0.88	-0.18	0.894	0.0486625	N	1	0	N	0.08	-3.74	0.013	1.88606	Y	0.144	0.841638	N	N
P92994	Trans-cinnamate 4-monooxygenase OS=Arabidopsis thaliana (Mouse-ear cress) OX=3702 GN=CYP73A5 PE=1 SV=1	0.73	-0.46	0.36	0.443697	N	0.909	0.0414361	N	0.93	-0.11	0.829	0.0814455	N	0.974	0.011441	N	N	1.14	0.19	0.695	0.158015	N	1	0	N	0.69	-0.53	0.288	0.540608	N	0.673	0.171985	N	N
Q8RWG8	Ran-binding protein 1 homolog b OS=Arabidopsis thaliana (Mouse-ear cress) OX=3702 GN=RANBP1B PE=1 SV=2	0.73	-0.46	0.081	1.09151	N	0.788	0.103474	N	1.19	0.25	0.333	0.477556	N	0.711	0.14813	N	N	1.11	0.14	0.573	0.241845	N	1	0	N	1.12	0.16	0.535	0.271646	N	0.827	0.0824945	N	N
Q9FVR1	At1g32160/F3C3_6 OS=Arabidopsis thaliana (Mouse-ear cress) OX=3702 GN=TAIR:locus:2031760 PE=1 SV=1	0.73	-0.45	0.228	0.642065	N	0.838	0.076756	N	0.86	-0.22	0.558	0.253366	N	0.848	0.0716041	N	N	1.1	0.14	0.697	0.156767	N	1	0	N	0.86	-0.22	0.544	0.264401	N	0.828	0.0819697	N	N
Q39249	Violaxanthin de-epoxidase, chloroplastic OS=Arabidopsis thaliana (Mouse-ear cress) OX=3702 GN=VDE1 PE=1 SV=1	0.73	-0.45	0.059	1.22915	N	0.785	0.10513	N	0.96	-0.06	0.802	0.0958256	N	0.959	0.0181814	N	N	0.96	-0.06	0.8	0.09691	N	1	0	N	1	0.01	0.977	0.0101054	N	1	0	N	N
O23684	At2g41950/T6D20.26 OS=Arabidopsis thaliana (Mouse-ear cress) OX=3702 GN=TAIR:locus:2064596 PE=1 SV=1	0.74	-0.43	0.211	0.675718	N	0.823	0.0846002	N	1.13	0.18	0.597	0.224026	N	0.872	0.0594835	N	N	1.04	0.06	0.86	0.0655015	N	1	0	N	1.88	0.91	0.014	1.85387	Y	0.15	0.823909	N	N
Q9LZ66	Assimilatory sulfite reductase (ferredoxin), chloroplastic OS=Arabidopsis thaliana (Mouse-ear cress) OX=3702 GN=SIR PE=1 SV=1	0.74	-0.44	0.008	2.09691	Y	0.565	0.247952	N	1.17	0.22	0.145	0.838632	N	0.512	0.29073	N	N	0.78	-0.36	0.026	1.58503	Y	1	0	N	1.28	0.36	0.027	1.56864	Y	0.217	0.66354	N	N
P68209	Succinate--CoA ligase [ADP-forming] subunit alpha-1, mitochondrial OS=Arabidopsis thaliana (Mouse-ear cress) OX=3702 GN=TAIR:locus:2150773 PE=1 SV=1	0.74	-0.44	0.201	0.696804	N	0.814	0.0893756	N	1.24	0.31	0.368	0.434152	N	0.738	0.131944	N	N	1	0	0.99	0.00436481	N	1	0	N	1.67	0.74	0.04	1.39794	Y	0.274	0.562249	N	N
O49160	Eukaryotic translation initiation factor 3 subunit C OS=Arabidopsis thaliana (Mouse-ear cress) OX=3702 GN=TIF3C1 PE=1 SV=2	0.74	-0.44	0.201	0.696804	N	0.814	0.0893756	N	1.81	0.86	0.018	1.74473	Y	0.185	0.732828	N	N	1.27	0.35	0.309	0.510042	N	1	0	N	1.6	0.68	0.054	1.26761	N	0.314	0.50307	N	N
O80977	Vacuolar-sorting receptor 3 OS=Arabidopsis thaliana (Mouse-ear cress) OX=3702 GN=VSR3 PE=2 SV=1	0.74	-0.43	0.713	0.14691	N	1	0	N	1.09	0.13	0.914	0.0390538	N	0.994	0.00261362	N	N	0.91	-0.13	0.913	0.0395292	N	1	0	N	0.19	-2.37	0.055	1.25964	N	0.317	0.498941	N	N
Q9SU56	L-galactono-1,4-lactone dehydrogenase, mitochondrial OS=Arabidopsis thaliana (Mouse-ear cress) OX=3702 GN=GLDH PE=1 SV=1	0.74	-0.44	0.652	0.185752	N	0.984	0.0070049	N	3.33	1.73	0.087	1.06048	N	0.427	0.369572	N	N	1	0	1	0	N	1	0	N	3.39	1.76	0.083	1.08092	N	0.388	0.411168	N	N
Q1KPV0	Probable transmembrane GTPase FZO-like, chloroplastic OS=Arabidopsis thaliana (Mouse-ear cress) OX=3702 GN=FZL PE=1 SV=1	0.74	-0.43	0.134	0.872895	N	0.796	0.0990869	N	0.73	-0.45	0.116	0.935542	N	0.476	0.322393	N	N	0.99	-0.01	0.965	0.0154727	N	1	0	N	0.72	-0.47	0.102	0.9914	N	0.428	0.368556	N	N
Q94AX4	D-lactate dehydrogenase [cytochrome], mitochondrial OS=Arabidopsis thaliana (Mouse-ear cress) OX=3702 GN=DLD PE=1 SV=1	0.74	-0.44	0.244	0.61261	N	0.852	0.0695604	N	0.79	-0.35	0.35	0.455932	N	0.722	0.141463	N	N	0.77	-0.38	0.304	0.517126	N	1	0	N	0.67	-0.58	0.126	0.899629	N	0.462	0.335358	N	N
Q9FMG0	2-nitropropane dioxygenase-like protein OS=Arabidopsis thaliana (Mouse-ear cress) OX=3702 GN=MSJ1.9 PE=1 SV=1	0.74	-0.44	0.798	0.0979971	N	1	0	N	0.16	-2.6	0.144	0.841638	N	0.51	0.29243	N	N	0.47	-1.1	0.527	0.278189	N	1	0	N	0.18	-2.51	0.157	0.8041	N	0.514	0.289037	N	N
Q8VYF1	60S ribosomal protein L15-2 OS=Arabidopsis thaliana (Mouse-ear cress) OX=3702 GN=RPL15B PE=2 SV=1	0.74	-0.43	0.309	0.510042	N	0.902	0.0447935	N	1.18	0.24	0.558	0.253366	N	0.848	0.0716041	N	N	0.79	-0.34	0.412	0.385103	N	1	0	N	1.46	0.55	0.197	0.705534	N	0.57	0.244125	N	N
P61841	30S ribosomal protein S7, chloroplastic OS=Arabidopsis thaliana (Mouse-ear cress) OX=3702 GN=rps7-A PE=1 SV=1	0.74	-0.43	0.441	0.355561	N	0.93	0.0315171	N	2.32	1.21	0.04	1.39794	Y	0.284	0.546682	N	N	1.27	0.35	0.533	0.273273	N	1	0	N	1.39	0.47	0.4	0.39794	N	0.756	0.121478	N	N
Q0WVX5	Probable starch synthase 4, chloroplastic/amyloplastic OS=Arabidopsis thaliana (Mouse-ear cress) OX=3702 GN=SS4 PE=1 SV=1	0.74	-0.44	0.202	0.694649	N	0.814	0.0893756	N	1.01	0.01	0.98	0.00877392	N	1	0	N	N	1.05	0.07	0.835	0.0783135	N	1	0	N	0.94	-0.1	0.777	0.109579	N	0.958	0.0186345	N	N
O81208	Light-harvesting complex-like protein OHP1, chloroplastic OS=Arabidopsis thaliana (Mouse-ear cress) OX=3702 GN=OHP1 PE=1 SV=1	0.75	-0.41	0.076	1.11919	N	0.788	0.103474	N	1.74	0.8	0.002	2.69897	Y	0.048	1.31876	Y	N	0.99	-0.02	0.939	0.0273344	N	1	0	N	1.52	0.6	0.014	1.85387	Y	0.151	0.821023	N	N
Q9SK84	Phospho-2-dehydro-3-deoxyheptonate aldolase OS=Arabidopsis thaliana (Mouse-ear cress) OX=3702 GN=TAIR:locus:2009547 PE=1 SV=1	0.75	-0.42	0.718	0.143876	N	1	0	N	1.34	0.42	0.721	0.142065	N	0.935	0.0291884	N	N	1.31	0.39	0.739	0.131356	N	1	0	N	7.53	2.91	0.021	1.67778	Y	0.187	0.728158	N	N
O65655	SAP domain-containing protein OS=Arabidopsis thaliana (Mouse-ear cress) OX=3702 GN=TAIR:locus:2135262 PE=1 SV=1	0.75	-0.42	0.638	0.195179	N	0.981	0.00833099	N	3.55	1.83	0.051	1.29243	N	0.322	0.492144	N	N	0.82	-0.29	0.745	0.127844	N	1	0	N	4.12	2.04	0.031	1.50864	Y	0.239	0.621602	N	N
Q9SZI2	Nucleosome assembly protein 1	0.75	-0.42	0.139	0.856985	N	0.796	0.0990869	N	1.58	0.66	0.027	1.56864	Y	0.229	0.640165	N	N	0.88	-0.18	0.515	0.288193	N	1	0	N	1.55	0.63	0.033	1.48149	Y	0.244	0.61261	N	N
Q9C6E4	Protein EXORDIUM-like 1 OS=Arabidopsis thaliana (Mouse-ear cress) OX=3702 GN=EXL1 PE=2 SV=1	0.75	-0.42	0.756	0.121478	N	1	0	N	27.57	4.78	0.002	2.69897	Y	0.047	1.3279	Y	Y	0.75	-0.42	0.756	0.121478	N	1	0	N	8.28	3.05	0.033	1.48149	Y	0.244	0.61261	N	N
F4I420	Eukaryotic translation initiation factor 5B OS=Arabidopsis thaliana (Mouse-ear cress) OX=3702 GN=TAIR:locus:2030116 PE=1 SV=1	0.75	-0.42	0.687	0.163043	N	0.998	0.000869459	N	2.36	1.24	0.239	0.621602	N	0.623	0.205512	N	N	1.25	0.32	0.754	0.122629	N	1	0	N	4.57	2.19	0.045	1.34679	Y	0.287	0.542118	N	N
Q9ZPI6	Peroxisomal fatty acid beta-oxidation multifunctional protein AIM1 OS=Arabidopsis thaliana (Mouse-ear cress) OX=3702 GN=AIM1 PE=1 SV=1	0.75	-0.41	0.058	1.23657	N	0.785	0.10513	N	0.84	-0.24	0.238	0.623423	N	0.623	0.205512	N	N	0.84	-0.26	0.213	0.67162	N	1	0	N	0.8	-0.32	0.13	0.886057	N	0.468	0.329754	N	N
Q9LSQ5	NAD(P)H dehydrogenase (quinone) FQR1 OS=Arabidopsis thaliana (Mouse-ear cress) OX=3702 GN=FQR1 PE=1 SV=1	0.75	-0.41	0.146	0.835647	N	0.801	0.0963675	N	0.72	-0.48	0.094	1.02687	N	0.441	0.355561	N	N	0.89	-0.17	0.534	0.272459	N	1	0	N	0.75	-0.42	0.138	0.860121	N	0.481	0.317855	N	N
P28186	Ras-related protein RABE1c OS=Arabidopsis thaliana (Mouse-ear cress) OX=3702 GN=RABE1C PE=1 SV=1	0.75	-0.41	0.573	0.241845	N	0.952	0.0213631	N	1.15	0.2	0.778	0.10902	N	0.952	0.0213631	N	N	1.32	0.4	0.58	0.236572	N	1	0	N	1.82	0.87	0.238	0.623423	N	0.627	0.202732	N	N
Q9C5Z2	Eukaryotic translation initiation factor 3 subunit H OS=Arabidopsis thaliana (Mouse-ear cress) OX=3702 GN=TIF3H1 PE=1 SV=2	0.75	-0.41	0.365	0.437707	N	0.915	0.0385789	N	1.01	0.02	0.971	0.0127808	N	1	0	N	N	1.07	0.1	0.822	0.0851282	N	1	0	N	1.43	0.52	0.258	0.58838	N	0.646	0.189767	N	N
Q8RX79	Peptide chain release factor APG3, chloroplastic OS=Arabidopsis thaliana (Mouse-ear cress) OX=3702 GN=APG3 PE=2 SV=1	0.75	-0.41	0.17	0.769551	N	0.808	0.0925886	N	1.46	0.55	0.072	1.14267	N	0.387	0.412289	N	N	0.9	-0.15	0.6	0.221849	N	1	0	N	1.23	0.29	0.319	0.496209	N	0.701	0.154282	N	N
O23647	1,4-alpha-glucan-branching enzyme 2-1, chloroplastic/amyloplastic OS=Arabidopsis thaliana (Mouse-ear cress) OX=3702 GN=SBE2.1 PE=1 SV=1	0.75	-0.41	0.26	0.585027	N	0.872	0.0594835	N	1.36	0.44	0.225	0.647817	N	0.61	0.21467	N	N	1.17	0.23	0.524	0.280669	N	1	0	N	1.21	0.28	0.44	0.356547	N	0.78	0.107905	N	N
P56752	NAD(P)H-quinone oxidoreductase subunit 5, chloroplastic OS=Arabidopsis thaliana (Mouse-ear cress) OX=3702 GN=ndhF PE=3 SV=1	0.75	-0.42	0.15	0.823909	N	0.805	0.0942041	N	0.96	-0.06	0.841	0.075204	N	0.977	0.0101054	N	N	0.83	-0.27	0.354	0.450997	N	1	0	N	0.86	-0.22	0.448	0.348722	N	0.784	0.105684	N	N
Q8H0U3	ARM repeat superfamily protein OS=Arabidopsis thaliana (Mouse-ear cress) OX=3702 GN=TAIR:locus:2201205 PE=1 SV=1	0.75	-0.42	0.54	0.267606	N	0.949	0.0227338	N	2.44	1.29	0.07	1.1549	N	0.38	0.420216	N	N	1.14	0.19	0.779	0.108463	N	1	0	N	1.36	0.44	0.518	0.28567	N	0.817	0.0877779	N	N
Q9SU14	Nudix hydrolase 7 OS=Arabidopsis thaliana (Mouse-ear cress) OX=3702 GN=NUDT7 PE=1 SV=1	0.75	-0.41	0.116	0.935542	N	0.789	0.102923	N	1.24	0.31	0.225	0.647817	N	0.61	0.21467	N	N	0.73	-0.45	0.081	1.09151	N	1	0	N	1.1	0.14	0.572	0.242604	N	0.847	0.0721166	N	N
Q940M2	Alanine--glyoxylate aminotransferase 2 homolog 1, mitochondrial OS=Arabidopsis thaliana (Mouse-ear cress) OX=3702 GN=AGT2 PE=1 SV=1	0.75	-0.42	0.449	0.347754	N	0.931	0.0310503	N	0.88	-0.18	0.74	0.130768	N	0.94	0.0268721	N	N	0.78	-0.36	0.52	0.283997	N	1	0	N	0.83	-0.26	0.635	0.197226	N	0.886	0.0525663	N	N
Q93W32	Fasciclin-like arabinogalactan protein 18 OS=Arabidopsis thaliana (Mouse-ear cress) OX=3702 GN=FLA18 PE=2 SV=1	0.75	-0.42	0.404	0.393619	N	0.921	0.0357404	N	0.88	-0.18	0.713	0.14691	N	0.933	0.0301184	N	N	1.09	0.13	0.799	0.0974532	N	1	0	N	0.88	-0.18	0.721	0.142065	N	0.931	0.0310503	N	N
Q6NMA9	At5g45170 OS=Arabidopsis thaliana (Mouse-ear cress) OX=3702 GN=TAIR:locus:2153348 PE=1 SV=1	0.75	-0.41	0.183	0.737549	N	0.813	0.0899095	N	0.9	-0.15	0.612	0.213249	N	0.878	0.0565055	N	N	0.91	-0.13	0.668	0.175224	N	1	0	N	1.06	0.08	0.779	0.108463	N	0.958	0.0186345	N	N
Q9S7M0	Chlorophyll a-b binding protein 3, chloroplastic OS=Arabidopsis thaliana (Mouse-ear cress) OX=3702 GN=LHCB3 PE=1 SV=1	0.75	-0.41	0.166	0.779892	N	0.806	0.093665	N	0.89	-0.16	0.57	0.244125	N	0.856	0.0675262	N	N	0.73	-0.46	0.122	0.91364	N	1	0	N	1.05	0.07	0.8	0.09691	N	0.966	0.0150229	N	N
Q9XI36	Methyl-CpG-binding domain-containing protein 10 OS=Arabidopsis thaliana (Mouse-ear cress) OX=3702 GN=MBD10 PE=1 SV=1	0.75	-0.41	0.211	0.675718	N	0.823	0.0846002	N	0.9	-0.16	0.627	0.202732	N	0.881	0.0550241	N	N	0.69	-0.53	0.111	0.954677	N	1	0	N	1.06	0.08	0.808	0.0925886	N	0.968	0.0141246	N	N
O82514	Adenylate kinase 4 OS=Arabidopsis thaliana (Mouse-ear cress) OX=3702 GN=ADK1 PE=1 SV=2	0.75	-0.41	0.115	0.939302	N	0.789	0.102923	N	1.04	0.05	0.835	0.0783135	N	0.974	0.011441	N	N	0.85	-0.23	0.368	0.434152	N	1	0	N	0.96	-0.06	0.825	0.0835461	N	0.976	0.0105502	N	N
P0DI07	Histidinol-phosphate aminotransferase 2, chloroplastic OS=Arabidopsis thaliana (Mouse-ear cress) OX=3702 GN=HISN6B PE=1 SV=1	0.75	-0.42	0.271	0.567031	N	0.885	0.0530567	N	1.11	0.15	0.683	0.165579	N	0.917	0.0376307	N	N	0.83	-0.26	0.49	0.309804	N	1	0	N	1.04	0.05	0.89	0.05061	N	0.994	0.00261362	N	N
Q9LSA3	60S ribosomal protein L30-3 OS=Arabidopsis thaliana (Mouse-ear cress) OX=3702 GN=RPL30C PE=3 SV=1	0.75	-0.41	0.271	0.567031	N	0.885	0.0530567	N	1.28	0.36	0.335	0.474955	N	0.711	0.14813	N	N	0.73	-0.46	0.223	0.651695	N	1	0	N	1.01	0.01	0.968	0.0141246	N	1	0	N	N
P25071	Calmodulin-like protein 12 OS=Arabidopsis thaliana (Mouse-ear cress) OX=3702 GN=CML12 PE=1 SV=3	0.76	-0.4	0.189	0.723538	N	0.814	0.0893756	N	2.35	1.23	0.001	3	Y	0.019	1.72125	Y	Y	0.66	-0.61	0.054	1.26761	N	1	0	N	2.62	1.39	0	-	Y	0.007	2.1549	Y	Y
Q70DU8	Aldehyde dehydrogenase family 3 member H1 OS=Arabidopsis thaliana (Mouse-ear cress) OX=3702 GN=ALDH3H1 PE=1 SV=2	0.76	-0.4	0.653	0.185087	N	0.984	0.0070049	N	0.33	-1.61	0.08	1.09691	N	0.407	0.390406	N	N	0.99	-0.01	0.988	0.00524305	N	1	0	N	0.08	-3.66	0.001	3	Y	0.016	1.79588	Y	Y
Q941D3	Probable plastid-lipid-associated protein 8, chloroplastic OS=Arabidopsis thaliana (Mouse-ear cress) OX=3702 GN=PAP8 PE=1 SV=1	0.76	-0.4	0.021	1.67778	Y	0.719	0.143271	N	1.61	0.68	0	-	Y	0.013	1.88606	Y	N	0.84	-0.26	0.12	0.920819	N	1	0	N	1.79	0.84	0	-	Y	0.002	2.69897	Y	N
Q8RWR1	Lysine-specific demethylase JMJ30 OS=Arabidopsis thaliana (Mouse-ear cress) OX=3702 GN=JMJ30 PE=1 SV=1	0.76	-0.39	0.799	0.0974532	N	1	0	N	10.9	3.45	0.036	1.4437	Y	0.271	0.567031	N	N	3.03	1.6	0.307	0.512862	N	1	0	N	11.94	3.58	0.03	1.52288	Y	0.237	0.625252	N	N
Q9FKC0	60S ribosomal protein L13a-4 OS=Arabidopsis thaliana (Mouse-ear cress) OX=3702 GN=RPL13AD PE=2 SV=1	0.76	-0.39	0.195	0.709965	N	0.814	0.0893756	N	1.16	0.22	0.462	0.335358	N	0.795	0.0996329	N	N	0.82	-0.29	0.325	0.488117	N	1	0	N	1.49	0.58	0.063	1.20066	N	0.335	0.474955	N	N
Q94KE3	Pyruvate kinase OS=Arabidopsis thaliana (Mouse-ear cress) OX=3702 GN=TAIR:locus:2085226 PE=1 SV=1	0.76	-0.39	0.019	1.72125	Y	0.719	0.143271	N	1.1	0.14	0.358	0.446117	N	0.73	0.136677	N	N	0.9	-0.15	0.339	0.4698	N	1	0	N	1.22	0.29	0.07	1.1549	N	0.358	0.446117	N	N
Q9XI10	DPP6 N-terminal domain-like protein OS=Arabidopsis thaliana (Mouse-ear cress) OX=3702 GN=TAIR:locus:2036916 PE=1 SV=1	0.76	-0.4	0.2	0.69897	N	0.814	0.0893756	N	1	0	0.991	0.00392635	N	1	0	N	N	0.93	-0.1	0.748	0.126098	N	1	0	N	0.67	-0.57	0.071	1.14874	N	0.359	0.444906	N	N
Q93WJ8	Monodehydroascorbate reductase 2 OS=Arabidopsis thaliana (Mouse-ear cress) OX=3702 GN=MDAR2 PE=1 SV=1	0.76	-0.39	0.412	0.385103	N	0.922	0.0352691	N	1.03	0.05	0.919	0.0366845	N	0.994	0.00261362	N	N	1.21	0.28	0.553	0.257275	N	1	0	N	0.58	-0.78	0.108	0.966576	N	0.439	0.357535	N	N
O50039	Ornithine carbamoyltransferase, chloroplastic OS=Arabidopsis thaliana (Mouse-ear cress) OX=3702 GN=OTC PE=1 SV=2	0.76	-0.39	0.448	0.348722	N	0.931	0.0310503	N	0.75	-0.41	0.433	0.363512	N	0.778	0.10902	N	N	0.75	-0.42	0.418	0.378824	N	1	0	N	0.58	-0.8	0.135	0.869666	N	0.474	0.324222	N	N
P56754	NAD(P)H-quinone oxidoreductase subunit J, chloroplastic OS=Arabidopsis thaliana (Mouse-ear cress) OX=3702 GN=ndhJ PE=3 SV=1	0.76	-0.4	0.781	0.107349	N	1	0	N	4.47	2.16	0.144	0.841638	N	0.51	0.29243	N	N	0.73	-0.45	0.754	0.122629	N	1	0	N	0.25	-2.01	0.172	0.764472	N	0.532	0.274088	N	N
O65449	At4g22010 OS=Arabidopsis thaliana (Mouse-ear cress) OX=3702 GN=sks4 PE=1 SV=1	0.76	-0.39	0.305	0.5157	N	0.896	0.047692	N	1.11	0.15	0.683	0.165579	N	0.917	0.0376307	N	N	1.01	0.02	0.965	0.0154727	N	1	0	N	0.76	-0.4	0.293	0.533132	N	0.679	0.16813	N	N
Q9SK86	Alcohol dehydrogenase-like 1 OS=Arabidopsis thaliana (Mouse-ear cress) OX=3702 GN=TAIR:locus:2009522 PE=2 SV=1	0.76	-0.39	0.084	1.07572	N	0.788	0.103474	N	0.92	-0.13	0.556	0.254925	N	0.848	0.0716041	N	N	0.79	-0.35	0.118	0.928118	N	1	0	N	1.11	0.15	0.479	0.319664	N	0.795	0.0996329	N	N
Q9FI15	Small nuclear ribonucleoprotein-associated protein OS=Arabidopsis thaliana (Mouse-ear cress) OX=3702 GN=MFC16.18 PE=2 SV=1	0.76	-0.4	0.543	0.2652	N	0.949	0.0227338	N	1.67	0.74	0.271	0.567031	N	0.658	0.181774	N	N	1.09	0.13	0.845	0.0731433	N	1	0	N	1.36	0.44	0.506	0.295849	N	0.805	0.0942041	N	N
Q9CAC8	At1g63610 OS=Arabidopsis thaliana (Mouse-ear cress) OX=3702 GN=F24D7.19 PE=1 SV=1	0.76	-0.39	0.303	0.518557	N	0.896	0.047692	N	1.53	0.62	0.115	0.939302	N	0.474	0.324222	N	N	0.62	-0.69	0.081	1.09151	N	1	0	N	1.17	0.23	0.545	0.263603	N	0.829	0.0814455	N	N
Q8L745	Ubiquitin-like domain-containing protein OS=Arabidopsis thaliana (Mouse-ear cress) OX=3702 GN=TAIR:locus:2157602 PE=1 SV=1	0.76	-0.39	0.816	0.0883098	N	1	0	N	2.13	1.09	0.519	0.284833	N	0.826	0.08302	N	N	1.32	0.4	0.812	0.090444	N	1	0	N	1.76	0.81	0.631	0.199971	N	0.885	0.0530567	N	N
Q8L9Y0	Serine carboxypeptidase-like 25 OS=Arabidopsis thaliana (Mouse-ear cress) OX=3702 GN=SCPL25 PE=2 SV=2	0.76	-0.39	0.777	0.109579	N	1	0	N	1.16	0.21	0.877	0.0570004	N	0.989	0.00480371	N	N	2.28	1.19	0.388	0.411168	N	1	0	N	0.9	-0.15	0.91	0.0409586	N	0.995	0.00217692	N	N
O23569	L-lactate dehydrogenase OS=Arabidopsis thaliana (Mouse-ear cress) OX=3702 GN=dl4665w PE=1 SV=1	0.76	-0.4	0.859	0.0660068	N	1	0	N	2.14	1.1	0.626	0.203426	N	0.881	0.0550241	N	N	2.13	1.09	0.627	0.202732	N	1	0	N	0.9	-0.15	0.946	0.0241089	N	1	0	N	N
Q9SYG7	Aldehyde dehydrogenase family 7 member B4 OS=Arabidopsis thaliana (Mouse-ear cress) OX=3702 GN=ALDH7B4 PE=2 SV=3	0.77	-0.38	0.164	0.785156	N	0.806	0.093665	N	0.45	-1.15	0	-	Y	0.013	1.88606	Y	Y	0.76	-0.39	0.152	0.818156	N	1	0	N	0.33	-1.59	0	-	Y	0.001	3	Y	Y
Q9LEU8	Argininosuccinate lyase, chloroplastic OS=Arabidopsis thaliana (Mouse-ear cress) OX=3702 GN=TAIR:locus:2183825 PE=2 SV=1	0.77	-0.38	0.086	1.0655	N	0.788	0.103474	N	1.06	0.09	0.669	0.174574	N	0.907	0.0423927	N	N	0.87	-0.21	0.336	0.473661	N	1	0	N	0.73	-0.46	0.04	1.39794	Y	0.275	0.560667	N	N
Q9LVW7	Carbamoyl-phosphate synthase small chain, chloroplastic OS=Arabidopsis thaliana (Mouse-ear cress) OX=3702 GN=CARA PE=1 SV=1	0.77	-0.38	0.427	0.369572	N	0.928	0.032452	N	2.29	1.2	0.019	1.72125	Y	0.189	0.723538	N	N	0.79	-0.34	0.476	0.322393	N	1	0	N	2.01	1.01	0.042	1.37675	Y	0.279	0.554396	N	N
O82663	Succinate dehydrogenase [ubiquinone] flavoprotein subunit 1, mitochondrial OS=Arabidopsis thaliana (Mouse-ear cress) OX=3702 GN=SDH1-1 PE=1 SV=1	0.77	-0.39	0.032	1.49485	Y	0.765	0.116339	N	0.67	-0.58	0.003	2.52288	Y	0.056	1.25181	N	N	0.88	-0.19	0.266	0.575118	N	1	0	N	0.82	-0.28	0.103	0.987163	N	0.429	0.367543	N	N
Q42340	40S ribosomal protein S16-3 OS=Arabidopsis thaliana (Mouse-ear cress) OX=3702 GN=RPS16C PE=2 SV=1	0.77	-0.38	0.115	0.939302	N	0.789	0.102923	N	1.19	0.25	0.288	0.540608	N	0.669	0.174574	N	N	0.78	-0.36	0.138	0.860121	N	1	0	N	1.3	0.38	0.122	0.91364	N	0.459	0.338187	N	N
Q9SZ83	Uncharacterized oxidoreductase At4g09670 OS=Arabidopsis thaliana (Mouse-ear cress) OX=3702 GN=TAIR:locus:2118440 PE=1 SV=1	0.77	-0.37	0.185	0.732828	N	0.814	0.0893756	N	1.01	0.01	0.975	0.0109954	N	1	0	N	N	0.74	-0.44	0.124	0.906578	N	1	0	N	0.74	-0.43	0.134	0.872895	N	0.474	0.324222	N	N
Q9LXZ7	At3g56430 OS=Arabidopsis thaliana (Mouse-ear cress) OX=3702 GN=T5P19_80 PE=1 SV=1	0.77	-0.37	0.851	0.0700704	N	1	0	N	7.37	2.88	0.153	0.815309	N	0.523	0.281498	N	N	1.12	0.16	0.936	0.0287242	N	1	0	N	7.06	2.82	0.162	0.790485	N	0.52	0.283997	N	N
A4GSN8	Nuclear-pore anchor OS=Arabidopsis thaliana (Mouse-ear cress) OX=3702 GN=NUA PE=1 SV=1	0.77	-0.37	0.825	0.0835461	N	1	0	N	5.5	2.46	0.155	0.809668	N	0.525	0.279841	N	N	2.8	1.48	0.382	0.417937	N	1	0	N	4.79	2.26	0.189	0.723538	N	0.558	0.253366	N	N
O80501	Ras-related protein RABH1b OS=Arabidopsis thaliana (Mouse-ear cress) OX=3702 GN=RABH1B PE=1 SV=1	0.77	-0.37	0.097	1.01323	N	0.788	0.103474	N	0.89	-0.17	0.447	0.349692	N	0.784	0.105684	N	N	0.78	-0.35	0.113	0.946922	N	1	0	N	1.15	0.21	0.347	0.459671	N	0.724	0.140261	N	N
F4JXW9	ER membrane protein complex subunit 1 OS=Arabidopsis thaliana (Mouse-ear cress) OX=3702 GN=TAIR:locus:2144266 PE=1 SV=1	0.77	-0.38	0.305	0.5157	N	0.896	0.047692	N	0.86	-0.21	0.558	0.253366	N	0.848	0.0716041	N	N	1.07	0.1	0.79	0.102373	N	1	0	N	0.8	-0.32	0.388	0.411168	N	0.748	0.126098	N	N
Q9SGE9	Phenylalanine--tRNA ligase beta subunit, cytoplasmic OS=Arabidopsis thaliana (Mouse-ear cress) OX=3702 GN=TAIR:locus:2030290 PE=2 SV=1	0.77	-0.38	0.201	0.696804	N	0.814	0.0893756	N	1.28	0.36	0.222	0.653647	N	0.606	0.217527	N	N	0.99	-0.02	0.954	0.0204516	N	1	0	N	0.85	-0.23	0.435	0.361511	N	0.777	0.109579	N	N
Q9FMH8	Probable cysteine protease RD21B OS=Arabidopsis thaliana (Mouse-ear cress) OX=3702 GN=RD21B PE=1 SV=1	0.77	-0.38	0.24	0.619789	N	0.843	0.0741724	N	1.33	0.41	0.214	0.669586	N	0.593	0.226945	N	N	0.97	-0.05	0.874	0.0584886	N	1	0	N	1.14	0.19	0.555	0.255707	N	0.833	0.079355	N	N
Q9LI74	Protein CHUP1, chloroplastic OS=Arabidopsis thaliana (Mouse-ear cress) OX=3702 GN=CHUP1 PE=1 SV=1	0.77	-0.39	0.208	0.681937	N	0.817	0.0877779	N	1.05	0.07	0.804	0.094744	N	0.959	0.0181814	N	N	0.87	-0.2	0.514	0.289037	N	1	0	N	1.12	0.17	0.574	0.241088	N	0.848	0.0716041	N	N
Q9M8S8	Inositol-phosphate phosphatase OS=Arabidopsis thaliana (Mouse-ear cress) OX=3702 GN=VTC4 PE=1 SV=1	0.77	-0.38	0.135	0.869666	N	0.796	0.0990869	N	0.89	-0.17	0.478	0.320572	N	0.81	0.091515	N	N	0.73	-0.45	0.079	1.10237	N	1	0	N	1.08	0.11	0.642	0.192465	N	0.891	0.0501223	N	N
Q9FFE0	Putative 4-hydroxy-4-methyl-2-oxoglutarate aldolase 2 OS=Arabidopsis thaliana (Mouse-ear cress) OX=3702 GN=TAIR:locus:2171397 PE=1 SV=1	0.77	-0.39	0.734	0.134304	N	1	0	N	0.84	-0.25	0.823	0.0846002	N	0.969	0.0136762	N	N	2.54	1.35	0.243	0.614394	N	1	0	N	0.71	-0.49	0.666	0.176526	N	0.904	0.0438316	N	N
Q8GRT9	Lipoyl-binding domain-containing protein OS=Arabidopsis thaliana (Mouse-ear cress) OX=3702 GN=TAIR:locus:2093237 PE=1 SV=1	0.77	-0.37	0.406	0.391474	N	0.921	0.0357404	N	1.52	0.6	0.182	0.739929	N	0.556	0.254925	N	N	0.59	-0.76	0.099	1.00436	N	1	0	N	1.11	0.15	0.736	0.133122	N	0.941	0.0264104	N	N
Q9SJZ7	Chaperone protein dnaJ A6, chloroplastic OS=Arabidopsis thaliana (Mouse-ear cress) OX=3702 GN=DJA6 PE=2 SV=2	0.77	-0.37	0.52	0.283997	N	0.949	0.0227338	N	1.02	0.03	0.952	0.0213631	N	1	0	N	N	1.06	0.08	0.887	0.0520764	N	1	0	N	1.09	0.13	0.827	0.0824945	N	0.977	0.0101054	N	N
O82628	V-type proton ATPase subunit G1 OS=Arabidopsis thaliana (Mouse-ear cress) OX=3702 GN=VHA-G1 PE=1 SV=1	0.77	-0.38	0.391	0.407823	N	0.919	0.0366845	N	0.96	-0.06	0.883	0.0540393	N	0.989	0.00480371	N	N	0.96	-0.06	0.89	0.05061	N	1	0	N	0.97	-0.04	0.924	0.034328	N	0.999	0.000434512	N	N
O64764	Thioredoxin O1, mitochondrial OS=Arabidopsis thaliana (Mouse-ear cress) OX=3702 GN=TAIR:locus:2044772 PE=1 SV=1	0.77	-0.38	0.286	0.543634	N	0.888	0.051587	N	1.18	0.24	0.501	0.300162	N	0.815	0.0888424	N	N	1.27	0.35	0.334	0.476254	N	1	0	N	1	0.01	0.988	0.00524305	N	1	0	N	N
Q84WU2	Ubiquitin carboxyl-terminal hydrolase 13 OS=Arabidopsis thaliana (Mouse-ear cress) OX=3702 GN=UBP13 PE=1 SV=1	0.77	-0.37	0.346	0.460924	N	0.904	0.0438316	N	1.21	0.27	0.485	0.314258	N	0.813	0.0899095	N	N	1.08	0.11	0.773	0.111821	N	1	0	N	1	0	0.997	0.00130484	N	1	0	N	N
Q9LTR2	Protein TRIGALACTOSYLDIACYLGLYCEROL 2, chloroplastic OS=Arabidopsis thaliana (Mouse-ear cress) OX=3702 GN=TGD2 PE=1 SV=1	0.78	-0.36	0.109	0.962574	N	0.788	0.103474	N	1.56	0.65	0.007	2.1549	Y	0.112	0.950782	N	N	1.18	0.24	0.27	0.568636	N	1	0	N	1.48	0.57	0.016	1.79588	Y	0.162	0.790485	N	N
P42804	Glutamyl-tRNA reductase 1, chloroplastic OS=Arabidopsis thaliana (Mouse-ear cress) OX=3702 GN=HEMA1 PE=1 SV=2	0.78	-0.35	0.754	0.122629	N	1	0	N	20.33	4.35	0.001	3	Y	0.03	1.52288	Y	Y	0.92	-0.12	0.916	0.0381045	N	1	0	N	4.65	2.22	0.062	1.20761	N	0.332	0.478862	N	N
O04567	Probable inactive receptor kinase At1g27190 OS=Arabidopsis thaliana (Mouse-ear cress) OX=3702 GN=TAIR:locus:2205834 PE=1 SV=1	0.78	-0.36	0.84	0.0757207	N	1	0	N	1	0.01	0.997	0.00130484	N	1	0	N	N	2.26	1.17	0.51	0.29243	N	1	0	N	0.12	-3.06	0.096	1.01773	N	0.415	0.381952	N	N
Q9SFB1	F17A17.37 protein OS=Arabidopsis thaliana (Mouse-ear cress) OX=3702 GN=F17A17.37 PE=1 SV=1	0.78	-0.36	0.282	0.549751	N	0.886	0.0525663	N	1.37	0.46	0.182	0.739929	N	0.556	0.254925	N	N	0.74	-0.44	0.194	0.712198	N	1	0	N	1.47	0.55	0.109	0.962574	N	0.44	0.356547	N	N
Q9S7B5	Threonine synthase 1, chloroplastic OS=Arabidopsis thaliana (Mouse-ear cress) OX=3702 GN=TS1 PE=1 SV=1	0.78	-0.37	0.028	1.55284	Y	0.765	0.116339	N	1.32	0.4	0.018	1.74473	Y	0.185	0.732828	N	N	1.07	0.09	0.548	0.261219	N	1	0	N	1.16	0.22	0.174	0.759451	N	0.536	0.270835	N	N
Q9M2F1	40S ribosomal protein S27-2 OS=Arabidopsis thaliana (Mouse-ear cress) OX=3702 GN=RPS27B PE=2 SV=2	0.78	-0.35	0.057	1.24413	N	0.785	0.10513	N	1.07	0.1	0.577	0.238824	N	0.862	0.0644927	N	N	0.78	-0.37	0.049	1.3098	Y	1	0	N	1.17	0.23	0.208	0.681937	N	0.586	0.232102	N	N
Q84WV1	T-complex protein 1 subunit gamma OS=Arabidopsis thaliana (Mouse-ear cress) OX=3702 GN=CCT3 PE=1 SV=1	0.78	-0.35	0.169	0.772113	N	0.808	0.0925886	N	1.05	0.07	0.767	0.115205	N	0.948	0.0231917	N	N	1.02	0.02	0.931	0.0310503	N	1	0	N	1.19	0.26	0.31	0.508638	N	0.697	0.156767	N	N
Q9LP53	Alba domain-containing protein OS=Arabidopsis thaliana (Mouse-ear cress) OX=3702 GN=TAIR:locus:2029949 PE=1 SV=1	0.78	-0.36	0.547	0.262013	N	0.949	0.0227338	N	0.9	-0.15	0.802	0.0958256	N	0.959	0.0181814	N	N	1.35	0.44	0.466	0.331614	N	1	0	N	0.71	-0.5	0.409	0.388277	N	0.763	0.117475	N	N
Q9FNX5	Dynamin-related protein 1E OS=Arabidopsis thaliana (Mouse-ear cress) OX=3702 GN=DRP1E PE=1 SV=1	0.78	-0.37	0.379	0.421361	N	0.919	0.0366845	N	1.41	0.5	0.235	0.628932	N	0.623	0.205512	N	N	1.26	0.33	0.422	0.374688	N	1	0	N	1.2	0.26	0.525	0.279841	N	0.822	0.0851282	N	N
Q8W4E2	V-type proton ATPase subunit B3 OS=Arabidopsis thaliana (Mouse-ear cress) OX=3702 GN=VHA-B3 PE=2 SV=1	0.78	-0.35	0.882	0.0545314	N	1	0	N	1.16	0.22	0.928	0.032452	N	0.996	0.00174066	N	N	0.86	-0.23	0.925	0.0338583	N	1	0	N	0.37	-1.44	0.547	0.262013	N	0.829	0.0814455	N	N
Q9SMM7	HXXXD-type acyl-transferase family protein OS=Arabidopsis thaliana (Mouse-ear cress) OX=3702 GN=T8P19.230 PE=1 SV=1	0.78	-0.36	0.437	0.359519	N	0.93	0.0315171	N	1.15	0.2	0.665	0.177178	N	0.905	0.0433514	N	N	0.78	-0.35	0.446	0.350665	N	1	0	N	1.19	0.25	0.581	0.235824	N	0.854	0.0685421	N	N
P56807	30S ribosomal protein S18, chloroplastic OS=Arabidopsis thaliana (Mouse-ear cress) OX=3702 GN=rps18 PE=3 SV=1	0.78	-0.35	0.223	0.651695	N	0.834	0.0788339	N	1.11	0.15	0.587	0.231362	N	0.867	0.0619809	N	N	0.8	-0.31	0.277	0.55752	N	1	0	N	1.08	0.12	0.682	0.166216	N	0.914	0.0390538	N	N
O22941	Insulin-degrading enzyme-like 1, peroxisomal OS=Arabidopsis thaliana (Mouse-ear cress) OX=3702 GN=PXM16 PE=2 SV=1	0.78	-0.37	0.324	0.489455	N	0.903	0.0443122	N	1.03	0.04	0.913	0.0395292	N	0.994	0.00261362	N	N	1.03	0.05	0.9	0.0457575	N	1	0	N	1.1	0.13	0.717	0.144481	N	0.928	0.032452	N	N
Q9SQR3	Strigolactone esterase D14 OS=Arabidopsis thaliana (Mouse-ear cress) OX=3702 GN=D14 PE=1 SV=1	0.78	-0.35	0.815	0.0888424	N	1	0	N	3.91	1.97	0.198	0.703335	N	0.574	0.241088	N	N	0.24	-2.07	0.177	0.752027	N	1	0	N	0.77	-0.37	0.805	0.0942041	N	0.968	0.0141246	N	N
Q9LZV4	Serine/threonine-protein kinase STN8, chloroplastic OS=Arabidopsis thaliana (Mouse-ear cress) OX=3702 GN=STN8 PE=2 SV=1	0.78	-0.35	0.366	0.436519	N	0.915	0.0385789	N	0.73	-0.45	0.246	0.609065	N	0.631	0.199971	N	N	0.8	-0.32	0.41	0.387216	N	1	0	N	0.97	-0.04	0.911	0.0404816	N	0.995	0.00217692	N	N
Q94F62	BRASSINOSTEROID INSENSITIVE 1-associated receptor kinase 1 OS=Arabidopsis thaliana (Mouse-ear cress) OX=3702 GN=BAK1 PE=1 SV=2	0.78	-0.36	0.795	0.0996329	N	1	0	N	1.87	0.9	0.512	0.29073	N	0.824	0.0840728	N	N	2.01	1	0.467	0.330683	N	1	0	N	0.92	-0.12	0.927	0.0329203	N	1	0	N	N
Q9LJ65	Fe2OG dioxygenase domain-containing protein OS=Arabidopsis thaliana (Mouse-ear cress) OX=3702 GN=TAIR:locus:2085879 PE=1 SV=1	0.78	-0.36	0.773	0.111821	N	1	0	N	1.35	0.43	0.728	0.137869	N	0.937	0.0282604	N	N	2.45	1.29	0.303	0.518557	N	1	0	N	0.97	-0.04	0.971	0.0127808	N	1	0	N	N
P47924	Bifunctional riboflavin biosynthesis protein RIBA 1, chloroplastic OS=Arabidopsis thaliana (Mouse-ear cress) OX=3702 GN=RIBA1 PE=1 SV=2	0.79	-0.33	0.738	0.131944	N	1	0	N	83.46	6.38	0	-	Y	0	-	Y	Y	1.18	0.24	0.812	0.090444	N	1	0	N	27.98	4.81	0	-	Y	0.005	2.30103	Y	Y
O82233	Eukaryotic translation initiation factor isoform 4G-2 OS=Arabidopsis thaliana (Mouse-ear cress) OX=3702 GN=EIF(ISO)4G2 PE=1 SV=1	0.79	-0.33	0.791	0.101824	N	1	0	N	17.95	4.17	0.004	2.39794	Y	0.072	1.14267	N	N	0.4	-1.31	0.307	0.512862	N	1	0	N	17.93	4.16	0.004	2.39794	Y	0.064	1.19382	N	N
Q0WQF7	Dihydrolipoyllysine-residue acetyltransferase component 1 of pyruvate dehydrogenase complex, mitochondrial OS=Arabidopsis thaliana (Mouse-ear cress) OX=3702 GN=LTA3 PE=1 SV=2	0.79	-0.33	0.104	0.982967	N	0.788	0.103474	N	0.7	-0.52	0.015	1.82391	Y	0.173	0.761954	N	N	0.97	-0.04	0.82	0.0861861	N	1	0	N	0.68	-0.56	0.01	2	Y	0.126	0.899629	N	N
F4J3M2	SAP domain-containing protein OS=Arabidopsis thaliana (Mouse-ear cress) OX=3702 GN=PTAC3 PE=1 SV=1	0.79	-0.34	0.74	0.130768	N	1	0	N	4.43	2.15	0.049	1.3098	Y	0.316	0.500313	N	N	0.76	-0.39	0.706	0.151195	N	1	0	N	6.13	2.62	0.019	1.72125	Y	0.181	0.742321	N	N
Q9FK81	Stress-response A/B barrel domain-containing protein At5g22580 OS=Arabidopsis thaliana (Mouse-ear cress) OX=3702 GN=TAIR:locus:2171102 PE=1 SV=1	0.79	-0.34	0.13	0.886057	N	0.796	0.0990869	N	1.23	0.3	0.175	0.756962	N	0.549	0.260428	N	N	1	0	0.988	0.00524305	N	1	0	N	1.39	0.47	0.041	1.38722	Y	0.276	0.559091	N	N
Q9M876	Tyrosine--tRNA ligase, chloroplastic/mitochondrial OS=Arabidopsis thaliana (Mouse-ear cress) OX=3702 GN=EMB2768 PE=2 SV=1	0.79	-0.34	0.369	0.432974	N	0.917	0.0376307	N	0.93	-0.1	0.796	0.0990869	N	0.956	0.0195421	N	N	0.89	-0.16	0.668	0.175224	N	1	0	N	1.71	0.77	0.054	1.26761	N	0.316	0.500313	N	N
Q9LIK0	Plastidial pyruvate kinase 1, chloroplastic OS=Arabidopsis thaliana (Mouse-ear cress) OX=3702 GN=PKP1 PE=1 SV=1	0.79	-0.34	0.188	0.725842	N	0.814	0.0893756	N	1.67	0.74	0.007	2.1549	Y	0.113	0.946922	N	N	0.96	-0.06	0.8	0.09691	N	1	0	N	1.4	0.48	0.065	1.18709	N	0.34	0.468521	N	N
Q9C9C4	Enolase 1, chloroplastic OS=Arabidopsis thaliana (Mouse-ear cress) OX=3702 GN=ENO1 PE=1 SV=1	0.79	-0.34	0.86	0.0655015	N	1	0	N	0.29	-1.78	0.355	0.449772	N	0.727	0.138466	N	N	0.76	-0.4	0.833	0.079355	N	1	0	N	0.1	-3.28	0.097	1.01323	N	0.415	0.381952	N	N
Q9SMN0	Probable carboxylesterase 12 OS=Arabidopsis thaliana (Mouse-ear cress) OX=3702 GN=CXE12 PE=1 SV=1	0.79	-0.35	0.822	0.0851282	N	1	0	N	1.46	0.54	0.727	0.138466	N	0.937	0.0282604	N	N	0.86	-0.22	0.887	0.0520764	N	1	0	N	5.27	2.4	0.135	0.869666	N	0.475	0.323306	N	N
O81644	Villin-2 OS=Arabidopsis thaliana (Mouse-ear cress) OX=3702 GN=VLN2 PE=1 SV=2	0.79	-0.35	0.069	1.16115	N	0.785	0.10513	N	0.99	-0.02	0.916	0.0381045	N	0.994	0.00261362	N	N	1.06	0.08	0.656	0.183096	N	1	0	N	0.86	-0.21	0.256	0.59176	N	0.645	0.19044	N	N
Q9C829	Nuclear pore complex protein NUP50A OS=Arabidopsis thaliana (Mouse-ear cress) OX=3702 GN=NUP50A PE=1 SV=1	0.79	-0.34	0.314	0.50307	N	0.903	0.0443122	N	0.74	-0.43	0.205	0.688246	N	0.583	0.234331	N	N	0.87	-0.2	0.538	0.269218	N	1	0	N	0.79	-0.34	0.305	0.5157	N	0.694	0.158641	N	N
Q8LCW9	60S acidic ribosomal protein P1-1 OS=Arabidopsis thaliana (Mouse-ear cress) OX=3702 GN=RPP1A PE=3 SV=2	0.79	-0.34	0.05	1.30103	Y	0.778	0.10902	N	1.09	0.13	0.43	0.366532	N	0.777	0.109579	N	N	0.88	-0.18	0.266	0.575118	N	1	0	N	1.11	0.15	0.353	0.452225	N	0.729	0.137272	N	N
O80634	Photosynthetic NDH subunit of lumenal location 1, chloroplastic OS=Arabidopsis thaliana (Mouse-ear cress) OX=3702 GN=PNSL1 PE=1 SV=2	0.79	-0.34	0.136	0.866461	N	0.796	0.0990869	N	0.96	-0.06	0.779	0.108463	N	0.952	0.0213631	N	N	0.68	-0.56	0.019	1.72125	Y	1	0	N	0.87	-0.2	0.38	0.420216	N	0.742	0.129596	N	N
Q6NQK9	Protein COFACTOR ASSEMBLY OF COMPLEX C SUBUNIT B CCB4, chloroplastic OS=Arabidopsis thaliana (Mouse-ear cress) OX=3702 GN=CCB4 PE=1 SV=1	0.79	-0.35	0.81	0.091515	N	1	0	N	10.37	3.38	0.03	1.52288	Y	0.244	0.61261	N	N	0.35	-1.54	0.297	0.527244	N	1	0	N	0.41	-1.27	0.386	0.413413	N	0.746	0.127261	N	N
Q8W1X2	Pyridoxal kinase OS=Arabidopsis thaliana (Mouse-ear cress) OX=3702 GN=PK PE=1 SV=2	0.79	-0.34	0.282	0.549751	N	0.886	0.0525663	N	0.82	-0.29	0.349	0.457175	N	0.722	0.141463	N	N	0.97	-0.05	0.87	0.0604807	N	1	0	N	0.83	-0.26	0.398	0.400117	N	0.755	0.122053	N	N
P94040	Germin-like protein subfamily 3 member 1 OS=Arabidopsis thaliana (Mouse-ear cress) OX=3702 GN=GLP1 PE=1 SV=1	0.79	-0.34	0.263	0.580044	N	0.878	0.0565055	N	0.94	-0.1	0.745	0.127844	N	0.943	0.0254883	N	N	0.84	-0.25	0.402	0.395774	N	1	0	N	1.13	0.18	0.542	0.266001	N	0.828	0.0819697	N	N
P46309	Glutamate--cysteine ligase, chloroplastic OS=Arabidopsis thaliana (Mouse-ear cress) OX=3702 GN=GSH1 PE=1 SV=2	0.79	-0.34	0.116	0.935542	N	0.789	0.102923	N	1.05	0.07	0.748	0.126098	N	0.943	0.0254883	N	N	1.01	0.02	0.929	0.0319843	N	1	0	N	0.92	-0.12	0.566	0.247184	N	0.842	0.0746879	N	N
F4K2Y3	Peptidase_S9 domain-containing protein OS=Arabidopsis thaliana (Mouse-ear cress) OX=3702 GN=MAB16.20 PE=1 SV=1	0.79	-0.34	0.309	0.510042	N	0.902	0.0447935	N	1.15	0.2	0.539	0.268411	N	0.837	0.0772745	N	N	0.95	-0.08	0.805	0.0942041	N	1	0	N	1.09	0.13	0.695	0.158015	N	0.92	0.0362122	N	N
Q8L7S9	Thioredoxin Y2, chloroplastic OS=Arabidopsis thaliana (Mouse-ear cress) OX=3702 GN=TAIR:locus:2194661 PE=2 SV=1	0.79	-0.34	0.219	0.659556	N	0.831	0.080399	N	0.97	-0.05	0.855	0.0680339	N	0.984	0.0070049	N	N	1.04	0.05	0.845	0.0731433	N	1	0	N	1.07	0.1	0.721	0.142065	N	0.931	0.0310503	N	N
Q9MAH0	Phosphoenolpyruvate carboxylase 1 OS=Arabidopsis thaliana (Mouse-ear cress) OX=3702 GN=PPC1 PE=1 SV=1	0.79	-0.35	0.072	1.14267	N	0.786	0.104577	N	1.04	0.06	0.737	0.132533	N	0.94	0.0268721	N	N	0.91	-0.14	0.443	0.353596	N	1	0	N	1.03	0.05	0.79	0.102373	N	0.963	0.0163737	N	N
Q9SIE3	(3R)-hydroxymyristoyl-[acyl-carrier-protein] dehydratase OS=Arabidopsis thaliana (Mouse-ear cress) OX=3702 GN=TAIR:locus:2060374 PE=1 SV=2	0.79	-0.35	0.538	0.269218	N	0.949	0.0227338	N	0.86	-0.22	0.689	0.161781	N	0.921	0.0357404	N	N	0.64	-0.64	0.262	0.581699	N	1	0	N	0.91	-0.14	0.807	0.0931265	N	0.968	0.0141246	N	N
Q84L31	Ubiquitin receptor RAD23c OS=Arabidopsis thaliana (Mouse-ear cress) OX=3702 GN=RAD23C PE=1 SV=2	0.79	-0.34	0.447	0.349692	N	0.93	0.0315171	N	0.6	-0.74	0.104	0.982967	N	0.461	0.336299	N	N	0.98	-0.03	0.954	0.0204516	N	1	0	N	1.06	0.08	0.852	0.0695604	N	0.988	0.00524306	N	N
F4JM15	PfkB-like carbohydrate kinase family protein OS=Arabidopsis thaliana (Mouse-ear cress) OX=3702 GN=TAIR:locus:505006532 PE=1 SV=1	0.79	-0.34	0.498	0.302771	N	0.947	0.02365	N	0.98	-0.02	0.964	0.015923	N	1	0	N	N	0.61	-0.71	0.166	0.779892	N	1	0	N	1.03	0.05	0.923	0.0347983	N	0.999	0.000434512	N	N
Q9ZRA2	Homogentisate 1,2-dioxygenase OS=Arabidopsis thaliana (Mouse-ear cress) OX=3702 GN=HGO PE=2 SV=2	0.8	-0.33	0.776	0.110138	N	1	0	N	0.11	-3.25	0.01	2	Y	0.139	0.856985	N	N	0.8	-0.33	0.776	0.110138	N	1	0	N	0.02	-5.7	0	-	Y	0.004	2.39794	Y	Y
Q9M8M7	Acetylornithine aminotransferase, chloroplastic/mitochondrial OS=Arabidopsis thaliana (Mouse-ear cress) OX=3702 GN=WIN1 PE=1 SV=1	0.8	-0.32	0.096	1.01773	N	0.788	0.103474	N	1.38	0.46	0.019	1.72125	Y	0.189	0.723538	N	N	1.03	0.05	0.802	0.0958256	N	1	0	N	1.46	0.55	0.007	2.1549	Y	0.102	0.9914	N	N
Q9LS40	Protein ASPARTIC PROTEASE IN GUARD CELL 1 OS=Arabidopsis thaliana (Mouse-ear cress) OX=3702 GN=ASPG1 PE=1 SV=1	0.8	-0.32	0.826	0.08302	N	1	0	N	0.2	-2.32	0.123	0.910095	N	0.484	0.315155	N	N	1.32	0.4	0.784	0.105684	N	1	0	N	0.05	-4.24	0.008	2.09691	Y	0.114	0.943095	N	N
O23593	RGG repeats nuclear RNA binding protein B OS=Arabidopsis thaliana (Mouse-ear cress) OX=3702 GN=RGGB PE=1 SV=1	0.8	-0.33	0.523	0.281498	N	0.949	0.0227338	N	1.77	0.82	0.117	0.931814	N	0.476	0.322393	N	N	0.95	-0.08	0.873	0.0589858	N	1	0	N	2.49	1.32	0.017	1.76955	Y	0.166	0.779892	N	N
Q9T0A0	Long chain acyl-CoA synthetase 4 OS=Arabidopsis thaliana (Mouse-ear cress) OX=3702 GN=LACS4 PE=2 SV=1	0.8	-0.32	0.175	0.756962	N	0.813	0.0899095	N	0.92	-0.12	0.617	0.209715	N	0.879	0.0560111	N	N	0.72	-0.48	0.05	1.30103	Y	1	0	N	1.48	0.57	0.022	1.65758	Y	0.194	0.712198	N	N
P93303	ATP synthase protein YMF19 OS=Arabidopsis thaliana (Mouse-ear cress) OX=3702 GN=YMF19 PE=1 SV=1	0.8	-0.32	0.362	0.441291	N	0.911	0.0404816	N	0.69	-0.54	0.131	0.882729	N	0.498	0.302771	N	N	0.81	-0.3	0.386	0.413413	N	1	0	N	0.58	-0.79	0.032	1.49485	Y	0.242	0.616185	N	N
Q9M8R4	Protein DJ-1 homolog D OS=Arabidopsis thaliana (Mouse-ear cress) OX=3702 GN=DJ1D PE=1 SV=1	0.8	-0.32	0.268	0.571865	N	0.881	0.0550241	N	1.22	0.29	0.313	0.504456	N	0.697	0.156767	N	N	0.76	-0.4	0.178	0.74958	N	1	0	N	1.48	0.57	0.059	1.22915	N	0.324	0.489455	N	N
Q9ZUU4	RNA-binding protein CP29B, chloroplastic OS=Arabidopsis thaliana (Mouse-ear cress) OX=3702 GN=CP29B PE=1 SV=1	0.8	-0.32	0.045	1.34679	Y	0.769	0.114074	N	1.33	0.41	0.013	1.88606	Y	0.159	0.798603	N	N	0.93	-0.11	0.48	0.318759	N	1	0	N	1.21	0.28	0.075	1.12494	N	0.366	0.436519	N	N
O64757	LRRNT_2 domain-containing protein OS=Arabidopsis thaliana (Mouse-ear cress) OX=3702 GN=TAIR:locus:2044767 PE=1 SV=1	0.8	-0.33	0.866	0.0624821	N	1	0	N	0.21	-2.22	0.264	0.578396	N	0.654	0.184422	N	N	2.86	1.52	0.441	0.355561	N	1	0	N	0.09	-3.47	0.089	1.05061	N	0.398	0.400117	N	N
Q9C666	N-acetyltransferase domain-containing protein OS=Arabidopsis thaliana (Mouse-ear cress) OX=3702 GN=TAIR:locus:2028766 PE=1 SV=1	0.8	-0.33	0.863	0.0639892	N	1	0	N	23.49	4.55	0.026	1.58503	Y	0.227	0.643974	N	N	6.56	2.71	0.165	0.782516	N	1	0	N	8.48	3.08	0.118	0.928118	N	0.453	0.343902	N	N
Q43316	Porphobilinogen deaminase, chloroplastic OS=Arabidopsis thaliana (Mouse-ear cress) OX=3702 GN=HEMC PE=1 SV=1	0.8	-0.33	0.188	0.725842	N	0.814	0.0893756	N	1.25	0.33	0.195	0.709965	N	0.57	0.244125	N	N	0.95	-0.07	0.773	0.111821	N	1	0	N	1.31	0.39	0.122	0.91364	N	0.459	0.338187	N	N
Q9LQ04	Bifunctional dTDP-4-dehydrorhamnose 3,5-epimerase/dTDP-4-dehydrorhamnose reductase OS=Arabidopsis thaliana (Mouse-ear cress) OX=3702 GN=NRS/ER PE=1 SV=1	0.8	-0.32	0.806	0.093665	N	1	0	N	0.9	-0.15	0.909	0.0414361	N	0.994	0.00261362	N	N	0.75	-0.41	0.75	0.124939	N	1	0	N	0.28	-1.84	0.165	0.782516	N	0.526	0.279014	N	N
Q9SX22	30S ribosomal protein 3-1, chloroplastic OS=Arabidopsis thaliana (Mouse-ear cress) OX=3702 GN=TAIR:locus:2026940 PE=1 SV=1	0.8	-0.31	0.343	0.464706	N	0.904	0.0438316	N	1.59	0.67	0.052	1.284	N	0.327	0.485452	N	N	1.11	0.15	0.649	0.187755	N	1	0	N	1.37	0.46	0.171	0.767004	N	0.532	0.274088	N	N
Q9ZQ26	AT2G24420 protein OS=Arabidopsis thaliana (Mouse-ear cress) OX=3702 GN=TAIR:locus:2061067 PE=1 SV=2	0.8	-0.33	0.794	0.100179	N	1	0	N	0.2	-2.34	0.073	1.13668	N	0.39	0.408935	N	N	1.05	0.07	0.957	0.0190881	N	1	0	N	3.16	1.66	0.194	0.712198	N	0.567	0.246417	N	N
F4IAG2	Starch synthase 3, chloroplastic/amyloplastic OS=Arabidopsis thaliana (Mouse-ear cress) OX=3702 GN=SS3 PE=1 SV=1	0.8	-0.32	0.277	0.55752	N	0.886	0.0525663	N	0.64	-0.65	0.034	1.46852	Y	0.263	0.580044	N	N	0.67	-0.58	0.052	1.284	N	1	0	N	0.78	-0.35	0.226	0.645892	N	0.613	0.21254	N	N
Q9SKS8	At2g20920/F5H14.11 OS=Arabidopsis thaliana (Mouse-ear cress) OX=3702 GN=TAIR:locus:2051462 PE=1 SV=1	0.8	-0.32	0.86	0.0655015	N	1	0	N	0.32	-1.63	0.382	0.417937	N	0.747	0.126679	N	N	0.15	-2.78	0.144	0.841638	N	1	0	N	0.26	-1.94	0.301	0.521434	N	0.686	0.163676	N	N
Q8RWT5	AICAR transformylase OS=Arabidopsis thaliana (Mouse-ear cress) OX=3702 GN=TAIR:locus:2044807 PE=1 SV=1	0.8	-0.33	0.202	0.694649	N	0.814	0.0893756	N	0.94	-0.09	0.711	0.14813	N	0.932	0.0305841	N	N	0.64	-0.64	0.018	1.74473	Y	1	0	N	0.88	-0.19	0.453	0.343902	N	0.786	0.104577	N	N
B3H5K3	Binding protein OS=Arabidopsis thaliana (Mouse-ear cress) OX=3702 GN=TAIR:locus:2169058 PE=1 SV=1	0.8	-0.32	0.107	0.970616	N	0.788	0.103474	N	1.72	0.78	0.001	3	Y	0.019	1.72125	Y	N	0.87	-0.2	0.295	0.530178	N	1	0	N	0.92	-0.12	0.535	0.271646	N	0.827	0.0824945	N	N
Q93YZ7	Acetolactate synthase small subunit 2, chloroplastic OS=Arabidopsis thaliana (Mouse-ear cress) OX=3702 GN=TAIR:locus:2045248 PE=1 SV=1	0.8	-0.32	0.408	0.38934	N	0.921	0.0357404	N	1.03	0.05	0.901	0.0452752	N	0.992	0.00348833	N	N	0.83	-0.27	0.488	0.31158	N	1	0	N	1.15	0.21	0.594	0.226214	N	0.863	0.0639892	N	N
Q9M812	Protein CURVATURE THYLAKOID 1C, chloroplastic OS=Arabidopsis thaliana (Mouse-ear cress) OX=3702 GN=CURT1C PE=1 SV=1	0.8	-0.32	0.327	0.485452	N	0.903	0.0443122	N	1.05	0.08	0.814	0.0893756	N	0.965	0.0154727	N	N	1.1	0.14	0.677	0.169411	N	1	0	N	1.07	0.1	0.752	0.123782	N	0.946	0.0241089	N	N
Q9C9P3	NTP_transferase domain-containing protein OS=Arabidopsis thaliana (Mouse-ear cress) OX=3702 GN=F9E10.24 PE=1 SV=1	0.8	-0.33	0.676	0.170053	N	0.993	0.00305075	N	2.64	1.4	0.085	1.07058	N	0.421	0.375718	N	N	0.95	-0.08	0.923	0.0347983	N	1	0	N	0.86	-0.22	0.776	0.110138	N	0.958	0.0186345	N	N
Q9SR00	Pentatricopeptide repeat-containing protein At3g04760, chloroplastic OS=Arabidopsis thaliana (Mouse-ear cress) OX=3702 GN=TAIR:locus:2084978 PE=2 SV=1	0.8	-0.33	0.74	0.130768	N	1	0	N	0.42	-1.25	0.22	0.657577	N	0.603	0.219683	N	N	1.21	0.28	0.78	0.107905	N	1	0	N	1.21	0.28	0.778	0.10902	N	0.958	0.0186345	N	N
Q8L7U4	Co-chaperone protein p23-1 OS=Arabidopsis thaliana (Mouse-ear cress) OX=3702 GN=P23-1 PE=1 SV=1	0.8	-0.32	0.14	0.853872	N	0.797	0.0985417	N	0.96	-0.06	0.793	0.100727	N	0.956	0.0195421	N	N	0.92	-0.11	0.59	0.229148	N	1	0	N	0.98	-0.04	0.866	0.0624821	N	0.99	0.00436481	N	N
Q9ZU52	Fructose-bisphosphate aldolase 3, chloroplastic OS=Arabidopsis thaliana (Mouse-ear cress) OX=3702 GN=FBA3 PE=1 SV=1	0.8	-0.33	0.346	0.460924	N	0.904	0.0438316	N	0.89	-0.17	0.618	0.209012	N	0.879	0.0560111	N	N	1.09	0.12	0.731	0.136083	N	1	0	N	1.01	0.01	0.981	0.00833099	N	1	0	N	N
Q6STH5	Fe-S cluster assembly factor HCF101, chloroplastic OS=Arabidopsis thaliana (Mouse-ear cress) OX=3702 GN=HCF101 PE=1 SV=1	0.81	-0.3	0.381	0.419075	N	0.919	0.0366845	N	2.71	1.44	0	-	Y	0.015	1.82391	Y	Y	0.95	-0.07	0.833	0.079355	N	1	0	N	2.75	1.46	0	-	Y	0.012	1.92082	Y	Y
P53799	Squalene synthase 1 OS=Arabidopsis thaliana (Mouse-ear cress) OX=3702 GN=SQS1 PE=1 SV=1	0.81	-0.31	0.802	0.0958256	N	1	0	N	19.48	4.28	0.003	2.52288	Y	0.057	1.24413	N	N	0.76	-0.4	0.75	0.124939	N	1	0	N	10.36	3.37	0.013	1.88606	Y	0.148	0.829738	N	N
P54904	Pyrroline-5-carboxylate reductase OS=Arabidopsis thaliana (Mouse-ear cress) OX=3702 GN=PROC1 PE=2 SV=1	0.81	-0.31	0.762	0.118045	N	1	0	N	8.21	3.04	0.007	2.1549	Y	0.11	0.958607	N	N	1.06	0.09	0.931	0.0310503	N	1	0	N	5.84	2.55	0.02	1.69897	Y	0.182	0.739929	N	N
P49201	40S ribosomal protein S23-2 OS=Arabidopsis thaliana (Mouse-ear cress) OX=3702 GN=RPS23B PE=2 SV=2	0.81	-0.31	0.109	0.962574	N	0.788	0.103474	N	1.07	0.1	0.594	0.226214	N	0.871	0.0599818	N	N	0.87	-0.19	0.3	0.522879	N	1	0	N	1.34	0.42	0.033	1.48149	Y	0.247	0.607303	N	N
Q06738	Low-temperature-induced 78 kDa protein OS=Arabidopsis thaliana (Mouse-ear cress) OX=3702 GN=RD29A PE=1 SV=2	0.81	-0.3	0.268	0.571865	N	0.881	0.0550241	N	0.98	-0.03	0.919	0.0366845	N	0.994	0.00261362	N	N	0.84	-0.25	0.349	0.457175	N	1	0	N	1.49	0.57	0.041	1.38722	Y	0.276	0.559091	N	N
Q94BR2	DUF3700 domain-containing protein OS=Arabidopsis thaliana (Mouse-ear cress) OX=3702 GN=AILP1 PE=1 SV=1	0.81	-0.31	0.846	0.0726296	N	1	0	N	0.12	-3.01	0.069	1.16115	N	0.377	0.423659	N	N	1.4	0.48	0.759	0.119758	N	1	0	N	0.09	-3.43	0.041	1.38722	Y	0.276	0.559091	N	N
Q9LYA9	Chloroplast stem-loop binding protein of 41 kDa a, chloroplastic OS=Arabidopsis thaliana (Mouse-ear cress) OX=3702 GN=CSP41A PE=1 SV=1	0.81	-0.3	0.051	1.29243	N	0.779	0.108463	N	1.15	0.2	0.185	0.732828	N	0.56	0.251812	N	N	0.86	-0.22	0.147	0.832683	N	1	0	N	1.24	0.31	0.045	1.34679	Y	0.288	0.540608	N	N
Q9FIS4	ATP-dependent Clp protease ATP-binding subunit OS=Arabidopsis thaliana (Mouse-ear cress) OX=3702 GN=MTG10.17 PE=1 SV=1	0.81	-0.31	0.391	0.407823	N	0.919	0.0366845	N	1.62	0.69	0.062	1.20761	N	0.355	0.449772	N	N	0.78	-0.36	0.32	0.49485	N	1	0	N	1.62	0.7	0.06	1.22185	N	0.328	0.484126	N	N
P56808	30S ribosomal protein S19, chloroplastic OS=Arabidopsis thaliana (Mouse-ear cress) OX=3702 GN=rps19 PE=3 SV=1	0.81	-0.3	0.466	0.331614	N	0.937	0.0282604	N	1.65	0.72	0.091	1.04096	N	0.435	0.361511	N	N	1.05	0.08	0.851	0.0700704	N	1	0	N	1.73	0.79	0.065	1.18709	N	0.34	0.468521	N	N
Q9SBJ1	[Pyruvate dehydrogenase (acetyl-transferring)] kinase, mitochondrial OS=Arabidopsis thaliana (Mouse-ear cress) OX=3702 GN=PDK PE=1 SV=1	0.81	-0.31	0.872	0.0594835	N	1	0	N	0.12	-3.04	0.121	0.917215	N	0.482	0.316953	N	N	1.03	0.04	0.981	0.00833099	N	1	0	N	0.1	-3.29	0.095	1.02228	N	0.413	0.38405	N	N
Q9ASR0	Tubulin beta-3 chain OS=Arabidopsis thaliana (Mouse-ear cress) OX=3702 GN=TUBB3 PE=2 SV=2	0.81	-0.31	0.112	0.950782	N	0.788	0.103474	N	1.25	0.32	0.101	0.995679	N	0.456	0.341035	N	N	1.07	0.1	0.603	0.219683	N	1	0	N	1.25	0.33	0.098	1.00877	N	0.416	0.380907	N	N
Q9LK01	AB hydrolase-1 domain-containing protein OS=Arabidopsis thaliana (Mouse-ear cress) OX=3702 GN=TAIR:locus:2087213 PE=1 SV=1	0.81	-0.31	0.815	0.0888424	N	1	0	N	1.72	0.78	0.554	0.25649	N	0.846	0.0726296	N	N	1.23	0.3	0.817	0.0877779	N	1	0	N	4.73	2.24	0.1	1	N	0.422	0.374688	N	N
P0DKI3	Tropinone reductase homolog At1g07440 OS=Arabidopsis thaliana (Mouse-ear cress) OX=3702 GN=AT1G07440 PE=1 SV=1	0.81	-0.31	0.774	0.111259	N	1	0	N	5.55	2.47	0.03	1.52288	Y	0.247	0.607303	N	N	0.7	-0.51	0.634	0.197911	N	1	0	N	3.44	1.78	0.107	0.970616	N	0.439	0.357535	N	N
Q9C5W3	NAD kinase 2, chloroplastic OS=Arabidopsis thaliana (Mouse-ear cress) OX=3702 GN=NADK2 PE=1 SV=1	0.81	-0.3	0.774	0.111259	N	1	0	N	1.61	0.68	0.511	0.291579	N	0.824	0.0840728	N	N	1.38	0.46	0.657	0.182435	N	1	0	N	3.28	1.71	0.11	0.958607	N	0.442	0.354578	N	N
Q8VZF1	Acetate/butyrate--CoA ligase AAE7, peroxisomal OS=Arabidopsis thaliana (Mouse-ear cress) OX=3702 GN=AAE7 PE=1 SV=1	0.81	-0.3	0.829	0.0814455	N	1	0	N	2.13	1.09	0.428	0.368556	N	0.777	0.109579	N	N	1.14	0.19	0.889	0.0510982	N	1	0	N	0.24	-2.04	0.147	0.832683	N	0.501	0.300162	N	N
P26569	Histone H1.2 OS=Arabidopsis thaliana (Mouse-ear cress) OX=3702 GN=TAIR:locus:2064332 PE=1 SV=1	0.81	-0.3	0.497	0.303644	N	0.947	0.02365	N	0.53	-0.92	0.048	1.31876	Y	0.312	0.505845	N	N	1.06	0.09	0.843	0.0741724	N	1	0	N	0.64	-0.64	0.16	0.79588	N	0.516	0.28735	N	N
Q9CA67	Geranylgeranyl diphosphate reductase, chloroplastic OS=Arabidopsis thaliana (Mouse-ear cress) OX=3702 GN=CHLP PE=1 SV=1	0.81	-0.3	0.03	1.52288	Y	0.765	0.116339	N	1.25	0.32	0.021	1.67778	Y	0.201	0.696804	N	N	0.96	-0.05	0.68	0.167491	N	1	0	N	1.12	0.17	0.197	0.705534	N	0.57	0.244125	N	N
P49209	60S ribosomal protein L9-1 OS=Arabidopsis thaliana (Mouse-ear cress) OX=3702 GN=RPL9C PE=1 SV=3	0.81	-0.3	0.082	1.08619	N	0.788	0.103474	N	1.03	0.04	0.809	0.0920515	N	0.962	0.0168249	N	N	0.86	-0.22	0.205	0.688246	N	1	0	N	1.15	0.2	0.242	0.616185	N	0.631	0.199971	N	N
Q9LU01	Ycf3-interacting protein 1, chloroplastic OS=Arabidopsis thaliana (Mouse-ear cress) OX=3702 GN=Y3IP1 PE=1 SV=1	0.81	-0.3	0.196	0.707744	N	0.814	0.0893756	N	1.05	0.08	0.738	0.131944	N	0.94	0.0268721	N	N	0.78	-0.36	0.125	0.90309	N	1	0	N	1.18	0.24	0.304	0.517126	N	0.693	0.159267	N	N
Q38951	Serine/threonine-protein phosphatase 2A 65 kDa regulatory subunit A gamma isoform OS=Arabidopsis thaliana (Mouse-ear cress) OX=3702 GN=PP2AA3 PE=1 SV=2	0.81	-0.31	0.538	0.269218	N	0.949	0.0227338	N	1.85	0.88	0.089	1.05061	N	0.429	0.367543	N	N	1.2	0.26	0.607	0.216811	N	1	0	N	1.43	0.52	0.307	0.512862	N	0.695	0.158015	N	N
Q9SIE1	Bifunctional aspartate aminotransferase and glutamate/aspartate-prephenate aminotransferase OS=Arabidopsis thaliana (Mouse-ear cress) OX=3702 GN=PAT PE=1 SV=2	0.81	-0.3	0.38	0.420216	N	0.919	0.0366845	N	0.96	-0.06	0.868	0.0614803	N	0.989	0.00480371	N	N	0.94	-0.09	0.791	0.101824	N	1	0	N	0.86	-0.22	0.518	0.28567	N	0.817	0.0877779	N	N
Q9LSE4	Protein COFACTOR ASSEMBLY OF COMPLEX C SUBUNIT B CCB1, chloroplastic OS=Arabidopsis thaliana (Mouse-ear cress) OX=3702 GN=CCB1 PE=1 SV=1	0.81	-0.3	0.285	0.545155	N	0.888	0.051587	N	0.91	-0.13	0.627	0.202732	N	0.881	0.0550241	N	N	0.96	-0.05	0.841	0.075204	N	1	0	N	0.89	-0.17	0.529	0.276544	N	0.826	0.08302	N	N
Q84M92	Actin-related protein 4 OS=Arabidopsis thaliana (Mouse-ear cress) OX=3702 GN=ARP4 PE=1 SV=1	0.81	-0.31	0.172	0.764472	N	0.811	0.0909791	N	0.86	-0.22	0.32	0.49485	N	0.7	0.154902	N	N	1.06	0.08	0.717	0.144481	N	1	0	N	0.93	-0.11	0.622	0.20621	N	0.879	0.0560111	N	N
P45434	Translocon-associated protein subunit alpha OS=Arabidopsis thaliana (Mouse-ear cress) OX=3702 GN=TAIR:locus:2047077 PE=2 SV=3	0.81	-0.3	0.567	0.246417	N	0.951	0.0218195	N	0.95	-0.08	0.879	0.0560111	N	0.989	0.00480371	N	N	0.91	-0.13	0.8	0.09691	N	1	0	N	0.84	-0.25	0.623	0.205512	N	0.88	0.0555173	N	N
Q9LX13	(3R)-hydroxymyristoyl-[acyl-carrier-protein] dehydratase OS=Arabidopsis thaliana (Mouse-ear cress) OX=3702 GN=TAIR:locus:2184143 PE=1 SV=1	0.81	-0.3	0.384	0.415669	N	0.919	0.0366845	N	0.88	-0.18	0.594	0.226214	N	0.871	0.0599818	N	N	0.94	-0.09	0.797	0.0985417	N	1	0	N	1.12	0.17	0.624	0.204815	N	0.881	0.0550241	N	N
Q8VZ68	Lipoyl-binding domain-containing protein OS=Arabidopsis thaliana (Mouse-ear cress) OX=3702 GN=TAIR:locus:2035149 PE=1 SV=1	0.81	-0.31	0.297	0.527244	N	0.894	0.0486625	N	0.97	-0.05	0.872	0.0594835	N	0.989	0.00480371	N	N	0.87	-0.2	0.506	0.295849	N	1	0	N	1.1	0.14	0.641	0.193142	N	0.891	0.0501223	N	N
Q8VZ10	Protein SUPPRESSOR OF QUENCHING 1, chloroplastic OS=Arabidopsis thaliana (Mouse-ear cress) OX=3702 GN=SOQ1 PE=1 SV=1	0.81	-0.3	0.117	0.931814	N	0.79	0.102373	N	1.09	0.12	0.524	0.280669	N	0.827	0.0824945	N	N	0.85	-0.24	0.209	0.679854	N	1	0	N	1.02	0.02	0.902	0.0447935	N	0.995	0.00217692	N	N
Q9STX5	Endoplasmin homolog OS=Arabidopsis thaliana (Mouse-ear cress) OX=3702 GN=HSP90-7 PE=1 SV=1	0.81	-0.3	0.072	1.14267	N	0.786	0.104577	N	1.05	0.08	0.631	0.199971	N	0.883	0.0540393	N	N	0.84	-0.25	0.129	0.88941	N	1	0	N	1.01	0.01	0.961	0.0172766	N	1	0	N	N
P61843	Photosystem I assembly protein Ycf3 OS=Arabidopsis thaliana (Mouse-ear cress) OX=3702 GN=ycf3 PE=1 SV=1	0.81	-0.3	0.841	0.075204	N	1	0	N	1.41	0.5	0.737	0.132533	N	0.94	0.0268721	N	N	1.26	0.33	0.822	0.0851282	N	1	0	N	1.03	0.04	0.98	0.00877392	N	1	0	N	N
Q9LU39	Glutamyl-tRNA reductase-binding protein, chloroplastic OS=Arabidopsis thaliana (Mouse-ear cress) OX=3702 GN=GLUTRBP PE=1 SV=1	0.82	-0.28	0.791	0.101824	N	1	0	N	36.26	5.18	0	-	Y	0.006	2.22185	Y	Y	0.78	-0.36	0.737	0.132533	N	1	0	N	30.31	4.92	0	-	Y	0.007	2.1549	Y	Y
Q8LPS6	Pentatricopeptide repeat-containing protein At1g02150 OS=Arabidopsis thaliana (Mouse-ear cress) OX=3702 GN=TAIR:locus:2204793 PE=2 SV=2	0.82	-0.28	0.457	0.340084	N	0.935	0.0291884	N	2.27	1.19	0.005	2.30103	Y	0.092	1.03621	N	N	0.95	-0.07	0.849	0.0710923	N	1	0	N	2.5	1.32	0.002	2.69897	Y	0.047	1.3279	Y	Y
Q42586	Uridine 5-monophosphate synthase OS=Arabidopsis thaliana (Mouse-ear cress) OX=3702 GN=PYRE-F PE=2 SV=2	0.82	-0.29	0.451	0.345823	N	0.932	0.0305841	N	1.63	0.71	0.077	1.11351	N	0.4	0.39794	N	N	1.19	0.25	0.518	0.28567	N	1	0	N	2.04	1.03	0.014	1.85387	Y	0.15	0.823909	N	N
Q9LQF2	Alkaline/neutral invertase CINV1 OS=Arabidopsis thaliana (Mouse-ear cress) OX=3702 GN=CINV1 PE=1 SV=1	0.82	-0.29	0.831	0.080399	N	1	0	N	12.58	3.65	0.013	1.88606	Y	0.158	0.801343	N	N	0.33	-1.58	0.248	0.605548	N	1	0	N	10.56	3.4	0.02	1.69897	Y	0.181	0.742321	N	N
Q94K30	AT1G01800 protein OS=Arabidopsis thaliana (Mouse-ear cress) OX=3702 GN=TAIR:locus:2198230 PE=1 SV=1	0.82	-0.29	0.27	0.568636	N	0.884	0.0535477	N	1.02	0.02	0.924	0.034328	N	0.996	0.00174066	N	N	0.83	-0.26	0.313	0.504456	N	1	0	N	0.72	-0.48	0.072	1.14267	N	0.359	0.444906	N	N
Q2HIU0	At3g15110 OS=Arabidopsis thaliana (Mouse-ear cress) OX=3702 GN=TAIR:locus:2083676 PE=1 SV=1	0.82	-0.28	0.533	0.273273	N	0.949	0.0227338	N	0.65	-0.61	0.181	0.742321	N	0.555	0.255707	N	N	0.92	-0.12	0.796	0.0990869	N	1	0	N	0.56	-0.84	0.072	1.14267	N	0.36	0.443697	N	N
Q94JQ3	Serine hydroxymethyltransferase 3, chloroplastic OS=Arabidopsis thaliana (Mouse-ear cress) OX=3702 GN=SHM3 PE=1 SV=2	0.82	-0.29	0.6	0.221849	N	0.962	0.0168249	N	2.02	1.02	0.075	1.12494	N	0.395	0.403403	N	N	1.22	0.29	0.593	0.226945	N	1	0	N	2.02	1.01	0.075	1.12494	N	0.367	0.435334	N	N
Q9LJE2	Lysine--tRNA ligase, chloroplastic/mitochondrial OS=Arabidopsis thaliana (Mouse-ear cress) OX=3702 GN=OVA5 PE=2 SV=1	0.82	-0.29	0.105	0.978811	N	0.788	0.103474	N	1.21	0.27	0.13	0.886057	N	0.498	0.302771	N	N	0.81	-0.3	0.1	1	N	1	0	N	1.23	0.3	0.092	1.03621	N	0.406	0.391474	N	N
Q9LFN6	DEAD-box ATP-dependent RNA helicase 56 OS=Arabidopsis thaliana (Mouse-ear cress) OX=3702 GN=RH56 PE=1 SV=2	0.82	-0.28	0.313	0.504456	N	0.903	0.0443122	N	1.13	0.18	0.525	0.279841	N	0.827	0.0824945	N	N	1.04	0.06	0.837	0.0772745	N	1	0	N	1.3	0.38	0.184	0.735182	N	0.551	0.258848	N	N
Q39142	Chlorophyll a-b binding protein, chloroplastic OS=Arabidopsis thaliana (Mouse-ear cress) OX=3702 GN=Lhb1B1 PE=1 SV=1	0.82	-0.28	0.161	0.793174	N	0.806	0.093665	N	0.98	-0.03	0.869	0.0609802	N	0.989	0.00480371	N	N	0.84	-0.25	0.216	0.665546	N	1	0	N	1.19	0.25	0.211	0.675718	N	0.591	0.228413	N	N
Q39241	Thioredoxin H5 OS=Arabidopsis thaliana (Mouse-ear cress) OX=3702 GN=TRX5 PE=1 SV=1	0.82	-0.29	0.825	0.0835461	N	1	0	N	0.12	-3.12	0.024	1.61979	Y	0.22	0.657577	N	N	1.43	0.51	0.69	0.161151	N	1	0	N	0.32	-1.65	0.211	0.675718	N	0.591	0.228413	N	N
Q9SX52	Phytochrome-associated serine/threonine-protein phosphatase 1 OS=Arabidopsis thaliana (Mouse-ear cress) OX=3702 GN=FYPP1 PE=1 SV=1	0.82	-0.29	0.484	0.315155	N	0.947	0.02365	N	0.76	-0.4	0.339	0.4698	N	0.716	0.145087	N	N	1	-0.01	0.987	0.00568285	N	1	0	N	0.7	-0.52	0.218	0.661544	N	0.602	0.220404	N	N
Q93Y31	ADP-ribosylation factor-like protein 8b OS=Arabidopsis thaliana (Mouse-ear cress) OX=3702 GN=ARL8B PE=2 SV=1	0.82	-0.28	0.332	0.478862	N	0.903	0.0443122	N	0.97	-0.04	0.888	0.051587	N	0.989	0.00480371	N	N	1.12	0.16	0.573	0.241845	N	1	0	N	0.78	-0.35	0.224	0.649752	N	0.612	0.213249	N	N
O64835	At2g23670/F26B6.32 OS=Arabidopsis thaliana (Mouse-ear cress) OX=3702 GN=YCF37 PE=1 SV=1	0.82	-0.29	0.893	0.0491485	N	1	0	N	1.32	0.4	0.856	0.0675262	N	0.984	0.0070049	N	N	0.33	-1.62	0.464	0.333482	N	1	0	N	6.04	2.59	0.245	0.610834	N	0.633	0.198596	N	N
O81884	L-galactose dehydrogenase OS=Arabidopsis thaliana (Mouse-ear cress) OX=3702 GN=LGALDH PE=1 SV=1	0.82	-0.28	0.393	0.405607	N	0.919	0.0366845	N	1.08	0.11	0.746	0.127261	N	0.943	0.0254883	N	N	0.93	-0.1	0.763	0.117475	N	1	0	N	1.3	0.38	0.252	0.598599	N	0.642	0.192465	N	N
Q9LV28	Receptor for activated C kinase 1C OS=Arabidopsis thaliana (Mouse-ear cress) OX=3702 GN=RACK1C PE=1 SV=1	0.82	-0.29	0.534	0.272459	N	0.949	0.0227338	N	1.1	0.13	0.777	0.109579	N	0.952	0.0213631	N	N	1.27	0.34	0.472	0.326058	N	1	0	N	1.45	0.54	0.265	0.576754	N	0.652	0.185752	N	N
Q8VYP7	Putative Sar1 GTP binding protein OS=Arabidopsis thaliana (Mouse-ear cress) OX=3702 GN=TAIR:locus:2096104 PE=1 SV=1	0.82	-0.29	0.814	0.0893756	N	1	0	N	5.46	2.45	0.056	1.25181	N	0.336	0.473661	N	N	0.21	-2.26	0.075	1.12494	N	1	0	N	2.14	1.1	0.372	0.429457	N	0.739	0.131356	N	N
P42799	Glutamate-1-semialdehyde 2,1-aminomutase 1, chloroplastic OS=Arabidopsis thaliana (Mouse-ear cress) OX=3702 GN=GSA1 PE=1 SV=1	0.82	-0.28	0.185	0.732828	N	0.814	0.0893756	N	0.98	-0.02	0.909	0.0414361	N	0.994	0.00261362	N	N	0.95	-0.07	0.738	0.131944	N	1	0	N	1.12	0.16	0.443	0.353596	N	0.781	0.107349	N	N
Q9M2T9	Methionine--tRNA ligase, chloroplastic/mitochondrial OS=Arabidopsis thaliana (Mouse-ear cress) OX=3702 GN=OVA1 PE=2 SV=1	0.82	-0.28	0.824	0.0840728	N	1	0	N	3.65	1.87	0.148	0.829738	N	0.515	0.288193	N	N	1.04	0.06	0.96	0.0177288	N	1	0	N	1.93	0.95	0.454	0.342944	N	0.787	0.104025	N	N
Q9M0F5	Acid phosphatase-like protein OS=Arabidopsis thaliana (Mouse-ear cress) OX=3702 GN=TAIR:locus:2118314 PE=1 SV=1	0.82	-0.28	0.903	0.0443122	N	1	0	N	2.87	1.52	0.513	0.289883	N	0.824	0.0840728	N	N	0.33	-1.6	0.492	0.308035	N	1	0	N	0.3	-1.74	0.455	0.341989	N	0.787	0.104025	N	N
Q8H0T4	E3 ubiquitin-protein ligase UPL2 OS=Arabidopsis thaliana (Mouse-ear cress) OX=3702 GN=UPL2 PE=1 SV=3	0.82	-0.28	0.57	0.244125	N	0.951	0.0218195	N	1.49	0.57	0.258	0.58838	N	0.644	0.191114	N	N	1.16	0.21	0.672	0.172631	N	1	0	N	1.27	0.35	0.485	0.314258	N	0.798	0.0979971	N	N
Q9LD55	Eukaryotic translation initiation factor 3 subunit A OS=Arabidopsis thaliana (Mouse-ear cress) OX=3702 GN=TIF3A1 PE=1 SV=1	0.82	-0.28	0.066	1.18046	N	0.785	0.10513	N	1.26	0.34	0.032	1.49485	Y	0.255	0.59346	N	N	0.96	-0.06	0.68	0.167491	N	1	0	N	1.07	0.1	0.496	0.304518	N	0.803	0.0952845	N	N
Q94K05	T-complex protein 1 subunit theta OS=Arabidopsis thaliana (Mouse-ear cress) OX=3702 GN=CCT8 PE=1 SV=1	0.82	-0.29	0.088	1.05552	N	0.788	0.103474	N	1.02	0.03	0.849	0.0710923	N	0.983	0.00744648	N	N	1.05	0.07	0.681	0.166853	N	1	0	N	0.93	-0.1	0.519	0.284833	N	0.818	0.0872467	N	N
P49107	Photosystem I reaction center subunit N, chloroplastic OS=Arabidopsis thaliana (Mouse-ear cress) OX=3702 GN=PSAN PE=1 SV=2	0.82	-0.28	0.337	0.47237	N	0.903	0.0443122	N	0.88	-0.18	0.534	0.272459	N	0.833	0.079355	N	N	0.74	-0.44	0.133	0.876148	N	1	0	N	0.9	-0.15	0.59	0.229148	N	0.86	0.0655015	N	N
F4K9G5	Tautomerase/MIF superfamily protein OS=Arabidopsis thaliana (Mouse-ear cress) OX=3702 GN=TAIR:locus:2149830 PE=1 SV=1	0.82	-0.28	0.709	0.149354	N	1	0	N	1	0	0.995	0.00217692	N	1	0	N	N	1	-0.01	0.993	0.00305075	N	1	0	N	0.76	-0.4	0.599	0.222573	N	0.865	0.0629839	N	N
F4IWV2	Transket_pyr domain-containing protein OS=Arabidopsis thaliana (Mouse-ear cress) OX=3702 GN=TAIR:locus:2099981 PE=1 SV=1	0.82	-0.29	0.228	0.642065	N	0.838	0.076756	N	1.1	0.13	0.581	0.235824	N	0.865	0.0629839	N	N	0.8	-0.33	0.18	0.744727	N	1	0	N	0.92	-0.12	0.604	0.218963	N	0.867	0.0619809	N	N
Q9C5Z1	Eukaryotic translation initiation factor 3 subunit B OS=Arabidopsis thaliana (Mouse-ear cress) OX=3702 GN=TIF3B1 PE=1 SV=1	0.82	-0.29	0.641	0.193142	N	0.981	0.00833099	N	1.06	0.09	0.886	0.0525663	N	0.989	0.00480371	N	N	0.92	-0.12	0.843	0.0741724	N	1	0	N	0.84	-0.25	0.691	0.160522	N	0.919	0.0366845	N	N
F4K3A9	HAD-superfamily hydrolase, subfamily IG, 5-nucleotidase OS=Arabidopsis thaliana (Mouse-ear cress) OX=3702 GN=TAIR:locus:2154364 PE=1 SV=1	0.82	-0.28	0.52	0.283997	N	0.949	0.0227338	N	0.74	-0.43	0.325	0.488117	N	0.704	0.152427	N	N	0.98	-0.02	0.955	0.0199966	N	1	0	N	1.05	0.07	0.863	0.0639892	N	0.99	0.00436481	N	N
Q9M0X9	4-coumarate--CoA ligase-like 7 OS=Arabidopsis thaliana (Mouse-ear cress) OX=3702 GN=4CLL7 PE=1 SV=1	0.82	-0.28	0.378	0.422508	N	0.919	0.0366845	N	0.75	-0.41	0.201	0.696804	N	0.578	0.238072	N	N	0.82	-0.29	0.365	0.437707	N	1	0	N	0.97	-0.04	0.897	0.0472076	N	0.994	0.00261362	N	N
Q9CAF6	DNA gyrase subunit A, chloroplastic/mitochondrial OS=Arabidopsis thaliana (Mouse-ear cress) OX=3702 GN=GYRA PE=1 SV=2	0.82	-0.28	0.678	0.16877	N	0.995	0.00217692	N	1.26	0.33	0.625	0.20412	N	0.88	0.0555173	N	N	0.47	-1.08	0.124	0.906578	N	1	0	N	0.95	-0.08	0.908	0.0419142	N	0.995	0.00217692	N	N
Q940S0	Transmembrane 9 superfamily member 2 OS=Arabidopsis thaliana (Mouse-ear cress) OX=3702 GN=TMN2 PE=2 SV=1	0.82	-0.29	0.867	0.0619809	N	1	0	N	1.91	0.94	0.584	0.233587	N	0.865	0.0629839	N	N	2.83	1.5	0.383	0.416801	N	1	0	N	1.1	0.13	0.937	0.0282604	N	1	0	N	N
Q94F20	At5g25460 OS=Arabidopsis thaliana (Mouse-ear cress) OX=3702 GN=DGR2 PE=1 SV=1	0.82	-0.29	0.066	1.18046	N	0.785	0.10513	N	1.03	0.04	0.775	0.110698	N	0.952	0.0213631	N	N	0.98	-0.04	0.81	0.091515	N	1	0	N	1	0	0.976	0.0105502	N	1	0	N	N
Q96291	2-Cys peroxiredoxin BAS1, chloroplastic OS=Arabidopsis thaliana (Mouse-ear cress) OX=3702 GN=BAS1 PE=1 SV=2	0.82	-0.28	0.143	0.844664	N	0.8	0.09691	N	0.94	-0.09	0.625	0.20412	N	0.88	0.0555173	N	N	0.81	-0.31	0.109	0.962574	N	1	0	N	1	0	0.982	0.00788851	N	1	0	N	N
Q9SSN3	Toll/interleukin-1 receptor-like protein OS=Arabidopsis thaliana (Mouse-ear cress) OX=3702 GN=TIR PE=1 SV=1	0.83	-0.26	0.816	0.0883098	N	1	0	N	7.89	2.98	0.015	1.82391	Y	0.172	0.764472	N	N	0.92	-0.12	0.913	0.0395292	N	1	0	N	23.21	4.54	0.001	3	Y	0.019	1.72125	Y	Y
O49339	PTI1-like tyrosine-protein kinase 2 OS=Arabidopsis thaliana (Mouse-ear cress) OX=3702 GN=PTI12 PE=1 SV=1	0.83	-0.27	0.305	0.5157	N	0.896	0.047692	N	0.98	-0.04	0.89	0.05061	N	0.989	0.00480371	N	N	0.83	-0.28	0.296	0.528708	N	1	0	N	1.48	0.57	0.04	1.39794	Y	0.274	0.562249	N	N
Q8L636	Sodium/calcium exchanger NCL OS=Arabidopsis thaliana (Mouse-ear cress) OX=3702 GN=NCL PE=2 SV=1	0.83	-0.27	0.392	0.406714	N	0.919	0.0366845	N	1.11	0.15	0.645	0.19044	N	0.89	0.05061	N	N	0.95	-0.07	0.824	0.0840728	N	1	0	N	1.54	0.62	0.062	1.20761	N	0.332	0.478862	N	N
O80576	At2g44060 OS=Arabidopsis thaliana (Mouse-ear cress) OX=3702 GN=late embryogenesis abundant 26 PE=1 SV=1	0.83	-0.26	0.099	1.00436	N	0.788	0.103474	N	0.99	-0.02	0.89	0.05061	N	0.989	0.00480371	N	N	1.06	0.08	0.603	0.219683	N	1	0	N	1.23	0.3	0.064	1.19382	N	0.338	0.471083	N	N
Q76E23	Eukaryotic translation initiation factor 4G OS=Arabidopsis thaliana (Mouse-ear cress) OX=3702 GN=EIF4G PE=1 SV=2	0.83	-0.27	0.33	0.481486	N	0.903	0.0443122	N	1.47	0.55	0.055	1.25964	N	0.334	0.476254	N	N	1.18	0.23	0.393	0.405607	N	1	0	N	1.42	0.5	0.078	1.10791	N	0.375	0.425969	N	N
Q9SR19	Rubisco accumulation factor 1.2, chloroplastic OS=Arabidopsis thaliana (Mouse-ear cress) OX=3702 GN=RAF1.2 PE=1 SV=1	0.83	-0.27	0.14	0.853872	N	0.798	0.0979971	N	0.79	-0.34	0.063	1.20066	N	0.361	0.442493	N	N	0.92	-0.12	0.496	0.304518	N	1	0	N	0.8	-0.32	0.08	1.09691	N	0.381	0.419075	N	N
Q9FYL3	ALBINO3-like protein 1, chloroplastic OS=Arabidopsis thaliana (Mouse-ear cress) OX=3702 GN=ALB4 PE=1 SV=3	0.83	-0.27	0.523	0.281498	N	0.949	0.0227338	N	1.62	0.69	0.116	0.935542	N	0.476	0.322393	N	N	1.37	0.46	0.293	0.533132	N	1	0	N	1.7	0.76	0.087	1.06048	N	0.394	0.404504	N	N
Q70E96	Aldehyde dehydrogenase family 3 member F1 OS=Arabidopsis thaliana (Mouse-ear cress) OX=3702 GN=ALDH3F1 PE=2 SV=2	0.83	-0.27	0.887	0.0520764	N	1	0	N	7.97	2.99	0.132	0.879426	N	0.498	0.302771	N	N	0.85	-0.24	0.9	0.0457575	N	1	0	N	10.23	3.36	0.094	1.02687	N	0.411	0.386158	N	N
Q9LUB2	Indole-3-glycerol-phosphate synthase OS=Arabidopsis thaliana (Mouse-ear cress) OX=3702 GN=MIF21.11 PE=1 SV=1	0.83	-0.27	0.401	0.396856	N	0.921	0.0357404	N	1.78	0.83	0.015	1.82391	Y	0.175	0.756962	N	N	1.07	0.1	0.746	0.127261	N	1	0	N	1.42	0.51	0.122	0.91364	N	0.459	0.338187	N	N
P56797	30S ribosomal protein S2, chloroplastic OS=Arabidopsis thaliana (Mouse-ear cress) OX=3702 GN=rps2 PE=3 SV=1	0.83	-0.26	0.166	0.779892	N	0.806	0.093665	N	1.1	0.13	0.469	0.328827	N	0.801	0.0963675	N	N	0.79	-0.33	0.081	1.09151	N	1	0	N	1.22	0.29	0.129	0.88941	N	0.466	0.331614	N	N
Q84VQ4	NAD(P)H-quinone oxidoreductase subunit U, chloroplastic OS=Arabidopsis thaliana (Mouse-ear cress) OX=3702 GN=ndhU PE=1 SV=1	0.83	-0.27	0.494	0.306273	N	0.947	0.02365	N	1.23	0.3	0.434	0.36251	N	0.778	0.10902	N	N	0.94	-0.1	0.803	0.0952845	N	1	0	N	1.52	0.6	0.129	0.88941	N	0.466	0.331614	N	N
Q9C8P0	Dihydrolipoyllysine-residue acetyltransferase component 5 of pyruvate dehydrogenase complex, chloroplastic OS=Arabidopsis thaliana (Mouse-ear cress) OX=3702 GN=EMB3003 PE=2 SV=1	0.83	-0.28	0.472	0.326058	N	0.94	0.0268721	N	0.96	-0.05	0.887	0.0520764	N	0.989	0.00480371	N	N	0.73	-0.46	0.235	0.628932	N	1	0	N	0.68	-0.56	0.15	0.823909	N	0.504	0.297569	N	N
Q949W8	Xylulose kinase 2 OS=Arabidopsis thaliana (Mouse-ear cress) OX=3702 GN=XK2 PE=1 SV=1	0.83	-0.27	0.375	0.425969	N	0.919	0.0366845	N	0.9	-0.16	0.604	0.218963	N	0.876	0.0574959	N	N	0.93	-0.11	0.718	0.143876	N	1	0	N	0.74	-0.43	0.174	0.759451	N	0.536	0.270835	N	N
Q56YU0	Aldehyde dehydrogenase family 2 member C4 OS=Arabidopsis thaliana (Mouse-ear cress) OX=3702 GN=ALDH2C4 PE=1 SV=2	0.83	-0.27	0.264	0.578396	N	0.881	0.0550241	N	0.78	-0.35	0.156	0.806875	N	0.525	0.279841	N	N	0.98	-0.03	0.903	0.0443122	N	1	0	N	0.8	-0.32	0.196	0.707744	N	0.57	0.244125	N	N
Q9SCX3	Elongation factor 1-beta 2 OS=Arabidopsis thaliana (Mouse-ear cress) OX=3702 GN=TAIR:locus:2180806 PE=1 SV=1	0.83	-0.27	0.116	0.935542	N	0.789	0.102923	N	0.86	-0.22	0.204	0.69037	N	0.581	0.235824	N	N	0.87	-0.2	0.255	0.59346	N	1	0	N	1.12	0.16	0.341	0.467246	N	0.72	0.142668	N	N
F4JJT9	Aspartate--tRNA ligase, chloroplastic/mitochondrial OS=Arabidopsis thaliana (Mouse-ear cress) OX=3702 GN=TAIR:locus:2134238 PE=2 SV=1	0.83	-0.27	0.304	0.517126	N	0.896	0.047692	N	1.06	0.08	0.757	0.120904	N	0.944	0.025028	N	N	0.9	-0.14	0.578	0.238072	N	1	0	N	0.85	-0.24	0.368	0.434152	N	0.737	0.132533	N	N
P56794	50S ribosomal protein L20, chloroplastic OS=Arabidopsis thaliana (Mouse-ear cress) OX=3702 GN=rpl20 PE=3 SV=1	0.83	-0.27	0.377	0.423659	N	0.919	0.0366845	N	0.82	-0.28	0.366	0.436519	N	0.737	0.132533	N	N	0.89	-0.16	0.604	0.218963	N	1	0	N	1.21	0.28	0.368	0.434152	N	0.737	0.132533	N	N
Q9M888	T-complex protein 1 subunit zeta 1 OS=Arabidopsis thaliana (Mouse-ear cress) OX=3702 GN=CCT6A PE=1 SV=1	0.83	-0.27	0.199	0.701147	N	0.814	0.0893756	N	1.11	0.15	0.485	0.314258	N	0.813	0.0899095	N	N	1.07	0.1	0.633	0.198596	N	1	0	N	0.9	-0.16	0.444	0.352617	N	0.781	0.107349	N	N
Q94K75	Rho-N domain-containing protein 1, chloroplastic OS=Arabidopsis thaliana (Mouse-ear cress) OX=3702 GN=RHON1 PE=1 SV=1	0.83	-0.27	0.417	0.379864	N	0.926	0.033389	N	1.03	0.04	0.893	0.0491485	N	0.99	0.00436481	N	N	1.51	0.59	0.086	1.0655	N	1	0	N	0.84	-0.25	0.464	0.333482	N	0.788	0.103474	N	N
O82413	Histidine--tRNA ligase, chloroplastic/mitochondrial OS=Arabidopsis thaliana (Mouse-ear cress) OX=3702 GN=TAIR:locus:2075306 PE=2 SV=1	0.83	-0.27	0.633	0.198596	N	0.979	0.00921731	N	1.15	0.2	0.721	0.142065	N	0.935	0.0291884	N	N	0.97	-0.04	0.947	0.02365	N	1	0	N	1.31	0.39	0.495	0.305395	N	0.803	0.0952845	N	N
F4JGR5	Pyrophosphate--fructose 6-phosphate 1-phosphotransferase subunit beta 2 OS=Arabidopsis thaliana (Mouse-ear cress) OX=3702 GN=PFP-BETA2 PE=3 SV=1	0.83	-0.27	0.458	0.339135	N	0.936	0.0287242	N	1.03	0.04	0.907	0.0423927	N	0.993	0.00305075	N	N	1.12	0.16	0.657	0.182435	N	1	0	N	0.86	-0.22	0.542	0.266001	N	0.828	0.0819697	N	N
Q9SGR6	AT1G76160 protein OS=Arabidopsis thaliana (Mouse-ear cress) OX=3702 GN=sks5 PE=1 SV=1	0.83	-0.26	0.269	0.570248	N	0.883	0.0540393	N	0.9	-0.15	0.533	0.273273	N	0.833	0.079355	N	N	1.11	0.15	0.515	0.288193	N	1	0	N	0.92	-0.11	0.63	0.200659	N	0.885	0.0530567	N	N
O64730	Probable protein phosphatase 2C 26 OS=Arabidopsis thaliana (Mouse-ear cress) OX=3702 GN=TAIR:locus:2060822 PE=2 SV=2	0.83	-0.28	0.494	0.306273	N	0.947	0.02365	N	0.81	-0.31	0.449	0.347754	N	0.784	0.105684	N	N	0.83	-0.27	0.506	0.295849	N	1	0	N	0.88	-0.19	0.637	0.195861	N	0.887	0.0520764	N	N
Q9SEE5	Galactokinase OS=Arabidopsis thaliana (Mouse-ear cress) OX=3702 GN=GAL1 PE=1 SV=2	0.83	-0.27	0.562	0.250264	N	0.951	0.0218195	N	0.97	-0.05	0.921	0.0357404	N	0.995	0.00217692	N	N	0.94	-0.09	0.853	0.069051	N	1	0	N	1.11	0.15	0.752	0.123782	N	0.946	0.0241089	N	N
Q9FKF4	Protein ORANGE, chloroplastic OS=Arabidopsis thaliana (Mouse-ear cress) OX=3702 GN=OR PE=1 SV=1	0.83	-0.26	0.864	0.0634863	N	1	0	N	0.12	-3.07	0.056	1.25181	N	0.337	0.47237	N	N	0.35	-1.53	0.322	0.492144	N	1	0	N	0.72	-0.47	0.757	0.120904	N	0.949	0.0227338	N	N
Q8RX87	Probable galactinol--sucrose galactosyltransferase 6 OS=Arabidopsis thaliana (Mouse-ear cress) OX=3702 GN=RFS6 PE=2 SV=2	0.83	-0.27	0.167	0.777284	N	0.806	0.093665	N	0.88	-0.19	0.341	0.467246	N	0.718	0.143876	N	N	0.74	-0.44	0.034	1.46852	Y	1	0	N	1.03	0.05	0.809	0.0920515	N	0.968	0.0141246	N	N
Q9FK25	Flavone 3-O-methyltransferase 1 OS=Arabidopsis thaliana (Mouse-ear cress) OX=3702 GN=OMT1 PE=1 SV=1	0.83	-0.27	0.417	0.379864	N	0.926	0.033389	N	1.1	0.13	0.687	0.163043	N	0.92	0.0362122	N	N	1.01	0.01	0.974	0.011441	N	1	0	N	0.96	-0.05	0.869	0.0609802	N	0.992	0.00348833	N	N
Q8GUN1	AT4G31340 protein OS=Arabidopsis thaliana (Mouse-ear cress) OX=3702 GN=TAIR:locus:2128166 PE=1 SV=1	0.83	-0.27	0.854	0.0685421	N	1	0	N	1.21	0.28	0.851	0.0700704	N	0.984	0.0070049	N	N	1.13	0.18	0.904	0.0438316	N	1	0	N	1.14	0.19	0.897	0.0472076	N	0.994	0.00261362	N	N
P92981	5-adenylylsulfate reductase 2, chloroplastic OS=Arabidopsis thaliana (Mouse-ear cress) OX=3702 GN=APR2 PE=1 SV=2	0.83	-0.27	0.278	0.555955	N	0.886	0.0525663	N	1	0	1	0	N	1	0	N	N	1.36	0.44	0.088	1.05552	N	1	0	N	1	0	1	0	N	1	0	N	N
Q42601	Carbamoyl-phosphate synthase large chain, chloroplastic OS=Arabidopsis thaliana (Mouse-ear cress) OX=3702 GN=CARB PE=1 SV=1	0.84	-0.25	0.147	0.832683	N	0.801	0.0963675	N	1.77	0.82	0	-	Y	0.005	2.30103	Y	N	0.97	-0.04	0.802	0.0958256	N	1	0	N	1.79	0.84	0	-	Y	0.004	2.39794	Y	N
Q9S7E4	Formate dehydrogenase, chloroplastic/mitochondrial OS=Arabidopsis thaliana (Mouse-ear cress) OX=3702 GN=FDH1 PE=1 SV=1	0.84	-0.24	0.145	0.838632	N	0.801	0.0963675	N	0.62	-0.69	0	-	Y	0.015	1.82391	Y	N	0.8	-0.31	0.065	1.18709	N	1	0	N	0.64	-0.64	0.001	3	Y	0.022	1.65758	Y	N
Q9SAC6	Alpha-glucan water dikinase 1, chloroplastic OS=Arabidopsis thaliana (Mouse-ear cress) OX=3702 GN=GWD1 PE=1 SV=2	0.84	-0.25	0.08	1.09691	N	0.788	0.103474	N	1.16	0.21	0.127	0.896196	N	0.492	0.308035	N	N	0.84	-0.25	0.07	1.1549	N	1	0	N	1.32	0.4	0.007	2.1549	Y	0.099	1.00436	N	N
A0A1P8AVY3	Lipase_3 domain-containing protein OS=Arabidopsis thaliana (Mouse-ear cress) OX=3702 GN=TLL1 PE=1 SV=1	0.84	-0.25	0.393	0.405607	N	0.919	0.0366845	N	0.77	-0.37	0.208	0.681937	N	0.586	0.232102	N	N	0.81	-0.31	0.292	0.534617	N	1	0	N	0.57	-0.81	0.011	1.95861	Y	0.135	0.869666	N	N
Q42523	Methylcrotonoyl-CoA carboxylase subunit alpha, mitochondrial OS=Arabidopsis thaliana (Mouse-ear cress) OX=3702 GN=MCCA PE=1 SV=2	0.84	-0.26	0.352	0.453457	N	0.905	0.0433514	N	1.99	1	0.002	2.69897	Y	0.04	1.39794	Y	N	0.62	-0.68	0.02	1.69897	Y	1	0	N	1.43	0.51	0.072	1.14267	N	0.359	0.444906	N	N
Q941L0	Cellulose synthase A catalytic subunit 3 [UDP-forming] OS=Arabidopsis thaliana (Mouse-ear cress) OX=3702 GN=CESA3 PE=1 SV=2	0.84	-0.25	0.823	0.0846002	N	1	0	N	1.12	0.16	0.886	0.0525663	N	0.989	0.00480371	N	N	1.2	0.26	0.812	0.090444	N	1	0	N	0.25	-2.01	0.079	1.10237	N	0.377	0.423659	N	N
Q9SII9	Ubiquitin domain-containing protein DSK2a OS=Arabidopsis thaliana (Mouse-ear cress) OX=3702 GN=DSK2A PE=1 SV=2	0.84	-0.25	0.78	0.107905	N	1	0	N	2.79	1.48	0.107	0.970616	N	0.462	0.335358	N	N	1.24	0.31	0.727	0.138466	N	1	0	N	2.73	1.45	0.114	0.943095	N	0.447	0.349692	N	N
P49693	60S ribosomal protein L19-3 OS=Arabidopsis thaliana (Mouse-ear cress) OX=3702 GN=RPL19C PE=2 SV=3	0.84	-0.25	0.387	0.412289	N	0.919	0.0366845	N	1.4	0.48	0.11	0.958607	N	0.463	0.334419	N	N	1.12	0.17	0.566	0.247184	N	1	0	N	1.38	0.47	0.121	0.917215	N	0.459	0.338187	N	N
Q9M328	Usp domain-containing protein OS=Arabidopsis thaliana (Mouse-ear cress) OX=3702 GN=F5K20_290 PE=1 SV=1	0.84	-0.26	0.301	0.521434	N	0.896	0.047692	N	1.04	0.06	0.818	0.0872467	N	0.967	0.0145735	N	N	0.84	-0.26	0.3	0.522879	N	1	0	N	1.27	0.35	0.169	0.772113	N	0.531	0.274905	N	N
P41088	Chalcone--flavonone isomerase 1 OS=Arabidopsis thaliana (Mouse-ear cress) OX=3702 GN=CHI1 PE=1 SV=2	0.84	-0.25	0.81	0.091515	N	1	0	N	2.94	1.56	0.141	0.850781	N	0.508	0.294136	N	N	1.28	0.35	0.732	0.135489	N	1	0	N	2.22	1.15	0.27	0.568636	N	0.656	0.183096	N	N
Q9ZV06	Probable acetyltransferase NATA1-like OS=Arabidopsis thaliana (Mouse-ear cress) OX=3702 GN=TAIR:locus:2064900 PE=2 SV=1	0.84	-0.25	0.846	0.0726296	N	1	0	N	0.74	-0.44	0.732	0.135489	N	0.938	0.0277972	N	N	1.43	0.51	0.688	0.162412	N	1	0	N	0.39	-1.34	0.3	0.522879	N	0.686	0.163676	N	N
Q9FI47	Rubredoxin-like domain-containing protein OS=Arabidopsis thaliana (Mouse-ear cress) OX=3702 GN=TAIR:locus:2157388 PE=1 SV=1	0.84	-0.26	0.909	0.0414361	N	1	0	N	0.56	-0.85	0.706	0.151195	N	0.93	0.0315171	N	N	2.02	1.02	0.651	0.186419	N	1	0	N	0.2	-2.35	0.302	0.519993	N	0.689	0.161781	N	N
Q9LRP1	Novel plant SNARE 13 OS=Arabidopsis thaliana (Mouse-ear cress) OX=3702 GN=NPSN13 PE=1 SV=1	0.84	-0.25	0.57	0.244125	N	0.951	0.0218195	N	0.66	-0.59	0.185	0.732828	N	0.56	0.251812	N	N	0.91	-0.13	0.764	0.116907	N	1	0	N	0.74	-0.43	0.329	0.482804	N	0.71	0.148742	N	N
X5JB51	Exocyst complex component SEC10b OS=Arabidopsis thaliana (Mouse-ear cress) OX=3702 GN=SEC10b PE=1 SV=1	0.84	-0.25	0.667	0.175874	N	0.99	0.00436481	N	1.36	0.44	0.443	0.353596	N	0.783	0.106238	N	N	1.62	0.7	0.232	0.634512	N	1	0	N	1.48	0.56	0.332	0.478862	N	0.713	0.14691	N	N
Q9LYC7	OVARIAN TUMOR DOMAIN-containing deubiquitinating enzyme 5 OS=Arabidopsis thaliana (Mouse-ear cress) OX=3702 GN=OTU5 PE=2 SV=1	0.84	-0.25	0.788	0.103474	N	1	0	N	1.9	0.92	0.319	0.496209	N	0.7	0.154902	N	N	0.42	-1.24	0.185	0.732828	N	1	0	N	1.85	0.89	0.338	0.471083	N	0.718	0.143876	N	N
Q9LP45	26S proteasome non-ATPase regulatory subunit 11 homolog OS=Arabidopsis thaliana (Mouse-ear cress) OX=3702 GN=RPN6 PE=1 SV=1	0.84	-0.26	0.358	0.446117	N	0.906	0.0428718	N	0.81	-0.3	0.29	0.537602	N	0.671	0.173277	N	N	1.05	0.07	0.807	0.0931265	N	1	0	N	0.88	-0.18	0.513	0.289883	N	0.813	0.0899095	N	N
P43291	Serine/threonine-protein kinase SRK2A OS=Arabidopsis thaliana (Mouse-ear cress) OX=3702 GN=SRK2A PE=1 SV=1	0.84	-0.24	0.598	0.223299	N	0.962	0.0168249	N	1.04	0.06	0.897	0.0472076	N	0.991	0.00392635	N	N	1.07	0.09	0.841	0.075204	N	1	0	N	0.82	-0.28	0.546	0.262807	N	0.829	0.0814455	N	N
Q9LPZ1	Multiple organellar RNA editing factor 9, chloroplastic OS=Arabidopsis thaliana (Mouse-ear cress) OX=3702 GN=MORF9 PE=1 SV=1	0.84	-0.24	0.196	0.707744	N	0.814	0.0893756	N	0.93	-0.1	0.6	0.221849	N	0.874	0.0584886	N	N	0.88	-0.18	0.34	0.468521	N	1	0	N	1.08	0.11	0.557	0.254145	N	0.834	0.0788339	N	N
P83291	NADH-cytochrome b5 reductase-like protein OS=Arabidopsis thaliana (Mouse-ear cress) OX=3702 GN=CBR2 PE=1 SV=2	0.84	-0.26	0.477	0.321482	N	0.944	0.025028	N	1.14	0.19	0.597	0.224026	N	0.872	0.0594835	N	N	0.69	-0.53	0.148	0.829738	N	1	0	N	0.87	-0.2	0.576	0.239578	N	0.85	0.0705811	N	N
Q9SPE6	Alpha-soluble NSF attachment protein 2 OS=Arabidopsis thaliana (Mouse-ear cress) OX=3702 GN=ASNAP2 PE=1 SV=1	0.84	-0.24	0.328	0.484126	N	0.903	0.0443122	N	0.84	-0.25	0.32	0.49485	N	0.7	0.154902	N	N	1.12	0.17	0.499	0.301899	N	1	0	N	1.1	0.13	0.592	0.227678	N	0.861	0.0649968	N	N
Q42529	Tryptophan synthase alpha chain, chloroplastic OS=Arabidopsis thaliana (Mouse-ear cress) OX=3702 GN=TSA1 PE=1 SV=1	0.84	-0.25	0.445	0.35164	N	0.93	0.0315171	N	0.97	-0.04	0.902	0.0447935	N	0.993	0.00305075	N	N	0.91	-0.14	0.677	0.169411	N	1	0	N	0.91	-0.14	0.677	0.169411	N	0.911	0.0404816	N	N
Q2V2S7	NAD(P)H-quinone oxidoreductase subunit M, chloroplastic OS=Arabidopsis thaliana (Mouse-ear cress) OX=3702 GN=ndhM PE=2 SV=1	0.84	-0.25	0.348	0.458421	N	0.904	0.0438316	N	1.18	0.24	0.367	0.435334	N	0.738	0.131944	N	N	0.68	-0.57	0.041	1.38722	Y	1	0	N	1.07	0.09	0.721	0.142065	N	0.931	0.0310503	N	N
Q949Q5	Photosystem I subunit O OS=Arabidopsis thaliana (Mouse-ear cress) OX=3702 GN=PSAO PE=1 SV=1	0.84	-0.25	0.53	0.275724	N	0.949	0.0227338	N	1.16	0.22	0.583	0.234331	N	0.865	0.0629839	N	N	0.61	-0.71	0.086	1.0655	N	1	0	N	1.1	0.14	0.721	0.142065	N	0.931	0.0310503	N	N
Q8GZQ3	Polyribonucleotide nucleotidyltransferase 1, chloroplastic OS=Arabidopsis thaliana (Mouse-ear cress) OX=3702 GN=PNP1 PE=1 SV=1	0.84	-0.25	0.081	1.09151	N	0.788	0.103474	N	1.04	0.06	0.661	0.179799	N	0.903	0.0443122	N	N	0.9	-0.16	0.257	0.590067	N	1	0	N	1.03	0.04	0.744	0.128427	N	0.944	0.025028	N	N
Q9SIP7	40S ribosomal protein S3-1 OS=Arabidopsis thaliana (Mouse-ear cress) OX=3702 GN=RPS3A PE=1 SV=1	0.84	-0.25	0.201	0.696804	N	0.814	0.0893756	N	1.13	0.18	0.35	0.455932	N	0.722	0.141463	N	N	0.85	-0.24	0.218	0.661544	N	1	0	N	1.03	0.05	0.8	0.09691	N	0.966	0.0150229	N	N
O64888	Ribose-phosphate pyrophosphokinase 5, chloroplastic OS=Arabidopsis thaliana (Mouse-ear cress) OX=3702 GN=PRS5 PE=2 SV=2	0.84	-0.24	0.463	0.334419	N	0.937	0.0282604	N	0.93	-0.11	0.75	0.124939	N	0.943	0.0254883	N	N	1.04	0.06	0.864	0.0634863	N	1	0	N	0.96	-0.06	0.863	0.0639892	N	0.99	0.00436481	N	N
Q9LPC5	Brefeldin A-inhibited guanine nucleotide-exchange protein 3 OS=Arabidopsis thaliana (Mouse-ear cress) OX=3702 GN=BIG3 PE=1 SV=1	0.84	-0.25	0.82	0.0861861	N	1	0	N	12.72	3.67	0.003	2.52288	Y	0.069	1.16115	N	N	1.31	0.39	0.726	0.139063	N	1	0	N	1.13	0.18	0.874	0.0584886	N	0.992	0.00348833	N	N
Q9SUY2	AT3g52230/F4F15_340 OS=Arabidopsis thaliana (Mouse-ear cress) OX=3702 GN=F4F15.340 PE=1 SV=1	0.84	-0.26	0.759	0.119758	N	1	0	N	1.06	0.09	0.918	0.0371573	N	0.994	0.00261362	N	N	0.57	-0.82	0.34	0.468521	N	1	0	N	0.96	-0.06	0.943	0.0254883	N	1	0	N	N
O22287	Mannose-1-phosphate guanylyltransferase 1 OS=Arabidopsis thaliana (Mouse-ear cress) OX=3702 GN=CYT1 PE=1 SV=1	0.84	-0.25	0.127	0.896196	N	0.796	0.0990869	N	0.91	-0.13	0.416	0.380907	N	0.767	0.115205	N	N	0.94	-0.09	0.587	0.231362	N	1	0	N	1	0	0.997	0.00130484	N	1	0	N	N
Q9LKR8	Rubisco accumulation factor 1.1, chloroplastic OS=Arabidopsis thaliana (Mouse-ear cress) OX=3702 GN=RAF1.1 PE=1 SV=1	0.85	-0.23	0.119	0.924453	N	0.794	0.100179	N	0.8	-0.33	0.036	1.4437	Y	0.269	0.570248	N	N	0.82	-0.29	0.06	1.22185	N	1	0	N	0.7	-0.51	0.002	2.69897	Y	0.048	1.31876	Y	N
Q9ZR03	Cytochrome b6-f complex iron-sulfur subunit, chloroplastic OS=Arabidopsis thaliana (Mouse-ear cress) OX=3702 GN=petC PE=1 SV=1	0.85	-0.23	0.067	1.17393	N	0.785	0.10513	N	1.09	0.13	0.284	0.546682	N	0.666	0.176526	N	N	0.83	-0.27	0.035	1.45593	Y	1	0	N	1.3	0.38	0.005	2.30103	Y	0.075	1.12494	N	N
Q8VY88	Protein LHCP TRANSLOCATION DEFECT OS=Arabidopsis thaliana (Mouse-ear cress) OX=3702 GN=LTD PE=1 SV=1	0.85	-0.24	0.792	0.101275	N	1	0	N	5.48	2.45	0.014	1.85387	Y	0.166	0.779892	N	N	0.92	-0.12	0.895	0.048177	N	1	0	N	6.78	2.76	0.007	2.1549	Y	0.099	1.00436	N	N
Q9SCW1	Beta-galactosidase 1 OS=Arabidopsis thaliana (Mouse-ear cress) OX=3702 GN=BGAL1 PE=2 SV=1	0.85	-0.23	0.437	0.359519	N	0.93	0.0315171	N	1.93	0.95	0.005	2.30103	Y	0.09	1.04576	N	N	0.88	-0.19	0.533	0.273273	N	1	0	N	1.75	0.81	0.013	1.88606	Y	0.149	0.826814	N	N
O24496	Hydroxyacylglutathione hydrolase cytoplasmic OS=Arabidopsis thaliana (Mouse-ear cress) OX=3702 GN=GLX2-2 PE=1 SV=2	0.85	-0.24	0.408	0.38934	N	0.921	0.0357404	N	0.75	-0.42	0.158	0.801343	N	0.527	0.278189	N	N	1.05	0.06	0.823	0.0846002	N	1	0	N	0.59	-0.77	0.014	1.85387	Y	0.15	0.823909	N	N
O22609	Protease Do-like 1, chloroplastic OS=Arabidopsis thaliana (Mouse-ear cress) OX=3702 GN=DEGP1 PE=1 SV=2	0.85	-0.24	0.151	0.821023	N	0.805	0.0942041	N	0.81	-0.3	0.079	1.10237	N	0.405	0.392545	N	N	1.03	0.05	0.781	0.107349	N	1	0	N	0.78	-0.35	0.04	1.39794	Y	0.275	0.560667	N	N
O64700	Urease accessory protein G OS=Arabidopsis thaliana (Mouse-ear cress) OX=3702 GN=UREG PE=2 SV=1	0.85	-0.23	0.418	0.378824	N	0.926	0.033389	N	1.23	0.3	0.289	0.539102	N	0.67	0.173925	N	N	0.93	-0.11	0.69	0.161151	N	1	0	N	1.47	0.56	0.057	1.24413	N	0.32	0.49485	N	N
Q9FF91	GPI-anchored adhesin-like protein OS=Arabidopsis thaliana (Mouse-ear cress) OX=3702 GN=MRO11.7 PE=1 SV=1	0.85	-0.23	0.53	0.275724	N	0.949	0.0227338	N	0.69	-0.54	0.143	0.844664	N	0.51	0.29243	N	N	1.05	0.07	0.844	0.0736576	N	1	0	N	0.61	-0.72	0.058	1.23657	N	0.324	0.489455	N	N
Q9FJP0	Transmembrane protein OS=Arabidopsis thaliana (Mouse-ear cress) OX=3702 GN=MQN23.20 PE=1 SV=1	0.85	-0.23	0.393	0.405607	N	0.919	0.0366845	N	1.36	0.44	0.115	0.939302	N	0.474	0.324222	N	N	1.04	0.06	0.833	0.079355	N	1	0	N	1.43	0.51	0.071	1.14874	N	0.358	0.446117	N	N
Q9S9P1	40S ribosomal protein S12-1 OS=Arabidopsis thaliana (Mouse-ear cress) OX=3702 GN=RPS12A PE=2 SV=1	0.85	-0.24	0.139	0.856985	N	0.796	0.0990869	N	1.08	0.11	0.471	0.326979	N	0.802	0.0958256	N	N	0.89	-0.17	0.288	0.540608	N	1	0	N	1.22	0.29	0.08	1.09691	N	0.379	0.421361	N	N
Q9ZUP3	Nucleosome assembly protein 1	0.85	-0.23	0.177	0.752027	N	0.813	0.0899095	N	0.98	-0.04	0.835	0.0783135	N	0.974	0.011441	N	N	0.69	-0.54	0.005	2.30103	Y	1	0	N	1.22	0.29	0.099	1.00436	N	0.421	0.375718	N	N
Q9FUZ2	Peptide deformylase 1B, chloroplastic/mitochondrial OS=Arabidopsis thaliana (Mouse-ear cress) OX=3702 GN=PDF1B PE=1 SV=2	0.85	-0.23	0.505	0.296709	N	0.949	0.0227338	N	1.47	0.55	0.12	0.920819	N	0.48	0.318759	N	N	1.02	0.03	0.927	0.0329203	N	1	0	N	1.5	0.58	0.104	0.982967	N	0.429	0.367543	N	N
Q9FJW0	RuvB-like helicase OS=Arabidopsis thaliana (Mouse-ear cress) OX=3702 GN=TAIR:locus:2158656 PE=1 SV=1	0.85	-0.24	0.888	0.051587	N	1	0	N	2.61	1.38	0.411	0.386158	N	0.763	0.117475	N	N	3.05	1.61	0.34	0.468521	N	1	0	N	6.02	2.59	0.132	0.879426	N	0.472	0.326058	N	N
Q8L604	Transmembrane protein, putative (DUF2358) OS=Arabidopsis thaliana (Mouse-ear cress) OX=3702 GN=TAIR:locus:2200410 PE=1 SV=1	0.85	-0.24	0.874	0.0584886	N	1	0	N	4.83	2.27	0.148	0.829738	N	0.515	0.288193	N	N	0.3	-1.74	0.261	0.583359	N	1	0	N	4.55	2.19	0.163	0.787812	N	0.522	0.282329	N	N
Q9SRT9	UDP-arabinopyranose mutase 1 OS=Arabidopsis thaliana (Mouse-ear cress) OX=3702 GN=RGP1 PE=1 SV=1	0.85	-0.24	0.419	0.377786	N	0.926	0.033389	N	0.88	-0.19	0.52	0.283997	N	0.826	0.08302	N	N	0.86	-0.23	0.448	0.348722	N	1	0	N	0.75	-0.42	0.167	0.777284	N	0.53	0.275724	N	N
Q9LR75	Coproporphyrinogen-III oxidase 1, chloroplastic OS=Arabidopsis thaliana (Mouse-ear cress) OX=3702 GN=CPX1 PE=2 SV=1	0.85	-0.24	0.079	1.10237	N	0.788	0.103474	N	1.06	0.08	0.532	0.274088	N	0.833	0.079355	N	N	1.02	0.03	0.825	0.0835461	N	1	0	N	0.89	-0.17	0.187	0.728158	N	0.555	0.255707	N	N
Q9LT39	LRRNT_2 domain-containing protein OS=Arabidopsis thaliana (Mouse-ear cress) OX=3702 GN=TAIR:locus:2091871 PE=1 SV=1	0.85	-0.23	0.264	0.578396	N	0.881	0.0550241	N	0.68	-0.55	0.012	1.92082	Y	0.147	0.832683	N	N	0.95	-0.07	0.732	0.135489	N	1	0	N	0.83	-0.27	0.188	0.725842	N	0.558	0.253366	N	N
Q9SJT9	Coatomer subunit alpha-2 OS=Arabidopsis thaliana (Mouse-ear cress) OX=3702 GN=TAIR:locus:2050064 PE=2 SV=1	0.85	-0.23	0.444	0.352617	N	0.93	0.0315171	N	0.89	-0.17	0.577	0.238824	N	0.862	0.0644927	N	N	0.88	-0.18	0.558	0.253366	N	1	0	N	0.76	-0.39	0.205	0.688246	N	0.583	0.234331	N	N
Q5M731	Thiamine biosynthetic bifunctional enzyme TH1, chloroplastic OS=Arabidopsis thaliana (Mouse-ear cress) OX=3702 GN=TH1 PE=1 SV=1	0.85	-0.23	0.593	0.226945	N	0.958	0.0186345	N	0.58	-0.78	0.08	1.09691	N	0.407	0.390406	N	N	0.85	-0.24	0.571	0.243364	N	1	0	N	0.68	-0.55	0.209	0.679854	N	0.589	0.229885	N	N
Q9LK47	AT3g23700/MYM9_3 OS=Arabidopsis thaliana (Mouse-ear cress) OX=3702 GN=TAIR:locus:2095203 PE=1 SV=1	0.85	-0.23	0.348	0.458421	N	0.904	0.0438316	N	1.01	0.01	0.958	0.0186345	N	1	0	N	N	1.01	0.02	0.942	0.0259491	N	1	0	N	0.82	-0.29	0.243	0.614394	N	0.632	0.199283	N	N
O04921	Ferrochelatase-2, chloroplastic OS=Arabidopsis thaliana (Mouse-ear cress) OX=3702 GN=FC2 PE=1 SV=1	0.85	-0.24	0.652	0.185752	N	0.984	0.0070049	N	1.14	0.19	0.721	0.142065	N	0.935	0.0291884	N	N	0.96	-0.07	0.902	0.0447935	N	1	0	N	1.53	0.61	0.255	0.59346	N	0.645	0.19044	N	N
Q9LFD5	Binding partner of ACD11 1 OS=Arabidopsis thaliana (Mouse-ear cress) OX=3702 GN=BPA1 PE=1 SV=1	0.85	-0.24	0.553	0.257275	N	0.951	0.0218195	N	1.02	0.03	0.937	0.0282604	N	0.998	0.000869459	N	N	1.21	0.27	0.506	0.295849	N	1	0	N	0.77	-0.38	0.352	0.453457	N	0.728	0.137869	N	N
Q8L735	Isoamylase 2, chloroplastic OS=Arabidopsis thaliana (Mouse-ear cress) OX=3702 GN=ISA2 PE=1 SV=2	0.85	-0.23	0.806	0.093665	N	1	0	N	3.07	1.62	0.093	1.03152	N	0.44	0.356547	N	N	1.2	0.26	0.78	0.107905	N	1	0	N	0.57	-0.8	0.392	0.406714	N	0.751	0.12436	N	N
Q96299	14-3-3-like protein GF14 mu OS=Arabidopsis thaliana (Mouse-ear cress) OX=3702 GN=GRF9 PE=1 SV=2	0.85	-0.23	0.206	0.686133	N	0.817	0.0877779	N	1.17	0.22	0.222	0.653647	N	0.606	0.217527	N	N	0.94	-0.09	0.606	0.217527	N	1	0	N	1.09	0.12	0.49	0.309804	N	0.802	0.0958256	N	N
P21218	Protochlorophyllide reductase B, chloroplastic OS=Arabidopsis thaliana (Mouse-ear cress) OX=3702 GN=PORB PE=1 SV=3	0.85	-0.24	0.079	1.10237	N	0.788	0.103474	N	1.14	0.19	0.157	0.8041	N	0.526	0.279014	N	N	0.99	-0.02	0.892	0.0496351	N	1	0	N	1.06	0.08	0.532	0.274088	N	0.827	0.0824945	N	N
O23138	Cytochrome c-1 OS=Arabidopsis thaliana (Mouse-ear cress) OX=3702 GN=CYTC-1 PE=1 SV=1	0.85	-0.23	0.85	0.0705811	N	1	0	N	0.88	-0.19	0.878	0.0565055	N	0.989	0.00480371	N	N	0.27	-1.91	0.135	0.869666	N	1	0	N	0.6	-0.75	0.548	0.261219	N	0.829	0.0814455	N	N
Q9SGW3	26S proteasome non-ATPase regulatory subunit 8 homolog A OS=Arabidopsis thaliana (Mouse-ear cress) OX=3702 GN=RPN12A PE=1 SV=1	0.85	-0.23	0.254	0.595166	N	0.863	0.0639892	N	1.1	0.14	0.494	0.306273	N	0.813	0.0899095	N	N	0.97	-0.05	0.795	0.0996329	N	1	0	N	1.08	0.11	0.57	0.244125	N	0.846	0.0726296	N	N
Q9SGH4	Photosynthetic NDH subunit of lumenal location 3, chloroplastic OS=Arabidopsis thaliana (Mouse-ear cress) OX=3702 GN=PNSL3 PE=1 SV=1	0.85	-0.23	0.175	0.756962	N	0.813	0.0899095	N	0.9	-0.15	0.364	0.438899	N	0.733	0.134896	N	N	1	0	0.978	0.00966114	N	1	0	N	0.95	-0.08	0.633	0.198596	N	0.886	0.0525663	N	N
Q42472	Glutamate decarboxylase 2 OS=Arabidopsis thaliana (Mouse-ear cress) OX=3702 GN=GAD2 PE=1 SV=1	0.85	-0.24	0.2	0.69897	N	0.814	0.0893756	N	0.9	-0.16	0.388	0.411168	N	0.751	0.12436	N	N	1.07	0.1	0.597	0.224026	N	1	0	N	0.97	-0.04	0.819	0.0867161	N	0.973	0.0118872	N	N
Q94A52	Eukaryotic initiation factor 4A-III homolog OS=Arabidopsis thaliana (Mouse-ear cress) OX=3702 GN=EIF4A3 PE=1 SV=2	0.85	-0.24	0.892	0.0496351	N	1	0	N	3.61	1.85	0.3	0.522879	N	0.68	0.167491	N	N	1.69	0.76	0.669	0.174574	N	1	0	N	1	0	0.999	0.000434512	N	1	0	N	N
P16127	Magnesium-chelatase subunit ChlI-1, chloroplastic OS=Arabidopsis thaliana (Mouse-ear cress) OX=3702 GN=CHLI1 PE=1 SV=1	0.86	-0.22	0.244	0.61261	N	0.852	0.0695604	N	2.4	1.26	0	-	Y	0	-	Y	Y	0.91	-0.14	0.475	0.323306	N	1	0	N	2.11	1.08	0	-	Y	0.001	3	Y	Y
Q9M401	Branched-chain-amino-acid aminotransferase 3, chloroplastic OS=Arabidopsis thaliana (Mouse-ear cress) OX=3702 GN=BCAT3 PE=1 SV=1	0.86	-0.22	0.462	0.335358	N	0.937	0.0282604	N	1.9	0.93	0.004	2.39794	Y	0.086	1.0655	N	N	1.17	0.23	0.433	0.363512	N	1	0	N	2.17	1.12	0.001	3	Y	0.027	1.56864	Y	Y
O48917	UDP-sulfoquinovose synthase, chloroplastic OS=Arabidopsis thaliana (Mouse-ear cress) OX=3702 GN=SQD1 PE=1 SV=1	0.86	-0.22	0.28	0.552842	N	0.886	0.0525663	N	1.62	0.7	0.003	2.52288	Y	0.056	1.25181	N	N	0.96	-0.06	0.749	0.125518	N	1	0	N	1.41	0.5	0.023	1.63827	Y	0.197	0.705534	N	N
Q9LU85	Probable plastid-lipid-associated protein 4, chloroplastic OS=Arabidopsis thaliana (Mouse-ear cress) OX=3702 GN=PAP4 PE=1 SV=1	0.86	-0.22	0.49	0.309804	N	0.947	0.02365	N	0.69	-0.53	0.107	0.970616	N	0.462	0.335358	N	N	0.99	-0.01	0.97	0.0132283	N	1	0	N	0.62	-0.69	0.041	1.38722	Y	0.277	0.55752	N	N
P82874	Mitochondrial import receptor subunit TOM20-3 OS=Arabidopsis thaliana (Mouse-ear cress) OX=3702 GN=TOM20-3 PE=1 SV=1	0.86	-0.21	0.886	0.0525663	N	1	0	N	3.41	1.77	0.238	0.623423	N	0.623	0.205512	N	N	0.36	-1.47	0.323	0.490797	N	1	0	N	7.66	2.94	0.058	1.23657	N	0.323	0.490797	N	N
Q9SJT7	V-type proton ATPase subunit a2 OS=Arabidopsis thaliana (Mouse-ear cress) OX=3702 GN=VHA-a2 PE=1 SV=1	0.86	-0.22	0.729	0.137272	N	1	0	N	0.72	-0.48	0.445	0.35164	N	0.783	0.106238	N	N	0.94	-0.09	0.88	0.0555173	N	1	0	N	0.42	-1.25	0.058	1.23657	N	0.324	0.489455	N	N
O65502	Protein HIGH CHLOROPHYLL FLUORESCENCE PHENOTYPE 244, chloroplastic OS=Arabidopsis thaliana (Mouse-ear cress) OX=3702 GN=HCF244 PE=1 SV=1	0.86	-0.21	0.332	0.478862	N	0.903	0.0443122	N	1.2	0.27	0.229	0.640165	N	0.614	0.211832	N	N	0.89	-0.16	0.459	0.338187	N	1	0	N	1.29	0.37	0.102	0.9914	N	0.428	0.368556	N	N
Q9FIZ7	5-oxoprolinase OS=Arabidopsis thaliana (Mouse-ear cress) OX=3702 GN=OXP1 PE=1 SV=1	0.86	-0.22	0.267	0.573489	N	0.881	0.0550241	N	0.91	-0.14	0.469	0.328827	N	0.801	0.0963675	N	N	1.21	0.27	0.179	0.747147	N	1	0	N	0.8	-0.32	0.117	0.931814	N	0.453	0.343902	N	N
Q9SKI2	Vacuolar protein sorting-associated protein 2 homolog 1 OS=Arabidopsis thaliana (Mouse-ear cress) OX=3702 GN=VPS2.1 PE=1 SV=2	0.86	-0.21	0.811	0.0909791	N	1	0	N	0.89	-0.16	0.854	0.0685421	N	0.984	0.0070049	N	N	0.95	-0.07	0.94	0.0268721	N	1	0	N	0.38	-1.39	0.129	0.88941	N	0.466	0.331614	N	N
Q94A41	Alpha-amylase 3, chloroplastic OS=Arabidopsis thaliana (Mouse-ear cress) OX=3702 GN=AMY3 PE=1 SV=1	0.86	-0.21	0.293	0.533132	N	0.892	0.0496351	N	1.15	0.2	0.311	0.50724	N	0.693	0.159267	N	N	0.99	-0.02	0.932	0.0305841	N	1	0	N	1.23	0.3	0.142	0.847712	N	0.487	0.312471	N	N
F4KHD5	A-kinase anchor-like protein OS=Arabidopsis thaliana (Mouse-ear cress) OX=3702 GN=MPO12.160 PE=1 SV=1	0.86	-0.23	0.297	0.527244	N	0.894	0.0486625	N	0.68	-0.55	0.017	1.76955	Y	0.18	0.744727	N	N	0.79	-0.35	0.115	0.939302	N	1	0	N	0.8	-0.32	0.148	0.829738	N	0.501	0.300162	N	N
F4J9A0	Gln-synt_C domain-containing protein OS=Arabidopsis thaliana (Mouse-ear cress) OX=3702 GN=NodGS PE=1 SV=1	0.86	-0.22	0.277	0.55752	N	0.886	0.0525663	N	1.2	0.26	0.193	0.714443	N	0.57	0.244125	N	N	1.11	0.16	0.434	0.36251	N	1	0	N	1.19	0.26	0.205	0.688246	N	0.584	0.233587	N	N
Q6ICZ8	Nascent polypeptide-associated complex subunit alpha-like protein 3 OS=Arabidopsis thaliana (Mouse-ear cress) OX=3702 GN=TAIR:locus:2159093 PE=1 SV=1	0.86	-0.21	0.539	0.268411	N	0.949	0.0227338	N	1.11	0.15	0.667	0.175874	N	0.906	0.0428718	N	N	0.8	-0.31	0.361	0.442493	N	1	0	N	1.36	0.44	0.208	0.681937	N	0.586	0.232102	N	N
Q8VZG7	Ribonuclease TUDOR 1 OS=Arabidopsis thaliana (Mouse-ear cress) OX=3702 GN=TSN1 PE=1 SV=1	0.86	-0.22	0.533	0.273273	N	0.949	0.0227338	N	0.95	-0.07	0.832	0.0798767	N	0.974	0.011441	N	N	1.11	0.15	0.663	0.178486	N	1	0	N	0.75	-0.42	0.239	0.621602	N	0.627	0.202732	N	N
P52410	3-oxoacyl-[acyl-carrier-protein] synthase I, chloroplastic OS=Arabidopsis thaliana (Mouse-ear cress) OX=3702 GN=KAS1 PE=1 SV=2	0.86	-0.22	0.149	0.826814	N	0.805	0.0942041	N	0.94	-0.08	0.571	0.243364	N	0.857	0.0670192	N	N	0.92	-0.11	0.442	0.354578	N	1	0	N	0.89	-0.16	0.276	0.559091	N	0.662	0.179142	N	N
Q9SN38	Receptor-like protein 51 OS=Arabidopsis thaliana (Mouse-ear cress) OX=3702 GN=RLP51 PE=1 SV=1	0.86	-0.21	0.913	0.0395292	N	1	0	N	0.72	-0.48	0.805	0.0942041	N	0.96	0.0177288	N	N	0.53	-0.9	0.644	0.191114	N	1	0	N	0.24	-2.09	0.293	0.533132	N	0.679	0.16813	N	N
Q42546	SAL1 phosphatase OS=Arabidopsis thaliana (Mouse-ear cress) OX=3702 GN=SAL1 PE=1 SV=1	0.86	-0.23	0.502	0.299296	N	0.949	0.0227338	N	0.77	-0.37	0.272	0.565431	N	0.658	0.181774	N	N	1.08	0.11	0.746	0.127261	N	1	0	N	0.79	-0.34	0.312	0.505845	N	0.697	0.156767	N	N
F4JZY1	COP1-interactive protein 1 OS=Arabidopsis thaliana (Mouse-ear cress) OX=3702 GN=CIP1 PE=1 SV=1	0.86	-0.21	0.303	0.518557	N	0.896	0.047692	N	0.78	-0.36	0.086	1.0655	N	0.425	0.371611	N	N	1.06	0.08	0.699	0.155523	N	1	0	N	0.87	-0.2	0.332	0.478862	N	0.713	0.14691	N	N
F4JMJ1	Heat shock 70 kDa protein 17 OS=Arabidopsis thaliana (Mouse-ear cress) OX=3702 GN=HSP70-17 PE=2 SV=1	0.86	-0.21	0.568	0.245652	N	0.951	0.0218195	N	1.33	0.41	0.285	0.545155	N	0.666	0.176526	N	N	1.37	0.45	0.234	0.630784	N	1	0	N	1.28	0.36	0.348	0.458421	N	0.725	0.139662	N	N
Q9LZ06	Glutathione S-transferase L3 OS=Arabidopsis thaliana (Mouse-ear cress) OX=3702 GN=GSTL3 PE=2 SV=1	0.86	-0.21	0.384	0.415669	N	0.919	0.0366845	N	0.75	-0.41	0.106	0.974694	N	0.462	0.335358	N	N	0.96	-0.05	0.826	0.08302	N	1	0	N	0.87	-0.2	0.413	0.38405	N	0.765	0.116339	N	N
Q9SUS3	Beta-adaptin-like protein B OS=Arabidopsis thaliana (Mouse-ear cress) OX=3702 GN=BETAB-AD PE=1 SV=1	0.86	-0.21	0.574	0.241088	N	0.952	0.0213631	N	0.8	-0.32	0.404	0.393619	N	0.761	0.118615	N	N	0.92	-0.12	0.757	0.120904	N	1	0	N	1.21	0.27	0.478	0.320572	N	0.795	0.0996329	N	N
Q94BU8	Guanosine deaminase OS=Arabidopsis thaliana (Mouse-ear cress) OX=3702 GN=GSDA PE=1 SV=1	0.86	-0.22	0.58	0.236572	N	0.953	0.0209071	N	1.23	0.3	0.464	0.333482	N	0.798	0.0979971	N	N	0.84	-0.25	0.541	0.266803	N	1	0	N	1.21	0.28	0.498	0.302771	N	0.804	0.094744	N	N
A2RVJ8	Protein HEAT INTOLERANT 4 OS=Arabidopsis thaliana (Mouse-ear cress) OX=3702 GN=HIT4 PE=1 SV=1	0.86	-0.21	0.712	0.14752	N	1	0	N	0.76	-0.39	0.498	0.302771	N	0.814	0.0893756	N	N	0.92	-0.12	0.838	0.076756	N	1	0	N	0.78	-0.35	0.538	0.269218	N	0.827	0.0824945	N	N
Q8RUW5	Serine carboxypeptidase-like 8 OS=Arabidopsis thaliana (Mouse-ear cress) OX=3702 GN=SCPL8 PE=1 SV=2	0.86	-0.22	0.752	0.123782	N	1	0	N	2.42	1.27	0.078	1.10791	N	0.402	0.395774	N	N	1.1	0.13	0.848	0.0716041	N	1	0	N	1.3	0.38	0.585	0.232844	N	0.858	0.0665127	N	N
Q8L831	Nudix hydrolase 3 OS=Arabidopsis thaliana (Mouse-ear cress) OX=3702 GN=NUDT3 PE=1 SV=1	0.86	-0.22	0.451	0.345823	N	0.932	0.0305841	N	0.94	-0.09	0.752	0.123782	N	0.944	0.025028	N	N	0.61	-0.72	0.023	1.63827	Y	1	0	N	0.9	-0.16	0.6	0.221849	N	0.865	0.0629839	N	N
P37107	Signal recognition particle 54 kDa protein, chloroplastic OS=Arabidopsis thaliana (Mouse-ear cress) OX=3702 GN=FFC PE=1 SV=1	0.86	-0.22	0.35	0.455932	N	0.904	0.0438316	N	1.58	0.66	0.009	2.04576	Y	0.13	0.886057	N	N	1.05	0.06	0.779	0.108463	N	1	0	N	1.09	0.12	0.607	0.216811	N	0.869	0.0609802	N	N
Q8W4D6	Protein HIGH CHLOROPHYLL FLUORESCENCE PHENOTYPE 173, chloroplastic OS=Arabidopsis thaliana (Mouse-ear cress) OX=3702 GN=HCF173 PE=1 SV=1	0.86	-0.22	0.358	0.446117	N	0.906	0.0428718	N	0.99	-0.01	0.959	0.0181814	N	1	0	N	N	1.14	0.19	0.427	0.369572	N	1	0	N	1.06	0.09	0.698	0.156145	N	0.92	0.0362122	N	N
O48593	Asparagine--tRNA ligase, chloroplastic/mitochondrial OS=Arabidopsis thaliana (Mouse-ear cress) OX=3702 GN=SYNO PE=2 SV=3	0.86	-0.21	0.403	0.394695	N	0.921	0.0357404	N	0.93	-0.11	0.667	0.175874	N	0.906	0.0428718	N	N	0.76	-0.39	0.13	0.886057	N	1	0	N	0.94	-0.09	0.711	0.14813	N	0.926	0.033389	N	N
Q8GYJ9	HIT domain-containing protein OS=Arabidopsis thaliana (Mouse-ear cress) OX=3702 GN=HINT 2 PE=1 SV=1	0.86	-0.21	0.536	0.270835	N	0.949	0.0227338	N	0.8	-0.32	0.348	0.458421	N	0.722	0.141463	N	N	0.81	-0.31	0.366	0.436519	N	1	0	N	1.08	0.11	0.738	0.131944	N	0.942	0.0259491	N	N
Q93ZN9	LL-diaminopimelate aminotransferase, chloroplastic OS=Arabidopsis thaliana (Mouse-ear cress) OX=3702 GN=DAP PE=1 SV=1	0.86	-0.22	0.364	0.438899	N	0.915	0.0385789	N	1.13	0.17	0.487	0.312471	N	0.813	0.0899095	N	N	0.89	-0.17	0.497	0.303644	N	1	0	N	1.04	0.05	0.838	0.076756	N	0.982	0.00788851	N	N
Q9M356	Peptidase A1 domain-containing protein OS=Arabidopsis thaliana (Mouse-ear cress) OX=3702 GN=F15G16.210 PE=1 SV=1	0.86	-0.22	0.612	0.213249	N	0.965	0.0154727	N	1.54	0.62	0.16	0.79588	N	0.527	0.278189	N	N	0.9	-0.16	0.711	0.14813	N	1	0	N	0.94	-0.08	0.845	0.0731433	N	0.984	0.0070049	N	N
Q9SA14	3-isopropylmalate dehydrogenase 3, chloroplastic OS=Arabidopsis thaliana (Mouse-ear cress) OX=3702 GN=IMDH3 PE=1 SV=2	0.86	-0.22	0.109	0.962574	N	0.788	0.103474	N	1.16	0.21	0.121	0.917215	N	0.482	0.316953	N	N	1	0	0.992	0.00348833	N	1	0	N	1.02	0.03	0.846	0.0726296	N	0.984	0.0070049	N	N
F4K1G7	Helicase ATP-binding domain-containing protein OS=Arabidopsis thaliana (Mouse-ear cress) OX=3702 GN=MEE13.8 PE=1 SV=1	0.86	-0.21	0.466	0.331614	N	0.937	0.0282604	N	0.96	-0.06	0.832	0.0798767	N	0.974	0.011441	N	N	1.17	0.23	0.428	0.368556	N	1	0	N	0.97	-0.05	0.858	0.0665127	N	0.99	0.00436481	N	N
A1L4Y4	PKS_ER domain-containing protein OS=Arabidopsis thaliana (Mouse-ear cress) OX=3702 GN=TAIR:locus:2151581 PE=1 SV=1	0.86	-0.21	0.865	0.0629839	N	1	0	N	2.4	1.26	0.32	0.49485	N	0.7	0.154902	N	N	1.16	0.22	0.863	0.0639892	N	1	0	N	0.91	-0.14	0.91	0.0409586	N	0.995	0.00217692	N	N
Q9S7Z8	Auxin efflux carrier component 3 OS=Arabidopsis thaliana (Mouse-ear cress) OX=3702 GN=PIN3 PE=1 SV=1	0.87	-0.2	0.796	0.0990869	N	1	0	N	45.12	5.5	0	-	Y	0	-	Y	Y	0.77	-0.38	0.626	0.203426	N	1	0	N	60.54	5.92	0	-	Y	0	-	Y	Y
Q38932	Lycopene epsilon cyclase, chloroplastic OS=Arabidopsis thaliana (Mouse-ear cress) OX=3702 GN=LUT2 PE=1 SV=2	0.87	-0.2	0.873	0.0589858	N	1	0	N	3.19	1.67	0.188	0.725842	N	0.563	0.249492	N	N	0.5	-0.99	0.428	0.368556	N	1	0	N	31.49	4.98	0.001	3	Y	0.02	1.69897	Y	Y
Q9SI75	Elongation factor G, chloroplastic OS=Arabidopsis thaliana (Mouse-ear cress) OX=3702 GN=CPEFG PE=1 SV=1	0.87	-0.21	0.106	0.974694	N	0.788	0.103474	N	1.49	0.58	0	-	Y	0.007	2.1549	Y	N	1.03	0.05	0.713	0.14691	N	1	0	N	1.54	0.62	0	-	Y	0.004	2.39794	Y	N
Q8LBP4	Inner membrane protein ALBINO3, chloroplastic OS=Arabidopsis thaliana (Mouse-ear cress) OX=3702 GN=ALB3 PE=1 SV=2	0.87	-0.21	0.433	0.363512	N	0.93	0.0315171	N	1.3	0.38	0.159	0.798603	N	0.527	0.278189	N	N	0.76	-0.39	0.146	0.835647	N	1	0	N	1.59	0.67	0.018	1.74473	Y	0.17	0.769551	N	N
Q9M069	Glucan endo-1,3-beta-glucosidase 7 OS=Arabidopsis thaliana (Mouse-ear cress) OX=3702 GN=TAIR:locus:2139519 PE=1 SV=2	0.87	-0.19	0.899	0.0462403	N	1	0	N	0.2	-2.34	0.134	0.872895	N	0.501	0.300162	N	N	4.37	2.13	0.171	0.767004	N	1	0	N	0.07	-3.77	0.021	1.67778	Y	0.187	0.728158	N	N
Q9S714	Photosystem I reaction center subunit IV B, chloroplastic OS=Arabidopsis thaliana (Mouse-ear cress) OX=3702 GN=PSAE2 PE=2 SV=1	0.87	-0.2	0.093	1.03152	N	0.788	0.103474	N	0.82	-0.29	0.017	1.76955	Y	0.184	0.735182	N	N	0.93	-0.1	0.361	0.442493	N	1	0	N	0.83	-0.27	0.023	1.63827	Y	0.195	0.709965	N	N
Q42566	AB hydrolase-1 domain-containing protein OS=Arabidopsis thaliana (Mouse-ear cress) OX=3702 GN=ATsEH PE=1 SV=1	0.87	-0.21	0.354	0.450997	N	0.905	0.0433514	N	0.69	-0.53	0.024	1.61979	Y	0.22	0.657577	N	N	1.06	0.08	0.72	0.142668	N	1	0	N	0.71	-0.49	0.036	1.4437	Y	0.261	0.583359	N	N
Q9FN08	Beta-galactosidase 10 OS=Arabidopsis thaliana (Mouse-ear cress) OX=3702 GN=BGAL10 PE=2 SV=1	0.87	-0.2	0.856	0.0675262	N	1	0	N	5.36	2.42	0.036	1.4437	Y	0.268	0.571865	N	N	2.16	1.11	0.311	0.50724	N	1	0	N	5.07	2.34	0.041	1.38722	Y	0.276	0.559091	N	N
P93834	Hexokinase-2 OS=Arabidopsis thaliana (Mouse-ear cress) OX=3702 GN=HXK2 PE=1 SV=1	0.87	-0.19	0.636	0.196543	N	0.98	0.00877392	N	0.95	-0.07	0.871	0.0599818	N	0.989	0.00480371	N	N	0.86	-0.21	0.605	0.218245	N	1	0	N	0.55	-0.86	0.046	1.33724	Y	0.294	0.531653	N	N
Q9C524	Probable fructokinase-6, chloroplastic OS=Arabidopsis thaliana (Mouse-ear cress) OX=3702 GN=TAIR:locus:2028987 PE=2 SV=1	0.87	-0.2	0.491	0.308919	N	0.947	0.02365	N	1.82	0.86	0.007	2.1549	Y	0.113	0.946922	N	N	0.89	-0.17	0.56	0.251812	N	1	0	N	1.46	0.54	0.072	1.14267	N	0.36	0.443697	N	N
Q9FLW9	Plastidial pyruvate kinase 2 OS=Arabidopsis thaliana (Mouse-ear cress) OX=3702 GN=PKP2 PE=1 SV=1	0.87	-0.2	0.387	0.412289	N	0.919	0.0366845	N	1.42	0.51	0.035	1.45593	Y	0.268	0.571865	N	N	1.08	0.11	0.616	0.210419	N	1	0	N	1.34	0.42	0.074	1.13077	N	0.363	0.440093	N	N
O04616	Protein CURVATURE THYLAKOID 1A, chloroplastic OS=Arabidopsis thaliana (Mouse-ear cress) OX=3702 GN=CURT1A PE=1 SV=1	0.87	-0.2	0.237	0.625252	N	0.843	0.0741724	N	0.97	-0.04	0.8	0.09691	N	0.958	0.0186345	N	N	0.77	-0.38	0.033	1.48149	Y	1	0	N	0.81	-0.31	0.082	1.08619	N	0.388	0.411168	N	N
Q93ZG7	DEAD-box ATP-dependent RNA helicase 38 OS=Arabidopsis thaliana (Mouse-ear cress) OX=3702 GN=RH38 PE=1 SV=2	0.87	-0.21	0.509	0.293282	N	0.949	0.0227338	N	0.92	-0.12	0.704	0.152427	N	0.929	0.0319843	N	N	0.77	-0.37	0.242	0.616185	N	1	0	N	1.47	0.56	0.087	1.06048	N	0.394	0.404504	N	N
Q9C5C2	Myrosinase 2 OS=Arabidopsis thaliana (Mouse-ear cress) OX=3702 GN=TGG2 PE=1 SV=1	0.87	-0.21	0.138	0.860121	N	0.796	0.0990869	N	0.86	-0.23	0.105	0.978811	N	0.462	0.335358	N	N	0.93	-0.1	0.458	0.339135	N	1	0	N	0.85	-0.23	0.095	1.02228	N	0.413	0.38405	N	N
Q9FRL3	Sugar transporter ERD6-like 6 OS=Arabidopsis thaliana (Mouse-ear cress) OX=3702 GN=TAIR:locus:2025132 PE=1 SV=1	0.87	-0.21	0.405	0.392545	N	0.921	0.0357404	N	0.96	-0.06	0.791	0.101824	N	0.955	0.0199966	N	N	0.75	-0.42	0.099	1.00436	N	1	0	N	1.32	0.4	0.116	0.935542	N	0.452	0.344862	N	N
Q9S9K7	Probable histone H2AXb OS=Arabidopsis thaliana (Mouse-ear cress) OX=3702 GN=TAIR:locus:2199486 PE=1 SV=1	0.87	-0.2	0.825	0.0835461	N	1	0	N	1	0	1	0	N	1	0	N	N	0.86	-0.22	0.806	0.093665	N	1	0	N	0.37	-1.43	0.125	0.90309	N	0.462	0.335358	N	N
Q42592	L-ascorbate peroxidase S, chloroplastic/mitochondrial OS=Arabidopsis thaliana (Mouse-ear cress) OX=3702 GN=APXS PE=1 SV=2	0.87	-0.2	0.312	0.505845	N	0.903	0.0443122	N	0.86	-0.22	0.271	0.567031	N	0.658	0.181774	N	N	0.71	-0.5	0.019	1.72125	Y	1	0	N	0.81	-0.31	0.132	0.879426	N	0.471	0.326979	N	N
Q8H1Y0	Pyruvate dehydrogenase E1 component subunit alpha-2, mitochondrial OS=Arabidopsis thaliana (Mouse-ear cress) OX=3702 GN=IAR4 PE=1 SV=2	0.87	-0.21	0.564	0.248721	N	0.951	0.0218195	N	0.88	-0.18	0.615	0.211125	N	0.879	0.0560111	N	N	1.32	0.4	0.272	0.565431	N	1	0	N	0.68	-0.55	0.138	0.860121	N	0.481	0.317855	N	N
P34790	Peptidyl-prolyl cis-trans isomerase CYP18-3 OS=Arabidopsis thaliana (Mouse-ear cress) OX=3702 GN=CYP18-3 PE=1 SV=1	0.87	-0.2	0.66	0.180456	N	0.986	0.00612309	N	1.35	0.44	0.33	0.481486	N	0.709	0.149354	N	N	1.34	0.42	0.345	0.462181	N	1	0	N	0.64	-0.65	0.153	0.815309	N	0.508	0.294136	N	N
A8MR59	DUF2996 family protein OS=Arabidopsis thaliana (Mouse-ear cress) OX=3702 GN=TAIR:locus:2827471 PE=1 SV=1	0.87	-0.2	0.445	0.35164	N	0.93	0.0315171	N	1.14	0.19	0.469	0.328827	N	0.801	0.0963675	N	N	1.07	0.1	0.689	0.161781	N	1	0	N	1.29	0.37	0.168	0.774691	N	0.531	0.274905	N	N
O82204	60S ribosomal protein L28-1 OS=Arabidopsis thaliana (Mouse-ear cress) OX=3702 GN=RPL28A PE=1 SV=1	0.87	-0.2	0.199	0.701147	N	0.814	0.0893756	N	1.07	0.1	0.522	0.282329	N	0.826	0.08302	N	N	0.9	-0.15	0.338	0.471083	N	1	0	N	1.12	0.16	0.291	0.536107	N	0.677	0.169411	N	N
O49299	Probable phosphoglucomutase, cytoplasmic 1 OS=Arabidopsis thaliana (Mouse-ear cress) OX=3702 GN=TAIR:locus:2028110 PE=2 SV=2	0.87	-0.2	0.163	0.787812	N	0.806	0.093665	N	0.99	-0.02	0.911	0.0404816	N	0.994	0.00261362	N	N	0.93	-0.11	0.437	0.359519	N	1	0	N	1.11	0.15	0.299	0.524329	N	0.685	0.164309	N	N
Q9LW76	Ras-related protein RABG3c OS=Arabidopsis thaliana (Mouse-ear cress) OX=3702 GN=RABG3C PE=2 SV=1	0.87	-0.19	0.857	0.0670192	N	1	0	N	1.9	0.92	0.393	0.405607	N	0.751	0.12436	N	N	0.62	-0.7	0.514	0.289037	N	1	0	N	0.52	-0.95	0.379	0.421361	N	0.741	0.130182	N	N
Q8L828	Coatomer subunit beta-3 OS=Arabidopsis thaliana (Mouse-ear cress) OX=3702 GN=AT3G15980 PE=2 SV=1	0.87	-0.2	0.547	0.262013	N	0.949	0.0227338	N	0.93	-0.1	0.763	0.117475	N	0.946	0.0241089	N	N	1.04	0.06	0.862	0.0644927	N	1	0	N	0.84	-0.26	0.431	0.365523	N	0.773	0.111821	N	N
Q56XR7	Rhodanese-like domain-containing protein 4A, chloroplastic OS=Arabidopsis thaliana (Mouse-ear cress) OX=3702 GN=STR4A PE=2 SV=1	0.87	-0.2	0.893	0.0491485	N	1	0	N	10.23	3.35	0.038	1.42022	Y	0.274	0.562249	N	N	1.63	0.71	0.642	0.192465	N	1	0	N	2.2	1.14	0.458	0.339135	N	0.788	0.103474	N	N
Q8L493	D-amino-acid transaminase, chloroplastic OS=Arabidopsis thaliana (Mouse-ear cress) OX=3702 GN=DAAT PE=1 SV=1	0.87	-0.2	0.46	0.337242	N	0.936	0.0287242	N	1.01	0.02	0.942	0.0259491	N	0.998	0.000869459	N	N	0.87	-0.19	0.473	0.325139	N	1	0	N	1.14	0.19	0.469	0.328827	N	0.789	0.102923	N	N
A0A2P2CLH2	Complex1_49kDa domain-containing protein OS=Arabidopsis thaliana (Mouse-ear cress) OX=3702 GN=nad7 PE=3 SV=1	0.87	-0.2	0.595	0.225483	N	0.958	0.0186345	N	1.01	0.02	0.967	0.0145735	N	1	0	N	N	0.99	-0.02	0.956	0.0195421	N	1	0	N	1.17	0.23	0.548	0.261219	N	0.829	0.0814455	N	N
Q9SK50	Protein TIC 55, chloroplastic OS=Arabidopsis thaliana (Mouse-ear cress) OX=3702 GN=TIC55 PE=1 SV=1	0.87	-0.2	0.453	0.343902	N	0.932	0.0305841	N	1.08	0.11	0.684	0.164944	N	0.917	0.0376307	N	N	1	-0.01	0.985	0.00656377	N	1	0	N	1.12	0.16	0.551	0.258848	N	0.83	0.0809219	N	N
A0A1P8BB34	W2 domain-containing protein OS=Arabidopsis thaliana (Mouse-ear cress) OX=3702 GN=AT5G36230 PE=1 SV=1	0.87	-0.21	0.609	0.215383	N	0.963	0.0163737	N	1.26	0.34	0.405	0.392545	N	0.761	0.118615	N	N	0.81	-0.31	0.444	0.352617	N	1	0	N	1.12	0.17	0.677	0.169411	N	0.911	0.0404816	N	N
Q9SEI4	26S proteasome regulatory subunit 6B homolog OS=Arabidopsis thaliana (Mouse-ear cress) OX=3702 GN=RPT3 PE=1 SV=1	0.87	-0.2	0.289	0.539102	N	0.889	0.0510982	N	0.86	-0.22	0.25	0.60206	N	0.637	0.195861	N	N	1	0	0.983	0.00744648	N	1	0	N	0.95	-0.07	0.702	0.153663	N	0.921	0.0357404	N	N
Q8W4Q4	MA3 DOMAIN-CONTAINING TRANSLATION REGULATORY FACTOR 3 OS=Arabidopsis thaliana (Mouse-ear cress) OX=3702 GN=MRF3 PE=1 SV=1	0.87	-0.21	0.355	0.449772	N	0.906	0.0428718	N	1.13	0.17	0.437	0.359519	N	0.779	0.108463	N	N	0.94	-0.09	0.673	0.171985	N	1	0	N	1.05	0.07	0.748	0.126098	N	0.945	0.0245682	N	N
Q05212	DNA damage-repair/toleration protein DRT102 OS=Arabidopsis thaliana (Mouse-ear cress) OX=3702 GN=DRT102 PE=1 SV=2	0.87	-0.19	0.501	0.300162	N	0.949	0.0227338	N	1.08	0.11	0.705	0.151811	N	0.929	0.0319843	N	N	1.1	0.13	0.645	0.19044	N	1	0	N	1.05	0.07	0.804	0.094744	N	0.968	0.0141246	N	N
Q0WWT7	Rhodanese-like domain-containing protein 11, chloroplastic OS=Arabidopsis thaliana (Mouse-ear cress) OX=3702 GN=STR11 PE=2 SV=1	0.87	-0.2	0.503	0.298432	N	0.949	0.0227338	N	1.17	0.22	0.458	0.339135	N	0.793	0.100727	N	N	0.76	-0.4	0.194	0.712198	N	1	0	N	0.98	-0.03	0.911	0.0404816	N	0.995	0.00217692	N	N
F4I3J0	Obg-like ATPase 1 OS=Arabidopsis thaliana (Mouse-ear cress) OX=3702 GN=TAIR:locus:2205255 PE=1 SV=1	0.87	-0.21	0.319	0.496209	N	0.903	0.0443122	N	1.28	0.35	0.095	1.02228	N	0.442	0.354578	N	N	0.81	-0.3	0.151	0.821023	N	1	0	N	1.01	0.02	0.923	0.0347983	N	0.999	0.000434512	N	N
P42699	Plastocyanin major isoform, chloroplastic OS=Arabidopsis thaliana (Mouse-ear cress) OX=3702 GN=DRT112 PE=1 SV=2	0.87	-0.2	0.89	0.05061	N	1	0	N	1.92	0.94	0.507	0.294992	N	0.822	0.0851282	N	N	0.65	-0.62	0.659	0.181115	N	1	0	N	1.09	0.12	0.93	0.0315171	N	1	0	N	N
Q8H0W0	Protein LOW PSII ACCUMULATION 3, chloroplastic OS=Arabidopsis thaliana (Mouse-ear cress) OX=3702 GN=LPA3 PE=1 SV=1	0.87	-0.21	0.167	0.777284	N	0.806	0.093665	N	1.05	0.07	0.63	0.200659	N	0.883	0.0540393	N	N	0.97	-0.04	0.765	0.116339	N	1	0	N	1.01	0.01	0.942	0.0259491	N	1	0	N	N
Q9LHB9	Peroxidase 32 OS=Arabidopsis thaliana (Mouse-ear cress) OX=3702 GN=PER32 PE=1 SV=3	0.87	-0.19	0.886	0.0525663	N	1	0	N	8.51	3.09	0.032	1.49485	Y	0.257	0.590067	N	N	0.87	-0.19	0.886	0.0525663	N	1	0	N	1.06	0.09	0.947	0.02365	N	1	0	N	N
Q8GUM2	Heat shock 70 kDa protein 9, mitochondrial OS=Arabidopsis thaliana (Mouse-ear cress) OX=3702 GN=HSP70-9 PE=1 SV=1	0.87	-0.2	0.35	0.455932	N	0.904	0.0438316	N	1.12	0.17	0.445	0.35164	N	0.783	0.106238	N	N	0.96	-0.06	0.774	0.111259	N	1	0	N	0.99	-0.01	0.964	0.015923	N	1	0	N	N
F4K410	Putative elongation factor TypA-like SVR3, chloroplastic OS=Arabidopsis thaliana (Mouse-ear cress) OX=3702 GN=SVR3 PE=1 SV=1	0.88	-0.19	0.519	0.284833	N	0.949	0.0227338	N	380.17	8.57	0	-	Y	0	-	Y	Y	0.95	-0.08	0.79	0.102373	N	1	0	N	432.07	8.76	0	-	Y	0	-	Y	Y
Q9ZU25	Probable mitochondrial-processing peptidase subunit alpha-1, mitochondrial OS=Arabidopsis thaliana (Mouse-ear cress) OX=3702 GN=MPPalpha1 PE=1 SV=1	0.88	-0.18	0.328	0.484126	N	0.903	0.0443122	N	0.82	-0.29	0.122	0.91364	N	0.484	0.315155	N	N	1.16	0.22	0.241	0.617983	N	1	0	N	0.62	-0.68	0.001	3	Y	0.03	1.52288	Y	N
Q9SCT5	AT3g51730/T18N14_110 OS=Arabidopsis thaliana (Mouse-ear cress) OX=3702 GN=T18N14.110 PE=1 SV=1	0.88	-0.19	0.362	0.441291	N	0.912	0.0400052	N	0.6	-0.74	0.002	2.69897	Y	0.048	1.31876	Y	N	0.75	-0.42	0.055	1.25964	N	1	0	N	0.63	-0.68	0.004	2.39794	Y	0.066	1.18046	N	N
Q94CE5	Gamma-aminobutyrate transaminase POP2, mitochondrial OS=Arabidopsis thaliana (Mouse-ear cress) OX=3702 GN=POP2 PE=1 SV=1	0.88	-0.19	0.434	0.36251	N	0.93	0.0315171	N	0.62	-0.69	0.01	2	Y	0.136	0.866461	N	N	1.03	0.05	0.849	0.0710923	N	1	0	N	0.59	-0.77	0.005	2.30103	Y	0.076	1.11919	N	N
B9DHG0	Tetratricopeptide repeat domain-containing protein PYG7, chloroplastic OS=Arabidopsis thaliana (Mouse-ear cress) OX=3702 GN=PYG7 PE=1 SV=1	0.88	-0.18	0.676	0.170053	N	0.993	0.00305075	N	1.34	0.42	0.338	0.471083	N	0.715	0.145694	N	N	0.97	-0.04	0.927	0.0329203	N	1	0	N	2.58	1.37	0.005	2.30103	Y	0.084	1.07572	N	N
Q93Y08	Protein ACTIVITY OF BC1 COMPLEX KINASE 8, chloroplastic OS=Arabidopsis thaliana (Mouse-ear cress) OX=3702 GN=ABC1K8 PE=2 SV=1	0.88	-0.19	0.85	0.0705811	N	1	0	N	1.51	0.6	0.555	0.255707	N	0.846	0.0726296	N	N	0.85	-0.23	0.822	0.0851282	N	1	0	N	5.22	2.38	0.027	1.56864	Y	0.22	0.657577	N	N
O82656	Protein-tyrosine-phosphatase PTP1 OS=Arabidopsis thaliana (Mouse-ear cress) OX=3702 GN=PTP1 PE=1 SV=1	0.88	-0.18	0.71	0.148742	N	1	0	N	1.43	0.52	0.288	0.540608	N	0.669	0.174574	N	N	0.9	-0.16	0.747	0.126679	N	1	0	N	2.16	1.11	0.031	1.50864	Y	0.239	0.621602	N	N
P56765	Acetyl-coenzyme A carboxylase carboxyl transferase subunit beta, chloroplastic OS=Arabidopsis thaliana (Mouse-ear cress) OX=3702 GN=accD PE=1 SV=2	0.88	-0.19	0.341	0.467246	N	0.903	0.0443122	N	1.38	0.46	0.025	1.60206	Y	0.224	0.649752	N	N	1.16	0.21	0.284	0.546682	N	1	0	N	1.33	0.41	0.042	1.37675	Y	0.278	0.555955	N	N
O81645	Villin-3 OS=Arabidopsis thaliana (Mouse-ear cress) OX=3702 GN=VLN3 PE=1 SV=2	0.88	-0.18	0.429	0.367543	N	0.929	0.0319843	N	0.72	-0.48	0.05	1.30103	Y	0.317	0.498941	N	N	1.23	0.3	0.204	0.69037	N	1	0	N	0.71	-0.48	0.048	1.31876	Y	0.297	0.527244	N	N
Q9ZUT9	40S ribosomal protein S5-1 OS=Arabidopsis thaliana (Mouse-ear cress) OX=3702 GN=RPS5A PE=1 SV=1	0.88	-0.18	0.086	1.0655	N	0.788	0.103474	N	1.19	0.25	0.022	1.65758	Y	0.207	0.68403	N	N	0.94	-0.1	0.345	0.462181	N	1	0	N	1.14	0.19	0.075	1.12494	N	0.366	0.436519	N	N
Q9ZV45	Small nuclear ribonucleoprotein E OS=Arabidopsis thaliana (Mouse-ear cress) OX=3702 GN=MSF3.12 PE=1 SV=1	0.88	-0.18	0.853	0.069051	N	1	0	N	3.85	1.95	0.057	1.24413	N	0.338	0.471083	N	N	1.17	0.23	0.813	0.0899095	N	1	0	N	3.25	1.7	0.093	1.03152	N	0.409	0.388277	N	N
Q9SEU6	Thioredoxin M4, chloroplastic OS=Arabidopsis thaliana (Mouse-ear cress) OX=3702 GN=TAIR:locus:2090126 PE=2 SV=2	0.88	-0.18	0.246	0.609065	N	0.852	0.0695604	N	0.95	-0.07	0.645	0.19044	N	0.89	0.05061	N	N	0.9	-0.14	0.351	0.454693	N	1	0	N	0.83	-0.26	0.097	1.01323	N	0.415	0.381952	N	N
Q9ZVS5	Peptidase A1 domain-containing protein OS=Arabidopsis thaliana (Mouse-ear cress) OX=3702 GN=TAIR:locus:2014465 PE=1 SV=1	0.88	-0.19	0.358	0.446117	N	0.906	0.0428718	N	0.81	-0.3	0.156	0.806875	N	0.525	0.279841	N	N	1.01	0.02	0.919	0.0366845	N	1	0	N	0.79	-0.34	0.108	0.966576	N	0.439	0.357535	N	N
Q9LER7	50S ribosomal protein 5, chloroplastic OS=Arabidopsis thaliana (Mouse-ear cress) OX=3702 GN=PSRP5 PE=1 SV=1	0.88	-0.18	0.745	0.127844	N	1	0	N	1.87	0.9	0.119	0.924453	N	0.479	0.319664	N	N	0.76	-0.4	0.472	0.326058	N	1	0	N	1.83	0.87	0.131	0.882729	N	0.471	0.326979	N	N
Q9SGY2	ATP-citrate synthase alpha chain protein 1 OS=Arabidopsis thaliana (Mouse-ear cress) OX=3702 GN=ACLA-1 PE=1 SV=1	0.88	-0.19	0.458	0.339135	N	0.936	0.0287242	N	1.06	0.08	0.758	0.120331	N	0.945	0.0245682	N	N	0.84	-0.26	0.32	0.49485	N	1	0	N	1.3	0.38	0.155	0.809668	N	0.511	0.291579	N	N
P49243	3-oxoacyl-[acyl-carrier-protein] synthase III, chloroplastic OS=Arabidopsis thaliana (Mouse-ear cress) OX=3702 GN=TAIR:locus:2026167 PE=2 SV=2	0.88	-0.19	0.574	0.241088	N	0.952	0.0213631	N	0.88	-0.18	0.604	0.218963	N	0.876	0.0574959	N	N	1.09	0.12	0.72	0.142668	N	1	0	N	1.38	0.47	0.179	0.747147	N	0.542	0.266001	N	N
Q9SIB9	Aconitate hydratase 3, mitochondrial OS=Arabidopsis thaliana (Mouse-ear cress) OX=3702 GN=ACO3 PE=1 SV=2	0.88	-0.18	0.546	0.262807	N	0.949	0.0227338	N	1.08	0.12	0.693	0.159267	N	0.924	0.034328	N	N	1.2	0.26	0.379	0.421361	N	1	0	N	0.79	-0.33	0.267	0.573489	N	0.654	0.184422	N	N
Q9FKK7	Xylose isomerase OS=Arabidopsis thaliana (Mouse-ear cress) OX=3702 GN=XYLA PE=2 SV=2	0.88	-0.19	0.441	0.355561	N	0.93	0.0315171	N	0.9	-0.15	0.554	0.25649	N	0.846	0.0726296	N	N	0.88	-0.19	0.442	0.354578	N	1	0	N	0.83	-0.27	0.275	0.560667	N	0.662	0.179142	N	N
Q9C685	At1g51100 OS=Arabidopsis thaliana (Mouse-ear cress) OX=3702 GN=CHLORORESPIRATORY REDUCTION 41 PE=1 SV=1	0.88	-0.18	0.89	0.05061	N	1	0	N	2.32	1.21	0.359	0.444906	N	0.731	0.136083	N	N	0.67	-0.58	0.661	0.179799	N	1	0	N	2.61	1.39	0.297	0.527244	N	0.684	0.164944	N	N
Q9STR1	60S ribosomal protein L31-2 OS=Arabidopsis thaliana (Mouse-ear cress) OX=3702 GN=RPL31B PE=3 SV=1	0.88	-0.18	0.315	0.501689	N	0.903	0.0443122	N	1.06	0.08	0.644	0.191114	N	0.89	0.05061	N	N	1	0	0.984	0.0070049	N	1	0	N	1.13	0.18	0.32	0.49485	N	0.701	0.154282	N	N
O82279	Protein CONSERVED ONLY IN THE GREEN LINEAGE 160, chloroplastic OS=Arabidopsis thaliana (Mouse-ear cress) OX=3702 GN=CGL160 PE=1 SV=1	0.88	-0.18	0.931	0.0310503	N	1	0	N	6.93	2.79	0.194	0.712198	N	0.57	0.244125	N	N	2.54	1.35	0.523	0.281498	N	1	0	N	3.81	1.93	0.364	0.438899	N	0.735	0.133713	N	N
Q9S7Z3	Glutathione gamma-glutamylcysteinyltransferase 1 OS=Arabidopsis thaliana (Mouse-ear cress) OX=3702 GN=PCS1 PE=1 SV=1	0.88	-0.18	0.553	0.257275	N	0.951	0.0218195	N	0.75	-0.42	0.178	0.74958	N	0.553	0.257275	N	N	1.01	0.01	0.968	0.0141246	N	1	0	N	1.2	0.27	0.384	0.415669	N	0.744	0.128427	N	N
Q9SF40	60S ribosomal protein L4-1 OS=Arabidopsis thaliana (Mouse-ear cress) OX=3702 GN=RPL4A PE=1 SV=1	0.88	-0.18	0.161	0.793174	N	0.806	0.093665	N	0.97	-0.05	0.689	0.161781	N	0.921	0.0357404	N	N	1.01	0.01	0.917	0.0376307	N	1	0	N	0.93	-0.1	0.413	0.38405	N	0.765	0.116339	N	N
O49313	NADH dehydrogenase [ubiquinone] 1 alpha subcomplex subunit 13-B OS=Arabidopsis thaliana (Mouse-ear cress) OX=3702 GN=TAIR:locus:2046575 PE=2 SV=1	0.88	-0.19	0.445	0.35164	N	0.93	0.0315171	N	0.83	-0.27	0.291	0.536107	N	0.674	0.17134	N	N	0.87	-0.2	0.428	0.368556	N	1	0	N	0.88	-0.19	0.451	0.345823	N	0.785	0.10513	N	N
Q9ZUY6	UDP-D-apiose/UDP-D-xylose synthase 1 OS=Arabidopsis thaliana (Mouse-ear cress) OX=3702 GN=AXS1 PE=1 SV=1	0.88	-0.19	0.663	0.178486	N	0.988	0.00524306	N	1.16	0.22	0.615	0.211125	N	0.879	0.0560111	N	N	0.87	-0.2	0.65	0.187087	N	1	0	N	0.8	-0.32	0.468	0.329754	N	0.788	0.103474	N	N
Q8LDL0	Protein HHL1, chloroplastic OS=Arabidopsis thaliana (Mouse-ear cress) OX=3702 GN=HHL1 PE=1 SV=1	0.88	-0.19	0.578	0.238072	N	0.952	0.0213631	N	0.78	-0.36	0.293	0.533132	N	0.676	0.170053	N	N	1.02	0.02	0.947	0.02365	N	1	0	N	0.85	-0.23	0.491	0.308919	N	0.802	0.0958256	N	N
Q9ZUF6	Subtilisin-like protease SBT1.8 OS=Arabidopsis thaliana (Mouse-ear cress) OX=3702 GN=SBT1.8 PE=1 SV=1	0.88	-0.19	0.408	0.38934	N	0.921	0.0357404	N	1.14	0.19	0.424	0.372634	N	0.775	0.110698	N	N	0.77	-0.37	0.118	0.928118	N	1	0	N	0.91	-0.13	0.57	0.244125	N	0.846	0.0726296	N	N
Q9LTX7	CCHC-type domain-containing protein OS=Arabidopsis thaliana (Mouse-ear cress) OX=3702 GN=emb1441 PE=1 SV=1	0.88	-0.18	0.919	0.0366845	N	1	0	N	0.47	-1.08	0.543	0.2652	N	0.839	0.076238	N	N	1.24	0.31	0.861	0.0649968	N	1	0	N	0.6	-0.73	0.678	0.16877	N	0.911	0.0404816	N	N
Q9ZVH7	Protein FATTY ACID EXPORT 3, chloroplastic OS=Arabidopsis thaliana (Mouse-ear cress) OX=3702 GN=FAX3 PE=2 SV=2	0.88	-0.18	0.397	0.401209	N	0.919	0.0366845	N	0.87	-0.21	0.332	0.478862	N	0.711	0.14813	N	N	1.07	0.1	0.64	0.19382	N	1	0	N	0.94	-0.08	0.693	0.159267	N	0.919	0.0366845	N	N
Q93Z70	Probable N-acetyl-gamma-glutamyl-phosphate reductase, chloroplastic OS=Arabidopsis thaliana (Mouse-ear cress) OX=3702 GN=TAIR:locus:2051980 PE=1 SV=2	0.88	-0.19	0.628	0.20204	N	0.976	0.0105502	N	0.84	-0.25	0.52	0.283997	N	0.826	0.08302	N	N	0.91	-0.13	0.733	0.134896	N	1	0	N	0.9	-0.15	0.693	0.159267	N	0.919	0.0366845	N	N
Q84WU8	ATP-dependent zinc metalloprotease FTSH 3, mitochondrial OS=Arabidopsis thaliana (Mouse-ear cress) OX=3702 GN=FTSH3 PE=1 SV=1	0.88	-0.19	0.916	0.0381045	N	1	0	N	0.77	-0.38	0.832	0.0798767	N	0.974	0.011441	N	N	2.34	1.23	0.497	0.303644	N	1	0	N	1.46	0.54	0.763	0.117475	N	0.951	0.0218195	N	N
Q8H0S9	Puromycin-sensitive aminopeptidase OS=Arabidopsis thaliana (Mouse-ear cress) OX=3702 GN=MPA1 PE=2 SV=1	0.88	-0.19	0.237	0.625252	N	0.843	0.0741724	N	0.76	-0.39	0.021	1.67778	Y	0.201	0.696804	N	N	0.9	-0.15	0.338	0.471083	N	1	0	N	0.98	-0.03	0.823	0.0846002	N	0.975	0.0109954	N	N
A0A2P2CLH9	ATP synthase protein MI25 OS=Arabidopsis thaliana (Mouse-ear cress) OX=3702 GN=atp4 PE=3 SV=1	0.88	-0.18	0.282	0.549751	N	0.886	0.0525663	N	1	0	0.99	0.00436481	N	1	0	N	N	1.24	0.31	0.07	1.1549	N	1	0	N	1.01	0.01	0.935	0.0291884	N	1	0	N	N
O48946	Cellulose synthase A catalytic subunit 1 [UDP-forming] OS=Arabidopsis thaliana (Mouse-ear cress) OX=3702 GN=CESA1 PE=1 SV=1	0.88	-0.19	0.857	0.0670192	N	1	0	N	3.04	1.6	0.141	0.850781	N	0.508	0.294136	N	N	0.99	-0.01	0.993	0.00305075	N	1	0	N	1	0	1	0	N	1	0	N	N
Q9LVH5	Outer envelope protein 64, chloroplastic OS=Arabidopsis thaliana (Mouse-ear cress) OX=3702 GN=OEP64 PE=1 SV=1	0.89	-0.17	0.556	0.254925	N	0.951	0.0218195	N	1.64	0.71	0.02	1.69897	Y	0.199	0.701147	N	N	0.82	-0.29	0.317	0.498941	N	1	0	N	1.55	0.63	0.037	1.4318	Y	0.261	0.583359	N	N
O23227	AB hydrolase-1 domain-containing protein OS=Arabidopsis thaliana (Mouse-ear cress) OX=3702 GN=C7A10.830 PE=1 SV=2	0.89	-0.17	0.826	0.08302	N	1	0	N	2.11	1.08	0.172	0.764472	N	0.547	0.262013	N	N	1.08	0.11	0.889	0.0510982	N	1	0	N	2.94	1.56	0.055	1.25964	N	0.317	0.498941	N	N
Q8S9L5	Trigger factor-like protein TIG, Chloroplastic OS=Arabidopsis thaliana (Mouse-ear cress) OX=3702 GN=TIG PE=1 SV=1	0.89	-0.16	0.208	0.681937	N	0.817	0.0877779	N	1.21	0.27	0.042	1.37675	Y	0.288	0.540608	N	N	0.88	-0.18	0.154	0.812479	N	1	0	N	1.18	0.23	0.073	1.13668	N	0.36	0.443697	N	N
Q94BY7	AT3g17930/MEB5_15 OS=Arabidopsis thaliana (Mouse-ear cress) OX=3702 GN=DAC PE=1 SV=1	0.89	-0.17	0.862	0.0644927	N	1	0	N	6.64	2.73	0.012	1.92082	Y	0.154	0.812479	N	N	0.74	-0.43	0.666	0.176526	N	1	0	N	3.49	1.8	0.084	1.07572	N	0.388	0.411168	N	N
Q9SL15	Glycine-rich protein 3 OS=Arabidopsis thaliana (Mouse-ear cress) OX=3702 GN=GRP3 PE=1 SV=1	0.89	-0.18	0.512	0.29073	N	0.949	0.0227338	N	0.64	-0.65	0.024	1.61979	Y	0.218	0.661544	N	N	0.93	-0.11	0.685	0.164309	N	1	0	N	0.75	-0.42	0.126	0.899629	N	0.462	0.335358	N	N
Q9C5N2	Transmembrane 9 superfamily member 9 OS=Arabidopsis thaliana (Mouse-ear cress) OX=3702 GN=TMN9 PE=2 SV=1	0.89	-0.17	0.628	0.20204	N	0.976	0.0105502	N	1.14	0.19	0.587	0.231362	N	0.867	0.0619809	N	N	1.09	0.12	0.724	0.140261	N	1	0	N	1.42	0.5	0.165	0.782516	N	0.527	0.278189	N	N
Q9SKP6	Triosephosphate isomerase, chloroplastic OS=Arabidopsis thaliana (Mouse-ear cress) OX=3702 GN=TIM PE=1 SV=1	0.89	-0.16	0.119	0.924453	N	0.796	0.0990869	N	1.07	0.1	0.311	0.50724	N	0.693	0.159267	N	N	0.92	-0.12	0.249	0.603801	N	1	0	N	1.1	0.14	0.177	0.752027	N	0.541	0.266803	N	N
Q680K2	Haloacid dehalogenase-like hydrolase domain-containing protein At4g39970 OS=Arabidopsis thaliana (Mouse-ear cress) OX=3702 GN=TAIR:locus:2140050 PE=2 SV=1	0.89	-0.17	0.435	0.361511	N	0.93	0.0315171	N	1.04	0.06	0.784	0.105684	N	0.953	0.0209071	N	N	0.74	-0.43	0.061	1.21467	N	1	0	N	1.21	0.27	0.217	0.66354	N	0.6	0.221849	N	N
Q940P8	T-complex protein 1 subunit beta OS=Arabidopsis thaliana (Mouse-ear cress) OX=3702 GN=CCT2 PE=1 SV=1	0.89	-0.17	0.205	0.688246	N	0.817	0.0877779	N	1.03	0.04	0.727	0.138466	N	0.937	0.0282604	N	N	1.01	0.02	0.891	0.0501223	N	1	0	N	1.12	0.16	0.218	0.661544	N	0.602	0.220404	N	N
Q93YR3	FAM10 family protein At4g22670 OS=Arabidopsis thaliana (Mouse-ear cress) OX=3702 GN=TAIR:locus:2132579 PE=1 SV=1	0.89	-0.17	0.564	0.248721	N	0.951	0.0218195	N	1.11	0.15	0.609	0.215383	N	0.878	0.0565055	N	N	1.11	0.16	0.603	0.219683	N	1	0	N	1.29	0.37	0.229	0.640165	N	0.617	0.209715	N	N
Q9FGI6	NADH dehydrogenase [ubiquinone] iron-sulfur protein 1, mitochondrial OS=Arabidopsis thaliana (Mouse-ear cress) OX=3702 GN=EMB1467 PE=1 SV=2	0.89	-0.17	0.382	0.417937	N	0.919	0.0366845	N	1.07	0.09	0.634	0.197911	N	0.884	0.0535477	N	N	1	0.01	0.977	0.0101054	N	1	0	N	0.85	-0.23	0.242	0.616185	N	0.631	0.199971	N	N
Q9LD43	Acetyl-coenzyme A carboxylase carboxyl transferase subunit alpha, chloroplastic OS=Arabidopsis thaliana (Mouse-ear cress) OX=3702 GN=CAC3 PE=1 SV=1	0.89	-0.16	0.201	0.696804	N	0.814	0.0893756	N	1.25	0.32	0.016	1.79588	Y	0.18	0.744727	N	N	1.01	0.01	0.929	0.0319843	N	1	0	N	1.11	0.15	0.247	0.607303	N	0.635	0.197226	N	N
Q9LZD3	Exocyst complex component EXO70A1 OS=Arabidopsis thaliana (Mouse-ear cress) OX=3702 GN=EXO70A1 PE=1 SV=1	0.89	-0.16	0.927	0.0329203	N	1	0	N	0.89	-0.16	0.927	0.0329203	N	0.996	0.00174066	N	N	0.94	-0.09	0.959	0.0181814	N	1	0	N	0.26	-1.94	0.278	0.555955	N	0.662	0.179142	N	N
Q9SE60	Methylenetetrahydrofolate reductase 1 OS=Arabidopsis thaliana (Mouse-ear cress) OX=3702 GN=MTHFR1 PE=1 SV=1	0.89	-0.17	0.249	0.603801	N	0.854	0.0685421	N	1.22	0.29	0.056	1.25181	N	0.337	0.47237	N	N	1	0	0.999	0.000434512	N	1	0	N	1.11	0.16	0.281	0.551294	N	0.664	0.177832	N	N
O24456	Receptor for activated C kinase 1A OS=Arabidopsis thaliana (Mouse-ear cress) OX=3702 GN=RACK1A PE=1 SV=2	0.89	-0.17	0.494	0.306273	N	0.947	0.02365	N	1.21	0.28	0.265	0.576754	N	0.654	0.184422	N	N	0.99	-0.02	0.937	0.0282604	N	1	0	N	1.18	0.24	0.337	0.47237	N	0.717	0.144481	N	N
P94072	Germin-like protein subfamily 3 member 3 OS=Arabidopsis thaliana (Mouse-ear cress) OX=3702 GN=GER3 PE=1 SV=1	0.89	-0.17	0.376	0.424812	N	0.919	0.0366845	N	0.97	-0.04	0.813	0.0899095	N	0.964	0.015923	N	N	0.9	-0.15	0.43	0.366532	N	1	0	N	1.12	0.17	0.378	0.422508	N	0.74	0.130768	N	N
O64490	Protein-synthesizing GTPase OS=Arabidopsis thaliana (Mouse-ear cress) OX=3702 GN=EIF2 GAMMA PE=1 SV=1	0.89	-0.18	0.682	0.166216	N	0.997	0.00130484	N	0.75	-0.41	0.342	0.465974	N	0.719	0.143271	N	N	1.03	0.04	0.929	0.0319843	N	1	0	N	1.23	0.3	0.49	0.309804	N	0.802	0.0958256	N	N
Q0WLC7	CBS domain-containing protein CBSCBSPB4 OS=Arabidopsis thaliana (Mouse-ear cress) OX=3702 GN=CBSCBSPB4 PE=1 SV=2	0.89	-0.16	0.564	0.248721	N	0.951	0.0218195	N	0.95	-0.08	0.773	0.111821	N	0.951	0.0218195	N	N	0.97	-0.04	0.893	0.0491485	N	1	0	N	0.88	-0.19	0.502	0.299296	N	0.805	0.0942041	N	N
Q9M236	Initiation factor 4F subunit (DUF1350) OS=Arabidopsis thaliana (Mouse-ear cress) OX=3702 GN=T18D12_110 PE=1 SV=1	0.89	-0.16	0.736	0.133122	N	1	0	N	0.96	-0.06	0.907	0.0423927	N	0.994	0.00261362	N	N	1.35	0.44	0.371	0.430626	N	1	0	N	1.23	0.3	0.533	0.273273	N	0.827	0.0824945	N	N
Q501F7	At1g21440 OS=Arabidopsis thaliana (Mouse-ear cress) OX=3702 GN=TAIR:locus:2027022 PE=1 SV=1	0.89	-0.18	0.702	0.153663	N	1	0	N	0.66	-0.6	0.202	0.694649	N	0.58	0.236572	N	N	0.51	-0.96	0.048	1.31876	Y	1	0	N	0.84	-0.25	0.589	0.229885	N	0.86	0.0655015	N	N
Q94AU3	Expressed protein OS=Arabidopsis thaliana (Mouse-ear cress) OX=3702 GN=AT2G21385 PE=1 SV=1	0.89	-0.17	0.491	0.308919	N	0.947	0.02365	N	1.28	0.36	0.163	0.787812	N	0.532	0.274088	N	N	1.1	0.13	0.598	0.223299	N	1	0	N	0.91	-0.13	0.6	0.221849	N	0.865	0.0629839	N	N
O64517	Metacaspase-4 OS=Arabidopsis thaliana (Mouse-ear cress) OX=3702 GN=AMC4 PE=1 SV=1	0.89	-0.17	0.321	0.493495	N	0.903	0.0443122	N	0.9	-0.16	0.362	0.441291	N	0.733	0.134896	N	N	0.93	-0.1	0.551	0.258848	N	1	0	N	0.95	-0.08	0.663	0.178486	N	0.902	0.0447935	N	N
Q9C5Y0	Phospholipase D delta OS=Arabidopsis thaliana (Mouse-ear cress) OX=3702 GN=PLDDELTA PE=1 SV=2	0.89	-0.17	0.739	0.131356	N	1	0	N	1.1	0.14	0.79	0.102373	N	0.955	0.0199966	N	N	1.33	0.41	0.421	0.375718	N	1	0	N	0.86	-0.22	0.668	0.175224	N	0.905	0.0433514	N	N
Q8H0U4	Transportin-1 OS=Arabidopsis thaliana (Mouse-ear cress) OX=3702 GN=TRN1 PE=1 SV=1	0.89	-0.16	0.587	0.231362	N	0.955	0.0199966	N	0.67	-0.57	0.071	1.14874	N	0.382	0.417937	N	N	1.07	0.09	0.759	0.119758	N	1	0	N	1.08	0.12	0.7	0.154902	N	0.92	0.0362122	N	N
Q93VS8	TOG domain-containing protein OS=Arabidopsis thaliana (Mouse-ear cress) OX=3702 GN=emb2734 PE=1 SV=1	0.89	-0.17	0.71	0.148742	N	1	0	N	0.98	-0.04	0.936	0.0287242	N	0.998	0.000869459	N	N	1.16	0.21	0.641	0.193142	N	1	0	N	0.91	-0.14	0.766	0.115771	N	0.954	0.0204516	N	N
Q9FIW4	Beta-glucosidase 42 OS=Arabidopsis thaliana (Mouse-ear cress) OX=3702 GN=BGLU42 PE=2 SV=1	0.89	-0.16	0.819	0.0867161	N	1	0	N	1.59	0.67	0.351	0.454693	N	0.722	0.141463	N	N	1.35	0.43	0.546	0.262807	N	1	0	N	0.88	-0.19	0.788	0.103474	N	0.962	0.0168249	N	N
O23715	Proteasome subunit alpha type-3 OS=Arabidopsis thaliana (Mouse-ear cress) OX=3702 GN=PAG1 PE=1 SV=2	0.89	-0.17	0.464	0.333482	N	0.937	0.0282604	N	0.95	-0.07	0.752	0.123782	N	0.944	0.025028	N	N	1.03	0.05	0.839	0.076238	N	1	0	N	0.96	-0.05	0.822	0.0851282	N	0.975	0.0109954	N	N
Q940G5	Glucose-6-phosphate 1-epimerase OS=Arabidopsis thaliana (Mouse-ear cress) OX=3702 GN=TAIR:locus:2117572 PE=1 SV=1	0.89	-0.17	0.731	0.136083	N	1	0	N	1	0	0.994	0.00261362	N	1	0	N	N	0.82	-0.29	0.564	0.248721	N	1	0	N	0.95	-0.07	0.89	0.05061	N	0.994	0.00261362	N	N
Q8GW20	Uncharacterized protein At5g03900, chloroplastic OS=Arabidopsis thaliana (Mouse-ear cress) OX=3702 GN=TAIR:locus:2150560 PE=2 SV=2	0.89	-0.17	0.627	0.202732	N	0.976	0.0105502	N	1.32	0.4	0.267	0.573489	N	0.655	0.183759	N	N	1.14	0.19	0.585	0.232844	N	1	0	N	0.98	-0.03	0.928	0.032452	N	1	0	N	N
Q9FYH8	MOSC domain-containing protein OS=Arabidopsis thaliana (Mouse-ear cress) OX=3702 GN=TAIR:locus:2015746 PE=1 SV=1	0.89	-0.16	0.924	0.034328	N	1	0	N	0.48	-1.06	0.535	0.271646	N	0.835	0.0783135	N	N	2.65	1.41	0.413	0.38405	N	1	0	N	1.08	0.12	0.945	0.0245682	N	1	0	N	N
O04350	Tubulin-folding cofactor A OS=Arabidopsis thaliana (Mouse-ear cress) OX=3702 GN=TFCA PE=1 SV=2	0.89	-0.16	0.68	0.167491	N	0.996	0.00174066	N	0.88	-0.18	0.647	0.189096	N	0.892	0.0496351	N	N	0.98	-0.03	0.939	0.0273344	N	1	0	N	1.02	0.03	0.949	0.0227338	N	1	0	N	N
Q56WD9	3-ketoacyl-CoA thiolase 2, peroxisomal OS=Arabidopsis thaliana (Mouse-ear cress) OX=3702 GN=PED1 PE=1 SV=2	0.9	-0.15	0.174	0.759451	N	0.813	0.0899095	N	0.64	-0.65	0	-	Y	0.001	3	Y	N	0.98	-0.04	0.74	0.130768	N	1	0	N	0.57	-0.8	0	-	Y	0	-	Y	N
Q9SJE1	Magnesium-chelatase subunit ChlD, chloroplastic OS=Arabidopsis thaliana (Mouse-ear cress) OX=3702 GN=CHLD PE=1 SV=3	0.9	-0.15	0.488	0.31158	N	0.947	0.02365	N	2.18	1.13	0	-	Y	0.003	2.52288	Y	Y	0.9	-0.15	0.482	0.316953	N	1	0	N	1.7	0.76	0.002	2.69897	Y	0.038	1.42022	Y	N
Q8LPR9	Protein TIC110, chloroplastic OS=Arabidopsis thaliana (Mouse-ear cress) OX=3702 GN=TIC110 PE=1 SV=1	0.9	-0.14	0.225	0.647817	N	0.837	0.0772745	N	1.29	0.37	0.005	2.30103	Y	0.09	1.04576	N	N	0.94	-0.08	0.479	0.319664	N	1	0	N	1.26	0.33	0.01	2	Y	0.125	0.90309	N	N
P42644	14-3-3-like protein GF14 psi OS=Arabidopsis thaliana (Mouse-ear cress) OX=3702 GN=GRF3 PE=1 SV=2	0.9	-0.16	0.609	0.215383	N	0.963	0.0163737	N	0.88	-0.19	0.539	0.268411	N	0.837	0.0772745	N	N	0.99	-0.01	0.972	0.0123337	N	1	0	N	0.57	-0.82	0.014	1.85387	Y	0.15	0.823909	N	N
Q8W4A0	Eukaryotic translation initiation factor 3 subunit M OS=Arabidopsis thaliana (Mouse-ear cress) OX=3702 GN=F14P3.15 PE=1 SV=1	0.9	-0.16	0.526	0.279014	N	0.949	0.0227338	N	1.31	0.39	0.127	0.896196	N	0.492	0.308035	N	N	1.15	0.21	0.409	0.388277	N	1	0	N	1.41	0.49	0.058	1.23657	N	0.324	0.489455	N	N
Q9ZVJ6	Annexin D4 OS=Arabidopsis thaliana (Mouse-ear cress) OX=3702 GN=ANN4 PE=1 SV=1	0.9	-0.16	0.684	0.164944	N	0.997	0.00130484	N	1.25	0.32	0.413	0.38405	N	0.764	0.116907	N	N	1.18	0.24	0.549	0.260428	N	1	0	N	1.63	0.71	0.082	1.08619	N	0.388	0.411168	N	N
Q0WT48	DnaJ protein ERDJ2A OS=Arabidopsis thaliana (Mouse-ear cress) OX=3702 GN=ERDJ2A PE=1 SV=1	0.9	-0.15	0.886	0.0525663	N	1	0	N	1.3	0.37	0.721	0.142065	N	0.935	0.0291884	N	N	1.57	0.65	0.537	0.270026	N	1	0	N	0.27	-1.88	0.085	1.07058	N	0.392	0.406714	N	N
O80840	Phosphomannomutase OS=Arabidopsis thaliana (Mouse-ear cress) OX=3702 GN=PMM PE=1 SV=1	0.9	-0.15	0.402	0.395774	N	0.921	0.0357404	N	0.89	-0.16	0.355	0.449772	N	0.727	0.138466	N	N	0.97	-0.05	0.789	0.102923	N	1	0	N	0.81	-0.31	0.087	1.06048	N	0.394	0.404504	N	N
Q9SVU5	GDSL esterase/lipase At4g28780 OS=Arabidopsis thaliana (Mouse-ear cress) OX=3702 GN=TAIR:locus:2117763 PE=2 SV=1	0.9	-0.15	0.649	0.187755	N	0.982	0.00788851	N	0.89	-0.17	0.605	0.218245	N	0.877	0.0570004	N	N	1.06	0.08	0.817	0.0877779	N	1	0	N	0.68	-0.55	0.116	0.935542	N	0.452	0.344862	N	N
F4K000	Metal-dependent protein hydrolase OS=Arabidopsis thaliana (Mouse-ear cress) OX=3702 GN=MJC20.7 PE=1 SV=1	0.9	-0.15	0.889	0.0510982	N	1	0	N	2.44	1.29	0.245	0.610834	N	0.631	0.199971	N	N	1.14	0.19	0.862	0.0644927	N	1	0	N	3.3	1.72	0.125	0.90309	N	0.462	0.335358	N	N
Q94B78	Glycine dehydrogenase (decarboxylating) 1, mitochondrial OS=Arabidopsis thaliana (Mouse-ear cress) OX=3702 GN=GLDP1 PE=1 SV=2	0.9	-0.15	0.238	0.623423	N	0.843	0.0741724	N	1.04	0.06	0.628	0.20204	N	0.881	0.0550241	N	N	0.96	-0.06	0.624	0.204815	N	1	0	N	1.13	0.18	0.166	0.779892	N	0.527	0.278189	N	N
Q9SIU0	NAD-dependent malic enzyme 1, mitochondrial OS=Arabidopsis thaliana (Mouse-ear cress) OX=3702 GN=NAD-ME1 PE=1 SV=1	0.9	-0.16	0.79	0.102373	N	1	0	N	0.5	-1	0.106	0.974694	N	0.462	0.335358	N	N	1.01	0.01	0.985	0.00656377	N	1	0	N	0.56	-0.85	0.168	0.774691	N	0.531	0.274905	N	N
Q8LDU4	Red chlorophyll catabolite reductase, chloroplastic OS=Arabidopsis thaliana (Mouse-ear cress) OX=3702 GN=RCCR PE=1 SV=2	0.9	-0.15	0.426	0.37059	N	0.928	0.032452	N	0.8	-0.32	0.104	0.982967	N	0.461	0.336299	N	N	0.85	-0.24	0.212	0.673664	N	1	0	N	0.85	-0.23	0.222	0.653647	N	0.61	0.21467	N	N
P42734	Probable cinnamyl alcohol dehydrogenase 9 OS=Arabidopsis thaliana (Mouse-ear cress) OX=3702 GN=CAD9 PE=2 SV=2	0.9	-0.15	0.281	0.551294	N	0.886	0.0525663	N	1.01	0.02	0.896	0.047692	N	0.991	0.00392635	N	N	0.97	-0.04	0.772	0.112383	N	1	0	N	1.1	0.14	0.319	0.496209	N	0.701	0.154282	N	N
Q9LJE4	Chaperonin 60 subunit beta 2, chloroplastic OS=Arabidopsis thaliana (Mouse-ear cress) OX=3702 GN=CPN60B2 PE=1 SV=1	0.9	-0.15	0.284	0.546682	N	0.888	0.051587	N	0.99	-0.01	0.927	0.0329203	N	0.996	0.00174066	N	N	0.9	-0.15	0.28	0.552842	N	1	0	N	0.91	-0.14	0.32	0.49485	N	0.701	0.154282	N	N
Q93VI3	60S ribosomal protein L17-1 OS=Arabidopsis thaliana (Mouse-ear cress) OX=3702 GN=RPL17A PE=2 SV=1	0.9	-0.15	0.425	0.371611	N	0.928	0.032452	N	0.98	-0.03	0.875	0.0579919	N	0.989	0.00480371	N	N	0.82	-0.29	0.149	0.826814	N	1	0	N	1.14	0.19	0.324	0.489455	N	0.704	0.152427	N	N
Q9SYW8	Photosystem I chlorophyll a/b-binding protein 2, chloroplastic OS=Arabidopsis thaliana (Mouse-ear cress) OX=3702 GN=LHCA2 PE=1 SV=1	0.9	-0.15	0.374	0.427128	N	0.919	0.0366845	N	0.9	-0.14	0.397	0.401209	N	0.754	0.122629	N	N	1.04	0.06	0.737	0.132533	N	1	0	N	1.12	0.17	0.331	0.480172	N	0.711	0.14813	N	N
Q9SJQ9	Fructose-bisphosphate aldolase 6, cytosolic OS=Arabidopsis thaliana (Mouse-ear cress) OX=3702 GN=FBA6 PE=1 SV=1	0.9	-0.15	0.649	0.187755	N	0.983	0.00744648	N	0.67	-0.57	0.087	1.06048	N	0.427	0.369572	N	N	0.87	-0.21	0.523	0.281498	N	1	0	N	0.81	-0.31	0.346	0.460924	N	0.724	0.140261	N	N
Q9SCK3	Chloroplastic import inner membrane translocase subunit HP30-1 OS=Arabidopsis thaliana (Mouse-ear cress) OX=3702 GN=HP30-1 PE=1 SV=1	0.9	-0.15	0.839	0.076238	N	1	0	N	0.99	-0.01	0.984	0.0070049	N	1	0	N	N	0.77	-0.38	0.615	0.211125	N	1	0	N	1.62	0.7	0.355	0.449772	N	0.729	0.137272	N	N
O22229	NADPH-dependent thioredoxin reductase 3 OS=Arabidopsis thaliana (Mouse-ear cress) OX=3702 GN=NTRC PE=1 SV=2	0.9	-0.16	0.386	0.413413	N	0.919	0.0366845	N	0.91	-0.13	0.457	0.340084	N	0.792	0.101275	N	N	0.93	-0.11	0.537	0.270026	N	1	0	N	0.89	-0.16	0.377	0.423659	N	0.74	0.130768	N	N
Q38885	Preprotein translocase subunit SCY1, chloroplastic OS=Arabidopsis thaliana (Mouse-ear cress) OX=3702 GN=SCY1 PE=1 SV=2	0.9	-0.15	0.318	0.497573	N	0.903	0.0443122	N	0.96	-0.05	0.727	0.138466	N	0.937	0.0282604	N	N	0.98	-0.03	0.849	0.0710923	N	1	0	N	0.91	-0.13	0.378	0.422508	N	0.74	0.130768	N	N
Q9FJX3	Mitochondrial outer membrane protein porin 2 OS=Arabidopsis thaliana (Mouse-ear cress) OX=3702 GN=VDAC2 PE=1 SV=1	0.9	-0.15	0.575	0.240332	N	0.952	0.0213631	N	0.78	-0.35	0.186	0.730487	N	0.56	0.251812	N	N	0.9	-0.15	0.568	0.245652	N	1	0	N	0.85	-0.23	0.383	0.416801	N	0.744	0.128427	N	N
Q9SKZ3	40S ribosomal protein S12-2 OS=Arabidopsis thaliana (Mouse-ear cress) OX=3702 GN=RPS12C PE=1 SV=1	0.9	-0.15	0.523	0.281498	N	0.949	0.0227338	N	1.03	0.04	0.852	0.0695604	N	0.984	0.0070049	N	N	0.95	-0.08	0.728	0.137869	N	1	0	N	1.14	0.19	0.409	0.388277	N	0.763	0.117475	N	N
Q940J9	Probable methyltransferase PMT8 OS=Arabidopsis thaliana (Mouse-ear cress) OX=3702 GN=TAIR:locus:2018329 PE=2 SV=1	0.9	-0.16	0.764	0.116907	N	1	0	N	1.56	0.64	0.238	0.623423	N	0.623	0.205512	N	N	0.79	-0.33	0.535	0.271646	N	1	0	N	1.34	0.42	0.43	0.366532	N	0.773	0.111821	N	N
Q8RV79	Cytosolic sulfotransferase 11 OS=Arabidopsis thaliana (Mouse-ear cress) OX=3702 GN=SOT11 PE=2 SV=1	0.9	-0.15	0.902	0.0447935	N	1	0	N	5.55	2.47	0.059	1.22915	N	0.34	0.468521	N	N	1.07	0.1	0.935	0.0291884	N	1	0	N	1.81	0.85	0.494	0.306273	N	0.802	0.0958256	N	N
Q9SEU8	Thioredoxin M2, chloroplastic OS=Arabidopsis thaliana (Mouse-ear cress) OX=3702 GN=TRXM2 PE=1 SV=2	0.9	-0.16	0.497	0.303644	N	0.947	0.02365	N	1.11	0.15	0.518	0.28567	N	0.826	0.08302	N	N	0.92	-0.12	0.6	0.221849	N	1	0	N	1.09	0.13	0.588	0.230623	N	0.86	0.0655015	N	N
Q9SIZ2	Eukaryotic translation initiation factor 2 subunit alpha homolog OS=Arabidopsis thaliana (Mouse-ear cress) OX=3702 GN=TAIR:locus:2063093 PE=1 SV=2	0.9	-0.15	0.685	0.164309	N	0.998	0.000869459	N	1.14	0.19	0.601	0.221126	N	0.874	0.0584886	N	N	1.11	0.16	0.667	0.175874	N	1	0	N	0.88	-0.19	0.604	0.218963	N	0.867	0.0619809	N	N
Q9SW96	Asparagine--tRNA ligase, cytoplasmic 1 OS=Arabidopsis thaliana (Mouse-ear cress) OX=3702 GN=SYNC1 PE=1 SV=1	0.9	-0.15	0.551	0.258848	N	0.951	0.0218195	N	1.01	0.01	0.965	0.0154727	N	1	0	N	N	0.99	-0.01	0.969	0.0136762	N	1	0	N	1.08	0.11	0.662	0.179142	N	0.902	0.0447935	N	N
P27140	Beta carbonic anhydrase 1, chloroplastic OS=Arabidopsis thaliana (Mouse-ear cress) OX=3702 GN=BCA1 PE=1 SV=2	0.9	-0.15	0.133	0.876148	N	0.796	0.0990869	N	1	0	0.972	0.0123337	N	1	0	N	N	0.94	-0.09	0.359	0.444906	N	1	0	N	1.03	0.04	0.668	0.175224	N	0.905	0.0433514	N	N
O80837	Remorin OS=Arabidopsis thaliana (Mouse-ear cress) OX=3702 GN=DBP PE=1 SV=1	0.9	-0.16	0.544	0.264401	N	0.949	0.0227338	N	0.85	-0.24	0.35	0.455932	N	0.722	0.141463	N	N	1.06	0.09	0.737	0.132533	N	1	0	N	0.93	-0.1	0.683	0.165579	N	0.914	0.0390538	N	N
Q39231	Sucrose transport protein SUC2 OS=Arabidopsis thaliana (Mouse-ear cress) OX=3702 GN=SUC2 PE=1 SV=2	0.9	-0.15	0.482	0.316953	N	0.946	0.0241089	N	1.08	0.11	0.613	0.21254	N	0.879	0.0560111	N	N	0.99	-0.01	0.971	0.0127808	N	1	0	N	1.05	0.07	0.728	0.137869	N	0.937	0.0282604	N	N
Q39230	Serine--tRNA ligase, cytoplasmic OS=Arabidopsis thaliana (Mouse-ear cress) OX=3702 GN=TAIR:locus:2146400 PE=1 SV=1	0.9	-0.15	0.404	0.393619	N	0.921	0.0357404	N	0.95	-0.08	0.667	0.175874	N	0.906	0.0428718	N	N	0.9	-0.15	0.422	0.374688	N	1	0	N	0.97	-0.05	0.796	0.0990869	N	0.966	0.0150229	N	N
Q9SJ67	At2g35830/F11F19.26 OS=Arabidopsis thaliana (Mouse-ear cress) OX=3702 GN=TAIR:locus:2039305 PE=1 SV=2	0.9	-0.15	0.526	0.279014	N	0.949	0.0227338	N	1.12	0.16	0.493	0.307153	N	0.813	0.0899095	N	N	0.82	-0.28	0.226	0.645892	N	1	0	N	1.04	0.06	0.808	0.0925886	N	0.968	0.0141246	N	N
Q56Y11	Dehydrodolichyl diphosphate synthase 2 OS=Arabidopsis thaliana (Mouse-ear cress) OX=3702 GN=TAIR:locus:2178823 PE=2 SV=2	0.9	-0.15	0.898	0.0467237	N	1	0	N	0.53	-0.91	0.448	0.348722	N	0.784	0.105684	N	N	1.24	0.31	0.795	0.0996329	N	1	0	N	0.87	-0.2	0.87	0.0604807	N	0.992	0.00348833	N	N
Q9M1R2	Proline--tRNA ligase, cytoplasmic OS=Arabidopsis thaliana (Mouse-ear cress) OX=3702 GN=TAIR:locus:2098053 PE=1 SV=1	0.9	-0.14	0.329	0.482804	N	0.903	0.0443122	N	1.12	0.16	0.278	0.555955	N	0.663	0.178486	N	N	0.99	-0.01	0.923	0.0347983	N	1	0	N	1.01	0.02	0.9	0.0457575	N	0.995	0.00217692	N	N
F4J1U2	DUF3598 domain-containing protein OS=Arabidopsis thaliana (Mouse-ear cress) OX=3702 GN=AT3G29185 PE=1 SV=1	0.91	-0.14	0.526	0.279014	N	0.949	0.0227338	N	1.86	0.9	0.001	3	Y	0.017	1.76955	Y	N	1.03	0.04	0.866	0.0624821	N	1	0	N	1.65	0.72	0.003	2.52288	Y	0.059	1.22915	N	N
P25851	Fructose-1,6-bisphosphatase 1, chloroplastic OS=Arabidopsis thaliana (Mouse-ear cress) OX=3702 GN=CFBP1 PE=1 SV=2	0.91	-0.13	0.233	0.632644	N	0.84	0.0757207	N	1.18	0.24	0.039	1.40894	Y	0.279	0.554396	N	N	0.93	-0.1	0.349	0.457175	N	1	0	N	1.24	0.31	0.01	2	Y	0.127	0.896196	N	N
Q9SQT8	Bifunctional 3-dehydroquinate dehydratase/shikimate dehydrogenase, chloroplastic OS=Arabidopsis thaliana (Mouse-ear cress) OX=3702 GN=EMB3004 PE=1 SV=1	0.91	-0.13	0.425	0.371611	N	0.928	0.032452	N	1.5	0.59	0.002	2.69897	Y	0.049	1.3098	Y	N	1.02	0.02	0.896	0.047692	N	1	0	N	1.34	0.42	0.018	1.74473	Y	0.17	0.769551	N	N
Q9M9S3	Single-stranded DNA-binding protein WHY1, chloroplastic OS=Arabidopsis thaliana (Mouse-ear cress) OX=3702 GN=WHY1 PE=1 SV=1	0.91	-0.14	0.514	0.289037	N	0.949	0.0227338	N	1.14	0.19	0.374	0.427128	N	0.743	0.129011	N	N	0.98	-0.03	0.88	0.0555173	N	1	0	N	1.35	0.43	0.056	1.25181	N	0.318	0.497573	N	N
Q8S4F6	Sulfoquinovosyl transferase SQD2 OS=Arabidopsis thaliana (Mouse-ear cress) OX=3702 GN=SQD2 PE=1 SV=1	0.91	-0.14	0.732	0.135489	N	1	0	N	1.45	0.54	0.186	0.730487	N	0.56	0.251812	N	N	0.81	-0.3	0.451	0.345823	N	1	0	N	1.72	0.78	0.062	1.20761	N	0.332	0.478862	N	N
Q93VH9	40S ribosomal protein S4-1 OS=Arabidopsis thaliana (Mouse-ear cress) OX=3702 GN=RPS4A PE=2 SV=1	0.91	-0.13	0.602	0.220404	N	0.962	0.0168249	N	1.36	0.45	0.087	1.06048	N	0.427	0.369572	N	N	1.03	0.04	0.886	0.0525663	N	1	0	N	1.35	0.43	0.101	0.995679	N	0.424	0.372634	N	N
O80526	ATP-citrate synthase alpha chain protein 3 OS=Arabidopsis thaliana (Mouse-ear cress) OX=3702 GN=ACLA-3 PE=2 SV=1	0.91	-0.14	0.715	0.145694	N	1	0	N	1.03	0.04	0.905	0.0433514	N	0.993	0.00305075	N	N	0.73	-0.46	0.226	0.645892	N	1	0	N	1.39	0.48	0.207	0.68403	N	0.586	0.232102	N	N
Q03509	Calmodulin-6 OS=Arabidopsis thaliana (Mouse-ear cress) OX=3702 GN=CAM6 PE=1 SV=2	0.91	-0.14	0.279	0.554396	N	0.886	0.0525663	N	0.94	-0.08	0.509	0.293282	N	0.822	0.0851282	N	N	0.86	-0.22	0.101	0.995679	N	1	0	N	1.12	0.16	0.209	0.679854	N	0.588	0.230623	N	N
Q94F00	Phosphatase IMPL1, chloroplastic OS=Arabidopsis thaliana (Mouse-ear cress) OX=3702 GN=IMPL1 PE=1 SV=2	0.91	-0.14	0.52	0.283997	N	0.949	0.0227338	N	0.72	-0.48	0.035	1.45593	Y	0.268	0.571865	N	N	1.02	0.03	0.898	0.0467237	N	1	0	N	0.83	-0.26	0.226	0.645892	N	0.613	0.21254	N	N
P46421	Glutathione S-transferase U5 OS=Arabidopsis thaliana (Mouse-ear cress) OX=3702 GN=GSTU5 PE=2 SV=1	0.91	-0.14	0.34	0.468521	N	0.903	0.0443122	N	1.07	0.1	0.487	0.312471	N	0.813	0.0899095	N	N	0.86	-0.21	0.165	0.782516	N	1	0	N	1.13	0.18	0.237	0.625252	N	0.627	0.202732	N	N
O23254	Serine hydroxymethyltransferase 4 OS=Arabidopsis thaliana (Mouse-ear cress) OX=3702 GN=SHM4 PE=1 SV=1	0.91	-0.13	0.221	0.655608	N	0.833	0.079355	N	1.03	0.04	0.679	0.16813	N	0.915	0.0385789	N	N	0.96	-0.06	0.577	0.238824	N	1	0	N	1.09	0.12	0.266	0.575118	N	0.653	0.185087	N	N
Q9ZTW3	Vesicle-associated membrane protein 721 OS=Arabidopsis thaliana (Mouse-ear cress) OX=3702 GN=VAMP721 PE=2 SV=1	0.91	-0.14	0.531	0.274905	N	0.949	0.0227338	N	1.25	0.32	0.151	0.821023	N	0.519	0.284833	N	N	1.05	0.07	0.749	0.125518	N	1	0	N	0.86	-0.22	0.312	0.505845	N	0.697	0.156767	N	N
Q9C6B3	Gamma carbonic anhydrase 2, mitochondrial OS=Arabidopsis thaliana (Mouse-ear cress) OX=3702 GN=GAMMACA2 PE=1 SV=1	0.91	-0.13	0.588	0.230623	N	0.956	0.0195421	N	1.02	0.02	0.924	0.034328	N	0.996	0.00174066	N	N	1.09	0.12	0.614	0.211832	N	1	0	N	0.84	-0.24	0.327	0.485452	N	0.707	0.150581	N	N
P42770	Glutathione reductase, chloroplastic OS=Arabidopsis thaliana (Mouse-ear cress) OX=3702 GN=EMB2360 PE=2 SV=1	0.91	-0.14	0.531	0.274905	N	0.949	0.0227338	N	1.34	0.42	0.074	1.13077	N	0.395	0.403403	N	N	1.02	0.03	0.902	0.0447935	N	1	0	N	1.16	0.21	0.358	0.446117	N	0.732	0.135489	N	N
O48549	40S ribosomal protein S6-1 OS=Arabidopsis thaliana (Mouse-ear cress) OX=3702 GN=RPS6A PE=1 SV=2	0.91	-0.14	0.464	0.333482	N	0.937	0.0282604	N	1.04	0.06	0.771	0.112946	N	0.949	0.0227338	N	N	0.86	-0.22	0.262	0.581699	N	1	0	N	1.12	0.16	0.41	0.387216	N	0.763	0.117475	N	N
Q9SKI0	AAI domain-containing protein OS=Arabidopsis thaliana (Mouse-ear cress) OX=3702 GN=TAIR:locus:2041927 PE=1 SV=1	0.91	-0.14	0.506	0.295849	N	0.949	0.0227338	N	0.88	-0.19	0.361	0.442493	N	0.731	0.136083	N	N	0.98	-0.03	0.871	0.0599818	N	1	0	N	1.11	0.15	0.464	0.333482	N	0.788	0.103474	N	N
P20115	Citrate synthase 4, mitochondrial OS=Arabidopsis thaliana (Mouse-ear cress) OX=3702 GN=CSY4 PE=1 SV=3	0.91	-0.14	0.62	0.207608	N	0.972	0.0123337	N	0.91	-0.13	0.621	0.206908	N	0.88	0.0555173	N	N	0.89	-0.17	0.527	0.278189	N	1	0	N	0.87	-0.2	0.47	0.327902	N	0.79	0.102373	N	N
O24412	26S proteasome non-ATPase regulatory subunit 7 homolog A OS=Arabidopsis thaliana (Mouse-ear cress) OX=3702 GN=RPN8A PE=1 SV=1	0.91	-0.14	0.878	0.0565055	N	1	0	N	1.09	0.12	0.892	0.0496351	N	0.99	0.00436481	N	N	1.11	0.15	0.868	0.0614803	N	1	0	N	1.48	0.57	0.539	0.268411	N	0.827	0.0824945	N	N
Q9SI20	Elongation factor 1-delta 2 OS=Arabidopsis thaliana (Mouse-ear cress) OX=3702 GN=TAIR:locus:2053144 PE=1 SV=1	0.91	-0.14	0.688	0.162412	N	0.998	0.000869459	N	0.94	-0.09	0.793	0.100727	N	0.956	0.0195421	N	N	0.88	-0.18	0.609	0.215383	N	1	0	N	0.86	-0.21	0.543	0.2652	N	0.828	0.0819697	N	N
Q9LMK7	Ran-binding protein 1 homolog a OS=Arabidopsis thaliana (Mouse-ear cress) OX=3702 GN=RANBP1A PE=1 SV=1	0.91	-0.14	0.607	0.216811	N	0.963	0.0163737	N	0.82	-0.29	0.281	0.551294	N	0.664	0.177832	N	N	0.95	-0.08	0.758	0.120331	N	1	0	N	1.12	0.16	0.548	0.261219	N	0.829	0.0814455	N	N
Q9T0A4	NAD(P)H-quinone oxidoreductase subunit S, chloroplastic OS=Arabidopsis thaliana (Mouse-ear cress) OX=3702 GN=ndhS PE=1 SV=1	0.91	-0.13	0.594	0.226214	N	0.958	0.0186345	N	0.95	-0.07	0.782	0.106793	N	0.953	0.0209071	N	N	0.88	-0.19	0.451	0.345823	N	1	0	N	1.1	0.14	0.579	0.237321	N	0.852	0.0695604	N	N
O04151	Calreticulin-1 OS=Arabidopsis thaliana (Mouse-ear cress) OX=3702 GN=CRT1 PE=1 SV=1	0.91	-0.14	0.646	0.189767	N	0.982	0.00788851	N	1.1	0.13	0.667	0.175874	N	0.906	0.0428718	N	N	0.82	-0.29	0.351	0.454693	N	1	0	N	1.12	0.16	0.598	0.223299	N	0.865	0.0629839	N	N
O64750	Protein PHOTOSYSTEM I ASSEMBLY 2, chloroplastic OS=Arabidopsis thaliana (Mouse-ear cress) OX=3702 GN=PSA2 PE=1 SV=1	0.91	-0.13	0.951	0.0218195	N	1	0	N	1.16	0.21	0.92	0.0362122	N	0.994	0.00261362	N	N	2.56	1.35	0.516	0.28735	N	1	0	N	0.52	-0.93	0.654	0.184422	N	0.897	0.0472076	N	N
Q9LM02	Cycloartenol-C-24-methyltransferase OS=Arabidopsis thaliana (Mouse-ear cress) OX=3702 GN=SMT1 PE=1 SV=1	0.91	-0.14	0.898	0.0467237	N	1	0	N	0.38	-1.38	0.215	0.667562	N	0.593	0.226945	N	N	0.88	-0.18	0.866	0.0624821	N	1	0	N	0.77	-0.37	0.733	0.134896	N	0.939	0.0273344	N	N
Q9CA59	NAP1-related protein 1 OS=Arabidopsis thaliana (Mouse-ear cress) OX=3702 GN=NRP1 PE=1 SV=1	0.91	-0.14	0.904	0.0438316	N	1	0	N	0.3	-1.72	0.157	0.8041	N	0.526	0.279014	N	N	0.65	-0.62	0.603	0.219683	N	1	0	N	1.31	0.39	0.742	0.129596	N	0.944	0.025028	N	N
Q8GYN9	1,4-dihydroxy-2-naphthoyl-CoA synthase, peroxisomal OS=Arabidopsis thaliana (Mouse-ear cress) OX=3702 GN=MENB PE=1 SV=2	0.91	-0.13	0.671	0.173277	N	0.991	0.00392635	N	0.83	-0.27	0.382	0.417937	N	0.747	0.126679	N	N	1.21	0.27	0.384	0.415669	N	1	0	N	0.94	-0.09	0.761	0.118615	N	0.95	0.0222764	N	N
P31169	Stress-induced protein KIN2 OS=Arabidopsis thaliana (Mouse-ear cress) OX=3702 GN=KIN2 PE=2 SV=1	0.91	-0.13	0.717	0.144481	N	1	0	N	0.99	-0.02	0.962	0.0168249	N	1	0	N	N	0.94	-0.09	0.809	0.0920515	N	1	0	N	1.07	0.1	0.788	0.103474	N	0.962	0.0168249	N	N
P42759	Dehydrin ERD10 OS=Arabidopsis thaliana (Mouse-ear cress) OX=3702 GN=ERD10 PE=1 SV=1	0.91	-0.13	0.58	0.236572	N	0.953	0.0209071	N	0.9	-0.16	0.518	0.28567	N	0.826	0.08302	N	N	0.67	-0.58	0.024	1.61979	Y	1	0	N	1.04	0.06	0.798	0.0979971	N	0.966	0.0150229	N	N
Q9C8G5	CSC1-like protein ERD4 OS=Arabidopsis thaliana (Mouse-ear cress) OX=3702 GN=ERD4 PE=1 SV=1	0.91	-0.13	0.379	0.421361	N	0.919	0.0366845	N	0.92	-0.12	0.424	0.372634	N	0.774	0.111259	N	N	0.92	-0.12	0.428	0.368556	N	1	0	N	0.97	-0.04	0.8	0.09691	N	0.966	0.0150229	N	N
Q7DLR9	Proteasome subunit beta type-4 OS=Arabidopsis thaliana (Mouse-ear cress) OX=3702 GN=PBG1 PE=1 SV=2	0.91	-0.14	0.443	0.353596	N	0.93	0.0315171	N	0.82	-0.29	0.124	0.906578	N	0.487	0.312471	N	N	0.9	-0.15	0.408	0.38934	N	1	0	N	1.03	0.04	0.829	0.0814455	N	0.977	0.0101054	N	N
Q9C920	3-deoxy-manno-octulosonate cytidylyltransferase, mitochondrial OS=Arabidopsis thaliana (Mouse-ear cress) OX=3702 GN=KDSB PE=1 SV=1	0.91	-0.13	0.945	0.0245682	N	1	0	N	0.91	-0.14	0.94	0.0268721	N	0.998	0.000869459	N	N	4.12	2.04	0.295	0.530178	N	1	0	N	1.25	0.32	0.869	0.0609802	N	0.992	0.00348833	N	N
P59224	40S ribosomal protein S13-2 OS=Arabidopsis thaliana (Mouse-ear cress) OX=3702 GN=RPS13B PE=2 SV=1	0.91	-0.14	0.923	0.0347983	N	1	0	N	1.01	0.02	0.99	0.00436481	N	1	0	N	N	0.17	-2.55	0.092	1.03621	N	1	0	N	1.13	0.17	0.906	0.0428718	N	0.995	0.00217692	N	N
Q38854	1-deoxy-D-xylulose-5-phosphate synthase, chloroplastic OS=Arabidopsis thaliana (Mouse-ear cress) OX=3702 GN=DXS PE=1 SV=2	0.91	-0.13	0.911	0.0404816	N	1	0	N	1	0	1	0	N	1	0	N	N	2.3	1.2	0.32	0.49485	N	1	0	N	1	0	1	0	N	1	0	N	N
Q9LUT2	S-adenosylmethionine synthase 4 OS=Arabidopsis thaliana (Mouse-ear cress) OX=3702 GN=METK4 PE=1 SV=1	0.92	-0.12	0.565	0.247952	N	0.951	0.0218195	N	3.77	1.91	0	-	Y	0	-	Y	Y	0.97	-0.05	0.814	0.0893756	N	1	0	N	5.48	2.45	0	-	Y	0	-	Y	Y
Q9C5Z3	Eukaryotic translation initiation factor 3 subunit E OS=Arabidopsis thaliana (Mouse-ear cress) OX=3702 GN=TIF3E1 PE=1 SV=1	0.92	-0.12	0.542	0.266001	N	0.949	0.0227338	N	1.25	0.33	0.106	0.974694	N	0.462	0.335358	N	N	0.99	-0.01	0.944	0.025028	N	1	0	N	1.49	0.58	0.007	2.1549	Y	0.105	0.978811	N	N
O22886	Uroporphyrinogen decarboxylase 2, chloroplastic OS=Arabidopsis thaliana (Mouse-ear cress) OX=3702 GN=HEME2 PE=2 SV=1	0.92	-0.12	0.373	0.428291	N	0.919	0.0366845	N	1.22	0.29	0.041	1.38722	Y	0.285	0.545155	N	N	0.85	-0.24	0.089	1.05061	N	1	0	N	1.26	0.33	0.021	1.67778	Y	0.187	0.728158	N	N
O22860	60S ribosomal protein L38 OS=Arabidopsis thaliana (Mouse-ear cress) OX=3702 GN=RPL38B PE=3 SV=1	0.92	-0.13	0.823	0.0846002	N	1	0	N	2.37	1.24	0.037	1.4318	Y	0.272	0.565431	N	N	1.02	0.03	0.955	0.0199966	N	1	0	N	2.35	1.23	0.039	1.40894	Y	0.27	0.568636	N	N
Q9SHG8	At1g17100 OS=Arabidopsis thaliana (Mouse-ear cress) OX=3702 GN=AtHBP1 PE=1 SV=1	0.92	-0.12	0.498	0.302771	N	0.947	0.02365	N	0.81	-0.31	0.094	1.02687	N	0.441	0.355561	N	N	0.98	-0.03	0.876	0.0574959	N	1	0	N	0.79	-0.34	0.066	1.18046	N	0.343	0.464706	N	N
Q93ZY6	W2 domain-containing protein OS=Arabidopsis thaliana (Mouse-ear cress) OX=3702 GN=TAIR:locus:2200400 PE=1 SV=1	0.92	-0.13	0.923	0.0347983	N	1	0	N	0.54	-0.9	0.488	0.31158	N	0.813	0.0899095	N	N	0.58	-0.78	0.547	0.262013	N	1	0	N	4.67	2.22	0.097	1.01323	N	0.415	0.381952	N	N
F4JY76	Eukaryotic translation initiation factor 3 subunit L OS=Arabidopsis thaliana (Mouse-ear cress) OX=3702 GN=TAIR:locus:504955153 PE=1 SV=1	0.92	-0.12	0.554	0.25649	N	0.951	0.0218195	N	1.09	0.12	0.545	0.263603	N	0.84	0.0757207	N	N	0.89	-0.16	0.421	0.375718	N	1	0	N	1.22	0.29	0.15	0.823909	N	0.506	0.295849	N	N
Q9LR64	Photosystem II repair protein PSB27-H1, chloroplastic OS=Arabidopsis thaliana (Mouse-ear cress) OX=3702 GN=PSB27-1 PE=1 SV=1	0.92	-0.13	0.696	0.157391	N	1	0	N	0.84	-0.25	0.44	0.356547	N	0.783	0.106238	N	N	0.86	-0.23	0.487	0.312471	N	1	0	N	0.74	-0.44	0.187	0.728158	N	0.555	0.255707	N	N
Q9FVR6	Uncharacterized protein At1g32220, chloroplastic OS=Arabidopsis thaliana (Mouse-ear cress) OX=3702 GN=TAIR:locus:2031710 PE=1 SV=1	0.92	-0.13	0.546	0.262807	N	0.949	0.0227338	N	1.07	0.09	0.66	0.180456	N	0.903	0.0443122	N	N	0.76	-0.4	0.064	1.19382	N	1	0	N	0.87	-0.21	0.32	0.49485	N	0.701	0.154282	N	N
P93028	Ubiquitin-activating enzyme E1 1 OS=Arabidopsis thaliana (Mouse-ear cress) OX=3702 GN=UBA1 PE=1 SV=1	0.92	-0.13	0.544	0.264401	N	0.949	0.0227338	N	1.41	0.49	0.027	1.56864	Y	0.229	0.640165	N	N	1.06	0.09	0.677	0.169411	N	1	0	N	1.14	0.19	0.371	0.430626	N	0.739	0.131356	N	N
Q9SV68	Chloroplast envelope quinone oxidoreductase homolog OS=Arabidopsis thaliana (Mouse-ear cress) OX=3702 GN=CEQORH PE=1 SV=1	0.92	-0.12	0.594	0.226214	N	0.958	0.0186345	N	1.01	0.01	0.955	0.0199966	N	1	0	N	N	1.03	0.04	0.869	0.0609802	N	1	0	N	1.15	0.2	0.389	0.41005	N	0.748	0.126098	N	N
P56760	ATP synthase subunit c, chloroplastic OS=Arabidopsis thaliana (Mouse-ear cress) OX=3702 GN=atpH PE=3 SV=1	0.92	-0.12	0.666	0.176526	N	0.99	0.00436481	N	1.16	0.21	0.432	0.364516	N	0.778	0.10902	N	N	1.12	0.16	0.544	0.264401	N	1	0	N	1.14	0.19	0.469	0.328827	N	0.788	0.103474	N	N
O03042	Ribulose bisphosphate carboxylase large chain OS=Arabidopsis thaliana (Mouse-ear cress) OX=3702 GN=rbcL PE=1 SV=1	0.92	-0.12	0.29	0.537602	N	0.889	0.0510982	N	1.06	0.09	0.43	0.366532	N	0.777	0.109579	N	N	0.91	-0.13	0.223	0.651695	N	1	0	N	1.06	0.08	0.473	0.325139	N	0.793	0.100727	N	N
Q94AR8	3-isopropylmalate dehydratase large subunit, chloroplastic OS=Arabidopsis thaliana (Mouse-ear cress) OX=3702 GN=IIL1 PE=1 SV=1	0.92	-0.13	0.517	0.286509	N	0.949	0.0227338	N	1.13	0.18	0.375	0.425969	N	0.744	0.128427	N	N	1.05	0.07	0.712	0.14752	N	1	0	N	1.1	0.13	0.5	0.30103	N	0.805	0.0942041	N	N
F4JLK2	Probable sucrose-phosphate synthase 4 OS=Arabidopsis thaliana (Mouse-ear cress) OX=3702 GN=SPS4 PE=1 SV=1	0.92	-0.11	0.955	0.0199966	N	1	0	N	13.2	3.72	0.08	1.09691	N	0.407	0.390406	N	N	0.37	-1.44	0.483	0.316053	N	1	0	N	2.6	1.38	0.501	0.300162	N	0.805	0.0942041	N	N
Q0WLB5	Clathrin heavy chain 2 OS=Arabidopsis thaliana (Mouse-ear cress) OX=3702 GN=CHC2 PE=1 SV=1	0.92	-0.12	0.515	0.288193	N	0.949	0.0227338	N	0.97	-0.05	0.802	0.0958256	N	0.959	0.0181814	N	N	0.82	-0.28	0.148	0.829738	N	1	0	N	1.09	0.12	0.515	0.288193	N	0.815	0.0888424	N	N
Q9LXJ0	Cell division protein FtsZ homolog 2-2, chloroplastic OS=Arabidopsis thaliana (Mouse-ear cress) OX=3702 GN=FTSZ2-2 PE=1 SV=1	0.92	-0.12	0.533	0.273273	N	0.949	0.0227338	N	1.05	0.07	0.725	0.139662	N	0.936	0.0287242	N	N	1.01	0.01	0.968	0.0141246	N	1	0	N	0.92	-0.12	0.515	0.288193	N	0.815	0.0888424	N	N
P21216	Soluble inorganic pyrophosphatase 2 OS=Arabidopsis thaliana (Mouse-ear cress) OX=3702 GN=PPA2 PE=2 SV=2	0.92	-0.13	0.911	0.0404816	N	1	0	N	0.18	-2.47	0.04	1.39794	Y	0.284	0.546682	N	N	0.86	-0.22	0.843	0.0741724	N	1	0	N	0.65	-0.63	0.578	0.238072	N	0.852	0.0695604	N	N
Q9LVT8	RGG repeats nuclear RNA binding protein C OS=Arabidopsis thaliana (Mouse-ear cress) OX=3702 GN=RGGC PE=1 SV=1	0.92	-0.13	0.473	0.325139	N	0.94	0.0268721	N	1.15	0.21	0.251	0.600326	N	0.637	0.195861	N	N	1.01	0.02	0.928	0.032452	N	1	0	N	1.06	0.09	0.626	0.203426	N	0.881	0.0550241	N	N
Q07356	15-cis-phytoene desaturase, chloroplastic/chromoplastic OS=Arabidopsis thaliana (Mouse-ear cress) OX=3702 GN=PDS PE=1 SV=1	0.92	-0.12	0.773	0.111821	N	1	0	N	1.37	0.46	0.293	0.533132	N	0.676	0.170053	N	N	0.89	-0.17	0.696	0.157391	N	1	0	N	0.88	-0.19	0.655	0.183759	N	0.897	0.0472076	N	N
Q9M2D8	Uncharacterized protein At3g61260 OS=Arabidopsis thaliana (Mouse-ear cress) OX=3702 GN=TAIR:locus:2098921 PE=1 SV=1	0.92	-0.12	0.535	0.271646	N	0.949	0.0227338	N	0.83	-0.26	0.185	0.732828	N	0.56	0.251812	N	N	0.84	-0.25	0.209	0.679854	N	1	0	N	0.96	-0.06	0.746	0.127261	N	0.945	0.0245682	N	N
Q8LBK6	Monothiol glutaredoxin-S15, mitochondrial OS=Arabidopsis thaliana (Mouse-ear cress) OX=3702 GN=GRXS15 PE=1 SV=2	0.92	-0.11	0.901	0.0452752	N	1	0	N	0.72	-0.47	0.609	0.215383	N	0.878	0.0565055	N	N	0.03	-4.94	0	-	Y	0.091	1.04096	N	0.83	-0.28	0.761	0.118615	N	0.95	0.0222764	N	N
P31265	Translationally-controlled tumor protein 1 OS=Arabidopsis thaliana (Mouse-ear cress) OX=3702 GN=TCTP1 PE=1 SV=2	0.92	-0.12	0.599	0.222573	N	0.962	0.0168249	N	0.79	-0.33	0.166	0.779892	N	0.535	0.271646	N	N	0.97	-0.05	0.839	0.076238	N	1	0	N	0.95	-0.07	0.775	0.110698	N	0.958	0.0186345	N	N
Q9SUI6	Photosystem I reaction center subunit VI-2, chloroplastic OS=Arabidopsis thaliana (Mouse-ear cress) OX=3702 GN=PSAH2 PE=2 SV=1	0.92	-0.13	0.335	0.474955	N	0.903	0.0443122	N	0.86	-0.22	0.095	1.02228	N	0.442	0.354578	N	N	0.9	-0.15	0.246	0.609065	N	1	0	N	0.98	-0.03	0.795	0.0996329	N	0.966	0.0150229	N	N
Q940J8	Pectin acetylesterase 7 OS=Arabidopsis thaliana (Mouse-ear cress) OX=3702 GN=PAE7 PE=2 SV=1	0.92	-0.12	0.713	0.14691	N	1	0	N	1.02	0.03	0.939	0.0273344	N	0.998	0.000869459	N	N	1.16	0.22	0.517	0.286509	N	1	0	N	1.06	0.08	0.81	0.091515	N	0.968	0.0141246	N	N
Q9LTR9	Glycylpeptide N-tetradecanoyltransferase 1 OS=Arabidopsis thaliana (Mouse-ear cress) OX=3702 GN=NMT1 PE=1 SV=2	0.92	-0.12	0.699	0.155523	N	1	0	N	1.06	0.08	0.783	0.106238	N	0.953	0.0209071	N	N	1.21	0.28	0.365	0.437707	N	1	0	N	1.05	0.07	0.82	0.0861861	N	0.974	0.011441	N	N
Q56ZI2	Patellin-2 OS=Arabidopsis thaliana (Mouse-ear cress) OX=3702 GN=PATL2 PE=1 SV=2	0.92	-0.13	0.208	0.681937	N	0.817	0.0877779	N	0.93	-0.11	0.274	0.562249	N	0.66	0.180456	N	N	0.92	-0.12	0.223	0.651695	N	1	0	N	0.99	-0.02	0.875	0.0579919	N	0.992	0.00348833	N	N
Q9LV21	T-complex protein 1 subunit delta OS=Arabidopsis thaliana (Mouse-ear cress) OX=3702 GN=CCT4 PE=1 SV=1	0.92	-0.12	0.321	0.493495	N	0.903	0.0443122	N	1.15	0.2	0.115	0.939302	N	0.475	0.323306	N	N	0.97	-0.04	0.765	0.116339	N	1	0	N	1.01	0.02	0.888	0.051587	N	0.994	0.00261362	N	N
Q0WM29	Methylmalonate-semialdehyde dehydrogenase [acylating], mitochondrial OS=Arabidopsis thaliana (Mouse-ear cress) OX=3702 GN=ALDH6B2 PE=1 SV=2	0.92	-0.12	0.777	0.109579	N	1	0	N	0.97	-0.04	0.912	0.0400052	N	0.994	0.00261362	N	N	1.38	0.46	0.265	0.576754	N	1	0	N	0.99	-0.01	0.971	0.0127808	N	1	0	N	N
Q9FJ95	Sorbitol dehydrogenase OS=Arabidopsis thaliana (Mouse-ear cress) OX=3702 GN=SDH PE=1 SV=1	0.92	-0.13	0.487	0.312471	N	0.947	0.02365	N	0.88	-0.19	0.292	0.534617	N	0.674	0.17134	N	N	0.98	-0.02	0.898	0.0467237	N	1	0	N	1	-0.01	0.975	0.0109954	N	1	0	N	N
O22203	Cytochrome P450 98A3 OS=Arabidopsis thaliana (Mouse-ear cress) OX=3702 GN=CYP98A3 PE=1 SV=1	0.92	-0.11	0.948	0.0231917	N	1	0	N	0.18	-2.47	0.163	0.787812	N	0.532	0.274088	N	N	0.87	-0.2	0.906	0.0428718	N	1	0	N	0.99	-0.02	0.992	0.00348833	N	1	0	N	N
Q8L7S8	DEAD-box ATP-dependent RNA helicase 3, chloroplastic OS=Arabidopsis thaliana (Mouse-ear cress) OX=3702 GN=RH3 PE=1 SV=2	0.93	-0.1	0.752	0.123782	N	1	0	N	7.5	2.91	0	-	Y	0	-	Y	Y	1	0.01	0.985	0.00656377	N	1	0	N	9.16	3.2	0	-	Y	0	-	Y	Y
Q9M591	Magnesium-protoporphyrin IX monomethyl ester [oxidative] cyclase, chloroplastic OS=Arabidopsis thaliana (Mouse-ear cress) OX=3702 GN=CRD1 PE=1 SV=2	0.93	-0.11	0.68	0.167491	N	0.996	0.00174066	N	2.48	1.31	0	-	Y	0.005	2.30103	Y	Y	1.02	0.03	0.897	0.0472076	N	1	0	N	2.42	1.27	0	-	Y	0.005	2.30103	Y	Y
Q39085	Delta(24)-sterol reductase OS=Arabidopsis thaliana (Mouse-ear cress) OX=3702 GN=DIM PE=1 SV=2	0.93	-0.1	0.801	0.0963675	N	1	0	N	2.11	1.08	0.013	1.88606	Y	0.158	0.801343	N	N	1.01	0.01	0.978	0.00966114	N	1	0	N	2.6	1.38	0.002	2.69897	Y	0.049	1.3098	Y	Y
Q8RXD9	4-alpha-glucanotransferase DPE2 OS=Arabidopsis thaliana (Mouse-ear cress) OX=3702 GN=DPE2 PE=1 SV=1	0.93	-0.11	0.552	0.258061	N	0.951	0.0218195	N	1.48	0.57	0.005	2.30103	Y	0.091	1.04096	N	N	0.98	-0.03	0.889	0.0510982	N	1	0	N	1.63	0.7	0.001	3	Y	0.024	1.61979	Y	N
F4IYF8	Histidine--tRNA ligase, cytoplasmic OS=Arabidopsis thaliana (Mouse-ear cress) OX=3702 GN=TAIR:locus:2075472 PE=2 SV=1	0.93	-0.1	0.637	0.195861	N	0.98	0.00877392	N	1.6	0.67	0.006	2.22185	Y	0.098	1.00877	N	N	1.08	0.11	0.627	0.202732	N	1	0	N	1.8	0.85	0.001	3	Y	0.025	1.60206	Y	N
Q9LVJ1	Subtilisin-like protease SBT1.4 OS=Arabidopsis thaliana (Mouse-ear cress) OX=3702 GN=SBT1.4 PE=2 SV=1	0.93	-0.1	0.499	0.301899	N	0.947	0.02365	N	0.81	-0.31	0.044	1.35655	Y	0.297	0.527244	N	N	0.88	-0.19	0.201	0.696804	N	1	0	N	0.68	-0.56	0.001	3	Y	0.028	1.55284	Y	N
O22870	Peptidyl-prolyl cis-trans isomerase FKBP16-3, chloroplastic OS=Arabidopsis thaliana (Mouse-ear cress) OX=3702 GN=FKBP16-3 PE=1 SV=2	0.93	-0.11	0.618	0.209012	N	0.971	0.0127808	N	0.73	-0.46	0.049	1.3098	Y	0.315	0.501689	N	N	0.99	-0.01	0.954	0.0204516	N	1	0	N	0.56	-0.83	0.001	3	Y	0.029	1.5376	Y	N
Q0WLC6	Pentatricopeptide repeat-containing protein MRL1, chloroplastic OS=Arabidopsis thaliana (Mouse-ear cress) OX=3702 GN=MRL1 PE=1 SV=2	0.93	-0.11	0.91	0.0409586	N	1	0	N	11.92	3.58	0.001	3	Y	0.035	1.45593	Y	Y	1.05	0.08	0.937	0.0282604	N	1	0	N	8.55	3.1	0.004	2.39794	Y	0.068	1.16749	N	N
Q9FEA2	Glutamate--tRNA ligase, chloroplastic/mitochondrial OS=Arabidopsis thaliana (Mouse-ear cress) OX=3702 GN=OVA3 PE=1 SV=1	0.93	-0.1	0.776	0.110138	N	1	0	N	1.44	0.53	0.159	0.798603	N	0.527	0.278189	N	N	0.87	-0.21	0.568	0.245652	N	1	0	N	2.14	1.1	0.006	2.22185	Y	0.098	1.00877	N	N
Q9SPK5	Formate--tetrahydrofolate ligase OS=Arabidopsis thaliana (Mouse-ear cress) OX=3702 GN=THFS PE=2 SV=1	0.93	-0.11	0.277	0.55752	N	0.886	0.0525663	N	0.89	-0.17	0.088	1.05552	N	0.428	0.368556	N	N	0.99	-0.02	0.848	0.0716041	N	1	0	N	0.84	-0.26	0.015	1.82391	Y	0.155	0.809668	N	N
P54873	Hydroxymethylglutaryl-CoA synthase OS=Arabidopsis thaliana (Mouse-ear cress) OX=3702 GN=HMGS PE=1 SV=2	0.93	-0.11	0.903	0.0443122	N	1	0	N	4.76	2.25	0.018	1.74473	Y	0.187	0.728158	N	N	0.98	-0.03	0.972	0.0123337	N	1	0	N	4.44	2.15	0.023	1.63827	Y	0.197	0.705534	N	N
P49688	40S ribosomal protein S2-3 OS=Arabidopsis thaliana (Mouse-ear cress) OX=3702 GN=RPS2C PE=1 SV=2	0.93	-0.1	0.358	0.446117	N	0.906	0.0428718	N	1.02	0.03	0.787	0.104025	N	0.954	0.0204516	N	N	1	0.01	0.955	0.0199966	N	1	0	N	1.2	0.27	0.025	1.60206	Y	0.209	0.679854	N	N
O65351	Subtilisin-like protease SBT1.7 OS=Arabidopsis thaliana (Mouse-ear cress) OX=3702 GN=SBT1.7 PE=1 SV=1	0.93	-0.1	0.669	0.174574	N	0.991	0.00392635	N	0.8	-0.33	0.172	0.764472	N	0.547	0.262013	N	N	0.98	-0.03	0.911	0.0404816	N	1	0	N	0.7	-0.5	0.044	1.35655	Y	0.285	0.545155	N	N
P32961	Nitrilase 1 OS=Arabidopsis thaliana (Mouse-ear cress) OX=3702 GN=NIT1 PE=1 SV=2	0.93	-0.1	0.55	0.259637	N	0.951	0.0218195	N	0.73	-0.46	0.011	1.95861	Y	0.144	0.841638	N	N	1.15	0.2	0.226	0.645892	N	1	0	N	0.8	-0.32	0.063	1.20066	N	0.335	0.474955	N	N
Q9CAF5	ABC transporter I family member 6, chloroplastic OS=Arabidopsis thaliana (Mouse-ear cress) OX=3702 GN=ABCI6 PE=1 SV=1	0.93	-0.11	0.813	0.0899095	N	1	0	N	1.47	0.55	0.251	0.600326	N	0.637	0.195861	N	N	0.76	-0.4	0.398	0.400117	N	1	0	N	1.87	0.9	0.068	1.16749	N	0.353	0.452225	N	N
Q9LXC9	Soluble inorganic pyrophosphatase 6, chloroplastic OS=Arabidopsis thaliana (Mouse-ear cress) OX=3702 GN=PPA6 PE=1 SV=1	0.93	-0.11	0.469	0.328827	N	0.938	0.0277972	N	0.89	-0.17	0.276	0.559091	N	0.662	0.179142	N	N	0.94	-0.09	0.552	0.258061	N	1	0	N	0.83	-0.27	0.084	1.07572	N	0.388	0.411168	N	N
O49485	D-3-phosphoglycerate dehydrogenase 1, chloroplastic OS=Arabidopsis thaliana (Mouse-ear cress) OX=3702 GN=PGDH1 PE=1 SV=1	0.93	-0.11	0.467	0.330683	N	0.937	0.0282604	N	0.81	-0.31	0.048	1.31876	Y	0.312	0.505845	N	N	0.91	-0.13	0.368	0.434152	N	1	0	N	0.85	-0.24	0.116	0.935542	N	0.451	0.345823	N	N
Q8VXZ7	Alpha-galactosidase 3 OS=Arabidopsis thaliana (Mouse-ear cress) OX=3702 GN=AGAL3 PE=1 SV=1	0.93	-0.11	0.824	0.0840728	N	1	0	N	0.45	-1.14	0.03	1.52288	Y	0.245	0.610834	N	N	0.91	-0.14	0.771	0.112946	N	1	0	N	0.59	-0.76	0.131	0.882729	N	0.471	0.326979	N	N
P28769	T-complex protein 1 subunit alpha OS=Arabidopsis thaliana (Mouse-ear cress) OX=3702 GN=CCT1 PE=1 SV=1	0.93	-0.1	0.645	0.19044	N	0.982	0.00788851	N	1.28	0.36	0.11	0.958607	N	0.463	0.334419	N	N	1.11	0.15	0.502	0.299296	N	1	0	N	1.23	0.3	0.179	0.747147	N	0.541	0.266803	N	N
Q42029	Oxygen-evolving enhancer protein 2-1, chloroplastic OS=Arabidopsis thaliana (Mouse-ear cress) OX=3702 GN=PSBP1 PE=1 SV=2	0.93	-0.1	0.504	0.297569	N	0.949	0.0227338	N	1.01	0.01	0.934	0.0296531	N	0.998	0.000869459	N	N	0.97	-0.05	0.743	0.129011	N	1	0	N	0.87	-0.2	0.179	0.747147	N	0.541	0.266803	N	N
Q9SJU9	Epimerase family protein SDR39U1 homolog, chloroplastic OS=Arabidopsis thaliana (Mouse-ear cress) OX=3702 GN=GC1 PE=2 SV=2	0.93	-0.1	0.768	0.114639	N	1	0	N	0.89	-0.17	0.612	0.213249	N	0.878	0.0565055	N	N	0.88	-0.19	0.573	0.241845	N	1	0	N	0.74	-0.44	0.205	0.688246	N	0.584	0.233587	N	N
Q9M158	Rhodanese-like domain-containing protein 4, chloroplastic OS=Arabidopsis thaliana (Mouse-ear cress) OX=3702 GN=STR4 PE=1 SV=2	0.93	-0.11	0.436	0.360514	N	0.93	0.0315171	N	0.89	-0.16	0.246	0.609065	N	0.632	0.199283	N	N	0.96	-0.06	0.652	0.185752	N	1	0	N	0.89	-0.17	0.228	0.642065	N	0.615	0.211125	N	N
Q6ZY51	Phosphoglucan, water dikinase, chloroplastic OS=Arabidopsis thaliana (Mouse-ear cress) OX=3702 GN=GWD3 PE=1 SV=1	0.93	-0.11	0.586	0.232102	N	0.955	0.0199966	N	0.95	-0.07	0.74	0.130768	N	0.94	0.0268721	N	N	0.78	-0.35	0.101	0.995679	N	1	0	N	0.84	-0.25	0.235	0.628932	N	0.626	0.203426	N	N
Q9SKK4	Probable 2-oxoacid dependent dioxygenase OS=Arabidopsis thaliana (Mouse-ear cress) OX=3702 GN=GSL-OH PE=1 SV=1	0.93	-0.1	0.957	0.0190881	N	1	0	N	0.08	-3.66	0.067	1.17393	N	0.374	0.427128	N	N	0.33	-1.59	0.407	0.390406	N	1	0	N	0.23	-2.14	0.27	0.568636	N	0.655	0.183759	N	N
Q8VY52	PsbP domain-containing protein 2, chloroplastic OS=Arabidopsis thaliana (Mouse-ear cress) OX=3702 GN=PPD2 PE=1 SV=1	0.93	-0.11	0.793	0.100727	N	1	0	N	0.93	-0.1	0.806	0.093665	N	0.96	0.0177288	N	N	0.91	-0.14	0.741	0.130182	N	1	0	N	1.37	0.46	0.278	0.555955	N	0.662	0.179142	N	N
Q9SL48	SEC1 family transport protein SLY1 OS=Arabidopsis thaliana (Mouse-ear cress) OX=3702 GN=SLY1 PE=1 SV=1	0.93	-0.11	0.912	0.0400052	N	1	0	N	2.65	1.41	0.164	0.785156	N	0.532	0.274088	N	N	1.7	0.76	0.44	0.356547	N	1	0	N	2.08	1.05	0.291	0.536107	N	0.677	0.169411	N	N
P52901	Pyruvate dehydrogenase E1 component subunit alpha-1, mitochondrial OS=Arabidopsis thaliana (Mouse-ear cress) OX=3702 GN=E1 ALPHA PE=1 SV=2	0.93	-0.1	0.669	0.174574	N	0.991	0.00392635	N	0.82	-0.28	0.249	0.603801	N	0.635	0.197226	N	N	0.98	-0.03	0.887	0.0520764	N	1	0	N	0.85	-0.23	0.345	0.462181	N	0.724	0.140261	N	N
O22263	Protein disulfide-isomerase like 2-1 OS=Arabidopsis thaliana (Mouse-ear cress) OX=3702 GN=PDIL2-1 PE=2 SV=1	0.93	-0.1	0.705	0.151811	N	1	0	N	0.76	-0.39	0.14	0.853872	N	0.508	0.294136	N	N	1.04	0.05	0.844	0.0736576	N	1	0	N	0.85	-0.24	0.361	0.442493	N	0.734	0.134304	N	N
P25819	Catalase-2 OS=Arabidopsis thaliana (Mouse-ear cress) OX=3702 GN=CAT2 PE=1 SV=3	0.93	-0.11	0.446	0.350665	N	0.93	0.0315171	N	1.11	0.14	0.322	0.492144	N	0.701	0.154282	N	N	0.9	-0.16	0.285	0.545155	N	1	0	N	1.09	0.13	0.375	0.425969	N	0.74	0.130768	N	N
Q9SPE5	Gamma-soluble NSF attachment protein OS=Arabidopsis thaliana (Mouse-ear cress) OX=3702 GN=GSNAP PE=2 SV=1	0.93	-0.11	0.962	0.0168249	N	1	0	N	0.3	-1.76	0.435	0.361511	N	0.778	0.10902	N	N	8.25	3.04	0.183	0.737549	N	1	0	N	0.28	-1.82	0.418	0.378824	N	0.768	0.114639	N	N
Q9LYR5	Peptidyl-prolyl cis-trans isomerase FKBP19, chloroplastic OS=Arabidopsis thaliana (Mouse-ear cress) OX=3702 GN=FKBP19 PE=1 SV=1	0.93	-0.11	0.534	0.272459	N	0.949	0.0227338	N	0.85	-0.24	0.19	0.721246	N	0.566	0.247184	N	N	0.88	-0.18	0.309	0.510042	N	1	0	N	0.91	-0.14	0.423	0.37366	N	0.77	0.113509	N	N
Q8VZ57	Hydrolase_4 domain-containing protein OS=Arabidopsis thaliana (Mouse-ear cress) OX=3702 GN=TAIR:locus:2035169 PE=1 SV=1	0.93	-0.11	0.528	0.277366	N	0.949	0.0227338	N	1.17	0.23	0.177	0.752027	N	0.553	0.257275	N	N	1	0	0.999	0.000434512	N	1	0	N	1.09	0.12	0.462	0.335358	N	0.788	0.103474	N	N
Q93VB0	tRNA-binding domain-containing protein OS=Arabidopsis thaliana (Mouse-ear cress) OX=3702 GN=TAIR:locus:2064801 PE=1 SV=1	0.93	-0.11	0.714	0.146302	N	1	0	N	1.1	0.13	0.649	0.187755	N	0.894	0.0486625	N	N	1.29	0.37	0.216	0.665546	N	1	0	N	1.15	0.21	0.481	0.317855	N	0.797	0.0985417	N	N
Q9FY64	40S ribosomal protein S15-4 OS=Arabidopsis thaliana (Mouse-ear cress) OX=3702 GN=RPS15D PE=2 SV=1	0.93	-0.11	0.967	0.0145735	N	1	0	N	10.12	3.34	0.223	0.651695	N	0.606	0.217527	N	N	1.27	0.35	0.896	0.047692	N	1	0	N	3.25	1.7	0.529	0.276544	N	0.826	0.08302	N	N
Q39041	Acid beta-fructofuranosidase 4, vacuolar OS=Arabidopsis thaliana (Mouse-ear cress) OX=3702 GN=BFRUCT4 PE=1 SV=2	0.93	-0.1	0.593	0.226945	N	0.958	0.0186345	N	1	0	0.992	0.00348833	N	1	0	N	N	0.93	-0.1	0.587	0.231362	N	1	0	N	0.93	-0.11	0.564	0.248721	N	0.84	0.0757207	N	N
O65282	20 kDa chaperonin, chloroplastic OS=Arabidopsis thaliana (Mouse-ear cress) OX=3702 GN=CPN20 PE=1 SV=2	0.93	-0.1	0.429	0.367543	N	0.929	0.0319843	N	1.07	0.1	0.465	0.332547	N	0.8	0.09691	N	N	0.96	-0.06	0.632	0.199283	N	1	0	N	1.04	0.06	0.651	0.186419	N	0.897	0.0472076	N	N
P42737	Beta carbonic anhydrase 2, chloroplastic OS=Arabidopsis thaliana (Mouse-ear cress) OX=3702 GN=BCA2 PE=1 SV=3	0.93	-0.1	0.437	0.359519	N	0.93	0.0315171	N	0.98	-0.03	0.803	0.0952845	N	0.959	0.0181814	N	N	0.91	-0.14	0.282	0.549751	N	1	0	N	1.03	0.05	0.709	0.149354	N	0.925	0.0338583	N	N
O80780	Expressed protein OS=Arabidopsis thaliana (Mouse-ear cress) OX=3702 GN=TAIR:locus:2040879 PE=1 SV=2	0.93	-0.11	0.816	0.0883098	N	1	0	N	0.85	-0.24	0.61	0.21467	N	0.878	0.0565055	N	N	0.71	-0.49	0.293	0.533132	N	1	0	N	0.89	-0.17	0.714	0.146302	N	0.928	0.032452	N	N
Q9T043	60S ribosomal protein L14-2 OS=Arabidopsis thaliana (Mouse-ear cress) OX=3702 GN=RPL14B PE=1 SV=1	0.93	-0.1	0.686	0.163676	N	0.998	0.000869459	N	1	0	0.998	0.000869459	N	1	0	N	N	1.14	0.19	0.433	0.363512	N	1	0	N	1.06	0.08	0.738	0.131944	N	0.942	0.0259491	N	N
F4IV18	Dihydroorotate dehydrogenase (DUF3598) OS=Arabidopsis thaliana (Mouse-ear cress) OX=3702 GN=TAIR:locus:2042446 PE=1 SV=1	0.93	-0.1	0.959	0.0181814	N	1	0	N	0.27	-1.88	0.326	0.486782	N	0.705	0.151811	N	N	0.93	-0.1	0.958	0.0186345	N	1	0	N	0.65	-0.61	0.746	0.127261	N	0.945	0.0245682	N	N
F4JLY4	Cytochrome P450, family 706, subfamily A, polypeptide 1 OS=Arabidopsis thaliana (Mouse-ear cress) OX=3702 GN=CYP706A1 PE=1 SV=1	0.93	-0.1	0.941	0.0264104	N	1	0	N	0.83	-0.28	0.834	0.0788339	N	0.974	0.011441	N	N	1.18	0.24	0.857	0.0670192	N	1	0	N	1.33	0.41	0.753	0.123205	N	0.946	0.0241089	N	N
Q38871	Calcium-dependent protein kinase 5 OS=Arabidopsis thaliana (Mouse-ear cress) OX=3702 GN=CPK5 PE=2 SV=1	0.93	-0.1	0.734	0.134304	N	1	0	N	0.65	-0.63	0.047	1.3279	Y	0.309	0.510042	N	N	0.46	-1.12	0.001	3	Y	0.828	0.0819697	N	0.94	-0.08	0.779	0.108463	N	0.958	0.0186345	N	N
Q8H7F6	Bifunctional monothiol glutaredoxin-S16, chloroplastic OS=Arabidopsis thaliana (Mouse-ear cress) OX=3702 GN=GRXS16 PE=1 SV=2	0.93	-0.11	0.825	0.0835461	N	1	0	N	1.26	0.34	0.49	0.309804	N	0.813	0.0899095	N	N	0.86	-0.22	0.658	0.181774	N	1	0	N	1.08	0.12	0.809	0.0920515	N	0.968	0.0141246	N	N
Q9SXJ6	ATP-dependent Clp protease proteolytic subunit 3, chloroplastic OS=Arabidopsis thaliana (Mouse-ear cress) OX=3702 GN=CLPP3 PE=1 SV=1	0.93	-0.1	0.892	0.0496351	N	1	0	N	1.81	0.86	0.254	0.595166	N	0.639	0.194499	N	N	1.27	0.34	0.645	0.19044	N	1	0	N	1.13	0.18	0.812	0.090444	N	0.969	0.0136762	N	N
P56766	Photosystem I P700 chlorophyll a apoprotein A1 OS=Arabidopsis thaliana (Mouse-ear cress) OX=3702 GN=psaA PE=2 SV=1	0.93	-0.1	0.474	0.324222	N	0.942	0.0259491	N	1.05	0.07	0.602	0.220404	N	0.876	0.0574959	N	N	0.92	-0.11	0.415	0.381952	N	1	0	N	0.98	-0.03	0.814	0.0893756	N	0.969	0.0136762	N	N
[truncated: 1,662 more rows]
