# Supplementary material for: Cytokinin downregulates Photosystem II photochemistry during prolonged darkness in a phytochrome B‐dependent manner
Source: New Phytol. 2026 Apr 24;250(6):3846–66. doi: 10.1111/nph.71224 (PMC13193411; doi:10.1111/nph.71224)
Supplement: Supplementary file 7 — Table S7 Classification of proteins responding to BAP treatment. [file NPH-250-3846-s008.xlsx]

## Sheet: Info
New Phytologist Supporting Information
Article title: Cytokinin down-regulates photosystem II photochemistry during prolonged darkness in a phytochrome B-dependent manner
Authors: Veronika Kábrtová, Zuzana Kučerová, Ivo Chamrád, René Lenobel, Pavel Roudnický, Jan Skalák, Martin Hudeček, Filip Zavadil Kokáš, Marek Rác, Tereza Vánská, Jaroslav Nisler, Jan Hejátko, Miroslav Strnad, Martina Špundová, and Ondřej Plíhal
Article acceptance date: 31 March 2026

## Sheet: BAP_DAP_Up
Table S7: Classification of proteins responding to BAP treatment. Classification of differentially regulated proteins (DAPs; Upregulated and Downregulated in individual sheets) significantly responding to 48 h BAP treatment in deateched Arabidopsis thaliana leaves. Protein groups are color-coded according to the functional classification shown in the last sheet (Legend).
Entry	Entry Name	Protein names	Gene Names	Gene Ontology (biological process)	Gene Ontology (cellular component)	Gene Ontology (molecular function)	Subcellular location [CC]	Function [CC]
Q9M591	CRD1_ARATH	Magnesium-protoporphyrin IX monomethyl ester [oxidative] cyclase, chloroplastic (Mg-protoporphyrin IX monomethyl ester oxidative cyclase) (EC 1.14.13.81) (Copper response defect 1 protein) (AtCrd1) (Dicarboxylate diiron protein) (AtZIP) (MPE-cyclase)	CRD1 ACSF AT103 CHL27 ZIP At3g56940 F24I3.20	chlorophyll biosynthetic process [GO:0015995]; chloroplast organization [GO:0009658]; photosynthesis [GO:0015979]; regulation of tetrapyrrole metabolic process [GO:1901401]	chloroplast [GO:0009507]; chloroplast envelope [GO:0009941]; chloroplast inner membrane [GO:0009706]; chloroplast thylakoid [GO:0009534]; chloroplast thylakoid membrane [GO:0009535]	DNA binding [GO:0003677]; magnesium-protoporphyrin IX monomethyl ester (oxidative) cyclase activity [GO:0048529]; metal ion binding [GO:0046872]; mRNA binding [GO:0003729]	SUBCELLULAR LOCATION: Plastid, chloroplast inner membrane; Peripheral membrane protein. Plastid, chloroplast thylakoid membrane; Peripheral membrane protein.	FUNCTION: Catalytic component of the MgProto monomethylester (MgProtoME) cyclase complex that catalyzes the formation of the isocyclic ring in chlorophyll biosynthesis (PubMed:14673103, PubMed:18682427, PubMed:29443418). Mediates the cyclase reaction, which results in the formation of divinylprotochlorophyllide (Pchlide) characteristic of all chlorophylls from magnesium-protoporphyrin IX 13-monom…
P16127	CHLI1_ARATH	Magnesium-chelatase subunit ChlI-1, chloroplastic (Mg-chelatase subunit I-1) (EC 6.6.1.1) (Mg-protoporphyrin IX chelatase subunit ChlI-1) (Protein CHLORINA 42)	CHLI1 CH42 CS At4g18480 F28J12.140	chlorophyll biosynthetic process [GO:0015995]; photosynthesis [GO:0015979]	chloroplast [GO:0009507]; chloroplast stroma [GO:0009570]; cytosol [GO:0005829]; magnesium chelatase complex [GO:0010007]; plant-type cell wall [GO:0009505]	ATP binding [GO:0005524]; ATP hydrolysis activity [GO:0016887]; magnesium chelatase activity [GO:0016851]	SUBCELLULAR LOCATION: Plastid, chloroplast {ECO:0000305}.	FUNCTION: Involved in chlorophyll biosynthesis. Catalyzes the insertion of magnesium ion into protoporphyrin IX to yield Mg-protoporphyrin IX. The magnesium-chelatase is a complex of three subunits, CHLI, CHLD and CHLH. The reaction takes place in two steps, with an ATP-dependent activation followed by an ATP-dependent chelation step. Possesses high affinity for ATP and may play a major role in c…
Q9FNB0	CHLH_ARATH	Magnesium-chelatase subunit ChlH, chloroplastic (Mg-chelatase subunit H) (EC 6.6.1.1) (ABA-binding protein) (Mg-protoporphyrin IX chelatase subunit ChlH) (Protein CONDITIONAL CHLORINA) (Protein GENOMES UNCOUPLED 5) (Protein RAPID TRANSPIRATION IN DETACHED LEAVES 1)	CHLH ABAR CCH GUN5 RTL1 At5g13630 MSH12.9	chlorophyll biosynthetic process [GO:0015995]; photosynthesis [GO:0015979]	chloroplast [GO:0009507]; chloroplast inner membrane [GO:0009706]; chloroplast stroma [GO:0009570]; magnesium chelatase complex [GO:0010007]; mitochondrion [GO:0005739]; plastid [GO:0009536]	ATP binding [GO:0005524]; magnesium chelatase activity [GO:0016851]; mRNA binding [GO:0003729]	SUBCELLULAR LOCATION: Plastid, chloroplast stroma. Plastid, chloroplast membrane; Peripheral membrane protein; Stromal side. Plastid, chloroplast membrane; Peripheral membrane protein; Cytoplasmic side. Note=Predominantly associated with the chloroplast envelope. Spans the chloroplast envelope and is its N- and C-termini are exposed to the cytosol (PubMed:20543028). {ECO:0000269|PubMed:20543028}.	FUNCTION: Multifunctional protein involved in chlorophyll synthesis, plastid-to-nucleus retrograde signaling and abscisic acid (ABA) perception. In chlorophyll synthesis, catalyzes the insertion of magnesium ion into protoporphyrin IX to yield Mg-protoporphyrin IX. The reaction takes place in two steps, with an ATP-dependent activation followed by an ATP-dependent chelation step. In addition to i…
Q9LU39	GLUBP_ARATH	Glutamyl-tRNA reductase-binding protein, chloroplastic (AtGluTRBP) (GluTR-binding protein) (Protein PROTON GRADIENT REGULATION 7)	GLUTRBP PGR7 At3g21200 MXL8.5	chlorophyll biosynthetic process [GO:0015995]; heme biosynthetic process [GO:0006783]; photosynthetic electron transport chain [GO:0009767]; positive regulation of heme biosynthetic process [GO:0070455]; post-embryonic development [GO:0009791]; tetrapyrrole biosynthetic process [GO:0033014]	chloroplast [GO:0009507]; chloroplast stroma [GO:0009570]; chloroplast thylakoid [GO:0009534]; protein-containing complex [GO:0032991]	protein-membrane adaptor activity [GO:0043495]	SUBCELLULAR LOCATION: Plastid, chloroplast stroma {ECO:0000269|PubMed:20657737, ECO:0000269|PubMed:22180625}. Note=Detected at low levels in thylakoids. {ECO:0000269|PubMed:20657737, ECO:0000269|PubMed:22180625}.	FUNCTION: Involved in the regulation of glutamyl-tRNA reductase (GluTR) which is important for the synthesis and distribution of 5-aminolevulinate, a precursor in heme and chlorophyll biosynthesis (PubMed:22180625). Stimulates GluTR activity and regulates glutamate-1-semialdehyde release. May play a role in heme metabolism (PubMed:24753615). Necessary for efficient photosynthetic electron transpo…
Q6STH5	HF101_ARATH	Fe-S cluster assembly factor HCF101, chloroplastic (Protein HIGH CHLOROPHYLL FLUORESCENCE 101)	HCF101 At3g24430 K7M2.22	iron-sulfur cluster assembly [GO:0016226]	chloroplast [GO:0009507]; chloroplast stroma [GO:0009570]; cytosol [GO:0005829]	ATP binding [GO:0005524]; ATP-dependent FeS chaperone activity [GO:0140663]; iron-sulfur cluster binding [GO:0051536]; metal ion binding [GO:0046872]	SUBCELLULAR LOCATION: Plastid, chloroplast stroma {ECO:0000269|PubMed:14645254, ECO:0000269|PubMed:14690502}.	FUNCTION: Required for photosystem I (PSI) biosynthesis and assembly. May serve as a chloroplast scaffold protein that specifically assembles iron-sulfur (4Fe-4S) clusters and transfers them to the chloroplast PSI and ferredoxin-thioredoxin (FTR) complexes. Can assemble a 4Fe-4S cluster and transfer it to apoproteins in yeast cells. Probably not required for assembly or stability of plastidic 2Fe…
Q9M3C6	PSA3C_ARATH	Photosystem I assembly factor PSA3, chloroplastic (Protein PHOTOSYSTEM I ASSEMBLY 3) (Protein PIGMENT DEFECTIVE 329)	PSA3 PDE329 At3g55250 T26I12.130	photosystem I assembly [GO:0048564]	chloroplast [GO:0009507]; chloroplast envelope [GO:0009941]; chloroplast stroma [GO:0009570]; chloroplast thylakoid membrane [GO:0009535]; cytosol [GO:0005829]; mitochondrion [GO:0005739]; nucleus [GO:0005634]; stromal side of plastid thylakoid membrane [GO:0098572]		SUBCELLULAR LOCATION: Plastid, chloroplast {ECO:0000269|PubMed:28522455}. Plastid, chloroplast thylakoid membrane {ECO:0000250|UniProtKB:B4FSG1}; Peripheral membrane protein {ECO:0000250|UniProtKB:B4FSG1}. Note=Associates with the stromal face of the thylakoid membrane. {ECO:0000250|UniProtKB:B4FSG1}.	FUNCTION: Nuclear genome-encoded factor required for the accumulation of photosystem I (PSI). Functions as a PSI biogenesis factor. Cooperates with PYG7 to promote the stable assembly of PSI in the thylakoid membrane. May target primarily the PsaC subunit. Does not seem to be required for the expression of chloroplast genes encoding PSI subunits. {ECO:0000269|PubMed:28522455}.
Q9XIA4	CCS1_ARATH	Cytochrome c biogenesis protein CCS1, chloroplastic (C-type cytochrome synthesis protein 1)	CCS1 At1g49380 F13F21.19	cytochrome complex assembly [GO:0017004]	chloroplast thylakoid membrane [GO:0009535]		SUBCELLULAR LOCATION: Plastid, chloroplast thylakoid membrane {ECO:0000250}; Multi-pass membrane protein {ECO:0000250}.	FUNCTION: Required during biogenesis of c-type cytochromes (cytochrome c6 and cytochrome f) at the step of heme attachment. {ECO:0000250}.
O22265	SR43C_ARATH	Signal recognition particle 43 kDa protein, chloroplastic (Chromo protein SRP43) (CpSRP43)	CAO CPSRP43 At2g47450 T30B22.25	protein heterotrimerization [GO:0070208]; protein import into chloroplast thylakoid membrane [GO:0045038]; response to high light intensity [GO:0009644]	chloroplast [GO:0009507]; chloroplast envelope [GO:0009941]; chloroplast stroma [GO:0009570]; chloroplast thylakoid membrane [GO:0009535]; cytosol [GO:0005829]; protein-containing complex [GO:0032991]; signal recognition particle, endoplasmic reticulum targeting [GO:0005786]	disordered domain specific binding [GO:0097718]; identical protein binding [GO:0042802]; metal ion binding [GO:0046872]; protein domain specific binding [GO:0019904]; protein-macromolecule adaptor activity [GO:0030674]	SUBCELLULAR LOCATION: Plastid, chloroplast stroma {ECO:0000269|PubMed:9878634}.	FUNCTION: Component of the chloroplast signal recognition particle pathway. Required for post-translational targeting of proteins into the thylakoid membrane but seems to be dispensable for co-translational targeting with a translating ribosome present. May be able to function independently of cpFTSY and FFC/cpSRP54 in targeting LHCPs to the thylakoids. Acts as a highly specific chaperone for LHC…
Q8GWE0	PP314_ARATH	Pentatricopeptide repeat-containing protein At4g16390, chloroplastic (Chloroplastic RNA-binding protein P67) (Protein SUPPRESSOR OF VARIEGATION 7)	P67 SVR7 At4g16390 dl4225w FCAALL.354	chloroplast organization [GO:0009658]; chloroplast RNA processing [GO:0031425]; positive regulation of translation [GO:0045727]	chloroplast [GO:0009507]; chloroplast stroma [GO:0009570]	mRNA binding [GO:0003729]; nucleotide binding [GO:0000166]	SUBCELLULAR LOCATION: Plastid, chloroplast {ECO:0000269|PubMed:11034340, ECO:0000269|PubMed:18431481, ECO:0000269|PubMed:20935174}. Note=Accumulates in discrete foci within the chloroplast. {ECO:0000269|PubMed:20935174}.	FUNCTION: Involved in chloroplast RNA processing. Can bind RNA (PubMed:11034340). Involved in chloroplast development (PubMed:21187014). Involved in chloroplast ribosomal RNA (rRNA) processing and/or translation. Required for FtsH-mediated chloroplast biogenesis (PubMed:20935174). Involved in translation and accumulation of chloroplast ATP synthase subunits (PubMed:23076438). {ECO:0000269|PubMed:…
O80885	ARASP_ARATH	Membrane metalloprotease ARASP, chloroplastic (EC 3.4.24.-)	ARASP At2g32480 T26B15.4	chloroplast organization [GO:0009658]; proteolysis [GO:0006508]	chloroplast [GO:0009507]; chloroplast inner membrane [GO:0009706]	metal ion binding [GO:0046872]; metalloendopeptidase activity [GO:0004222]	SUBCELLULAR LOCATION: Plastid, chloroplast inner membrane {ECO:0000269|PubMed:16413549}; Multi-pass membrane protein {ECO:0000255}.	FUNCTION: Metalloprotease essential for chloroplast and plant development. May be involved in regulated intramembrane proteolysis (RIP). {ECO:0000269|PubMed:16413549}.
Q9LW20	SKL1_ARATH	Probable inactive shikimate kinase like 1, chloroplastic (AtSKL1)	SKL1 At3g26900 MDJ14.24	chloroplast organization [GO:0009658]; thylakoid membrane organization [GO:0010027]	chloroplast [GO:0009507]; chloroplast stroma [GO:0009570]; cytosol [GO:0005829]		SUBCELLULAR LOCATION: Plastid, chloroplast {ECO:0000305}.	FUNCTION: Required for chloroplast biogenesis. {ECO:0000269|PubMed:19057671}.
Q9SJV5	TATC_ARATH	Sec-independent protein translocase protein TATC, chloroplastic (Protein ALBINO AND PALE GREEN 2) (Protein TWIN-ARGININE TRANSLOCATION C) (Protein UNFERTILIZED EMBRYO SAC 3)	TATC APG2 UNE3 At2g01110 F23H14.8	double fertilization forming a zygote and endosperm [GO:0009567]; thylakoid membrane organization [GO:0010027]	chloroplast [GO:0009507]; chloroplast thylakoid membrane [GO:0009535]; receptor complex [GO:0043235]; TAT protein transport complex [GO:0033281]	proton motive force dependent protein transmembrane transporter activity [GO:0009977]	SUBCELLULAR LOCATION: Plastid, chloroplast thylakoid membrane {ECO:0000305|PubMed:11526245}; Multi-pass membrane protein {ECO:0000305|PubMed:11526245}. Note=The N-terminus is located in the stroma. {ECO:0000250}.	FUNCTION: Part of the twin-arginine translocation (Tat) system that transports large folded proteins containing a characteristic twin-arginine motif in their signal peptide across the thylakoid membrane. Involved in delta pH-dependent protein transport required for chloroplast development, especially thylakoid membrane formation. TATC and TATB mediate precursor recognition, whereas TATA facilitat…
Q9LZS3	GLGB2_ARATH	1,4-alpha-glucan-branching enzyme 2-2, chloroplastic/amyloplastic (AtSBE II-2) (EC 2.4.1.18) (Branching enzyme 2) (AtBE2) (Starch-branching enzyme 2-2)	SBE2.2 BE2 At5g03650 F17C15.70	amylopectin biosynthetic process [GO:0010021]; cellular response to fructose stimulus [GO:0071332]; cellular response to glucose stimulus [GO:0071333]; cellular response to light stimulus [GO:0071482]; cellular response to sucrose stimulus [GO:0071329]; glycogen biosynthetic process [GO:0005978]; starch biosynthetic process [GO:0019252]; starch metabolic process [GO:0005982]	amyloplast [GO:0009501]; chloroplast [GO:0009507]; chloroplast stroma [GO:0009570]	1,4-alpha-glucan branching enzyme activity [GO:0003844]; cation binding [GO:0043169]; hydrolase activity, hydrolyzing O-glycosyl compounds [GO:0004553]	SUBCELLULAR LOCATION: Plastid, chloroplast stroma {ECO:0000269|PubMed:18431481}. Plastid, amyloplast {ECO:0000250}.	FUNCTION: Catalyzes the formation of the alpha-1,6-glucosidic linkages in starch by scission of a 1,4-alpha-linked oligosaccharide from growing alpha-1,4-glucan chains and the subsequent attachment of the oligosaccharide to the alpha-1,6 position. {ECO:0000269|PubMed:17028209}.
P25071	CML12_ARATH	Calmodulin-like protein 12 (Touch-induced calmodulin-related protein 3)	CML12 CAL4 TCH3 At2g41100 T3K9.13	cellular response to hypoxia [GO:0071456]; response to absence of light [GO:0009646]; response to mechanical stimulus [GO:0009612]; thigmotropism [GO:0009652]	cytosol [GO:0005829]; plant-type vacuole [GO:0000325]; plasmodesma [GO:0009506]	calcium ion binding [GO:0005509]; mRNA binding [GO:0003729]		FUNCTION: Potential calcium sensor that binds calcium in vitro.
P11035	NIA2_ARATH	Nitrate reductase [NADH] 2 (NR2) (EC 1.7.1.1)	NIA2 CHL3 At1g37130 F28L22.2	nitrate assimilation [GO:0042128]; nitric oxide biosynthetic process [GO:0006809]; response to herbicide [GO:0009635]; response to light stimulus [GO:0009416]; response to symbiotic fungus [GO:0009610]	nucleus [GO:0005634]; plant-type vacuole [GO:0000325]	FAD binding [GO:0071949]; heme binding [GO:0020037]; identical protein binding [GO:0042802]; molybdenum ion binding [GO:0030151]; molybdopterin cofactor binding [GO:0043546]; mRNA binding [GO:0003729]; nitrate reductase (NADH) activity [GO:0009703]; nitrate reductase (NADPH) activity [GO:0050464]; nitrate reductase activity [GO:0008940]		FUNCTION: Nitrate reductase is a key enzyme involved in the first step of nitrate assimilation in plants, fungi and bacteria.
O23344	FDC1_ARATH	Ferredoxin C 1, chloroplastic (AtFdC1)	FDC1 At4g14890 dl3485w FCAALL.7	electron transport chain [GO:0022900]; response to high light intensity [GO:0009644]	chloroplast [GO:0009507]	2 iron, 2 sulfur cluster binding [GO:0051537]; electron transfer activity [GO:0009055]; metal ion binding [GO:0046872]	SUBCELLULAR LOCATION: Plastid, chloroplast {ECO:0000269|PubMed:20966083}.	FUNCTION: Ferredoxins are iron-sulfur proteins that transfer electrons in a wide variety of metabolic reactions (Probable). Mediates alternative electron partitioning in conditions of acceptor limitation at photosystem I. Accepts electrons from photosystem I (PSI) and is capable of electron transfer with FNR, but cannot support photoreduction of NADP(+) (PubMed:20966083). {ECO:0000269|PubMed:2096…
P34802	GGPP1_ARATH	Heterodimeric geranylgeranyl pyrophosphate synthase large subunit 1, chloroplastic (GGPP synthase 1) (GGPS1) (EC 2.5.1.-) ((2E,6E)-farnesyl diphosphate synthase 1) (Dimethylallyltranstransferase 1) (EC 2.5.1.1) (Farnesyl diphosphate synthase 1) (Farnesyltranstransferase 1) (EC 2.5.1.29) (Geranyltranstransferase 1) (EC 2.5.1.10)	GGPPS1 GGPPS11 GGPS1 At4g36810 C7A10.550	carotenoid biosynthetic process [GO:0016117]; embryo development ending in seed dormancy [GO:0009793]; farnesyl diphosphate biosynthetic process [GO:0045337]; geranyl diphosphate biosynthetic process [GO:0033384]; geranylgeranyl diphosphate biosynthetic process [GO:0033386]; isoprenoid biosynthetic process [GO:0008299]; monoterpene biosynthetic process [GO:0043693]	chloroplast [GO:0009507]; cytosol [GO:0005829]; etioplast [GO:0009513]; plastid [GO:0009536]	dimethylallyltranstransferase activity [GO:0004161]; farnesyltranstransferase activity [GO:0004311]; geranyltranstransferase activity [GO:0004337]; metal ion binding [GO:0046872]	SUBCELLULAR LOCATION: [Isoform 1]: Plastid, chloroplast {ECO:0000269|PubMed:10759500, ECO:0000269|PubMed:27707890}.; SUBCELLULAR LOCATION: [Isoform 2]: Cytoplasm {ECO:0000269|PubMed:27707890}.	FUNCTION: Heterodimeric geranyl(geranyl)-diphosphate (GPP) synthase large subunit. In vitro, the large subunit catalyzes mainly the trans-addition of the three molecules of IPP onto DMAPP to form geranylgeranyl pyrophosphate while the small subunit alone is inactive. Upon association of the two subunits, the product profile changes and the production of gerany-diphosphate is strongly increased. {…
Q93VK5	LUT5_ARATH	Protein LUTEIN DEFICIENT 5, chloroplastic (EC 1.14.-.-) (Cytochrome P450 97A3)	CYP97A3 LUT5 At1g31800 F5M6.19	carotenoid biosynthetic process [GO:0016117]; xanthophyll biosynthetic process [GO:0016123]	chloroplast [GO:0009507]; chloroplast envelope [GO:0009941]	carotene beta-ring hydroxylase activity [GO:0010291]; heme binding [GO:0020037]; iron ion binding [GO:0005506]; oxidoreductase activity, acting on paired donors, with incorporation or reduction of molecular oxygen [GO:0016705]	SUBCELLULAR LOCATION: Plastid, chloroplast {ECO:0000255}.	FUNCTION: Heme-containing cytochrome P450 involved in the biosynthesis of xanthophylls. Specific for beta-ring hydroxylation of alpha- and beta-carotene. Has also a low activity toward the epsilon-rings of alpha-carotene. The beta-ring of alpha-carotene is the preferred substrate in planta. {ECO:0000269|PubMed:16492736, ECO:0000269|PubMed:16890225, ECO:0000269|PubMed:19147649}.
Q38932	LCYE_ARATH	Lycopene epsilon cyclase, chloroplastic (EC 5.5.1.18) (Protein LUTEIN DEFICIENT 2)	LUT2 At5g57030 MHM17.16	carotenoid biosynthetic process [GO:0016117]; xanthophyll biosynthetic process [GO:0016123]	chloroplast membrane [GO:0031969]	lycopene epsilon cyclase activity [GO:0045435]; oxidoreductase activity, acting on paired donors, with incorporation or reduction of molecular oxygen [GO:0016705]	SUBCELLULAR LOCATION: Plastid, chloroplast membrane {ECO:0000255}; Multi-pass membrane protein {ECO:0000255}.	FUNCTION: Involved in carotenoid biosynthesis. Catalyzes the single epsilon-cyclization reaction which converts lycopene to delta-carotene and neurosporene to alpha-zeacarotene (PubMed:11226339, PubMed:8837512). Required for lutein biosynthesis (PubMed:9789087). {ECO:0000269|PubMed:11226339, ECO:0000269|PubMed:8837512, ECO:0000269|PubMed:9789087}.
Q9LUT2	METK4_ARATH	S-adenosylmethionine synthase 4 (AdoMet synthase 4) (EC 2.5.1.6) (Methionine adenosyltransferase 4) (MAT 4)	METK4 MTO3 SAMS3 At3g17390 MGD8.23	lignin biosynthetic process [GO:0009809]; methionine metabolic process [GO:0006555]; one-carbon metabolic process [GO:0006730]; response to cold [GO:0009409]; S-adenosylmethionine biosynthetic process [GO:0006556]	cytosol [GO:0005829]; nucleolus [GO:0005730]; plant-type cell wall [GO:0009505]; plasma membrane [GO:0005886]; plasmodesma [GO:0009506]	ATP binding [GO:0005524]; metal ion binding [GO:0046872]; methionine adenosyltransferase activity [GO:0004478]; mRNA binding [GO:0003729]	SUBCELLULAR LOCATION: Cytoplasm {ECO:0000269|PubMed:14505352}.	FUNCTION: Catalyzes the formation of S-adenosylmethionine from methionine and ATP. The reaction comprises two steps that are both catalyzed by the same enzyme: formation of S-adenosylmethionine (AdoMet) and triphosphate, and subsequent hydrolysis of the triphosphate. {ECO:0000250|UniProtKB:Q96551}.
Q9SJL8	METK3_ARATH	S-adenosylmethionine synthase 3 (AdoMet synthase 3) (EC 2.5.1.6) (Methionine adenosyltransferase 3) (MAT 3)	METK3 At2g36880 T1J8.6	lignin biosynthetic process [GO:0009809]; one-carbon metabolic process [GO:0006730]; pollen tube growth [GO:0009860]; S-adenosylmethionine biosynthetic process [GO:0006556]	cytosol [GO:0005829]; endoplasmic reticulum [GO:0005783]; nucleus [GO:0005634]; plasmodesma [GO:0009506]	ATP binding [GO:0005524]; copper ion binding [GO:0005507]; methionine adenosyltransferase activity [GO:0004478]	SUBCELLULAR LOCATION: Cytoplasm {ECO:0000250|UniProtKB:Q9LUT2}.	FUNCTION: Catalyzes the formation of S-adenosylmethionine from methionine and ATP. The reaction comprises two steps that are both catalyzed by the same enzyme: formation of S-adenosylmethionine (AdoMet) and triphosphate, and subsequent hydrolysis of the triphosphate (PubMed:12087191, PubMed:16365035). Involved in the biosynthesis of lignin (PubMed:11844113). {ECO:0000269|PubMed:11844113, ECO:0000…
O82392	THIC_ARATH	Phosphomethylpyrimidine synthase, chloroplastic (EC 4.1.99.17) (Hydroxymethylpyrimidine phosphate synthase) (HMP-P synthase) (HMP-phosphate synthase) (HMPP synthase) (Protein PYRIMIDINE REQUIRING) (Thiamine biosynthesis protein ThiC) (Protein THIAMINE C)	THIC PY At2g29630 T27A16.27	response to vitamin B1 [GO:0010266]; thiamine biosynthetic process [GO:0009228]; thiamine diphosphate biosynthetic process [GO:0009229]	chloroplast [GO:0009507]; chloroplast stroma [GO:0009570]; plastid [GO:0009536]	4 iron, 4 sulfur cluster binding [GO:0051539]; carbon-carbon lyase activity [GO:0016830]; iron-sulfur cluster binding [GO:0051536]; metal ion binding [GO:0046872]; protein domain specific binding [GO:0019904]	SUBCELLULAR LOCATION: Plastid, chloroplast stroma {ECO:0000269|PubMed:18048325, ECO:0000269|PubMed:18332905, ECO:0000269|PubMed:18431481}.	FUNCTION: Catalyzes the synthesis of the hydroxymethylpyrimidine phosphate (HMP-P) moiety of thiamine from aminoimidazole ribotide (AIR) in a radical S-adenosyl-L-methionine (SAM)-dependent reaction. {ECO:0000269|PubMed:18048325, ECO:0000269|PubMed:18332905}.
Q9S7Z8	PIN3_ARATH	Auxin efflux carrier component 3 (AtPIN3)	PIN3 At1g70940 F15H11.14	auxin export across the plasma membrane [GO:0010315]; auxin polar transport [GO:0009926]; auxin-activated signaling pathway [GO:0009734]; gravitropism [GO:0009630]; positive gravitropism [GO:0009958]; response to light stimulus [GO:0009416]; root development [GO:0048364]; root hair elongation [GO:0048767]; root hair initiation [GO:0048766]; tropism [GO:0009606]	cell surface [GO:0009986]; lateral plasma membrane [GO:0016328]; mitochondrion [GO:0005739]; plasma membrane [GO:0005886]; vesicle membrane [GO:0012506]	auxin efflux transmembrane transporter activity [GO:0010329]; identical protein binding [GO:0042802]; protein homodimerization activity [GO:0042803]	SUBCELLULAR LOCATION: Cell membrane {ECO:0000269|PubMed:20439545}; Multi-pass membrane protein {ECO:0000305}.	FUNCTION: Acts as a component of the auxin efflux carrier; this activity is enhanced when activated by PID-mediated phosphorylation (PubMed:20439545, PubMed:35917926). Seems to be involved in the lateral auxin transport system and mediates tropic growth (PubMed:20439545). Binds auxins including indole-3-acetic acid (IAA) (PubMed:35917926). Coordinated polar localization of PIN3 is directly regula…
Q39085	DIM_ARATH	Delta(24)-sterol reductase (EC 1.3.1.72) (Cell elongation protein DIMINUTO) (Cell elongation protein Dwarf1) (Protein CABBAGE1) (Protein ENHANCED VERY-LOW-FLUENCE RESPONSE 1)	DIM CBB1 DWF1 EVE1 At3g19820 MPN9.6	brassinosteroid biosynthetic process [GO:0016132]; lignin metabolic process [GO:0009808]; plant-type secondary cell wall biogenesis [GO:0009834]; unidimensional cell growth [GO:0009826]	cytosol [GO:0005829]; endoplasmic reticulum [GO:0005783]; membrane [GO:0016020]; plant-type vacuole [GO:0000325]; vacuole [GO:0005773]	calmodulin binding [GO:0005516]; delta24-sterol reductase activity [GO:0050614]; FAD binding [GO:0071949]	SUBCELLULAR LOCATION: Microsome membrane {ECO:0000269|PubMed:9761794}; Single-pass type II membrane protein {ECO:0000269|PubMed:9761794}; Cytoplasmic side {ECO:0000269|PubMed:9761794}.	FUNCTION: Plays a critical role in the general process of plant cell elongation. Involved in the synthesis of campesterol, an early precursor of brassinolide. Required for the conversion of 24-methylenecholesterol to campesterol and for the conversion of isofucosterol to sitosterol. Necessary for both the isomerization and reduction of 24-methylenecholesterol. Regulates indirectly phytochrome-med…
Q8L7S8	RH3_ARATH	DEAD-box ATP-dependent RNA helicase 3, chloroplastic (EC 3.6.4.13) (Protein EMBRYO DEFECTIVE 1138)	RH3 EMB1138 At5g26742 F21E10.1 T7I7.6	chloroplast organization [GO:0009658]; Group II intron splicing [GO:0000373]; response to salt stress [GO:0009651]; ribosome biogenesis [GO:0042254]	chloroplast [GO:0009507]; chloroplast envelope [GO:0009941]; chloroplast stroma [GO:0009570]; plastid [GO:0009536]	ATP binding [GO:0005524]; ATP hydrolysis activity [GO:0016887]; mRNA binding [GO:0003729]; RNA helicase activity [GO:0003724]; zinc ion binding [GO:0008270]	SUBCELLULAR LOCATION: Plastid, chloroplast {ECO:0000269|PubMed:18431481}. Plastid, chloroplast stroma {ECO:0000269|PubMed:23227895}.	FUNCTION: Nuclear genome-encoded factor involved in ribosome biogenesis in chloroplasts (PubMed:22576849, PubMed:23227895, PubMed:25043599). Binds specific group II introns in chloroplasts and facilitates their splicing. Is required for rRNA maturation in plastids and may contribute to the assembly of the large (50S) ribosomal subunit (PubMed:22576849). Required for normal development of chloropl…
Q43349	CP29A_ARATH	29 kDa ribonucleoprotein, chloroplastic (RNA-binding protein CP29A) (RNA-binding protein cp29)	CP29A RBP29 At3g53460 F4P12_160	chloroplast rRNA processing [GO:1901259]; cold acclimation [GO:0009631]; mRNA processing [GO:0006397]; RNA stabilization [GO:0043489]	chloroplast [GO:0009507]; ribonucleoprotein complex [GO:1990904]	mRNA binding [GO:0003729]	SUBCELLULAR LOCATION: Plastid, chloroplast {ECO:0000305}.	FUNCTION: Stabilizes specific chloroplast mRNAs. Required for normal chloroplast development under cold stress conditions by stabilizing transcripts of numerous mRNAs under these conditions. {ECO:0000269|PubMed:23110894}.
F4K410	SVR3_ARATH	Putative elongation factor TypA-like SVR3, chloroplastic (Protein HAPPY ON NORFLURAZON 23) (Protein SUPPRESSOR OF VARIEGATION 3)	SVR3 At5g13650 MSH12.11	protein stabilization [GO:0050821]; response to cold [GO:0009409]; rRNA processing [GO:0006364]	chloroplast [GO:0009507]; cytosol [GO:0005829]; ribonucleoprotein complex [GO:1990904]	GTP binding [GO:0005525]; GTPase activity [GO:0003924]; translation elongation factor activity [GO:0003746]	SUBCELLULAR LOCATION: Plastid, chloroplast {ECO:0000269|PubMed:21187014}.	FUNCTION: Putative chloroplastic elongation factor involved in response to chilling stress. Required for proper chloroplast rRNA processing and/or translation at low temperature (PubMed:21187014). Involved in plastid protein homeostasis (PubMed:21208309). {ECO:0000269|PubMed:21187014, ECO:0000269|PubMed:21208309}.
Q9FNM5	GUFP_ARATH	Translation factor GUF1 homolog, chloroplastic (EC 3.6.5.-) (Elongation factor 4 homolog) (EF-4) (GTPase GUF1 homolog) (Ribosomal back-translocase)	At5g08650 T2K12.1	positive regulation of translation [GO:0045727]; translation [GO:0006412]	chloroplast [GO:0009507]; plasma membrane [GO:0005886]	GTP binding [GO:0005525]; GTPase activity [GO:0003924]; mRNA binding [GO:0003729]; protein domain specific binding [GO:0019904]	SUBCELLULAR LOCATION: Plastid, chloroplast {ECO:0000269|PubMed:18431481}.	FUNCTION: Promotes chloroplast protein synthesis. May act as a fidelity factor of the translation reaction, by catalyzing a one-codon backward translocation of tRNAs on improperly translocated ribosomes. {ECO:0000255|HAMAP-Rule:MF_03138}.
Q9LVY0	PRFB1_ARATH	Peptide chain release factor PrfB1, chloroplastic (AtPrfB1) (AtPrfB) (Protein HIGH CHLOROPHYLL FLUORESCENCE 109)	PRFB1 HCF109 RF2 At5g36170 MAB16.12	plastid organization [GO:0009657]; RNA processing [GO:0006396]; translational termination [GO:0006415]	chloroplast [GO:0009507]; chloroplast stroma [GO:0009570]	translation release factor activity, codon specific [GO:0016149]	SUBCELLULAR LOCATION: Plastid, chloroplast stroma {ECO:0000269|PubMed:12468741, ECO:0000269|PubMed:21771930}.	FUNCTION: Directs the termination of translation in response to the peptide chain termination codon UGA. Required for the proper translation, stability and normal processing of UGA-containing polycistronic transcripts in chloroplasts. {ECO:0000269|PubMed:12468741}.
Q9LS25	PP420_ARATH	Pentatricopeptide repeat-containing protein At5g46580, chloroplastic	At5g46580 F10E10.5	chloroplast rRNA processing [GO:1901259]; ribosome biogenesis [GO:0042254]	chloroplast [GO:0009507]	deoxyribonuclease I activity [GO:0004530]; rRNA endonuclease activity [GO:0033902]; rRNA primary transcript binding [GO:0042134]	SUBCELLULAR LOCATION: Plastid, chloroplast {ECO:0000305}.
B5X565	B5X565_ARATH	GTPase Der (GTP-binding protein EngA)	EMB2738 emb2738 embryo defective 2738 At3g12080	embryo development ending in seed dormancy [GO:0009793]; plastid transcription [GO:0042793]; ribosome biogenesis [GO:0042254]	chloroplast [GO:0009507]; cytosol [GO:0005829]	GTP binding [GO:0005525]; mRNA binding [GO:0003729]
Q9XFS9	DXR_ARATH	1-deoxy-D-xylulose 5-phosphate reductoisomerase, chloroplastic (1-deoxyxylulose-5-phosphate reductoisomerase) (DXP reductoisomerase) (EC 1.1.1.267) (2-C-methyl-D-erythritol 4-phosphate synthase) (Protein PIGMENT-DEFECTIVE EMBRYO 129)	DXR ISPC PDE129 At5g62790 MQB2.11	isopentenyl diphosphate biosynthetic process, methylerythritol 4-phosphate pathway involved in terpenoid biosynthetic process [GO:0051484]	chloroplast stroma [GO:0009570]	1-deoxy-D-xylulose-5-phosphate reductoisomerase activity [GO:0030604]; manganese ion binding [GO:0030145]; NADPH binding [GO:0070402]	SUBCELLULAR LOCATION: Plastid, chloroplast stroma {ECO:0000305|PubMed:12177470, ECO:0000305|PubMed:18236010}.	FUNCTION: Enzyme of the plastid non-mevalonate pathway for isoprenoid biosynthesis that catalyzes the NADPH-dependent rearrangement and reduction of 1-deoxy-D-xylulose-5-phosphate (DXP) to 2-C-methyl-D-erythritol 4-phosphate (MEP). Required for chloroplast development. {ECO:0000269|PubMed:12177470, ECO:0000269|PubMed:16941216, ECO:0000269|PubMed:20404857}.
Q9LIK9	APS1_ARATH	ATP sulfurylase 1, chloroplastic (AtPS1) (EC 2.7.7.4)	APS1 At3g22890 F5N5.6	hydrogen sulfide biosynthetic process [GO:0070814]; response to cadmium ion [GO:0046686]; selenium compound metabolic process [GO:0001887]; sulfate assimilation [GO:0000103]	chloroplast [GO:0009507]; chloroplast stroma [GO:0009570]	ATP binding [GO:0005524]; sulfate adenylyltransferase (ATP) activity [GO:0004781]	SUBCELLULAR LOCATION: Plastid, chloroplast stroma {ECO:0000269|PubMed:18431481, ECO:0000269|PubMed:8058839}.	FUNCTION: Mediates selenate (Se) reduction, and promotes Se and sulfur (S) uptake and assimilation. {ECO:0000269|PubMed:9880353}.
O24457	ODPA3_ARATH	Pyruvate dehydrogenase E1 component subunit alpha-3, chloroplastic (EC 1.2.4.1)	PDH-E1 ALPHA At1g01090 T25K16.8	acetyl-CoA biosynthetic process from pyruvate [GO:0006086]	chloroplast [GO:0009507]; chloroplast envelope [GO:0009941]; chloroplast stroma [GO:0009570]; plastid [GO:0009536]	metal ion binding [GO:0046872]; pyruvate dehydrogenase (acetyl-transferring) activity [GO:0004739]	SUBCELLULAR LOCATION: Plastid, chloroplast {ECO:0000305}.	FUNCTION: The pyruvate dehydrogenase complex catalyzes the overall conversion of pyruvate to acetyl-CoA and CO(2). It contains multiple copies of three enzymatic components: pyruvate dehydrogenase (E1), dihydrolipoamide acetyltransferase (E2) and lipoamide dehydrogenase (E3) (By similarity). {ECO:0000250}.
Q9LPR4	LEU11_ARATH	2-isopropylmalate synthase 1, chloroplastic (EC 2.3.3.13) (Methylthioalkylmalate synthase-like 4)	IPMS1 MAML-4 At1g18500 F15H18.3	L-leucine biosynthetic process [GO:0009098]	chloroplast [GO:0009507]; chloroplast stroma [GO:0009570]	2-isopropylmalate synthase activity [GO:0003852]; metal ion binding [GO:0046872]	SUBCELLULAR LOCATION: Plastid, chloroplast {ECO:0000305}.	FUNCTION: Catalyzes the condensation of the acetyl group of acetyl-CoA with 3-methyl-2-oxobutanoate (2-oxoisovalerate) to form 3-carboxy-3-hydroxy-4-methylpentanoate (2-isopropylmalate). Involved in Leu biosynthesis, but does not participate in the chain elongation of glucosinolates. {ECO:0000269|PubMed:15155874, ECO:0000269|PubMed:17189332}.
Q8RY94	Q8RY94_ARATH	Adenylosuccinate lyase (ASL) (EC 4.3.2.2) (Adenylosuccinase)	At4g18440 F28J12.100 F28J12_100	'de novo' AMP biosynthetic process [GO:0044208]; 'de novo' IMP biosynthetic process [GO:0006189]	chloroplast [GO:0009507]; chloroplast stroma [GO:0009570]	(S)-2-(5-amino-1-(5-phospho-D-ribosyl)imidazole-4-carboxamido) succinate lyase (fumarate-forming) activity [GO:0070626]; N6-(1,2-dicarboxyethyl)AMP AMP-lyase (fumarate-forming) activity [GO:0004018]
Q94K48	Q94K48_ARATH	ARM repeat superfamily protein	At3g62530		chloroplast [GO:0009507]; cytosol [GO:0005829]; mitochondrion [GO:0005739]; nucleolus [GO:0005730]	metal ion binding [GO:0046872]; zinc ion binding [GO:0008270]
Q38814	THI4_ARATH	Thiamine thiazole synthase, chloroplastic (EC 2.4.2.60) (Thiazole biosynthetic enzyme)	THI1 ARA6 THI4 At5g54770 MBG8.3	DNA damage response [GO:0006974]; oxazole or thiazole biosynthetic process [GO:0018131]; response to cold [GO:0009409]; thiamine biosynthetic process [GO:0009228]; thiazole biosynthetic process [GO:0052837]	chloroplast [GO:0009507]; chloroplast envelope [GO:0009941]; chloroplast stroma [GO:0009570]; cytosol [GO:0005829]; mitochondrion [GO:0005739]; plasma membrane [GO:0005886]; plastid [GO:0009536]; stromule [GO:0010319]; thylakoid [GO:0009579]	iron ion binding [GO:0005506]; pentosyltransferase activity [GO:0016763]; protein domain specific binding [GO:0019904]; protein homodimerization activity [GO:0042803]; zinc ion binding [GO:0008270]	SUBCELLULAR LOCATION: Plastid, chloroplast {ECO:0000269|PubMed:12482914, ECO:0000269|PubMed:18431481, ECO:0000269|PubMed:26662273}. Mitochondrion {ECO:0000269|PubMed:12482914}. Cell membrane {ECO:0000269|PubMed:26662273}.	FUNCTION: Involved in biosynthesis of the thiamine precursor thiazole. Catalyzes the conversion of NAD and glycine to adenosine diphosphate 5-(2-hydroxyethyl)-4-methylthiazole-2-carboxylic acid (ADT), an adenylated thiazole intermediate. The reaction includes an iron-dependent sulfide transfer from a conserved cysteine residue of the protein to a thiazole intermediate. The enzyme can only undergo…
Q94B35	ISPH_ARATH	4-hydroxy-3-methylbut-2-enyl diphosphate reductase, chloroplastic (EC 1.17.7.4) (Protein CHLOROPLAST BIOGENESIS 6)	ISPH CLB6 HDR At4g34350 F10M10.120	dimethylallyl diphosphate biosynthetic process [GO:0050992]; isopentenyl diphosphate biosynthetic process, methylerythritol 4-phosphate pathway [GO:0019288]	chloroplast [GO:0009507]; chloroplast stroma [GO:0009570]; plasma membrane [GO:0005886]	4 iron, 4 sulfur cluster binding [GO:0051539]; 4-hydroxy-3-methylbut-2-en-1-yl diphosphate synthase activity (ferredoxin) [GO:0046429]; 4-hydroxy-3-methylbut-2-enyl diphosphate reductase activity [GO:0051745]; metal ion binding [GO:0046872]	SUBCELLULAR LOCATION: Plastid, chloroplast stroma {ECO:0000269|PubMed:18236010}.	FUNCTION: Enzyme of the plastid non-mevalonate pathway for isoprenoid biosynthesis that converts 1-hydroxy-2-methyl-2-(E)-butenyl 4-diphosphate into isopentenyl diphosphate (IPP) and dimethylallyl diphosphate (DMAPP). Is essential for chloroplast development. {ECO:0000269|PubMed:15659625, ECO:0000269|PubMed:15863698}.
P05466	AROA_ARATH	3-phosphoshikimate 1-carboxyvinyltransferase, chloroplastic (EC 2.5.1.19) (5-enolpyruvylshikimate-3-phosphate synthase) (EPSP synthase) (EPSPs)	At2g45300 F4L23.19	amino acid biosynthetic process [GO:0008652]; aromatic amino acid family biosynthetic process [GO:0009073]; chorismate biosynthetic process [GO:0009423]	chloroplast [GO:0009507]; chloroplast stroma [GO:0009570]	3-phosphoshikimate 1-carboxyvinyltransferase activity [GO:0003866]	SUBCELLULAR LOCATION: Plastid, chloroplast {ECO:0000255}.	FUNCTION: Catalyzes the transfer of the enolpyruvyl moiety of phosphoenolpyruvate (PEP) to the 5-hydroxyl of shikimate-3-phosphate (S3P) to produce enolpyruvyl shikimate-3-phosphate and inorganic phosphate. {ECO:0000250|UniProtKB:P11043}.
O49562	PDRP1_ARATH	Pyruvate, phosphate dikinase regulatory protein 1, chloroplastic (EC 2.7.11.32) (EC 2.7.4.27) (Bifunctional dikinase regulatory protein 1) (AtRP1) (BFRP1) (Pyruvate, Pi dikinase regulatory protein 1) (PPDK RP1) (PPDK regulatory protein 1)	RP1 At4g21210 F7J7.150	phosphorylation [GO:0016310]	chloroplast [GO:0009507]; chloroplast stroma [GO:0009570]	ATP binding [GO:0005524]; phosphoprotein phosphatase activity [GO:0004721]; phosphotransferase activity, phosphate group as acceptor [GO:0016776]; protein kinase activity [GO:0004672]; protein serine/threonine kinase activity [GO:0004674]	SUBCELLULAR LOCATION: Plastid, chloroplast stroma {ECO:0000269|PubMed:17996018}.	FUNCTION: Bifunctional serine/threonine kinase and phosphorylase involved in the dark/light-mediated regulation of PPDK by catalyzing its phosphorylation/dephosphorylation. Dark/light-induced changes in stromal concentrations of the competing ADP and Pi substrates govern the direction of the reaction. In the dark, phosphorylates the catalytic intermediate of PPDK (PPDK-HisP), inactivating it. Lig…
Q9M401	BCAT3_ARATH	Branched-chain-amino-acid aminotransferase 3, chloroplastic (Atbcat-3) (EC 2.6.1.42) (EC 2.6.1.88)	BCAT3 At3g49680 T16K5.30	isoleucine biosynthetic process [GO:0009097]; L-leucine biosynthetic process [GO:0009098]; valine biosynthetic process [GO:0009099]	chloroplast [GO:0009507]; chloroplast stroma [GO:0009570]	L-isoleucine transaminase activity [GO:0052656]; L-leucine transaminase activity [GO:0052654]; L-leucine:2-oxoglutarate aminotransferase activity [GO:0050048]; L-valine transaminase activity [GO:0052655]; methionine-oxo-acid transaminase activity [GO:0010326]	SUBCELLULAR LOCATION: Plastid, chloroplast {ECO:0000269|PubMed:25070638}.	FUNCTION: Converts 2-oxo acids to branched-chain amino acids. Acts on leucine, isoleucine and valine. Also involved in methionine chain elongation cycle of aliphatic glucosinolate formation. Catalyzes the conversion of 5-methylthiopentyl-2-oxo and 6-methylthiohexyl-2-oxo acids to their respective Met derivatives, homomethionine and dihomo-methionine, respectively. {ECO:0000269|PubMed:18162591}.
O81852	AKH2_ARATH	Bifunctional aspartokinase/homoserine dehydrogenase 2, chloroplastic (AK-HD 2) (AK-HSDH 2) (Beta-aspartyl phosphate homoserine 2) [Includes: Aspartokinase (EC 2.7.2.4) (Aspartate kinase); Homoserine dehydrogenase (EC 1.1.1.3)]	AKHSDH2 AK-HSDH II At4g19710 T16H5.70	homoserine biosynthetic process [GO:0009090]; lysine biosynthetic process via diaminopimelate [GO:0009089]; methionine biosynthetic process [GO:0009086]; phosphorylation [GO:0016310]; threonine biosynthetic process [GO:0009088]	chloroplast [GO:0009507]; chloroplast stroma [GO:0009570]	aspartate kinase activity [GO:0004072]; ATP binding [GO:0005524]; homoserine dehydrogenase activity [GO:0004412]; metal ion binding [GO:0046872]; NAD+ binding [GO:0070403]; NADP binding [GO:0050661]	SUBCELLULAR LOCATION: Plastid, chloroplast.	FUNCTION: Bifunctional aspartate kinase and homoserine dehydrogenase that catalyzes the first and the third steps toward the synthesis of lysine, methionine and threonine from aspartate. {ECO:0000269|PubMed:11812230, ECO:0000269|PubMed:16216875}.
P55217	CGS1_ARATH	Cystathionine gamma-synthase 1, chloroplastic (AtCGS1) (EC 2.5.1.48) (METHIONINE OVERACCUMULATION 1) (O-succinylhomoserine (thiol)-lyase)	CGS1 CYS1 MTO1 At3g01120 T4P13.19	methionine biosynthetic process [GO:0009086]; selenium compound metabolic process [GO:0001887]; transsulfuration [GO:0019346]	chloroplast [GO:0009507]; chloroplast stroma [GO:0009570]	cystathionine gamma-synthase activity [GO:0003962]; pyridoxal phosphate binding [GO:0030170]	SUBCELLULAR LOCATION: Plastid, chloroplast {ECO:0000269|PubMed:25146485}.	FUNCTION: Catalyzes the first committed step of methionine (Met) biosynthesis. Catalyzes the formation of L-cystathionine from homoserine esters and L-cysteine, via a gamma-replacement reaction. Substrate preference for cystathionine synthesis is O-phospho-L-homoserine (OPH) > O(4)-succinyl-L-homoserine (OSH) >> O-acetyl-L-homoserine (OAH). Is able, at extremely low rate, to catalyze a gamma-elim…
Q9FIH8	SPP_ARATH	Stromal processing peptidase, chloroplastic (EC 3.4.24.-) (Chloroplast processing enzyme)	SPP CPE At5g42390 MDH9.8	embryo development ending in seed dormancy [GO:0009793]; proteolysis [GO:0006508]	chloroplast [GO:0009507]; chloroplast stroma [GO:0009570]; mitochondrion [GO:0005739]; plastid [GO:0009536]	metal ion binding [GO:0046872]; metallopeptidase activity [GO:0008237]; mRNA binding [GO:0003729]	SUBCELLULAR LOCATION: Plastid, chloroplast stroma {ECO:0000250|UniProtKB:Q40983}.	FUNCTION: Cleaves presequences (transit peptides) from chloroplastic protein precursors (PubMed:12795700). Initially recognizes a precursor by binding to the C-terminus of its transit peptide and then removes the transit peptide in a single endoproteolytic step. In a next step, pursues the cleavage of transit peptide to a subfragment form (By similarity). {ECO:0000250|UniProtKB:Q40983, ECO:000026…
Q9S762	HIS1A_ARATH	ATP phosphoribosyltransferase 1, chloroplastic (ATP-PRTase 1) (AtATP-PRT1) (EC 2.4.2.17)	HISN1A At1g58080 T15M6.9	L-histidine biosynthetic process [GO:0000105]	chloroplast [GO:0009507]; chloroplast stroma [GO:0009570]	ATP phosphoribosyltransferase activity [GO:0003879]; magnesium ion binding [GO:0000287]	SUBCELLULAR LOCATION: Plastid, chloroplast {ECO:0000305}.	FUNCTION: Catalyzes the condensation of ATP and 5-phosphoribose 1-diphosphate to form N'-(5'-phosphoribosyl)-ATP (PR-ATP).
O64688	ODPB3_ARATH	Pyruvate dehydrogenase E1 component subunit beta-3, chloroplastic (EC 1.2.4.1)	E1-BETA-2 At2g34590 T31E10.7	acetyl-CoA biosynthetic process from pyruvate [GO:0006086]; pollen tube development [GO:0048868]	chloroplast envelope [GO:0009941]; endoplasmic reticulum [GO:0005783]	pyruvate dehydrogenase (acetyl-transferring) activity [GO:0004739]; zinc ion binding [GO:0008270]	SUBCELLULAR LOCATION: Plastid, chloroplast {ECO:0000305}.	FUNCTION: The pyruvate dehydrogenase complex catalyzes the overall conversion of pyruvate to acetyl-CoA and CO(2). It contains multiple copies of three enzymatic components: pyruvate dehydrogenase (E1), dihydrolipoamide acetyltransferase (E2) and lipoamide dehydrogenase (E3) (By similarity). {ECO:0000250}.
Q39227	SMT2_ARATH	24-methylenesterol C-methyltransferase 2 (24-sterol C-methyltransferase 2) (Sterol-C-methyltransferase 2) (EC 2.1.1.143) (Protein COTYLEDON VASCULAR PATTERN 1)	SMT2 CVP1 At1g20330 F14O10.7	methylation [GO:0032259]; multidimensional cell growth [GO:0009825]; negative regulation of DNA endoreduplication [GO:0032876]; pattern specification process [GO:0007389]; sterol biosynthetic process [GO:0016126]; xylem and phloem pattern formation [GO:0010051]	endoplasmic reticulum [GO:0005783]; Golgi apparatus [GO:0005794]; nucleus [GO:0005634]	24-methylenesterol C-methyltransferase activity [GO:0030797]; S-adenosylmethionine-dependent methyltransferase activity [GO:0008757]		FUNCTION: Catalyzes the methyl transfer from S-adenosyl-methionine to the methylene group of 24-methylene lophenol to form 24-ethylidene lophenol.
Q8LPS6	PPR3_ARATH	Pentatricopeptide repeat-containing protein At1g02150	At1g02150 T6A9.13 T7I23.8		chloroplast [GO:0009507]	mRNA binding [GO:0003729]
Q43870	APS2_ARATH	ATP sulfurylase 2 (EC 2.7.7.4)	APS2 ASA1 MET3-1 At1g19920 F6F9.2	cellular response to sulfate starvation [GO:0009970]; hydrogen sulfide biosynthetic process [GO:0070814]; sulfate assimilation [GO:0000103]	chloroplast [GO:0009507]; chloroplast stroma [GO:0009570]; nucleus [GO:0005634]	ATP binding [GO:0005524]; sulfate adenylyltransferase (ATP) activity [GO:0004781]	SUBCELLULAR LOCATION: [Isoform 1]: Plastid, chloroplast {ECO:0000255}.; SUBCELLULAR LOCATION: [Isoform 2]: Cytoplasm {ECO:0000305}.
P56764	RPOC2_ARATH	DNA-directed RNA polymerase subunit beta'' (EC 2.7.7.6) (PEP) (Plastid-encoded RNA polymerase subunit beta'') (RNA polymerase subunit beta'')	rpoC2 AtCg00170	DNA-templated transcription [GO:0006351]	chloroplast [GO:0009507]; chloroplast nucleoid [GO:0042644]; chloroplast stroma [GO:0009570]; DNA-directed RNA polymerase complex [GO:0000428]	DNA binding [GO:0003677]; DNA-directed 5'-3' RNA polymerase activity [GO:0003899]; zinc ion binding [GO:0008270]	SUBCELLULAR LOCATION: Plastid, chloroplast {ECO:0000255|HAMAP-Rule:MF_01324}.	FUNCTION: DNA-dependent RNA polymerase catalyzes the transcription of DNA into RNA using the four ribonucleoside triphosphates as substrates. {ECO:0000255|HAMAP-Rule:MF_01324}.
P46310	FAD3C_ARATH	sn-2 acyl-lipid omega-3 desaturase (ferredoxin), chloroplastic (EC 1.14.19.35) (Omega-3 fatty acid desaturase 7, chloroplastic)	FAD7 FADD At3g11170 F11B9.10 F9F8.4	fatty acid biosynthetic process [GO:0006633]; response to cold [GO:0009409]; unsaturated fatty acid biosynthetic process [GO:0006636]	chloroplast [GO:0009507]; chloroplast envelope [GO:0009941]; chloroplast inner membrane [GO:0009706]; cytosol [GO:0005829]; plastid membrane [GO:0042170]	sn-2 acyl-lipid omega-3 desaturase (ferredoxin) activity [GO:0102993]	SUBCELLULAR LOCATION: Plastid, chloroplast inner membrane {ECO:0000269|PubMed:12766230}; Multi-pass membrane protein {ECO:0000269|PubMed:12766230}.	FUNCTION: Chloroplast omega-3 fatty acid desaturase introduces the third double bond in the biosynthesis of 16:3 and 18:3 fatty acids, important constituents of plant membranes. It is thought to use ferredoxin as an electron donor and to act on fatty acids esterified to galactolipids, sulfolipids and phosphatidylglycerol. {ECO:0000269|PubMed:8226956}.
Q8L475	Q8L475_ARATH	Alpha/beta-Hydrolases superfamily protein	At1g74640 F1M20.32 F1M20_32		chloroplast [GO:0009507]; chloroplast envelope [GO:0009941]; chloroplast thylakoid membrane [GO:0009535]
P17597	ILVB_ARATH	Acetolactate synthase, chloroplastic (AtALS) (EC 2.2.1.6) (Acetohydroxy-acid synthase) (Protein CHLORSULFURON RESISTANT 1)	ALS AHAS CSR1 TZP5 At3g48560 T8P19.70	isoleucine biosynthetic process [GO:0009097]; response to herbicide [GO:0009635]; valine biosynthetic process [GO:0009099]	chloroplast [GO:0009507]; chloroplast stroma [GO:0009570]	acetolactate synthase activity [GO:0003984]; flavin adenine dinucleotide binding [GO:0050660]; magnesium ion binding [GO:0000287]; thiamine pyrophosphate binding [GO:0030976]	SUBCELLULAR LOCATION: Plastid, chloroplast {ECO:0000305}.	FUNCTION: Catalyzes the formation of acetolactate from pyruvate, the first step in valine and isoleucine biosynthesis. {ECO:0000269|PubMed:10386618, ECO:0000269|PubMed:16665813, ECO:0000269|PubMed:16667374, ECO:0000269|PubMed:16668488, ECO:0000269|PubMed:2336405, ECO:0000269|PubMed:8913312, ECO:0000269|PubMed:9355748, ECO:0000269|PubMed:9677339, ECO:0000269|Ref.9}.
Q9SSN3	TIR_ARATH	Toll/interleukin-1 receptor-like protein (AtTIR)	TIR At1g72930 F3N23.13	defense response [GO:0006952]; signal transduction [GO:0007165]	cytoplasm [GO:0005737]; mitochondrion [GO:0005739]; nucleus [GO:0005634]; plasmodesma [GO:0009506]	NAD+ nucleotidase, cyclic ADP-ribose generating [GO:0061809]	SUBCELLULAR LOCATION: Cytoplasm {ECO:0000305}.	FUNCTION: Disease resistance protein. Resistance proteins guard the plant against pathogens that contain an appropriate avirulence protein via a direct or indirect interaction with this avirulence protein. That triggers a defense system including the hypersensitive response, which restricts the pathogen growth (By similarity). {ECO:0000250}.
Q84TI2	Q84TI2_ARATH	phosphoribosylaminoimidazole carboxylase (EC 4.1.1.21) (AIR carboxylase)	At2g37690 F13M22.19 F13M22_19	'de novo' IMP biosynthetic process [GO:0006189]; pollen development [GO:0009555]	chloroplast [GO:0009507]; chloroplast stroma [GO:0009570]	ATP binding [GO:0005524]; metal ion binding [GO:0046872]; phosphoribosylaminoimidazole carboxylase activity [GO:0004638]
P47924	RIBA1_ARATH	Bifunctional riboflavin biosynthesis protein RIBA 1, chloroplastic (AtRIBA1) [Includes: 3,4-dihydroxy-2-butanone 4-phosphate synthase (DHBP synthase) (EC 4.1.99.12); GTP cyclohydrolase-2 (EC 3.5.4.25) (GTP cyclohydrolase II)]	RIBA1 RIBBA At5g64300 MSJ1.14	riboflavin biosynthetic process [GO:0009231]	chloroplast [GO:0009507]; chloroplast stroma [GO:0009570]	3,4-dihydroxy-2-butanone-4-phosphate synthase activity [GO:0008686]; GTP binding [GO:0005525]; GTP cyclohydrolase II activity [GO:0003935]; metal ion binding [GO:0046872]	SUBCELLULAR LOCATION: Plastid, chloroplast {ECO:0000269|PubMed:23203051}.	FUNCTION: Involved in riboflavin biosynthesis. Catalyzes both the conversion of D-ribulose 5-phosphate to formate and 3,4-dihydroxy-2-butanone 4-phosphate and the conversion of GTP to 2,5-diamino-6-ribosylamino-4(3H)-pyrimidinone 5'-phosphate (DARP), formate and pyrophosphate. RIBA2 and RIBA3 together are not able to complement the loss of function of RIBA1. {ECO:0000269|PubMed:22081402, ECO:0000…
Q43867	PME1_ARATH	Pectinesterase 1 (PE 1) (EC 3.1.1.11) (Pectin methylesterase 1) (AtPME1)	PME1 ARATH65 At1g53840 T18A20.7	cell wall modification [GO:0042545]; cellular response to hypoxia [GO:0071456]; pectin catabolic process [GO:0045490]	endosome [GO:0005768]; extracellular region [GO:0005576]; Golgi apparatus [GO:0005794]; Golgi membrane [GO:0000139]; nucleus [GO:0005634]; plant-type vacuole [GO:0000325]; plasma membrane [GO:0005886]; plasmodesma [GO:0009506]; trans-Golgi network [GO:0005802]	enzyme inhibitor activity [GO:0004857]; pectinesterase activity [GO:0030599]; protein C-terminal methylesterase activity [GO:0051722]	SUBCELLULAR LOCATION: Secreted, cell wall {ECO:0000269|PubMed:19144003}. Golgi apparatus membrane {ECO:0000269|PubMed:19144003}. Note=Cleaved in the Golgi apparatus by SBT6.1 (S1P) after the Arg-Arg-Leu-Met (RRLM) and Arg-Arg-Leu-Leu (RRLL) motifs. This processing is required for extracellular targeting. {ECO:0000269|PubMed:19144003}.	FUNCTION: Acts in the modification of cell walls via demethylesterification of cell wall pectin (By similarity). Demethylates protein phosphatase 2A (PP2A) that have been reversibly carboxymethylated by LCMT1. Acts as a negative regulators of genes involved in salt stress response (PubMed:28741704). {ECO:0000250|UniProtKB:Q5MFV8, ECO:0000269|PubMed:28741704}.
Q38821	2ABA_ARATH	Serine/threonine protein phosphatase 2A 55 kDa regulatory subunit B alpha isoform (AtB alpha) (PP2A, subunit B, alpha isoform)	PP2AB1 At1g51690 F19C24.10		cytosol [GO:0005829]; protein phosphatase type 2A complex [GO:0000159]	protein phosphatase regulator activity [GO:0019888]		FUNCTION: The B regulatory subunit may modulate substrate selectivity and catalytic activity, and may also direct the localization of the catalytic enzyme to a particular subcellular compartment. {ECO:0000250}.
Q9LE80	Q9LE80_ARATH	AT3g15450/MJK13_11 (Aluminum induced protein with YGL and LRDR motifs) (MJK13.11 protein)	MJK13.11 At3g15450
P25701	ACP2_ARATH	Acyl carrier protein 2, chloroplastic (ACP-2)	ACP2 A1 ACL1.2 At1g54580 T22H22.3		chloroplast [GO:0009507]	acyl carrier activity [GO:0000036]; phosphopantetheine binding [GO:0031177]; protein domain specific binding [GO:0019904]	SUBCELLULAR LOCATION: Plastid, chloroplast.	FUNCTION: Carrier of the growing fatty acid chain in fatty acid biosynthesis.
Q9LF33	UGDH3_ARATH	UDP-glucose 6-dehydrogenase 3 (UDP-Glc dehydrogenase 3) (UDP-GlcDH 3) (UDPGDH 3) (EC 1.1.1.22) (At-UGD3)	UGD3 At5g15490 T20K14_100	carbohydrate metabolic process [GO:0005975]; cell wall pectin metabolic process [GO:0052546]; UDP-glucuronate biosynthetic process [GO:0006065]	plant-type cell wall [GO:0009505]	NAD binding [GO:0051287]; UDP-glucose 6-dehydrogenase activity [GO:0003979]		FUNCTION: Involved in the biosynthesis of UDP-glucuronic acid (UDP-GlcA), providing nucleotide sugars for cell-wall polymers. Required for the formation of cell wall ingrowths on the outer cell walls of nematode-induced syncytia. {ECO:0000269|PubMed:18057039, ECO:0000269|PubMed:21949134, ECO:0000269|PubMed:22848518}.
B9DGG8	DRM1_ARATH	Dormancy-associated protein 1 (AtDRM1) (Dormancy-associated protein-like 1) (AtDYL1)	DRM1 DYL1 At1g28330	response to fructose [GO:0009750]; response to glucose [GO:0009749]; response to sucrose [GO:0009744]
Q94BZ7	GYRBM_ARATH	DNA gyrase subunit B, mitochondrial (EC 5.6.2.2)	GYRBM At5g04130 F21E1_50	DNA topological change [GO:0006265]	chromosome [GO:0005694]; mitochondrion [GO:0005739]	ATP binding [GO:0005524]; DNA binding [GO:0003677]; DNA topoisomerase type II (double strand cut, ATP-hydrolyzing) activity [GO:0003918]; metal ion binding [GO:0046872]	SUBCELLULAR LOCATION: Mitochondrion {ECO:0000269|PubMed:15136745}.	FUNCTION: A type II topoisomerase that negatively supercoils closed circular double-stranded DNA in an ATP-dependent manner. {ECO:0000269|PubMed:15136745}.
Q9SR09	Q9SR09_ARATH	AT3g04650/F7O18_13 (F7O18.13 protein) (FAD/NAD(P)-binding oxidoreductase family protein)	At3g04650 F7O18.13 F7O18_13		chloroplast [GO:0009507]; cytosol [GO:0005829]
Q9M439	BCAT2_ARATH	Branched-chain-amino-acid aminotransferase 2, chloroplastic (Atbcat-2) (EC 2.6.1.42)	BCAT2 At1g10070 T27I1.9	isoleucine biosynthetic process [GO:0009097]; L-leucine biosynthetic process [GO:0009098]; plant-type cell wall organization or biogenesis [GO:0071669]; valine biosynthetic process [GO:0009099]	chloroplast [GO:0009507]	L-isoleucine transaminase activity [GO:0052656]; L-leucine transaminase activity [GO:0052654]; L-leucine:2-oxoglutarate aminotransferase activity [GO:0050048]; L-valine transaminase activity [GO:0052655]	SUBCELLULAR LOCATION: Plastid, chloroplast.	FUNCTION: Converts 2-oxo acids to branched-chain amino acids. Shows activity with L-Leu, L-Ile and L-Val as amino donors and 2-oxoglutarate as an amino acceptor, but no activity for D-isomers of Leu, Ile, Val, Asp, Glu or Ala. {ECO:0000269|PubMed:18318836}.
Q9LSB4	NAI2_ARATH	TSA1-like protein (Protein NAI2)	NAI2 At3g15950 MVC8.9	ER body organization [GO:0080119]	endoplasmic reticulum lumen [GO:0005788]; ER body [GO:0010168]; peroxisome [GO:0005777]; plasmodesma [GO:0009506]; secretory vesicle [GO:0099503]		SUBCELLULAR LOCATION: Endoplasmic reticulum lumen {ECO:0000269|PubMed:18780803}. Note=Located in ER bodies.	FUNCTION: Responsible for the ER body formation. Regulates the number and shape of the ER bodies and the accumulation of PYK10 in ER bodies, but is not involved in the expression of PYK10. {ECO:0000269|PubMed:18780803, ECO:0000269|PubMed:19847124, ECO:0000269|PubMed:23166355}.
Q9ZV48	TPS11_ARATH	Probable alpha,alpha-trehalose-phosphate synthase [UDP-forming] 11 (EC 2.4.1.15) (Trehalose-6-phosphate synthase 11) (AtTPS11)	TPS11 TPSB At2g18700 MSF3.8	trehalose biosynthetic process [GO:0005992]	mitochondrion [GO:0005739]	glycosyltransferase activity [GO:0016757]

## Sheet: BAP_DAP_Down
Entry	Entry Name	Protein names	Gene Names	Gene Ontology (biological process)	Gene Ontology (cellular component)	Gene Ontology (molecular function)	Subcellular location [CC]	Function [CC]
Q9SRQ1	C89A9_ARATH	Cytochrome P450 89A9 (EC 1.14.14.-)	CYP89A9 At3g03470 T21P5.11	chlorophyll a catabolic process [GO:0033310]; chlorophyll catabolic process [GO:0015996]	cytosol [GO:0005829]; endoplasmic reticulum membrane [GO:0005789]	fluorescent chlorophyll catabolite monooxygenase (deformylase) activity [GO:0106371]; heme binding [GO:0020037]; iron ion binding [GO:0005506]; NADPH-hemoprotein reductase activity [GO:0003958]; oxidoreductase activity, acting on paired donors, with incorporation or reduction of molecular oxygen, NAD(P)H as one donor, and incorporation of one atom of oxygen [GO:0016709]	SUBCELLULAR LOCATION: Endoplasmic reticulum membrane {ECO:0000269|PubMed:23723324, ECO:0000269|Ref.6}; Single-pass type II membrane protein {ECO:0000255}.	FUNCTION: Involved in the chlorophyll breakdown by its action in nonpolar primary fluorescent chlorophyll catabolite (pFCC) decarbonylation (PubMed:23723324, Ref.6). Involved in the formation of major chlorophyll breakdown products, including non-fluorescent dioxobilin-type chlorophyll catabolites (NDCCs), during leaf senescence (PubMed:23723324). {ECO:0000269|PubMed:23723324, ECO:0000269|Ref.6}.
P82658	TL19_ARATH	Thylakoid lumenal 19 kDa protein, chloroplastic (P19)	At3g63540 TEL3S	photosynthesis [GO:0015979]	chloroplast thylakoid lumen [GO:0009543]; extrinsic component of membrane [GO:0019898]; photosystem II oxygen evolving complex [GO:0009654]	calcium ion binding [GO:0005509]	SUBCELLULAR LOCATION: Plastid, chloroplast thylakoid lumen {ECO:0000269|PubMed:11719511}.
Q9S720	PPD3_ARATH	PsbP domain-containing protein 3, chloroplastic (OEC23-like protein 2)	PPD3 At1g76450 F14G6.5 F15M4.5	photosynthesis [GO:0015979]	chloroplast [GO:0009507]; chloroplast thylakoid lumen [GO:0009543]; chloroplast thylakoid membrane [GO:0009535]; extrinsic component of membrane [GO:0019898]; mitochondrion [GO:0005739]; photosystem II oxygen evolving complex [GO:0009654]; thylakoid [GO:0009579]; thylakoid lumen [GO:0031977]	calcium ion binding [GO:0005509]	SUBCELLULAR LOCATION: Plastid, chloroplast thylakoid lumen {ECO:0000269|PubMed:11719511, ECO:0000269|PubMed:18431481}.
P42762	CLPD_ARATH	Chaperone protein ClpD, chloroplastic (EC 3.6.1.-) (ATP-dependent Clp protease ATP-binding subunit ClpD homolog) (Casein lytic proteinase D) (ERD1 protein) (Protein EARLY RESPONSIVE TO DEHYDRATION 1) (Protein SENESCENCE ASSOCIATED GENE 15)	CLPD ERD1 SAG15 At5g51070 K3K7.27	protein-containing complex assembly [GO:0065003]	chloroplast [GO:0009507]; chloroplast envelope [GO:0009941]; chloroplast stroma [GO:0009570]; plastid [GO:0009536]	ATP binding [GO:0005524]; ATP hydrolysis activity [GO:0016887]	SUBCELLULAR LOCATION: Plastid, chloroplast stroma {ECO:0000269|PubMed:10198079, ECO:0000269|PubMed:10427773, ECO:0000269|PubMed:11982939, ECO:0000269|PubMed:21737456, ECO:0000269|PubMed:9375397}.	FUNCTION: Molecular chaperone that interact with a ClpP-like protease involved in degradation of denatured proteins in the chloroplast (PubMed:21737456). The ATPase activity of CLPD is stimulated by CLPT1 (PubMed:25149061). Has no ADPase activity (PubMed:21737456). Interacts with transit peptides with a positional preference (PubMed:21737456, PubMed:22545953). Localization of the signal sequence …
O23403	PPD1_ARATH	PsbP domain-containing protein 1, chloroplastic (OEC23-like protein 3) (PsbP-related thylakoid lumenal protein 1)	PPD1 At4g15510 dl3795w FCAALL.88	photosystem I assembly [GO:0048564]	chloroplast [GO:0009507]; chloroplast stroma [GO:0009570]; chloroplast thylakoid lumen [GO:0009543]; chloroplast thylakoid membrane [GO:0009535]; extrinsic component of membrane [GO:0019898]; photosystem II oxygen evolving complex [GO:0009654]; thylakoid [GO:0009579]; thylakoid lumen [GO:0031977]	calcium ion binding [GO:0005509]	SUBCELLULAR LOCATION: Plastid, chloroplast thylakoid lumen {ECO:0000269|PubMed:11719511, ECO:0000269|PubMed:23221595}. Note=Associates primarily with stroma-exposed thylakoids. {ECO:0000269|PubMed:23221595}.	FUNCTION: Photosystem I assembly factor that assists the proper folding and integration of PsaB and PsaA into the thylakoid membrane. {ECO:0000269|PubMed:23221595}.
F4J3R7	SPD1_ARATH	Protein SEEDLING PLASTID DEVELOPMENT 1	SPD1 At3g10420 F13M14.30	plastid organization [GO:0009657]; reversible differentiation [GO:0090677]; seed maturation [GO:0010431]	chloroplast [GO:0009507]; chloroplast envelope [GO:0009941]; chloroplast intermembrane space [GO:0031972]; chloroplast membrane [GO:0031969]	ATP binding [GO:0005524]; ATP hydrolysis activity [GO:0016887]	SUBCELLULAR LOCATION: Plastid, chloroplast membrane {ECO:0000269|PubMed:21045120}; Peripheral membrane protein {ECO:0000269|PubMed:21045120}; Intermembrane side {ECO:0000269|PubMed:21045120}. Plastid, chloroplast envelope {ECO:0000269|PubMed:21045120}.	FUNCTION: Required during eoplast (a highly reduced plastid type present during the degreening and dehydration stages of seed maturation) development in embryos and early stages of eoplast redifferentiation during seedling growth. {ECO:0000269|PubMed:21045120}.
P48001	KNAT4_ARATH	Homeobox protein knotted-1-like 4 (Protein KNAT4)	KNAT4 At5g11060 T5K6_50	response to light stimulus [GO:0009416]	cytosol [GO:0005829]; nucleus [GO:0005634]	DNA binding [GO:0003677]; DNA-binding transcription factor activity [GO:0003700]	SUBCELLULAR LOCATION: Nucleus {ECO:0000305}.
F4JQH3	AMPP1_ARATH	Aminopeptidase P1 (AtAPP1) (EC 3.4.11.9)	APP1 At4g36760 AP22.64 C7A10.600	auxin polar transport [GO:0009926]; proteolysis [GO:0006508]	cytoplasm [GO:0005737]; cytosol [GO:0005829]; endoplasmic reticulum [GO:0005783]; plasma membrane [GO:0005886]	aminopeptidase activity [GO:0004177]; manganese ion binding [GO:0030145]; metalloaminopeptidase activity [GO:0070006]; N-1-naphthylphthalamic acid binding [GO:0010013]; zinc ion binding [GO:0008270]	SUBCELLULAR LOCATION: Cytoplasm {ECO:0000269|PubMed:11891249}. Cell membrane {ECO:0000269|PubMed:11891249}; Peripheral membrane protein {ECO:0000303|PubMed:11891249}. Microsome membrane {ECO:0000269|PubMed:11891249}; Peripheral membrane protein {ECO:0000303|PubMed:11891249}.	FUNCTION: Catalyzes the removal of a penultimate prolyl residue from the N-termini of peptides, such as Arg-Pro-Pro (By similarity). Aminopeptidase that binds to the auxin transport inhibitor N-1-naphthylphthalamic acid (NPA). May play a negative role in the regulation of PIN auxin transport proteins (PubMed:11891249). {ECO:0000250|UniProtKB:Q9VJG0, ECO:0000269|PubMed:11891249}.
O49629	PAP2_ARATH	Probable plastid-lipid-associated protein 2, chloroplastic (AtPap2) (Fibrillin-1b)	PAP2 FBN1b FIB1b At4g22240 T10I14.70		chloroplast [GO:0009507]; chloroplast thylakoid [GO:0009534]; chloroplast thylakoid membrane [GO:0009535]; cytosol [GO:0005829]; mitochondrion [GO:0005739]; plastid [GO:0009536]; plastoglobule [GO:0010287]; thylakoid [GO:0009579]; thylakoid lumen [GO:0031977]		SUBCELLULAR LOCATION: Plastid, chloroplast, plastoglobule {ECO:0000269|PubMed:16461379, ECO:0000269|PubMed:22274653}.	FUNCTION: Probably involved in light/cold stress-related jasmonate (JA) biosynthesis. {ECO:0000269|PubMed:19906042}.
Q9CAZ7	SSL5_ARATH	Protein STRICTOSIDINE SYNTHASE-LIKE 5 (AtSSL5) (Protein YELLOW-LEAF-SPECIFIC GENE 2)	SSL5 YLS2 At3g51430 F26O13.70	biosynthetic process [GO:0009058]; response to ethylene [GO:0009723]; response to fungus [GO:0009620]; response to jasmonic acid [GO:0009753]; response to salicylic acid [GO:0009751]; response to virus [GO:0009615]	cytosol [GO:0005829]; endoplasmic reticulum [GO:0005783]; vacuole [GO:0005773]		SUBCELLULAR LOCATION: Vacuole {ECO:0000250}.
P32962	NRL2_ARATH	Nitrilase 2 (EC 3.5.5.1)	NIT2 At3g44300 T10D17_90	indoleacetic acid biosynthetic process [GO:0009684]	cytosol [GO:0005829]; plasma membrane [GO:0005886]	indole-3-acetonitrile nitrilase activity [GO:0080061]; indole-3-acetonitrile nitrile hydratase activity [GO:0080109]; mRNA binding [GO:0003729]; nitrilase activity [GO:0000257]	SUBCELLULAR LOCATION: Cell membrane; Peripheral membrane protein; Cytoplasmic side. Note=Tightly associated with the plasma membrane.	FUNCTION: Can convert indole-3-acetonitrile to the plant hormone indole-3-acetic acid. {ECO:0000269|PubMed:8016109, ECO:0000269|PubMed:8022831}.
Q42580	PER21_ARATH	Peroxidase 21 (Atperox P21) (EC 1.11.1.7) (ATP2a/ATP2b) (PRXR5)	PER21 P21 At2g37130 T2N18.11	defense response to fungus [GO:0050832]; hydrogen peroxide catabolic process [GO:0042744]; response to oxidative stress [GO:0006979]; rhythmic process [GO:0048511]		heme binding [GO:0020037]; lactoperoxidase activity [GO:0140825]; metal ion binding [GO:0046872]		FUNCTION: Removal of H(2)O(2), oxidation of toxic reductants, biosynthesis and degradation of lignin, suberization, auxin catabolism, response to environmental stresses such as wounding, pathogen attack and oxidative stress. These functions might be dependent on each isozyme/isoform in each plant tissue.; FUNCTION: Might function as heat shock-like defense protein. May be implicated in the system…
Q94A08	RFS2_ARATH	Probable galactinol--sucrose galactosyltransferase 2 (EC 2.4.1.82) (Protein SEED IMBIBITION 2) (Raffinose synthase 2)	RFS2 RS2 SIP2 At3g57520 T8H10.120	raffinose catabolic process [GO:0034484]; response to oxidative stress [GO:0006979]	plasmodesma [GO:0009506]	glycosyltransferase activity [GO:0016757]; raffinose alpha-galactosidase activity [GO:0052692]		FUNCTION: Transglycosidase operating by a ping-pong reaction mechanism. Involved in the synthesis of raffinose, a major soluble carbohydrate in seeds, roots and tubers (By similarity). {ECO:0000250}.
Q9SZE7	PER51_ARATH	Peroxidase 51 (Atperox P51) (EC 1.11.1.7) (ATP37)	PER51 P51 At4g37530 F19F18.20 F6G17.2	hydrogen peroxide catabolic process [GO:0042744]; response to oxidative stress [GO:0006979]	extracellular region [GO:0005576]	heme binding [GO:0020037]; lactoperoxidase activity [GO:0140825]; metal ion binding [GO:0046872]	SUBCELLULAR LOCATION: Secreted {ECO:0000255|PROSITE-ProRule:PRU00297}.	FUNCTION: Removal of H(2)O(2), oxidation of toxic reductants, biosynthesis and degradation of lignin, suberization, auxin catabolism, response to environmental stresses such as wounding, pathogen attack and oxidative stress. These functions might be dependent on each isozyme/isoform in each plant tissue.
Q96511	PER69_ARATH	Peroxidase 69 (Atperox P69) (EC 1.11.1.7) (ATP3a)	PER69 P69 At5g64100 MHJ24.8	hydrogen peroxide catabolic process [GO:0042744]; response to oxidative stress [GO:0006979]	extracellular region [GO:0005576]; plasma membrane [GO:0005886]; plasmodesma [GO:0009506]	heme binding [GO:0020037]; lactoperoxidase activity [GO:0140825]; metal ion binding [GO:0046872]; mRNA binding [GO:0003729]; peroxidase activity [GO:0004601]	SUBCELLULAR LOCATION: Secreted {ECO:0000255|PROSITE-ProRule:PRU00297}.	FUNCTION: Removal of H(2)O(2), oxidation of toxic reductants, biosynthesis and degradation of lignin, suberization, auxin catabolism, response to environmental stresses such as wounding, pathogen attack and oxidative stress. These functions might be dependent on each isozyme/isoform in each plant tissue.
Q43731	PER50_ARATH	Peroxidase 50 (Atperox P50) (EC 1.11.1.7) (ATP9a) (PRXR2)	PER50 P50 At4g37520 F19F18.10 F6G17.9	hydrogen peroxide catabolic process [GO:0042744]; response to oxidative stress [GO:0006979]; rhythmic process [GO:0048511]	cytoplasm [GO:0005737]; extracellular region [GO:0005576]	heme binding [GO:0020037]; lactoperoxidase activity [GO:0140825]; metal ion binding [GO:0046872]	SUBCELLULAR LOCATION: Secreted {ECO:0000255|PROSITE-ProRule:PRU00297}.	FUNCTION: Removal of H(2)O(2), oxidation of toxic reductants, biosynthesis and degradation of lignin, suberization, auxin catabolism, response to environmental stresses such as wounding, pathogen attack and oxidative stress. These functions might be dependent on each isozyme/isoform in each plant tissue.; FUNCTION: Exhibits a Ca(2+)-pectate binding affinity which could be interpreted in vivo as a…
P24806	XTH24_ARATH	Xyloglucan endotransglucosylase/hydrolase protein 24 (At-XTH24) (XTH-24) (EC 2.4.1.207) (Endo-xyloglucan transferase) (Meristem protein 5) (MERI-5 protein) (MERI5 protein) (Xyloglucan endo-1,4-beta-D-glucanase)	XTH24 MERI-5 MERI5B SEN4 At4g30270 F9N11.120	cell wall biogenesis [GO:0042546]; plant-type cell wall loosening [GO:0009828]; plant-type cell wall organization or biogenesis [GO:0071669]; xyloglucan metabolic process [GO:0010411]	apoplast [GO:0048046]; cytoplasm [GO:0005737]; Golgi apparatus [GO:0005794]; plant-type cell wall [GO:0009505]; plasma membrane [GO:0005886]; secretory vesicle [GO:0099503]	hydrolase activity, hydrolyzing O-glycosyl compounds [GO:0004553]; polysaccharide binding [GO:0030247]; xyloglucan:xyloglucosyl transferase activity [GO:0016762]	SUBCELLULAR LOCATION: Secreted, cell wall {ECO:0000305}. Secreted, extracellular space, apoplast {ECO:0000305}.	FUNCTION: Catalyzes xyloglucan endohydrolysis (XEH) and/or endotransglycosylation (XET). Cleaves and religates xyloglucan polymers, an essential constituent of the primary cell wall, and thereby participates in cell wall construction of growing tissues. May be required during development to modify the walls of cells under mechanical stress.
Q9SYG7	AL7B4_ARATH	Aldehyde dehydrogenase family 7 member B4 (EC 1.2.1.3) (Antiquitin-1) (Turgor-responsive ALDH)	ALDH7B4 At1g54100 F15I1.19	cellular aldehyde metabolic process [GO:0006081]; response to abscisic acid [GO:0009737]; response to desiccation [GO:0009269]; response to salt stress [GO:0009651]		aldehyde dehydrogenase (NAD+) activity [GO:0004029]
O65390	APA1_ARATH	Aspartic proteinase A1 (EC 3.4.23.-)	APA1 PRA1 At1g11910 F12F1.24	lipid metabolic process [GO:0006629]; proteolysis [GO:0006508]	extracellular region [GO:0005576]; plant-type vacuole [GO:0000325]; plasmodesma [GO:0009506]; secretory vesicle [GO:0099503]; vacuole [GO:0005773]	aspartic-type endopeptidase activity [GO:0004190]; endopeptidase activity [GO:0004175]	SUBCELLULAR LOCATION: Vacuole {ECO:0000269|PubMed:17012602}. Note=Located in protein storage vacuoles (PSV) of the embryo.	FUNCTION: Involved in the breakdown of propeptides of storage proteins in protein-storage vacuoles (By similarity). Possesses aspartic protease activity in vitro. {ECO:0000250, ECO:0000269|PubMed:20079503}.
O49304	O49304_ARATH	At1g23130/T26J12_10 (Polyketide cyclase/dehydrase and lipid transport superfamily protein) (T26J12.10 protein)	At1g23130 T26J12.10 T26J12_10	defense response [GO:0006952]	cytosol [GO:0005829]; nucleus [GO:0005634]
Q56WN1	GLN11_ARATH	Glutamine synthetase cytosolic isozyme 1-1 (EC 6.3.1.2) (Glutamate--ammonia ligase GLN1;1) (GLN1;1)	GLN1-1 At5g37600 K12B20.50	glutamine biosynthetic process [GO:0006542]; leaf senescence [GO:0010150]; nitrate assimilation [GO:0042128]; nitrogen fixation [GO:0009399]	cytosol [GO:0005829]; cytosolic ribosome [GO:0022626]; plant-type cell wall [GO:0009505]; plasma membrane [GO:0005886]; plasmodesma [GO:0009506]; plastid [GO:0009536]	ATP binding [GO:0005524]; copper ion binding [GO:0005507]; glutamine synthetase activity [GO:0004356]	SUBCELLULAR LOCATION: Cytoplasm {ECO:0000269|PubMed:16472779}.	FUNCTION: High-affinity glutamine synthetase which catalyzes the synthesis of glutamine from ammonium and glutamate (PubMed:14757761). May contribute to the homeostatic control of glutamine synthesis in roots. {ECO:0000269|PubMed:14757761}.
Q9LV03	GLUT1_ARATH	Glutamate synthase 1 [NADH], chloroplastic (EC 1.4.1.14) (NADH-dependent glutamate synthase 1) (NADH-GOGAT 1)	GLT1 At5g53460 MYN8.7	ammonia assimilation cycle [GO:0019676]; developmental growth [GO:0048589]; glutamate biosynthetic process [GO:0006537]; L-glutamate biosynthetic process [GO:0097054]	chloroplast [GO:0009507]; chloroplast stroma [GO:0009570]; plastid [GO:0009536]	3 iron, 4 sulfur cluster binding [GO:0051538]; flavin adenine dinucleotide binding [GO:0050660]; FMN binding [GO:0010181]; glutamate synthase (NADH) activity [GO:0016040]; iron ion binding [GO:0005506]	SUBCELLULAR LOCATION: Plastid, chloroplast {ECO:0000269|PubMed:18431481}.	FUNCTION: Involved in glutamate biosynthesis. Required for non-photorespiratory ammonium assimilation. Probably involved in primary ammonium assimilation in roots. {ECO:0000269|PubMed:11844111}.
O65782	C83B1_ARATH	Cytochrome P450 83B1 (EC 1.14.14.45) (Protein ALTERED TRYPTOPHAN REGULATION 4) (Protein RED ELONGATED 1) (Protein SUPERROOT 2)	CYP83B1 ATR4 RED1 RNT1 RUNT1 SUR2 At4g31500 F3L17.70	adventitious root development [GO:0048830]; defense response by callose deposition in cell wall [GO:0052544]; defense response to bacterium [GO:0042742]; defense response to fungus [GO:0050832]; indole glucosinolate biosynthetic process [GO:0009759]; indoleacetic acid biosynthetic process [GO:0009684]; induced systemic resistance [GO:0009682]; response to insect [GO:0009625]; response to red ligh…	endoplasmic reticulum [GO:0005783]; mitochondrion [GO:0005739]; plasma membrane [GO:0005886]	heme binding [GO:0020037]; iron ion binding [GO:0005506]; oxidoreductase activity, acting on paired donors, with incorporation or reduction of molecular oxygen, NAD(P)H as one donor, and incorporation of one atom of oxygen [GO:0016709]	SUBCELLULAR LOCATION: Membrane {ECO:0000305}; Single-pass membrane protein {ECO:0000305}.	FUNCTION: Involved in the metabolism of aromatic oximes. Catalyzes the oxime metabolizing step in indole glucosinolate biosynthesis by converting indole-3-acetaldoxime into indole-3-S-alkyl-thiohydroximate. Probably required for glucosinolate activation in response to pathogens. Functions in auxin homeostasis because indole-3-acetaldoxime also serves as a precursor for auxin biosynthesis. Specifi…
Q70DU8	AL3H1_ARATH	Aldehyde dehydrogenase family 3 member H1 (AtALDH4) (Ath-ALDH4) (EC 1.2.1.3)	ALDH3H1 ALDH4 At1g44170 T7O23.15	cellular aldehyde metabolic process [GO:0006081]; response to abscisic acid [GO:0009737]; response to desiccation [GO:0009269]; response to salt stress [GO:0009651]	endoplasmic reticulum [GO:0005783]; Golgi apparatus [GO:0005794]; nucleus [GO:0005634]; plant-type vacuole [GO:0000325]; plasmodesma [GO:0009506]; plastid [GO:0009536]	3-chloroallyl aldehyde dehydrogenase activity [GO:0004028]; aldehyde dehydrogenase (NAD+) activity [GO:0004029]		FUNCTION: Involved in oxidative stress tolerance by detoxifying reactive aldehydes derived from lipid peroxidation. Medium- to long-chain saturated aldehydes are preferred substrates, while the short-chain aldehyde propanal is a weak substrate. Is strictely NAD(+) specific. {ECO:0000269|PubMed:21166653}.
Q9LIR6	BAM1_ARATH	Beta-amylase 1, chloroplastic (EC 3.2.1.2) (1,4-alpha-D-glucan maltohydrolase) (Beta-amylase 7) (Thioredoxin-regulated beta-amylase) (TR-BAMY)	BAM1 BMY7 TRBAMY At3g23920 F14O13.12	response to water deprivation [GO:0009414]; starch catabolic process [GO:0005983]	chloroplast [GO:0009507]	amylopectin maltohydrolase activity [GO:0102229]; beta-amylase activity [GO:0016161]	SUBCELLULAR LOCATION: Plastid, chloroplast {ECO:0000269|PubMed:16698902, ECO:0000269|PubMed:18390594}.	FUNCTION: Beta-amylase activity. Can use p-nitrophenyl maltopentaoside (PNPG5) as substrate only in reduced form. Can play a minor role in the starch degradation and maltose metabolism in chloroplasts during the night. More active on phosphorylated glucan. Interacts directly with starch or other alpha-1,4-glucan. {ECO:0000269|PubMed:17631522, ECO:0000269|PubMed:18390594, ECO:0000269|PubMed:196645…
A0A1P8B8B4	A0A1P8B8B4_ARATH	TolB protein-like protein	At4g01870 T7B11.13 T7B11_13	proteolysis [GO:0006508]		serine-type peptidase activity [GO:0008236]
O04551	O04551_ARATH	2-oxoadipate dioxygenase/decarboxylase (EC 1.13.11.93) (2-hydroxyglutarate synthase)	At1g27020 T7N9.8 T7N9_8		cytosol [GO:0005829]	dioxygenase activity [GO:0051213]
Q9FIJ5	Q9FIJ5_ARATH	AT5g47860/MCA23_20 (Gut esterase (DUF1350))	MCA23.20 MCA23_20 At5g47860		chloroplast [GO:0009507]
Q9ZRA2	HGD_ARATH	Homogentisate 1,2-dioxygenase (EC 1.13.11.5) (Homogentisate oxygenase) (Homogentisic acid oxidase) (Homogentisicase)	HGO At5g54080 MJP23.6	homogentisate catabolic process [GO:1902000]; L-phenylalanine catabolic process [GO:0006559]; tyrosine catabolic process [GO:0006572]	plastid [GO:0009536]	homogentisate 1,2-dioxygenase activity [GO:0004411]; metal ion binding [GO:0046872]
Q9C509	SGPL_ARATH	Sphingosine-1-phosphate lyase (AtSPL1) (S1PL) (SP-lyase) (SPL) (EC 4.1.2.27) (Dihydrosphingosine phosphate lyase 1) (AtDPL1) (Sphingosine-1-phosphate aldolase)	DPL1 At1g27980 F13K9.8	carboxylic acid metabolic process [GO:0019752]; sphingolipid catabolic process [GO:0030149]	endoplasmic reticulum [GO:0005783]; endoplasmic reticulum membrane [GO:0005789]	pyridoxal phosphate binding [GO:0030170]; sphinganine-1-phosphate aldolase activity [GO:0008117]	SUBCELLULAR LOCATION: Endoplasmic reticulum membrane {ECO:0000305|PubMed:17635905, ECO:0000305|PubMed:18849574}; Single-pass type III membrane protein {ECO:0000305|PubMed:17635905, ECO:0000305|PubMed:18849574}.	FUNCTION: Cleaves phosphorylated sphingoid bases (PSBs), such as sphingosine-1-phosphate, into fatty aldehydes and phosphoethanolamine. May play a minor role in maintenance of sphingolipid metabolism during normal plant development and growth, but be required for maintaining sphingoid long chain bases (LCB) and their phosphorylated derivatives (LCB-P) levels when sphingolipid metabolism is pertur…
Q9FNK4	OAT_ARATH	Ornithine aminotransferase, mitochondrial (EC 2.6.1.13) (Ornithine delta-aminotransferase) (Ornithine--oxo-acid aminotransferase)	DELTA-OAT At5g46180 MCL19.24	arginine catabolic process to glutamate [GO:0019544]; defense response to bacterium [GO:0042742]; hyperosmotic salinity response [GO:0042538]; mitochondrion localization [GO:0051646]; ornithine catabolic process [GO:0006593]; plant-type hypersensitive response [GO:0009626]; proline biosynthetic process [GO:0006561]; response to salt stress [GO:0009651]	mitochondrial matrix [GO:0005759]; mitochondrion [GO:0005739]; plastid [GO:0009536]	ornithine aminotransferase activity [GO:0004587]; pyridoxal phosphate binding [GO:0030170]; zinc ion binding [GO:0008270]	SUBCELLULAR LOCATION: Mitochondrion matrix {ECO:0000269|PubMed:18419821}.	FUNCTION: Mediates degradation of arginine for nitrogen recycling. Plays a role in non-host disease resistance by regulating pyrroline-5-carboxylate metabolism-induced hypersensitive response. {ECO:0000269|PubMed:18419821, ECO:0000269|PubMed:22321246}.
Q42400	AAP1_ARATH	Amino acid permease 1 (Amino acid transporter AAP1) (Neutral amino acid transporter II)	AAP1 NAT2 At1g58360 F19C14.3 ZCF54	amino acid import [GO:0043090]; L-alanine transport [GO:0015808]; L-glutamate import across plasma membrane [GO:0098712]; response to nematode [GO:0009624]	plasma membrane [GO:0005886]	amino acid transmembrane transporter activity [GO:0015171]; L-alanine transmembrane transporter activity [GO:0015180]; L-glutamate transmembrane transporter activity [GO:0005313]; L-glutamine transmembrane transporter activity [GO:0015186]; L-proline transmembrane transporter activity [GO:0015193]; L-serine transmembrane transporter activity [GO:0015194]; symporter activity [GO:0015293]	SUBCELLULAR LOCATION: Cell membrane {ECO:0000269|PubMed:17419840}; Multi-pass membrane protein {ECO:0000269|PubMed:17419840}.	FUNCTION: Amino acid-proton symporter. Stereospecific transporter with a broad specificity for histidine, glutamate and neutral amino acids. Reduced affinities for asparagine and valine. Involved in amino acid uptake from the apoplastic cavity into the embryo cells for storage protein accumulation and in root amino acid uptake. {ECO:0000269|PubMed:17419840, ECO:0000269|PubMed:19392706, ECO:000026…
F4HSN5	F4HSN5_ARATH	Plant/protein	At1g13990 F7A19.8 F7A19_8
Q9FGJ8	Q9FGJ8_ARATH	Heat shock protein HSP20/alpha crystallin family	MNJ7.18 MNJ7_18 At5g47590 At5g47590/MNJ7.18

## Sheet: Legend
Colour	Group
	Proteins associated with chlorophyll metabolism
	Proteins associated with photosynthesis
	Proteins associated with photosystem assembly
	Proteins associated with chloroplast function and organization
	Proteins associated with light response
	Proteins associated with carotenoid metabolism
	Proteins associated with SAM function and metabolism
	Proteins associated with hormones
	Proteins associated with ROS
	Proteins associated with ribosomes and translation
	*Please note that some proteins belong to multiple groups, but for clarity they were included in only one (the one with which they have the strongest functional association).
