# Supplementary material for: Cytokinin downregulates Photosystem II photochemistry during prolonged darkness in a phytochrome B‐dependent manner
Source: New Phytol. 2026 Apr 24;250(6):3846–66. doi: 10.1111/nph.71224 (PMC13193411; doi:10.1111/nph.71224)
Supplement: Supplementary file 8 — Table S8 GO enrichment analysis of proteins responding to CK treatments. Please note: Wiley is not responsible for the content or functionality of any Supporting Information supplied by the authors. Any queries (other than missing material) should be directed to the New Phytologist Central Office. [file NPH-250-3846-s001.xlsx]

## Sheet: Info
New Phytologist Supporting Information
Article title: Cytokinin down-regulates photosystem II photochemistry during prolonged darkness in a phytochrome B-dependent manner
Authors: Veronika Kábrtová, Zuzana Kučerová, Ivo Chamrád, René Lenobel, Pavel Roudnický, Jan Skalák, Martin Hudeček, Filip Zavadil Kokáš, Marek Rác, Tereza Vánská, Jaroslav Nisler, Jan Hejátko, Miroslav Strnad, Martina Špundová, and Ondřej Plíhal
Article acceptance date: 31 March 2026

## Sheet: Enriched_GO_BAP
Table S8: Gene Ontology (GO) categories enrichment analysis of proteins responding to CK treatments. Enrichment analysis of differentially regulated proteins in Arabidopsis thaliana leaves showing statistical difference in response to long-term (48 h) treatment with BAP/MTU.
GO biological process complete	Arabidopsis thaliana - REFLIST	No.	Over/under	Raw P-value	FDR
biosynthetic process (GO:0009058)	4859	44	+	6.42E-18	1.82e-14
organic substance biosynthetic process (GO:1901576)	4497	41	+	2.08E-16	3.94e-13
small molecule biosynthetic process (GO:0044283)	957	18	+	1.22E-11	1.73e-08
cellular metabolic process (GO:0044237)	9211	49	+	8.38E-11	9.51e-08
organonitrogen compound biosynthetic process (GO:1901566)	1790	22	+	1.38E-10	1.31e-07
carboxylic acid metabolic process (GO:0019752)	1559	20	+	5.79E-10	4.7e-07
small molecule metabolic process (GO:0044281)	3094	27	+	1.15E-09	7.26e-07
organic cyclic compound biosynthetic process (GO:1901362)	1622	20	+	1.14E-09	8.1e-07
sulfur compound biosynthetic process (GO:0044272)	291	10	+	3.04E-09	1.72e-06
organic acid biosynthetic process (GO:0016053)	650	13	+	6.35E-09	3.27e-06
oxoacid metabolic process (GO:0043436)	2053	21	+	1.06E-08	5.01e-06
cellular process (GO:0009987)	15242	59	+	1.70E-08	6.88e-06
heterocycle biosynthetic process (GO:0018130)	1160	16	+	1.62E-08	7.07e-06
organic acid metabolic process (GO:0006082)	2173	21	+	2.83E-08	1.07e-05
carboxylic acid biosynthetic process (GO:0046394)	619	12	+	3.64E-08	1.29e-05
sulfur compound metabolic process (GO:0006790)	642	12	+	5.37E-08	1.79e-05
aromatic compound biosynthetic process (GO:0019438)	1456	17	+	5.88E-08	1.85e-05
cellular nitrogen compound biosynthetic process (GO:0044271)	1875	19	+	7.53E-08	2.25e-05
amino acid metabolic process (GO:0006520)	604	11	+	2.64E-07	7.5e-05
metabolic process (GO:0008152)	12881	52	+	4.34E-07	0.000117
amino acid biosynthetic process (GO:0008652)	189	7	+	5.08E-07	0.000131
branched-chain amino acid biosynthetic process (GO:0009082)	23	4	+	5.41E-07	0.000133
organophosphate biosynthetic process (GO:0090407)	354	8	+	2.77E-06	0.000654
valine biosynthetic process (GO:0009099)	9	3	+	2.99E-06	0.000679
isoleucine biosynthetic process (GO:0009097)	11	3	+	4.93E-06	0.00104
isoleucine metabolic process (GO:0006549)	11	3	+	4.93E-06	0.00108
alpha-amino acid biosynthetic process (GO:1901607)	175	6	+	5.35E-06	0.00108
organic cyclic compound metabolic process (GO:1901360)	4878	28	+	5.96E-06	0.00113
organic substance metabolic process (GO:0071704)	12068	48	+	5.90E-06	0.00115
lipid biosynthetic process (GO:0008610)	850	11	+	6.89E-06	0.00126
leucine biosynthetic process (GO:0009098)	15	3	+	1.10E-05	0.00183
isoprenoid biosynthetic process (GO:0008299)	199	6	+	1.09E-05	0.00187
branched-chain amino acid metabolic process (GO:0009081)	52	4	+	1.07E-05	0.0019
isoprenoid metabolic process (GO:0006720)	309	7	+	1.19E-05	0.00193
plastid organization (GO:0009657)	320	7	+	1.49E-05	0.00234
positive regulation of translation (GO:0045727)	18	3	+	1.78E-05	0.00273
positive regulation of amide metabolic process (GO:0034250)	20	3	+	2.36E-05	0.00353
cellular aromatic compound metabolic process (GO:0006725)	4702	26	+	2.50E-05	0.00364
nucleobase-containing compound biosynthetic process (GO:0034654)	650	9	+	3.05E-05	0.00433
valine metabolic process (GO:0006573)	23	3	+	3.45E-05	0.00478
leucine metabolic process (GO:0006551)	24	3	+	3.88E-05	0.00524
lipid metabolic process (GO:0006629)	1472	13	+	5.20E-05	0.00686
terpenoid biosynthetic process (GO:0016114)	161	5	+	5.38E-05	0.00694
pyruvate metabolic process (GO:0006090)	81	4	+	5.61E-05	0.00708
heterocycle metabolic process (GO:0046483)	4322	24	+	5.97E-05	0.00736
macromolecule modification (GO:0043412)	3897	0	-	6.21E-05	0.00749
cellular nitrogen compound metabolic process (GO:0034641)	4674	25	+	6.40E-05	0.00756
organophosphate metabolic process (GO:0019637)	559	8	+	6.96E-05	0.0079
alpha-amino acid metabolic process (GO:1901605)	409	7	+	6.86E-05	0.00794
S-adenosylmethionine biosynthetic process (GO:0006556)	4	2	+	8.71E-05	0.00951
selenium compound metabolic process (GO:0001887)	4	2	+	8.71E-05	0.00969
pigment biosynthetic process (GO:0046148)	184	5	+	9.94E-05	0.0106
vitamin metabolic process (GO:0006766)	97	4	+	1.10E-04	0.0116
primary alcohol biosynthetic process (GO:0034309)	5	2	+	1.22E-04	0.0123
thiamine biosynthetic process (GO:0009228)	5	2	+	1.22E-04	0.0126
purine ribonucleotide biosynthetic process (GO:0009152)	107	4	+	1.58E-04	0.0158
response to cold (GO:0009409)	651	8	+	1.96E-04	0.0191
thiamine metabolic process (GO:0006772)	7	2	+	2.08E-04	0.02
hydrogen sulfide biosynthetic process (GO:0070814)	8	2	+	2.60E-04	0.0234
tetrapyrrole biosynthetic process (GO:0033014)	121	4	+	2.50E-04	0.0236
isopentenyl diphosphate biosynthetic process, methylerythritol 4-phosphate pathway (GO:0019288)	8	2	+	2.60E-04	0.0238
pigment metabolic process (GO:0042440)	357	6	+	2.57E-04	0.0239
chloroplast organization (GO:0009658)	238	5	+	3.19E-04	0.0252
S-adenosylmethionine metabolic process (GO:0046500)	9	2	+	3.17E-04	0.0253
hydrogen sulfide metabolic process (GO:0070813)	9	2	+	3.17E-04	0.0257
purine-containing compound biosynthetic process (GO:0072522)	131	4	+	3.35E-04	0.0257
ribonucleotide biosynthetic process (GO:0009260)	131	4	+	3.35E-04	0.026
xanthophyll biosynthetic process (GO:0016123)	9	2	+	3.17E-04	0.0261
homoserine metabolic process (GO:0009092)	9	2	+	3.17E-04	0.0265
purine nucleotide biosynthetic process (GO:0006164)	127	4	+	2.99E-04	0.0265
thiamine-containing compound metabolic process (GO:0042723)	9	2	+	3.17E-04	0.0268
cellular component organization or biogenesis (GO:0071840)	3608	20	+	3.55E-04	0.0269
cellular lipid metabolic process (GO:0044255)	1113	10	+	3.70E-04	0.0272
thiamine-containing compound biosynthetic process (GO:0042724)	9	2	+	3.17E-04	0.0273
water-soluble vitamin biosynthetic process (GO:0042364)	54	3	+	3.68E-04	0.0275
glyceraldehyde-3-phosphate metabolic process (GO:0019682)	10	2	+	3.80E-04	0.0276
ribose phosphate biosynthetic process (GO:0046390)	136	4	+	3.84E-04	0.0276
primary metabolic process (GO:0044238)	9981	39	+	3.16E-04	0.0276
terpenoid metabolic process (GO:0006721)	250	5	+	3.98E-04	0.0279
response to light intensity (GO:0009642)	388	6	+	3.98E-04	0.0282
protein modification process (GO:0036211)	3175	0	-	4.11E-04	0.0284
carbohydrate derivative biosynthetic process (GO:1901137)	554	7	+	4.27E-04	0.0292
purine ribonucleotide metabolic process (GO:0009150)	147	4	+	5.12E-04	0.0346
acetyl-CoA biosynthetic process from pyruvate (GO:0006086)	12	2	+	5.22E-04	0.0348
aspartate family amino acid metabolic process (GO:0009066)	64	3	+	5.92E-04	0.0391
'de novo' IMP biosynthetic process (GO:0006189)	14	2	+	6.86E-04	0.0448
water-soluble vitamin metabolic process (GO:0006767)	69	3	+	7.31E-04	0.0471
carbohydrate derivative metabolic process (GO:1901135)	1004	9	+	7.57E-04	0.0482

## Sheet: Enriched_GO_MTU
GO biological process complete	Arabidopsis thaliana - REFLIST	No.	Over/under	Raw P-value	FDR
S-adenosylmethionine biosynthetic process (GO:0006556)	4	3	+	3.26E-07	1.09E-04
selenium compound metabolic process (GO:0001887)	4	2	+	6.75E-05	1.01E-02
S-adenosylmethionine metabolic process (GO:0046500)	9	3	+	2.04E-06	5.25E-04
isopentenyl diphosphate biosynthetic process, methylerythritol 4-phosphate pathway (GO:0019288)	8	2	+	2.01E-04	2.54E-02
homoserine metabolic process (GO:0009092)	9	2	+	2.46E-04	2.91E-02
glyceraldehyde-3-phosphate metabolic process (GO:0019682)	10	2	+	2.95E-04	3.41E-02
chlorophyll biosynthetic process (GO:0015995)	74	6	+	2.00E-08	8.72E-06
porphyrin-containing compound biosynthetic process (GO:0006779)	85	6	+	4.35E-08	1.65E-05
nucleoside monophosphate biosynthetic process (GO:0009124)	47	3	+	1.71E-04	2.31E-02
nucleoside monophosphate metabolic process (GO:0009123)	48	3	+	1.82E-04	2.34E-02
tetrapyrrole biosynthetic process (GO:0033014)	121	7	+	1.12E-08	5.78E-06
aspartate family amino acid metabolic process (GO:0009066)	64	3	+	4.08E-04	4.63E-02
pigment biosynthetic process (GO:0046148)	184	7	+	1.76E-07	6.23E-05
chlorophyll metabolic process (GO:0015994)	204	6	+	5.94E-06	1.25E-03
amino acid biosynthetic process (GO:0008652)	189	5	+	6.10E-05	9.36E-03
isoprenoid biosynthetic process (GO:0008299)	199	5	+	7.74E-05	1.07E-02
terpenoid biosynthetic process (GO:0016114)	161	4	+	4.40E-04	4.90E-02
tetrapyrrole metabolic process (GO:0033013)	285	7	+	3.02E-06	7.44E-04
sulfur compound biosynthetic process (GO:0044272)	291	7	+	3.45E-06	8.15E-04
porphyrin-containing compound metabolic process (GO:0006778)	257	6	+	2.13E-05	3.78E-03
pigment metabolic process (GO:0042440)	357	8	+	1.10E-06	3.12E-04
plastid organization (GO:0009657)	320	7	+	6.34E-06	1.28E-03
chloroplast organization (GO:0009658)	238	5	+	1.76E-04	2.32E-02
organophosphate biosynthetic process (GO:0090407)	354	7	+	1.20E-05	2.20E-03
carboxylic acid biosynthetic process (GO:0046394)	619	10	+	8.38E-07	2.50E-04
small molecule biosynthetic process (GO:0044283)	957	15	+	1.41E-09	7.99E-07
organic acid biosynthetic process (GO:0016053)	650	10	+	1.29E-06	3.49E-04
heterocycle biosynthetic process (GO:0018130)	1160	17	+	2.46E-10	2.79E-07
sulfur compound metabolic process (GO:0006790)	642	9	+	9.67E-06	1.89E-03
amino acid metabolic process (GO:0006520)	604	8	+	4.70E-05	7.62E-03
organophosphate metabolic process (GO:0019637)	559	7	+	2.04E-04	2.51E-02
aromatic compound biosynthetic process (GO:0019438)	1456	18	+	9.55E-10	6.77E-07
organonitrogen compound biosynthetic process (GO:1901566)	1790	22	+	7.66E-12	1.09E-08
organic cyclic compound biosynthetic process (GO:1901362)	1622	19	+	6.98E-10	6.60E-07
cellular biosynthetic process (GO:0044249)	3320	37	+	7.73E-20	4.39E-16
cellular nitrogen compound biosynthetic process (GO:0044271)	1875	20	+	1.09E-09	6.87E-07
carboxylic acid metabolic process (GO:0019752)	1559	15	+	7.95E-07	2.50E-04
organic substance biosynthetic process (GO:1901576)	4497	37	+	1.90E-15	3.59E-12
biosynthetic process (GO:0009058)	4859	39	+	3.38E-16	9.58E-13
oxoacid metabolic process (GO:0043436)	2053	16	+	4.87E-06	1.10E-03
small molecule metabolic process (GO:0044281)	3094	23	+	4.00E-08	1.62E-05
organic acid metabolic process (GO:0006082)	2173	16	+	9.97E-06	1.89E-03
heterocycle metabolic process (GO:0046483)	4322	22	+	5.02E-05	7.92E-03
cellular nitrogen compound metabolic process (GO:0034641)	4674	23	+	6.88E-05	1.00E-02
organic cyclic compound metabolic process (GO:1901360)	4878	24	+	4.23E-05	7.06E-03
cellular aromatic compound metabolic process (GO:0006725)	4702	23	+	7.30E-05	1.04E-02
cellular metabolic process (GO:0044237)	9211	43	+	8.64E-10	7.00E-07
metabolic process (GO:0008152)	12881	45	+	5.57E-06	1.22E-03
organic substance metabolic process (GO:0071704)	12068	42	+	3.21E-05	5.53E-03
cellular process (GO:0009987)	15242	53	+	1.82E-08	8.60E-06
macromolecule modification (GO:0043412)	3897	0	-	2.28E-04	2.75E-02
